# Supplementary material for: CTIP2-Regulated Reduction in PKA-Dependent DARPP32 Phosphorylation in Human Medium Spiny Neurons: Implications for Huntington Disease
Source: Stem Cell Reports. 2019 Aug 22;13(3):448–57. doi: 10.1016/j.stemcr.2019.07.015 (PMC6739739; doi:10.1016/j.stemcr.2019.07.015)
Supplement: Table S1. Differentially Expressed Genes in CTIP2KO MSNs at 20 and 40 DIV, Related to Figures 2 and S3 [file mmc2.xlsx]

## Sheet: MSN20 DEGs
Table S1 (Related to Figures 2 and S3) - Differentially expressed genes in CTIP2KO MSNs at 20 and 40 DIV.
Gene lists are presented in a separate sheet for each time point (FDR<0.01). The first three columns identify the gene and the other columns contain differential expression statistics for CTIP2KO versus control group comparisons.
entrezID	geneName	description	baseMean	log2FoldChange	lfcSE	stat	pvalue	padj	FC
5354	PLP1	proteolipid protein 1 [Source:HGNC Symbol;Acc:HGNC:9086]	3061.63	3.01353	0.0679567	44.3449	0	0	8.07539
3099	HK2	hexokinase 2 [Source:HGNC Symbol;Acc:HGNC:4923]	2467.41	2.05091	0.0715906	28.6478	1.7078e-180	1.92282e-176	4.14368
689	BTF3	basic transcription factor 3 [Source:HGNC Symbol;Acc:HGNC:1125]	6559.04	-1.31795	0.0492822	-26.7429	1.49278e-157	1.12048e-153	-2.49311
664	BNIP3	BCL2 interacting protein 3 [Source:HGNC Symbol;Acc:HGNC:1084]	3475.51	1.972	0.0770443	25.5957	1.70229e-144	9.58303e-141	3.92313
55655	NLRP2	NLR family pyrin domain containing 2 [Source:HGNC Symbol;Acc:HGNC:22948]	212.915	-4.85568	0.200575	-24.2088	1.79909e-129	8.10239e-126	-28.9538
8320	EOMES	eomesodermin [Source:HGNC Symbol;Acc:HGNC:3372]	512.514	-2.87916	0.120218	-23.9494	9.37244e-127	3.51748e-123	-7.35721
5935	RBM3	RNA binding motif protein 3 [Source:HGNC Symbol;Acc:HGNC:9900]	5104.89	-1.32666	0.0562884	-23.569	8.02135e-123	2.58035e-119	-2.50821
7422	VEGFA	vascular endothelial growth factor A [Source:HGNC Symbol;Acc:HGNC:12680]	3977.68	1.67425	0.0712266	23.506	3.54535e-122	9.97927e-119	3.19153
9282	MED14	mediator complex subunit 14 [Source:HGNC Symbol;Acc:HGNC:2370]	2855.01	1.32156	0.0575405	22.9674	9.86764e-117	2.46888e-113	2.49936
51050	PI15	peptidase inhibitor 15 [Source:HGNC Symbol;Acc:HGNC:8946]	320.345	-3.28338	0.154298	-21.2795	1.75684e-100	3.95605e-97	-9.73636
10512	SEMA3C	semaphorin 3C [Source:HGNC Symbol;Acc:HGNC:10725]	1530.86	-1.8209	0.0861555	-21.135	3.7917e-99	7.76195e-96	-3.53301
5947	RBP1	retinol binding protein 1 [Source:HGNC Symbol;Acc:HGNC:9919]	2928.94	1.25123	0.0592176	21.1294	4.26744e-99	8.00785e-96	2.38045
112399	EGLN3	egl-9 family hypoxia inducible factor 3 [Source:HGNC Symbol;Acc:HGNC:14661]	394.872	2.59886	0.129338	20.0936	8.39716e-90	1.45452e-86	6.05809
55818	KDM3A	lysine demethylase 3A [Source:HGNC Symbol;Acc:HGNC:20815]	5762.58	1.08896	0.0560228	19.4378	3.70027e-84	5.95162e-81	2.1272
2487	FRZB	frizzled-related protein [Source:HGNC Symbol;Acc:HGNC:3959]	4074.39	1.37026	0.0719864	19.035	8.75132e-81	1.31375e-77	2.58517
5163	PDK1	pyruvate dehydrogenase kinase 1 [Source:HGNC Symbol;Acc:HGNC:8809]	1314.88	1.53071	0.0806037	18.9906	2.03989e-80	2.87089e-77	2.88929
23544	SEZ6L	seizure related 6 homolog like [Source:HGNC Symbol;Acc:HGNC:10763]	2416.35	1.62527	0.0863005	18.8327	4.07659e-79	5.3998e-76	3.085
148156	ZNF558	zinc finger protein 558 [Source:HGNC Symbol;Acc:HGNC:26422]	102.726	-4.01999	0.21642	-18.5749	5.12798e-77	6.41511e-74	-16.2233
3766	KCNJ10	potassium voltage-gated channel subfamily J member 10 [Source:HGNC Symbol;Acc:HGNC:6256]	542.036	1.80434	0.0980281	18.4064	1.16792e-75	1.31496e-72	3.4927
108	ADCY2	adenylate cyclase 2 [Source:HGNC Symbol;Acc:HGNC:233]	395.107	-2.26814	0.124401	-18.2325	2.85185e-74	3.058e-71	-4.81702
1021	CDK6	cyclin dependent kinase 6 [Source:HGNC Symbol;Acc:HGNC:1777]	1507.9	-1.58045	0.0875278	-18.0565	7.00992e-73	7.17497e-70	-2.99063
116154	PHACTR3	phosphatase and actin regulator 3 [Source:HGNC Symbol;Acc:HGNC:15833]	313.016	-2.30153	0.127574	-18.0407	9.33279e-73	9.1372e-70	-4.92981
1910	EDNRB	endothelin receptor type B [Source:HGNC Symbol;Acc:HGNC:3180]	1872.06	1.50867	0.084391	17.8772	1.77578e-71	1.66612e-68	2.84548
8497	PPFIA4	PTPRF interacting protein alpha 4 [Source:HGNC Symbol;Acc:HGNC:9248]	462.596	1.93162	0.109282	17.6756	6.46854e-70	5.82635e-67	3.81483
10069	RWDD2B	RWD domain containing 2B [Source:HGNC Symbol;Acc:HGNC:1302]	94.7401	-3.77901	0.214429	-17.6236	1.62346e-69	1.40604e-66	-13.7277
80319	CXXC4	CXXC finger protein 4 [Source:HGNC Symbol;Acc:HGNC:24593]	3201.81	1.03714	0.0593661	17.4702	2.41639e-68	2.01527e-65	2.05215
134429	STARD4	StAR related lipid transfer domain containing 4 [Source:HGNC Symbol;Acc:HGNC:18058]	3168.39	0.985601	0.056428	17.4665	2.57697e-68	2.07244e-65	1.98014
63973	NEUROG2	neurogenin 2 [Source:HGNC Symbol;Acc:HGNC:13805]	147.131	-3.27895	0.189433	-17.3093	4.00296e-67	3.10823e-64	-9.7065
3067	HDC	histidine decarboxylase [Source:HGNC Symbol;Acc:HGNC:4855]	256.712	2.38182	0.13767	17.3009	4.62699e-67	3.47302e-64	5.21194
3939	LDHA	lactate dehydrogenase A [Source:HGNC Symbol;Acc:HGNC:6535]	5734.25	1.00201	0.0581534	17.2304	1.57024e-66	1.1406e-63	2.00278
2719	GPC3	glypican 3 [Source:HGNC Symbol;Acc:HGNC:4451]	2321.71	-1.37064	0.0808619	-16.9504	1.91258e-64	1.34586e-61	-2.58585
3730	ANOS1	anosmin 1 [Source:HGNC Symbol;Acc:HGNC:6211]	2614.25	-1.44577	0.085753	-16.8597	8.89777e-64	6.07152e-61	-2.72409
814	CAMK4	calcium/calmodulin dependent protein kinase IV [Source:HGNC Symbol;Acc:HGNC:1464]	2007.81	1.23686	0.0736801	16.7869	3.04139e-63	2.01429e-60	2.35685
63950	DMRTA2	DMRT like family A2 [Source:HGNC Symbol;Acc:HGNC:13908]	288.21	-2.2571	0.137413	-16.4257	1.25148e-60	8.05169e-58	-4.78031
2023	ENO1	enolase 1 [Source:HGNC Symbol;Acc:HGNC:3350]	36914.8	0.928462	0.0565479	16.419	1.39781e-60	8.74328e-58	1.90325
1278	COL1A2	collagen type I alpha 2 chain [Source:HGNC Symbol;Acc:HGNC:2198]	2921.32	-2.92654	0.180313	-16.2303	3.07776e-59	1.87311e-56	-7.60284
8549	LGR5	leucine rich repeat containing G protein-coupled receptor 5 [Source:HGNC Symbol;Acc:HGNC:4504]	206.952	-2.80428	0.172932	-16.2161	3.88071e-59	2.29962e-56	-6.9851
7169	TPM2	tropomyosin 2 [Source:HGNC Symbol;Acc:HGNC:12011]	1037.68	-1.59271	0.0985773	-16.1569	1.01473e-58	5.85889e-56	-3.01615
5325	PLAGL1	PLAG1 like zinc finger 1 [Source:HGNC Symbol;Acc:HGNC:9046]	1091.39	-1.22558	0.0769546	-15.9261	4.17804e-57	2.35203e-54	-2.3385
339263	C17orf51	chromosome 17 open reading frame 51 [Source:HGNC Symbol;Acc:HGNC:27904]	1123.49	1.12512	0.0708136	15.8885	7.61302e-57	4.18122e-54	2.1812
6863	TAC1	tachykinin precursor 1 [Source:HGNC Symbol;Acc:HGNC:11517]	463.289	-1.90584	0.120045	-15.876	9.2923e-57	4.982e-54	-3.74726
2821	GPI	glucose-6-phosphate isomerase [Source:HGNC Symbol;Acc:HGNC:4458]	5165.92	0.804342	0.0506716	15.8736	9.65306e-57	5.05506e-54	1.74635
3485	IGFBP2	insulin like growth factor binding protein 2 [Source:HGNC Symbol;Acc:HGNC:5471]	12877.6	1.08762	0.0687513	15.8197	2.27636e-56	1.16498e-53	2.12524
115560	ZNF501	zinc finger protein 501 [Source:HGNC Symbol;Acc:HGNC:23717]	73.7466	-3.4743	0.220369	-15.7658	5.3453e-56	2.67479e-53	-11.1139
11166	SOX21	SRY-box 21 [Source:HGNC Symbol;Acc:HGNC:11197]	2214.56	-1.1317	0.0722977	-15.6533	3.15425e-55	1.54407e-52	-2.19116
115701	ALPK2	alpha kinase 2 [Source:HGNC Symbol;Acc:HGNC:20565]	240.154	-2.53889	0.162668	-15.6078	6.44369e-55	3.08721e-52	-5.8114
7832	BTG2	BTG anti-proliferation factor 2 [Source:HGNC Symbol;Acc:HGNC:1131]	1813.57	0.968139	0.0622815	15.5446	1.73157e-54	8.12324e-52	1.95632
2109	ETFB	electron transfer flavoprotein beta subunit [Source:HGNC Symbol;Acc:HGNC:3482]	1336.28	-1.03683	0.0668761	-15.5037	3.27249e-54	1.47859e-51	-2.05172
26523	AGO1	argonaute 1, RISC catalytic component [Source:HGNC Symbol;Acc:HGNC:3262]	11659.6	1.12327	0.0724527	15.5035	3.28313e-54	1.47859e-51	2.17841
9021	SOCS3	suppressor of cytokine signaling 3 [Source:HGNC Symbol;Acc:HGNC:19391]	1046.46	-1.35223	0.0876074	-15.4351	9.51141e-54	4.19957e-51	-2.55306
5352	PLOD2	procollagen-lysine,2-oxoglutarate 5-dioxygenase 2 [Source:HGNC Symbol;Acc:HGNC:9082]	1337.73	1.11258	0.0721996	15.4098	1.40751e-53	6.09506e-51	2.16232
200942	KLHDC8B	kelch domain containing 8B [Source:HGNC Symbol;Acc:HGNC:28557]	3157.08	0.884992	0.0574766	15.3974	1.70282e-53	7.23474e-51	1.84676
340252	ZNF680	zinc finger protein 680 [Source:HGNC Symbol;Acc:HGNC:26897]	549.485	-1.46243	0.095079	-15.3812	2.18778e-53	9.12304e-51	-2.75572
84858	ZNF503	zinc finger protein 503 [Source:HGNC Symbol;Acc:HGNC:23589]	420.834	-1.61249	0.105849	-15.2339	2.10487e-52	8.31533e-50	-3.0578
121256	TMEM132D	transmembrane protein 132D [Source:HGNC Symbol;Acc:HGNC:29411]	198.152	-2.37237	0.155786	-15.2284	2.29249e-52	8.90039e-50	-5.17792
402665	IGLON5	IgLON family member 5 [Source:HGNC Symbol;Acc:HGNC:34550]	2675.13	-0.896035	0.0589661	-15.1958	3.77268e-52	1.43989e-49	-1.86094
55689	YEATS2	YEATS domain containing 2 [Source:HGNC Symbol;Acc:HGNC:25489]	3828.86	0.786891	0.0518661	15.1716	5.45451e-52	2.02895e-49	1.72535
4514	MT-CO3	mitochondrially encoded cytochrome c oxidase III [Source:HGNC Symbol;Acc:HGNC:7422]	124256	-0.775517	0.0511181	-15.1711	5.49631e-52	2.02895e-49	-1.7118
7167	TPI1	triosephosphate isomerase 1 [Source:HGNC Symbol;Acc:HGNC:12009]	19045.6	0.735885	0.0489358	15.0378	4.15326e-51	1.50844e-48	1.66542
226	ALDOA	aldolase, fructose-bisphosphate A [Source:HGNC Symbol;Acc:HGNC:414]	11453.2	0.91198	0.0608037	14.9988	7.47939e-51	2.67335e-48	1.88163
5033	P4HA1	prolyl 4-hydroxylase subunit alpha 1 [Source:HGNC Symbol;Acc:HGNC:8546]	1918.46	1.19978	0.0802934	14.9424	1.74556e-50	6.04715e-48	2.29704
7143	TNR	tenascin R [Source:HGNC Symbol;Acc:HGNC:11953]	108.269	-2.94883	0.197952	-14.8967	3.46139e-50	1.18096e-47	-7.72123
5209	PFKFB3	6-phosphofructo-2-kinase/fructose-2,6-biphosphatase 3 [Source:HGNC Symbol;Acc:HGNC:8874]	2361.36	0.918909	0.0620137	14.8178	1.12331e-49	3.77533e-47	1.89069
100507003	GFY	golgi associated olfactory signaling regulator [Source:HGNC Symbol;Acc:HGNC:44663]	140.733	2.59885	0.175652	14.7955	1.56713e-49	5.18952e-47	6.05803
3426	CFI	complement factor I [Source:HGNC Symbol;Acc:HGNC:5394]	68.0663	-3.25597	0.220271	-14.7816	1.9241e-49	6.27925e-47	-9.55309
84059	ADGRV1	adhesion G protein-coupled receptor V1 [Source:HGNC Symbol;Acc:HGNC:17416]	5979.5	0.977164	0.0662832	14.7423	3.45051e-49	1.10998e-46	1.96859
114088	TRIM9	tripartite motif containing 9 [Source:HGNC Symbol;Acc:HGNC:16288]	846.29	1.19448	0.0811218	14.7245	4.49006e-49	1.42404e-46	2.28862
51673	TPPP3	tubulin polymerization promoting protein family member 3 [Source:HGNC Symbol;Acc:HGNC:24162]	1029.84	1.17091	0.0803613	14.5706	4.32257e-48	1.35188e-45	2.25154
309	ANXA6	annexin A6 [Source:HGNC Symbol;Acc:HGNC:544]	1626.82	-1.16864	0.0805081	-14.5158	9.62224e-48	2.96813e-45	-2.248
1958	EGR1	early growth response 1 [Source:HGNC Symbol;Acc:HGNC:3238]	263.746	-1.89078	0.130892	-14.4453	2.68291e-47	8.16401e-45	-3.70836
23135	KDM6B	lysine demethylase 6B [Source:HGNC Symbol;Acc:HGNC:29012]	4770.13	0.816934	0.0566236	14.4274	3.47718e-47	1.04399e-44	1.76166
6282	S100A11	S100 calcium binding protein A11 [Source:HGNC Symbol;Acc:HGNC:10488]	446.17	-1.88322	0.131164	-14.3578	9.52541e-47	2.82228e-44	-3.68898
794	CALB2	calbindin 2 [Source:HGNC Symbol;Acc:HGNC:1435]	963.382	-1.32455	0.0924431	-14.3283	1.45705e-46	4.26102e-44	-2.50455
3956	LGALS1	galectin 1 [Source:HGNC Symbol;Acc:HGNC:6561]	336.988	-1.93617	0.135184	-14.3225	1.58431e-46	4.57379e-44	-3.82689
23462	HEY1	hes related family bHLH transcription factor with YRPW motif 1 [Source:HGNC Symbol;Acc:HGNC:4880]	1706.47	1.30022	0.0908905	14.3054	2.02531e-46	5.7729e-44	2.46267
256691	MAMDC2	MAM domain containing 2 [Source:HGNC Symbol;Acc:HGNC:23673]	549.194	-1.69828	0.119232	-14.2434	4.92364e-46	1.38588e-43	-3.24513
11122	PTPRT	protein tyrosine phosphatase, receptor type T [Source:HGNC Symbol;Acc:HGNC:9682]	223.542	-3.12333	0.220933	-14.137	2.24655e-45	6.2454e-43	-8.71399
214	ALCAM	activated leukocyte cell adhesion molecule [Source:HGNC Symbol;Acc:HGNC:400]	782.59	-1.53125	0.10853	-14.109	3.34098e-45	9.17466e-43	-2.89037
168002	DACT2	dishevelled binding antagonist of beta catenin 2 [Source:HGNC Symbol;Acc:HGNC:21231]	418.668	-2.88139	0.204998	-14.0557	7.10495e-45	1.92758e-42	-7.36859
6004	RGS16	regulator of G protein signaling 16 [Source:HGNC Symbol;Acc:HGNC:9997]	1308.67	0.950399	0.0676241	14.0542	7.26372e-45	1.9472e-42	1.93241
3400	ID4	inhibitor of DNA binding 4, HLH protein [Source:HGNC Symbol;Acc:HGNC:5363]	9112.76	-0.838944	0.0597521	-14.0404	8.81949e-45	2.33644e-42	-1.78874
113263	GLCCI1	glucocorticoid induced 1 [Source:HGNC Symbol;Acc:HGNC:18713]	3926.61	1.02696	0.0732268	14.0243	1.10673e-44	2.86453e-42	2.03772
2334	AFF2	AF4/FMR2 family member 2 [Source:HGNC Symbol;Acc:HGNC:3776]	2872.62	0.801109	0.0573646	13.9652	2.54091e-44	6.50185e-42	1.74244
283248	RCOR2	REST corepressor 2 [Source:HGNC Symbol;Acc:HGNC:27455]	5711.99	0.782794	0.0562735	13.9105	5.46731e-44	1.36792e-41	1.72046
29906	ST8SIA5	ST8 alpha-N-acetyl-neuraminide alpha-2,8-sialyltransferase 5 [Source:HGNC Symbol;Acc:HGNC:17827]	582.896	-1.49618	0.107863	-13.8711	9.47591e-44	2.34482e-41	-2.82094
5937	RBMS1	RNA binding motif single stranded interacting protein 1 [Source:HGNC Symbol;Acc:HGNC:9907]	358.78	-1.9059	0.13829	-13.7819	3.27443e-43	8.01452e-41	-3.74742
54541	DDIT4	DNA damage inducible transcript 4 [Source:HGNC Symbol;Acc:HGNC:24944]	4149.34	1.87381	0.136282	13.7495	5.127e-43	1.2414e-40	3.665
157506	RDH10	retinol dehydrogenase 10 [Source:HGNC Symbol;Acc:HGNC:19975]	973.79	-1.06002	0.0771018	-13.7483	5.21608e-43	1.24953e-40	-2.08496
4004	LMO1	LIM domain only 1 [Source:HGNC Symbol;Acc:HGNC:6641]	596.919	1.2277	0.0896737	13.6907	1.15404e-42	2.73543e-40	2.34193
84617	TUBB6	tubulin beta 6 class V [Source:HGNC Symbol;Acc:HGNC:20776]	1956.87	-1.15141	0.0842852	-13.6609	1.73826e-42	4.0773e-40	-2.22131
5797	PTPRM	protein tyrosine phosphatase, receptor type M [Source:HGNC Symbol;Acc:HGNC:9675]	1080.44	-1.03029	0.0756157	-13.6254	2.82976e-42	6.56912e-40	-2.04244
5445	PON2	paraoxonase 2 [Source:HGNC Symbol;Acc:HGNC:9205]	3529.91	-0.758732	0.0558952	-13.5742	5.69721e-42	1.30908e-39	-1.692
9586	CREB5	cAMP responsive element binding protein 5 [Source:HGNC Symbol;Acc:HGNC:16844]	6808.83	0.797611	0.0589575	13.5286	1.0606e-41	2.41238e-39	1.73822
567	B2M	beta-2-microglobulin [Source:HGNC Symbol;Acc:HGNC:914]	1585.44	-0.93449	0.069597	-13.4272	4.19223e-41	9.34661e-39	-1.91121
8573	CASK	calcium/calmodulin dependent serine protein kinase [Source:HGNC Symbol;Acc:HGNC:1497]	7525.04	0.624763	0.0466016	13.4065	5.54071e-41	1.22319e-38	1.54196
54715	RBFOX1	RNA binding fox-1 homolog 1 [Source:HGNC Symbol;Acc:HGNC:18222]	421.37	-1.3536	0.101309	-13.3611	1.02072e-40	2.21006e-38	-2.55549
2115	ETV1	ETS variant 1 [Source:HGNC Symbol;Acc:HGNC:3490]	2615.13	-0.903903	0.0681789	-13.2578	4.06651e-40	8.72092e-38	-1.87112
57035	RSRP1	arginine and serine rich protein 1 [Source:HGNC Symbol;Acc:HGNC:25234]	871.341	0.98392	0.0745089	13.2054	8.16601e-40	1.71853e-37	1.97783
5649	RELN	reelin [Source:HGNC Symbol;Acc:HGNC:9957]	1376.08	-2.65238	0.2016	-13.1566	1.55888e-39	3.22044e-37	-6.28703
64094	SMOC2	SPARC related modular calcium binding 2 [Source:HGNC Symbol;Acc:HGNC:20323]	71.2964	-2.76955	0.211335	-13.105	3.08185e-39	6.30882e-37	-6.81897
84623	KIRREL3	kirre like nephrin family adhesion molecule 3 [Source:HGNC Symbol;Acc:HGNC:23204]	208.201	-1.751	0.13371	-13.0955	3.49327e-39	7.08661e-37	-3.36593
1004	CDH6	cadherin 6 [Source:HGNC Symbol;Acc:HGNC:1765]	3560.98	-0.925503	0.0711338	-13.0107	1.06319e-38	2.13759e-36	-1.89935
23180	RFTN1	raftlin, lipid raft linker 1 [Source:HGNC Symbol;Acc:HGNC:30278]	396.678	-1.59896	0.12306	-12.9933	1.33476e-38	2.65982e-36	-3.02924
230	ALDOC	aldolase, fructose-bisphosphate C [Source:HGNC Symbol;Acc:HGNC:418]	812.958	1.27605	0.0985012	12.9547	2.20983e-38	4.36501e-36	2.42176
4060	LUM	lumican [Source:HGNC Symbol;Acc:HGNC:6724]	292.034	-2.70991	0.209521	-12.9339	2.89924e-38	5.67696e-36	-6.54281
2904	GRIN2B	glutamate ionotropic receptor NMDA type subunit 2B [Source:HGNC Symbol;Acc:HGNC:4586]	126.369	-2.28445	0.177716	-12.8545	8.11759e-38	1.57579e-35	-4.87177
3306	HSPA2	heat shock protein family A (Hsp70) member 2 [Source:HGNC Symbol;Acc:HGNC:5235]	76.4984	-2.69566	0.210018	-12.8354	1.03917e-37	2.00001e-35	-6.47851
400793	C1orf226	chromosome 1 open reading frame 226 [Source:HGNC Symbol;Acc:HGNC:34351]	1023.32	0.908921	0.0708575	12.8275	1.15089e-37	2.19625e-35	1.87764
338917	VSX2	visual system homeobox 2 [Source:HGNC Symbol;Acc:HGNC:1975]	240.686	1.60193	0.125308	12.784	2.01491e-37	3.81275e-35	3.0355
4093	SMAD9	SMAD family member 9 [Source:HGNC Symbol;Acc:HGNC:6774]	1064.93	1.05212	0.0823222	12.7805	2.10614e-37	3.95216e-35	2.07358
9120	SLC16A6	solute carrier family 16 member 6 [Source:HGNC Symbol;Acc:HGNC:10927]	102.242	2.41268	0.188859	12.7751	2.25984e-37	4.20554e-35	5.32463
5100	PCDH8	protocadherin 8 [Source:HGNC Symbol;Acc:HGNC:8660]	135.31	-2.25926	0.177669	-12.7161	4.81224e-37	8.88213e-35	-4.78746
10014	HDAC5	histone deacetylase 5 [Source:HGNC Symbol;Acc:HGNC:14068]	3834.21	0.6946	0.0547215	12.6934	6.43655e-37	1.17836e-34	1.61844
4535	MT-ND1	mitochondrially encoded NADH:ubiquinone oxidoreductase core subunit 1 [Source:HGNC Symbol;Acc:HGNC:7455]	33147.9	-0.843458	0.0666976	-12.646	1.17704e-36	2.13746e-34	-1.79435
27123	DKK2	dickkopf WNT signaling pathway inhibitor 2 [Source:HGNC Symbol;Acc:HGNC:2892]	74.5888	-2.76132	0.2198	-12.5629	3.37773e-36	6.08478e-34	-6.78018
5090	PBX3	PBX homeobox 3 [Source:HGNC Symbol;Acc:HGNC:8634]	5947.06	-0.879019	0.0701467	-12.5311	5.04294e-36	9.01245e-34	-1.83912
55970	GNG12	G protein subunit gamma 12 [Source:HGNC Symbol;Acc:HGNC:19663]	1280.65	-0.893401	0.0713436	-12.5225	5.62317e-36	9.97029e-34	-1.85755
3312	HSPA8	heat shock protein family A (Hsp70) member 8 [Source:HGNC Symbol;Acc:HGNC:5241]	23860.3	0.614764	0.0491974	12.4959	7.86396e-36	1.38344e-33	1.53131
1522	CTSZ	cathepsin Z [Source:HGNC Symbol;Acc:HGNC:2547]	438.059	-1.45922	0.117621	-12.4061	2.42244e-35	4.22857e-33	-2.74959
18	ABAT	4-aminobutyrate aminotransferase [Source:HGNC Symbol;Acc:HGNC:23]	12688.3	0.683168	0.0552137	12.3732	3.65186e-35	6.32558e-33	1.60566
170692	ADAMTS18	ADAM metallopeptidase with thrombospondin type 1 motif 18 [Source:HGNC Symbol;Acc:HGNC:17110]	156.272	-2.82397	0.22858	-12.3544	4.61131e-35	7.92653e-33	-7.08109
9516	LITAF	lipopolysaccharide induced TNF factor [Source:HGNC Symbol;Acc:HGNC:16841]	379.214	-1.31905	0.106803	-12.3503	4.85062e-35	8.27472e-33	-2.49502
90381	TICRR	TOPBP1 interacting checkpoint and replication regulator [Source:HGNC Symbol;Acc:HGNC:28704]	1538.62	0.848464	0.0687509	12.3411	5.43898e-35	9.20864e-33	1.80058
169611	OLFML2A	olfactomedin like 2A [Source:HGNC Symbol;Acc:HGNC:27270]	365.1	-1.6434	0.133458	-12.314	7.61959e-35	1.28043e-32	-3.12401
10418	SPON1	spondin 1 [Source:HGNC Symbol;Acc:HGNC:11252]	283.546	1.46949	0.119564	12.2904	1.01994e-34	1.69043e-32	2.76924
6319	SCD	stearoyl-CoA desaturase [Source:HGNC Symbol;Acc:HGNC:10571]	37121.8	0.653177	0.0531456	12.2903	1.02095e-34	1.69043e-32	1.57263
23363	OBSL1	obscurin like 1 [Source:HGNC Symbol;Acc:HGNC:29092]	3740.77	0.851296	0.0693771	12.2706	1.30334e-34	2.14224e-32	1.80412
55079	FEZF2	FEZ family zinc finger 2 [Source:HGNC Symbol;Acc:HGNC:13506]	395.12	-1.56286	0.127699	-12.2386	1.93322e-34	3.15451e-32	-2.95438
205	AK4	adenylate kinase 4 [Source:HGNC Symbol;Acc:HGNC:363]	1014.42	1.15157	0.094383	12.2011	3.06722e-34	4.9689e-32	2.22156
1638	DCT	dopachrome tautomerase [Source:HGNC Symbol;Acc:HGNC:2709]	575.556	1.3119	0.107842	12.165	4.77222e-34	7.67577e-32	2.48268
51537	MTFP1	mitochondrial fission process 1 [Source:HGNC Symbol;Acc:HGNC:26945]	408.723	1.27812	0.105228	12.1462	6.01068e-34	9.53159e-32	2.42523
25849	PARM1	prostate androgen-regulated mucin-like protein 1 [Source:HGNC Symbol;Acc:HGNC:24536]	248.308	-1.57082	0.129886	-12.0938	1.13851e-33	1.79279e-31	-2.97073
1373	CPS1	carbamoyl-phosphate synthase 1 [Source:HGNC Symbol;Acc:HGNC:2323]	1248.98	0.928958	0.0768732	12.0843	1.27873e-33	1.99961e-31	1.9039
57646	USP28	ubiquitin specific peptidase 28 [Source:HGNC Symbol;Acc:HGNC:12625]	1254.32	0.80953	0.0670984	12.0648	1.62015e-33	2.51604e-31	1.75264
847	CAT	catalase [Source:HGNC Symbol;Acc:HGNC:1516]	891.694	0.972559	0.0810946	11.9929	3.87114e-33	5.97057e-31	1.96232
2934	GSN	gelsolin [Source:HGNC Symbol;Acc:HGNC:4620]	812.66	-1.25119	0.10441	-11.9834	4.33947e-33	6.64735e-31	-2.38038
10215	OLIG2	oligodendrocyte transcription factor 2 [Source:HGNC Symbol;Acc:HGNC:9398]	669.377	1.10103	0.0922403	11.9366	7.63169e-33	1.16115e-30	2.14508
5223	PGAM1	phosphoglycerate mutase 1 [Source:HGNC Symbol;Acc:HGNC:8888]	2932.89	0.692157	0.0581117	11.9108	1.0397e-32	1.57127e-30	1.6157
153020	RASGEF1B	RasGEF domain family member 1B [Source:HGNC Symbol;Acc:HGNC:24881]	736.023	1.10556	0.0929525	11.8938	1.27421e-32	1.91284e-30	2.15183
4513	MT-CO2	mitochondrially encoded cytochrome c oxidase II [Source:HGNC Symbol;Acc:HGNC:7421]	88496	-0.524632	0.0443959	-11.8171	3.18333e-32	4.74717e-30	-1.43857
23089	PEG10	paternally expressed 10 [Source:HGNC Symbol;Acc:HGNC:14005]	27951	-0.635676	0.0538178	-11.8116	3.39894e-32	5.0131e-30	-1.55367
493	ATP2B4	ATPase plasma membrane Ca2+ transporting 4 [Source:HGNC Symbol;Acc:HGNC:817]	7902.89	0.609222	0.0515789	11.8115	3.40618e-32	5.0131e-30	1.52544
3959	LGALS3BP	galectin 3 binding protein [Source:HGNC Symbol;Acc:HGNC:6564]	1372.13	-0.965224	0.0818079	-11.7987	3.96553e-32	5.79843e-30	-1.95237
84679	SLC9A7	solute carrier family 9 member A7 [Source:HGNC Symbol;Acc:HGNC:17123]	907.212	0.946311	0.0803445	11.7782	5.05819e-32	7.34841e-30	1.92694
55269	PSPC1	paraspeckle component 1 [Source:HGNC Symbol;Acc:HGNC:20320]	2621.14	-0.68019	0.0577613	-11.7759	5.19689e-32	7.50151e-30	-1.60235
199704	ZNF585A	zinc finger protein 585A [Source:HGNC Symbol;Acc:HGNC:26305]	269.721	1.40589	0.119563	11.7585	6.38222e-32	9.15381e-30	2.64981
55117	SLC6A15	solute carrier family 6 member 15 [Source:HGNC Symbol;Acc:HGNC:13621]	1166.68	0.966392	0.0822144	11.7545	6.69329e-32	9.52077e-30	1.95395
216	ALDH1A1	aldehyde dehydrogenase 1 family member A1 [Source:HGNC Symbol;Acc:HGNC:402]	201.289	-2.74735	0.233734	-11.7542	6.72263e-32	9.52077e-30	-6.71482
80312	TET1	tet methylcytosine dioxygenase 1 [Source:HGNC Symbol;Acc:HGNC:29484]	1296.82	0.831438	0.0707594	11.7502	7.04364e-32	9.91304e-30	1.77946
10278	EFS	embryonal Fyn-associated substrate [Source:HGNC Symbol;Acc:HGNC:16898]	3488.86	0.715211	0.061143	11.6973	1.31513e-31	1.83939e-29	1.64172
55086	CXorf57	chromosome X open reading frame 57 [Source:HGNC Symbol;Acc:HGNC:25486]	1772.92	0.762096	0.0651944	11.6896	1.44067e-31	2.00253e-29	1.69595
7037	TFRC	transferrin receptor [Source:HGNC Symbol;Acc:HGNC:11763]	2704.69	-0.823515	0.0705	-11.6811	1.59293e-31	2.20059e-29	-1.76971
2139	EYA2	EYA transcriptional coactivator and phosphatase 2 [Source:HGNC Symbol;Acc:HGNC:3520]	422.883	1.27161	0.109015	11.6645	1.936e-31	2.65822e-29	2.4143
4147	MATN2	matrilin 2 [Source:HGNC Symbol;Acc:HGNC:6908]	230.232	-1.69136	0.145993	-11.5852	4.89577e-31	6.68139e-29	-3.22962
22901	ARSG	arylsulfatase G [Source:HGNC Symbol;Acc:HGNC:24102]	368.866	1.1805	0.102432	11.5247	9.90113e-31	1.33505e-28	2.26656
169026	SLC30A8	solute carrier family 30 member 8 [Source:HGNC Symbol;Acc:HGNC:20303]	35.9945	-2.6893	0.233804	-11.5024	1.2835e-30	1.71017e-28	-6.45
56256	SERTAD4	SERTA domain containing 4 [Source:HGNC Symbol;Acc:HGNC:25236]	2761.14	0.902297	0.078705	11.4643	1.99405e-30	2.6413e-28	1.86904
81849	ST6GALNAC5	ST6 N-acetylgalactosaminide alpha-2,6-sialyltransferase 5 [Source:HGNC Symbol;Acc:HGNC:19342]	1959.05	-0.802232	0.0700006	-11.4603	2.08682e-30	2.74802e-28	-1.7438
6147	RPL23A	ribosomal protein L23a [Source:HGNC Symbol;Acc:HGNC:10317]	7626	-0.55852	0.0487553	-11.4556	2.20532e-30	2.88718e-28	-1.47276
5230	PGK1	phosphoglycerate kinase 1 [Source:HGNC Symbol;Acc:HGNC:8896]	10856.6	0.591374	0.0516404	11.4518	2.30387e-30	2.99876e-28	1.50668
9951	HS3ST4	heparan sulfate-glucosamine 3-sulfotransferase 4 [Source:HGNC Symbol;Acc:HGNC:5200]	170.514	-1.62579	0.142054	-11.4449	2.49425e-30	3.2279e-28	-3.08611
5315	PKM	pyruvate kinase M1/2 [Source:HGNC Symbol;Acc:HGNC:9021]	32982.1	0.624254	0.0545781	11.4378	2.70643e-30	3.48248e-28	1.54141
6281	S100A10	S100 calcium binding protein A10 [Source:HGNC Symbol;Acc:HGNC:10487]	496.794	-1.30278	0.11391	-11.4369	2.73393e-30	3.49787e-28	-2.46704
84250	SLF1	SMC5-SMC6 complex localization factor 1 [Source:HGNC Symbol;Acc:HGNC:25408]	921.883	0.871866	0.0763748	11.4156	3.49402e-30	4.42014e-28	1.83003
7479	WNT8B	Wnt family member 8B [Source:HGNC Symbol;Acc:HGNC:12789]	60.0033	-2.46998	0.216783	-11.3938	4.49064e-30	5.64917e-28	-5.54036
83999	KREMEN1	kringle containing transmembrane protein 1 [Source:HGNC Symbol;Acc:HGNC:17550]	842.562	-0.906759	0.0798102	-11.3614	6.50672e-30	8.1399e-28	-1.87483
80036	TRPM3	transient receptor potential cation channel subfamily M member 3 [Source:HGNC Symbol;Acc:HGNC:17992]	188.021	-1.74423	0.153618	-11.3544	7.05516e-30	8.77724e-28	-3.35017
81627	TRMT1L	tRNA methyltransferase 1 like [Source:HGNC Symbol;Acc:HGNC:16782]	756.582	0.936144	0.0827978	11.3064	1.22019e-29	1.50968e-27	1.91341
301	ANXA1	annexin A1 [Source:HGNC Symbol;Acc:HGNC:533]	864.986	-2.08359	0.184317	-11.3044	1.24811e-29	1.53579e-27	-4.23861
2012	EMP1	epithelial membrane protein 1 [Source:HGNC Symbol;Acc:HGNC:3333]	103.432	-2.25039	0.199268	-11.2933	1.41661e-29	1.73366e-27	-4.75812
1012	CDH13	cadherin 13 [Source:HGNC Symbol;Acc:HGNC:1753]	98.93	-2.33054	0.206628	-11.279	1.66723e-29	2.02933e-27	-5.02994
57795	BRINP2	BMP/retinoic acid inducible neural specific 2 [Source:HGNC Symbol;Acc:HGNC:13746]	591.688	-1.09126	0.0968892	-11.2629	1.99961e-29	2.40787e-27	-2.1306
2004	ELK3	ELK3, ETS transcription factor [Source:HGNC Symbol;Acc:HGNC:3325]	251.958	-1.46113	0.12983	-11.2542	2.20928e-29	2.6462e-27	-2.75323
4537	MT-ND3	mitochondrially encoded NADH:ubiquinone oxidoreductase core subunit 3 [Source:HGNC Symbol;Acc:HGNC:7458]	13759.7	-0.673391	0.0598518	-11.251	2.29039e-29	2.72884e-27	-1.59482
83872	HMCN1	hemicentin 1 [Source:HGNC Symbol;Acc:HGNC:19194]	424.719	-1.28302	0.114068	-11.2479	2.37247e-29	2.81175e-27	-2.43348
84725	PLEKHA8	pleckstrin homology domain containing A8 [Source:HGNC Symbol;Acc:HGNC:30037]	4327.91	0.580821	0.0516816	11.2384	2.6401e-29	3.11255e-27	1.4957
10867	TSPAN9	tetraspanin 9 [Source:HGNC Symbol;Acc:HGNC:21640]	991.445	-0.837702	0.0745568	-11.2358	2.72134e-29	3.19162e-27	-1.7872
56034	PDGFC	platelet derived growth factor C [Source:HGNC Symbol;Acc:HGNC:8801]	608.077	-1.17344	0.104518	-11.2271	3.00017e-29	3.49316e-27	-2.25549
22822	PHLDA1	pleckstrin homology like domain family A member 1 [Source:HGNC Symbol;Acc:HGNC:8933]	3559.99	0.726076	0.0646731	11.2269	3.00948e-29	3.49316e-27	1.65413
128414	NKAIN4	sodium/potassium transporting ATPase interacting 4 [Source:HGNC Symbol;Acc:HGNC:16191]	1982	-0.672678	0.0601457	-11.1841	4.87685e-29	5.57446e-27	-1.59403
340075	ARSI	arylsulfatase family member I [Source:HGNC Symbol;Acc:HGNC:32521]	124.774	-2.11966	0.189623	-11.1783	5.21041e-29	5.92565e-27	-4.34591
8793	TNFRSF10D	TNF receptor superfamily member 10d [Source:HGNC Symbol;Acc:HGNC:11907]	637.564	-1.11719	0.0999648	-11.1758	5.35657e-29	6.06127e-27	-2.16924
23007	PLCH1	phospholipase C eta 1 [Source:HGNC Symbol;Acc:HGNC:29185]	2591.65	0.679618	0.0609784	11.1452	7.55634e-29	8.50769e-27	1.60172
1028	CDKN1C	cyclin dependent kinase inhibitor 1C [Source:HGNC Symbol;Acc:HGNC:1786]	1624.71	0.773948	0.0695153	11.1335	8.619e-29	9.65586e-27	1.70994
10493	VAT1	vesicle amine transport 1 [Source:HGNC Symbol;Acc:HGNC:16919]	9159.12	0.629615	0.0566479	11.1145	1.06623e-28	1.18858e-26	1.54715
10653	SPINT2	serine peptidase inhibitor, Kunitz type 2 [Source:HGNC Symbol;Acc:HGNC:11247]	660.922	-0.976942	0.0883434	-11.0585	1.99508e-28	2.21306e-26	-1.96829
6750	SST	somatostatin [Source:HGNC Symbol;Acc:HGNC:11329]	83.4334	-2.1727	0.196533	-11.0551	2.07067e-28	2.28565e-26	-4.50866
3294	HSD17B2	hydroxysteroid 17-beta dehydrogenase 2 [Source:HGNC Symbol;Acc:HGNC:5211]	46.5148	-2.58986	0.234369	-11.0503	2.18393e-28	2.39891e-26	-6.02041
3685	ITGAV	integrin subunit alpha V [Source:HGNC Symbol;Acc:HGNC:6150]	6180.39	-0.83294	0.0754029	-11.0465	2.27872e-28	2.49089e-26	-1.78131
10808	HSPH1	heat shock protein family H (Hsp110) member 1 [Source:HGNC Symbol;Acc:HGNC:16969]	3659.62	0.749756	0.0679145	11.0397	2.45843e-28	2.67435e-26	1.68151
5923	RASGRF1	Ras protein specific guanine nucleotide releasing factor 1 [Source:HGNC Symbol;Acc:HGNC:9875]	72.7321	-2.21298	0.201022	-11.0087	3.47086e-28	3.75754e-26	-4.63632
2775	GNAO1	G protein subunit alpha o1 [Source:HGNC Symbol;Acc:HGNC:4389]	3906.94	0.661719	0.0601227	11.0061	3.56945e-28	3.84578e-26	1.58197
1839	HBEGF	heparin binding EGF like growth factor [Source:HGNC Symbol;Acc:HGNC:3059]	269.222	-1.40245	0.127704	-10.982	4.66468e-28	5.00187e-26	-2.6435
84898	PLXDC2	plexin domain containing 2 [Source:HGNC Symbol;Acc:HGNC:21013]	650.772	-1.02355	0.0932375	-10.9779	4.88139e-28	5.20944e-26	-2.03292
57453	DSCAML1	DS cell adhesion molecule like 1 [Source:HGNC Symbol;Acc:HGNC:14656]	434.511	-1.14687	0.104631	-10.9611	5.8769e-28	6.21296e-26	-2.21433
7516	XRCC2	X-ray repair cross complementing 2 [Source:HGNC Symbol;Acc:HGNC:12829]	1729.58	0.670162	0.0611778	10.9543	6.33351e-28	6.66439e-26	1.59125
6323	SCN1A	sodium voltage-gated channel alpha subunit 1 [Source:HGNC Symbol;Acc:HGNC:10585]	277.997	-1.30111	0.118801	-10.952	6.50141e-28	6.7789e-26	-2.46418
3624	INHBA	inhibin beta A subunit [Source:HGNC Symbol;Acc:HGNC:6066]	48.0258	-2.56557	0.234256	-10.952	6.50254e-28	6.7789e-26	-5.91987
10721	POLQ	DNA polymerase theta [Source:HGNC Symbol;Acc:HGNC:9186]	1015.33	0.78251	0.0717141	10.9115	1.0155e-27	1.05378e-25	1.72012
1009	CDH11	cadherin 11 [Source:HGNC Symbol;Acc:HGNC:1750]	1149.35	0.813079	0.0746906	10.886	1.34482e-27	1.38911e-25	1.75696
5654	HTRA1	HtrA serine peptidase 1 [Source:HGNC Symbol;Acc:HGNC:9476]	324.573	-1.42452	0.130938	-10.8793	1.44698e-27	1.48105e-25	-2.68424
11098	PRSS23	protease, serine 23 [Source:HGNC Symbol;Acc:HGNC:14370]	2702.35	-1.54783	0.142376	-10.8714	1.57731e-27	1.60715e-25	-2.92376
57549	IGSF9	immunoglobulin superfamily member 9 [Source:HGNC Symbol;Acc:HGNC:18132]	2040.78	0.770428	0.0710636	10.8414	2.19104e-27	2.21246e-25	1.70578
55683	KANSL3	KAT8 regulatory NSL complex subunit 3 [Source:HGNC Symbol;Acc:HGNC:25473]	3587.53	0.564472	0.0521337	10.8274	2.55356e-27	2.56701e-25	1.47885
57698	SHTN1	shootin 1 [Source:HGNC Symbol;Acc:HGNC:29319]	2184.9	-0.798248	0.073844	-10.8099	3.0892e-27	3.09167e-25	-1.73899
199777	ZNF626	zinc finger protein 626 [Source:HGNC Symbol;Acc:HGNC:30461]	418.068	-1.0619	0.0982751	-10.8054	3.24442e-27	3.23265e-25	-2.08769
121643	FOXN4	forkhead box N4 [Source:HGNC Symbol;Acc:HGNC:21399]	524.842	0.995191	0.0921285	10.8022	3.36054e-27	3.3336e-25	1.99334
54890	ALKBH5	alkB homolog 5, RNA demethylase [Source:HGNC Symbol;Acc:HGNC:25996]	2262.07	0.633822	0.0588336	10.7731	4.6108e-27	4.53389e-25	1.55167
254065	BRWD3	bromodomain and WD repeat domain containing 3 [Source:HGNC Symbol;Acc:HGNC:17342]	2332.62	0.773458	0.0718416	10.7662	4.97345e-27	4.86922e-25	1.70936
57186	RALGAPA2	Ral GTPase activating protein catalytic alpha subunit 2 [Source:HGNC Symbol;Acc:HGNC:16207]	2846.38	0.627807	0.0584079	10.7487	6.01175e-27	5.86029e-25	1.54521
9123	SLC16A3	solute carrier family 16 member 3 [Source:HGNC Symbol;Acc:HGNC:10924]	857.181	2.0125	0.187257	10.7473	6.10513e-27	5.92566e-25	4.03481
51617	NSG2	neuronal vesicle trafficking associated 2 [Source:HGNC Symbol;Acc:HGNC:24955]	4843.81	-0.781151	0.0727775	-10.7334	7.09306e-27	6.855e-25	-1.7185
9750	RIPOR2	RHO family interacting cell polarization regulator 2 [Source:HGNC Symbol;Acc:HGNC:13872]	1418.05	-0.909119	0.0847745	-10.724	7.85659e-27	7.56046e-25	-1.8779
5914	RARA	retinoic acid receptor alpha [Source:HGNC Symbol;Acc:HGNC:9864]	1044.65	0.77164	0.0721536	10.6944	1.08102e-26	1.03585e-24	1.70721
22801	ITGA11	integrin subunit alpha 11 [Source:HGNC Symbol;Acc:HGNC:6136]	201.956	-2.41996	0.22645	-10.6865	1.17716e-26	1.12319e-24	-5.35157
2890	GRIA1	glutamate ionotropic receptor AMPA type subunit 1 [Source:HGNC Symbol;Acc:HGNC:4571]	2115.96	-0.752389	0.0704841	-10.6746	1.33852e-26	1.27176e-24	-1.68458
4808	NHLH2	nescient helix-loop-helix 2 [Source:HGNC Symbol;Acc:HGNC:7818]	399.637	1.18821	0.111753	10.6325	2.10482e-26	1.99145e-24	2.2787
2906	GRIN2D	glutamate ionotropic receptor NMDA type subunit 2D [Source:HGNC Symbol;Acc:HGNC:4588]	728.267	1.00041	0.0941124	10.6299	2.16278e-26	2.03772e-24	2.00057
4851	NOTCH1	notch 1 [Source:HGNC Symbol;Acc:HGNC:7881]	11886.1	0.748451	0.0705553	10.608	2.73532e-26	2.56642e-24	1.67999
6662	SOX9	SRY-box 9 [Source:HGNC Symbol;Acc:HGNC:11204]	5248.38	0.563897	0.0532456	10.5905	3.29863e-26	3.08209e-24	1.47826
132204	SYNPR	synaptoporin [Source:HGNC Symbol;Acc:HGNC:16507]	78.1247	-2.04383	0.193077	-10.5856	3.47613e-26	3.23452e-24	-4.12339
9175	MAP3K13	mitogen-activated protein kinase kinase kinase 13 [Source:HGNC Symbol;Acc:HGNC:6852]	425.072	1.1007	0.104006	10.5831	3.56957e-26	3.3078e-24	2.14459
675	BRCA2	BRCA2, DNA repair associated [Source:HGNC Symbol;Acc:HGNC:1101]	803.831	0.794706	0.0752051	10.5672	4.23017e-26	3.9039e-24	1.73472
25830	SULT4A1	sulfotransferase family 4A member 1 [Source:HGNC Symbol;Acc:HGNC:14903]	517.447	-0.935095	0.0886915	-10.5432	5.45899e-26	5.01737e-24	-1.91202
23060	ZNF609	zinc finger protein 609 [Source:HGNC Symbol;Acc:HGNC:29003]	7846.55	0.530863	0.0503666	10.54	5.65176e-26	5.17343e-24	1.44479
429	ASCL1	achaete-scute family bHLH transcription factor 1 [Source:HGNC Symbol;Acc:HGNC:738]	2927.99	0.768802	0.0730239	10.5281	6.41264e-26	5.84614e-24	1.70385
6422	SFRP1	secreted frizzled related protein 1 [Source:HGNC Symbol;Acc:HGNC:10776]	30783.5	0.653193	0.0620619	10.5249	6.63604e-26	6.02542e-24	1.57265
4242	MFNG	MFNG O-fucosylpeptide 3-beta-N-acetylglucosaminyltransferase [Source:HGNC Symbol;Acc:HGNC:7038]	616.966	0.948871	0.0901908	10.5207	6.93492e-26	6.27151e-24	1.93036
81567	TXNDC5	thioredoxin domain containing 5 [Source:HGNC Symbol;Acc:HGNC:21073]	3166.55	-0.640123	0.0609007	-10.5109	7.6939e-26	6.93005e-24	-1.55846
10581	IFITM2	interferon induced transmembrane protein 2 [Source:HGNC Symbol;Acc:HGNC:5413]	205.856	-1.57656	0.150519	-10.4741	1.13569e-25	1.01886e-23	-2.98258
8877	SPHK1	sphingosine kinase 1 [Source:HGNC Symbol;Acc:HGNC:11240]	201.171	1.57557	0.150471	10.4709	1.17492e-25	1.04988e-23	2.98053
10075	HUWE1	HECT, UBA and WWE domain containing 1, E3 ubiquitin protein ligase [Source:HGNC Symbol;Acc:HGNC:30892]	13400.5	0.478647	0.0457529	10.4616	1.29673e-25	1.1496e-23	1.39344
23213	SULF1	sulfatase 1 [Source:HGNC Symbol;Acc:HGNC:20391]	724.286	-2.10823	0.201715	-10.4515	1.44204e-25	1.2734e-23	-4.31162
51473	DCDC2	doublecortin domain containing 2 [Source:HGNC Symbol;Acc:HGNC:18141]	44.1388	-2.36414	0.226566	-10.4347	1.72233e-25	1.51498e-23	-5.14844
80760	ITIH5	inter-alpha-trypsin inhibitor heavy chain family member 5 [Source:HGNC Symbol;Acc:HGNC:21449]	74.3656	-2.1742	0.208379	-10.4338	1.73739e-25	1.52228e-23	-4.51334
136227	COL26A1	collagen type XXVI alpha 1 chain [Source:HGNC Symbol;Acc:HGNC:18038]	1141.44	-0.937521	0.0899799	-10.4192	2.0259e-25	1.76819e-23	-1.91524
8633	UNC5C	unc-5 netrin receptor C [Source:HGNC Symbol;Acc:HGNC:12569]	120.648	-1.71131	0.164434	-10.4073	2.29732e-25	1.99734e-23	-3.27459
220164	DOK6	docking protein 6 [Source:HGNC Symbol;Acc:HGNC:28301]	608.02	0.921849	0.088669	10.3965	2.57171e-25	2.2273e-23	1.89454
64324	NSD1	nuclear receptor binding SET domain protein 1 [Source:HGNC Symbol;Acc:HGNC:14234]	5879.55	0.543608	0.0522899	10.396	2.58455e-25	2.22984e-23	1.45761
4519	MT-CYB	mitochondrially encoded cytochrome b [Source:HGNC Symbol;Acc:HGNC:7427]	49997.2	-0.690243	0.066444	-10.3883	2.80159e-25	2.40787e-23	-1.61356
56475	RPRM	reprimo, TP53 dependent G2 arrest mediator homolog [Source:HGNC Symbol;Acc:HGNC:24201]	373.284	1.32228	0.127432	10.3763	3.17733e-25	2.72042e-23	2.50061
3786	KCNQ3	potassium voltage-gated channel subfamily Q member 3 [Source:HGNC Symbol;Acc:HGNC:6297]	5777.65	1.41439	0.136343	10.3738	3.26351e-25	2.78363e-23	2.66547
63876	PKNOX2	PBX/knotted 1 homeobox 2 [Source:HGNC Symbol;Acc:HGNC:16714]	1148.11	0.752491	0.0725556	10.3712	3.35203e-25	2.84834e-23	1.6847
3303	HSPA1A	heat shock protein family A (Hsp70) member 1A [Source:HGNC Symbol;Acc:HGNC:5232]	266.147	-1.25234	0.120938	-10.3552	3.96199e-25	3.34143e-23	-2.38228
3052	HCCS	holocytochrome c synthase [Source:HGNC Symbol;Acc:HGNC:4837]	873.225	-0.802846	0.0775854	-10.3479	4.27752e-25	3.59408e-23	-1.74454
169792	GLIS3	GLIS family zinc finger 3 [Source:HGNC Symbol;Acc:HGNC:28510]	349.66	-2.01222	0.194489	-10.3462	4.35394e-25	3.64468e-23	-4.03404
81618	ITM2C	integral membrane protein 2C [Source:HGNC Symbol;Acc:HGNC:6175]	4114.76	-0.678178	0.0655698	-10.3428	4.50957e-25	3.76098e-23	-1.60012
7052	TGM2	transglutaminase 2 [Source:HGNC Symbol;Acc:HGNC:11778]	198.066	-2.4281	0.234816	-10.3404	4.62458e-25	3.84266e-23	-5.38184
26015	RPAP1	RNA polymerase II associated protein 1 [Source:HGNC Symbol;Acc:HGNC:24567]	1446.18	0.714009	0.0690775	10.3363	4.82589e-25	3.9952e-23	1.64036
10766	TOB2	transducer of ERBB2, 2 [Source:HGNC Symbol;Acc:HGNC:11980]	1750.93	0.722084	0.0698663	10.3352	4.88248e-25	4.02724e-23	1.64956
26355	FAM162A	family with sequence similarity 162 member A [Source:HGNC Symbol;Acc:HGNC:17865]	909.649	0.91873	0.0891855	10.3013	6.94917e-25	5.711e-23	1.89045
83591	THAP2	THAP domain containing 2 [Source:HGNC Symbol;Acc:HGNC:20854]	671.025	0.850995	0.0826205	10.3	7.04249e-25	5.76665e-23	1.80374
84952	CGNL1	cingulin like 1 [Source:HGNC Symbol;Acc:HGNC:25931]	174.173	-1.65212	0.160463	-10.2959	7.34981e-25	5.99648e-23	-3.14294
89122	TRIM4	tripartite motif containing 4 [Source:HGNC Symbol;Acc:HGNC:16275]	298.897	1.14333	0.111359	10.2671	9.91538e-25	8.03146e-23	2.20891
3673	ITGA2	integrin subunit alpha 2 [Source:HGNC Symbol;Acc:HGNC:6137]	1863.05	0.742618	0.0723392	10.2658	1.00509e-24	8.11203e-23	1.67321
54751	FBLIM1	filamin binding LIM protein 1 [Source:HGNC Symbol;Acc:HGNC:24686]	818.026	-0.882456	0.0859972	-10.2615	1.05107e-24	8.45289e-23	-1.84351
81796	SLCO5A1	solute carrier organic anion transporter family member 5A1 [Source:HGNC Symbol;Acc:HGNC:19046]	1695.35	0.706647	0.0689476	10.249	1.19535e-24	9.545e-23	1.63201
340419	RSPO2	R-spondin 2 [Source:HGNC Symbol;Acc:HGNC:28583]	37.5696	-2.35807	0.230103	-10.2479	1.20946e-24	9.62354e-23	-5.12684
8534	CHST1	carbohydrate sulfotransferase 1 [Source:HGNC Symbol;Acc:HGNC:1969]	583.69	0.900182	0.0880969	10.2181	1.64545e-24	1.30008e-22	1.8663
9074	CLDN6	claudin 6 [Source:HGNC Symbol;Acc:HGNC:2048]	803.687	-1.09354	0.107126	-10.2079	1.82716e-24	1.43359e-22	-2.13397
3060	HCRT	hypocretin neuropeptide precursor [Source:HGNC Symbol;Acc:HGNC:4847]	106.398	1.72564	0.169295	10.1931	2.12894e-24	1.66457e-22	3.30727
55692	LUC7L	LUC7 like [Source:HGNC Symbol;Acc:HGNC:6723]	2349.37	0.594084	0.0584209	10.169	2.72621e-24	2.10958e-22	1.50951
5168	ENPP2	ectonucleotide pyrophosphatase/phosphodiesterase 2 [Source:HGNC Symbol;Acc:HGNC:3357]	513.376	1.12599	0.111085	10.1363	3.81084e-24	2.93878e-22	2.18251
7057	THBS1	thrombospondin 1 [Source:HGNC Symbol;Acc:HGNC:11785]	1037.99	-2.05548	0.203244	-10.1134	4.82036e-24	3.7046e-22	-4.15682
8519	IFITM1	interferon induced transmembrane protein 1 [Source:HGNC Symbol;Acc:HGNC:5412]	132.876	-1.7933	0.177412	-10.1081	5.08463e-24	3.89441e-22	-3.46608
22998	LIMCH1	LIM and calponin homology domains 1 [Source:HGNC Symbol;Acc:HGNC:29191]	2290.06	0.626645	0.0621274	10.0865	6.34196e-24	4.8246e-22	1.54397
29028	ATAD2	ATPase family, AAA domain containing 2 [Source:HGNC Symbol;Acc:HGNC:30123]	4105.93	0.522787	0.0518427	10.0841	6.49604e-24	4.90951e-22	1.43673
3958	LGALS3	galectin 3 [Source:HGNC Symbol;Acc:HGNC:6563]	116.817	-1.6907	0.16766	-10.0841	6.49717e-24	4.90951e-22	-3.22813
148523	CIART	circadian associated repressor of transcription [Source:HGNC Symbol;Acc:HGNC:25200]	204.695	1.37876	0.137228	10.0472	9.45197e-24	7.11838e-22	2.60044
25914	RTTN	rotatin [Source:HGNC Symbol;Acc:HGNC:18654]	1292.96	0.688521	0.06871	10.0207	1.23639e-23	9.24955e-22	1.61163
306	ANXA3	annexin A3 [Source:HGNC Symbol;Acc:HGNC:541]	183.132	-1.68916	0.168604	-10.0185	1.26431e-23	9.42704e-22	-3.22468
284680	SPATA46	spermatogenesis associated 46 [Source:HGNC Symbol;Acc:HGNC:27648]	253.875	1.19412	0.119251	10.0135	1.32983e-23	9.88291e-22	2.28805
6498	SKIL	SKI like proto-oncogene [Source:HGNC Symbol;Acc:HGNC:10897]	2370.2	0.735252	0.0734582	10.0091	1.3899e-23	1.02954e-21	1.66469
3856	KRT8	keratin 8 [Source:HGNC Symbol;Acc:HGNC:6446]	2827.01	-1.86866	0.187039	-9.99077	1.67276e-23	1.23499e-21	-3.65194
64211	LHX5	LIM homeobox 5 [Source:HGNC Symbol;Acc:HGNC:14216]	479.313	-0.982214	0.0984105	-9.98078	1.85006e-23	1.35699e-21	-1.97549
117154	DACH2	dachshund family transcription factor 2 [Source:HGNC Symbol;Acc:HGNC:16814]	274.642	-1.24271	0.12481	-9.95679	2.35552e-23	1.71656e-21	-2.36642
10912	GADD45G	growth arrest and DNA damage inducible gamma [Source:HGNC Symbol;Acc:HGNC:4097]	1088.64	0.871763	0.0877687	9.93251	3.00583e-23	2.1834e-21	1.8299
9076	CLDN1	claudin 1 [Source:HGNC Symbol;Acc:HGNC:2032]	76.6312	-1.94042	0.195396	-9.93073	3.06013e-23	2.21569e-21	-3.83819
204851	HIPK1	homeodomain interacting protein kinase 1 [Source:HGNC Symbol;Acc:HGNC:19006]	3145.39	0.536568	0.0540793	9.92186	3.34452e-23	2.41286e-21	1.45052
23306	NEMP1	nuclear envelope integral membrane protein 1 [Source:HGNC Symbol;Acc:HGNC:29001]	2942.04	0.545286	0.0549596	9.92159	3.35387e-23	2.41286e-21	1.45931
63920	ZBED8	zinc finger BED-type containing 8 [Source:HGNC Symbol;Acc:HGNC:30804]	481.196	0.946344	0.0954758	9.91188	3.69639e-23	2.65081e-21	1.92698
65217	PCDH15	protocadherin related 15 [Source:HGNC Symbol;Acc:HGNC:14674]	71.9596	-1.97741	0.199561	-9.90881	3.81154e-23	2.72471e-21	-3.93786
440730	TRIM67	tripartite motif containing 67 [Source:HGNC Symbol;Acc:HGNC:31859]	483.452	1.00462	0.101405	9.90692	3.88434e-23	2.76796e-21	2.00641
9645	MICAL2	microtubule associated monooxygenase, calponin and LIM domain containing 2 [Source:HGNC Symbol;Acc:HGNC:24693]	100.038	-1.93586	0.195662	-9.89386	4.4262e-23	3.13425e-21	-3.82605
1600	DAB1	DAB1, reelin adaptor protein [Source:HGNC Symbol;Acc:HGNC:2661]	2117.77	0.642437	0.0649691	9.88835	4.67681e-23	3.30133e-21	1.56096
221687	RNF182	ring finger protein 182 [Source:HGNC Symbol;Acc:HGNC:28522]	2284.77	0.789686	0.0799826	9.87322	5.43876e-23	3.82718e-21	1.7287
1295	COL8A1	collagen type VIII alpha 1 chain [Source:HGNC Symbol;Acc:HGNC:2215]	299.418	-1.41884	0.143817	-9.86558	5.86915e-23	4.11718e-21	-2.6737
26137	ZBTB20	zinc finger and BTB domain containing 20 [Source:HGNC Symbol;Acc:HGNC:13503]	1743.29	0.693671	0.0703794	9.85616	6.44647e-23	4.50813e-21	1.61739
114908	TMEM123	transmembrane protein 123 [Source:HGNC Symbol;Acc:HGNC:30138]	8001.29	-0.506602	0.051497	-9.8375	7.76173e-23	5.3944e-21	-1.4207
6310	ATXN1	ataxin 1 [Source:HGNC Symbol;Acc:HGNC:10548]	1445.69	0.920637	0.0936004	9.83582	7.89209e-23	5.46812e-21	1.89295
7090	TLE3	transducin like enhancer of split 3 [Source:HGNC Symbol;Acc:HGNC:11839]	2429.55	0.718343	0.0730391	9.83504	7.95326e-23	5.4936e-21	1.64529
4887	NPY2R	neuropeptide Y receptor Y2 [Source:HGNC Symbol;Acc:HGNC:7957]	483.412	0.975583	0.0996042	9.7946	1.18762e-22	8.17824e-21	1.96644
79971	WLS	wntless Wnt ligand secretion mediator [Source:HGNC Symbol;Acc:HGNC:30238]	3446.74	-1.38394	0.141331	-9.79214	1.21689e-22	8.35425e-21	-2.60979
2045	EPHA7	EPH receptor A7 [Source:HGNC Symbol;Acc:HGNC:3390]	2611.12	0.55519	0.0567715	9.77937	1.38066e-22	9.44973e-21	1.46936
1615	DARS	aspartyl-tRNA synthetase [Source:HGNC Symbol;Acc:HGNC:2678]	3495.51	0.554718	0.0567436	9.77587	1.42926e-22	9.75275e-21	1.46888
151887	CCDC80	coiled-coil domain containing 80 [Source:HGNC Symbol;Acc:HGNC:30649]	201.126	-1.40782	0.144226	-9.76123	1.6514e-22	1.12345e-20	-2.65336
84915	FAM222A	family with sequence similarity 222 member A [Source:HGNC Symbol;Acc:HGNC:25915]	1962.13	0.632872	0.0649019	9.75122	1.82268e-22	1.23252e-20	1.55065
2288	FKBP4	FK506 binding protein 4 [Source:HGNC Symbol;Acc:HGNC:3720]	3382.89	0.513177	0.0526328	9.75014	1.84218e-22	1.24198e-20	1.42719
57507	ZNF608	zinc finger protein 608 [Source:HGNC Symbol;Acc:HGNC:29238]	2591.18	-0.542639	0.0557613	-9.73147	2.21368e-22	1.48799e-20	-1.45664
22889	KHDC4	KH domain containing 4, pre-mRNA splicing factor [Source:HGNC Symbol;Acc:HGNC:29145]	1521.99	0.630817	0.0648334	9.72981	2.25009e-22	1.50796e-20	1.54844
6304	SATB1	SATB homeobox 1 [Source:HGNC Symbol;Acc:HGNC:10541]	1878.49	0.612247	0.0629802	9.72127	2.44712e-22	1.6303e-20	1.52864
285267	ZNF619	zinc finger protein 619 [Source:HGNC Symbol;Acc:HGNC:26910]	213.427	1.25933	0.129651	9.71317	2.64973e-22	1.76008e-20	2.39384
93183	PIGM	phosphatidylinositol glycan anchor biosynthesis class M [Source:HGNC Symbol;Acc:HGNC:18858]	871.539	0.745654	0.0767879	9.71056	2.7184e-22	1.80038e-20	1.67673
1381	CRABP1	cellular retinoic acid binding protein 1 [Source:HGNC Symbol;Acc:HGNC:2338]	234.785	-1.46844	0.151398	-9.69918	3.03919e-22	2.00694e-20	-2.76722
22987	SV2C	synaptic vesicle glycoprotein 2C [Source:HGNC Symbol;Acc:HGNC:30670]	206.582	1.47251	0.151956	9.69033	3.31452e-22	2.17599e-20	2.77504
577	ADGRB3	adhesion G protein-coupled receptor B3 [Source:HGNC Symbol;Acc:HGNC:945]	1035.38	0.692231	0.0714516	9.68811	3.38727e-22	2.21729e-20	1.61578
6347	CCL2	C-C motif chemokine ligand 2 [Source:HGNC Symbol;Acc:HGNC:10618]	68.6513	-1.96582	0.203726	-9.64934	4.94745e-22	3.22918e-20	-3.90635
2189	FANCG	Fanconi anemia complementation group G [Source:HGNC Symbol;Acc:HGNC:3588]	1416.44	0.675096	0.0700027	9.64386	5.21892e-22	3.39652e-20	1.5967
90338	ZNF160	zinc finger protein 160 [Source:HGNC Symbol;Acc:HGNC:12948]	1255.95	0.633544	0.0657491	9.63578	5.64588e-22	3.6638e-20	1.55137
867	CBL	Cbl proto-oncogene [Source:HGNC Symbol;Acc:HGNC:1541]	5108.08	0.488236	0.0507257	9.62502	6.26949e-22	4.05679e-20	1.40273
1001	CDH3	cadherin 3 [Source:HGNC Symbol;Acc:HGNC:1762]	209.95	-1.48347	0.154669	-9.59129	8.69899e-22	5.61272e-20	-2.79621
2786	GNG4	G protein subunit gamma 4 [Source:HGNC Symbol;Acc:HGNC:4407]	5721	-0.483957	0.0504863	-9.5859	9.16527e-22	5.89667e-20	-1.39857
831	CAST	calpastatin [Source:HGNC Symbol;Acc:HGNC:1515]	1306.89	-0.729469	0.0761185	-9.58334	9.39592e-22	6.02784e-20	-1.65803
10957	PNRC1	proline rich nuclear receptor coactivator 1 [Source:HGNC Symbol;Acc:HGNC:17278]	1462.46	0.627167	0.0656419	9.55437	1.24337e-21	7.93148e-20	1.54453
22880	MORC2	MORC family CW-type zinc finger 2 [Source:HGNC Symbol;Acc:HGNC:23573]	1983.37	0.612843	0.0643353	9.52577	1.63828e-21	1.03626e-19	1.52927
23136	EPB41L3	erythrocyte membrane protein band 4.1 like 3 [Source:HGNC Symbol;Acc:HGNC:3380]	901.304	-0.712496	0.0748989	-9.51278	1.85642e-21	1.17095e-19	-1.63864
652	BMP4	bone morphogenetic protein 4 [Source:HGNC Symbol;Acc:HGNC:1071]	96.6408	-1.81428	0.190845	-9.50657	1.97056e-21	1.23947e-19	-3.51683
285704	RGMB	repulsive guidance molecule family member b [Source:HGNC Symbol;Acc:HGNC:26896]	1620.28	-0.678905	0.0714212	-9.50564	1.98823e-21	1.2471e-19	-1.60092
4534	MTM1	myotubularin 1 [Source:HGNC Symbol;Acc:HGNC:7448]	701.209	0.777671	0.0818742	9.49837	2.13202e-21	1.33358e-19	1.71436
2049	EPHB3	EPH receptor B3 [Source:HGNC Symbol;Acc:HGNC:3394]	847.125	0.747016	0.0786801	9.49434	2.21603e-21	1.38229e-19	1.67832
655	BMP7	bone morphogenetic protein 7 [Source:HGNC Symbol;Acc:HGNC:1074]	1291.89	-0.829211	0.0875864	-9.46735	2.87042e-21	1.78553e-19	-1.77671
3983	ABLIM1	actin binding LIM protein 1 [Source:HGNC Symbol;Acc:HGNC:78]	817.155	-1.71505	0.181172	-9.46639	2.8967e-21	1.79691e-19	-3.28308
23670	TMEM2	transmembrane protein 2 [Source:HGNC Symbol;Acc:HGNC:11869]	8350.06	0.49087	0.0518576	9.46573	2.91508e-21	1.80154e-19	1.40529
3642	INSM1	INSM transcriptional repressor 1 [Source:HGNC Symbol;Acc:HGNC:6090]	1480.93	0.672803	0.0710791	9.46555	2.92016e-21	1.80154e-19	1.59417
3747	KCNC2	potassium voltage-gated channel subfamily C member 2 [Source:HGNC Symbol;Acc:HGNC:6234]	45.0753	-2.12143	0.224186	-9.46279	2.9982e-21	1.84463e-19	-4.35124
58526	MID1IP1	MID1 interacting protein 1 [Source:HGNC Symbol;Acc:HGNC:20715]	2275.04	0.676904	0.0715592	9.45937	3.09807e-21	1.90088e-19	1.59871
666	BOK	BOK, BCL2 family apoptosis regulator [Source:HGNC Symbol;Acc:HGNC:1087]	271.882	-1.31794	0.139414	-9.45341	3.27967e-21	2.00684e-19	-2.49309
7200	TRH	thyrotropin releasing hormone [Source:HGNC Symbol;Acc:HGNC:12298]	534.959	-1.07502	0.113752	-9.45061	3.36869e-21	2.05573e-19	-2.10675
51313	FAM198B	family with sequence similarity 198 member B [Source:HGNC Symbol;Acc:HGNC:25312]	239.674	-2.09929	0.222279	-9.4444	3.57461e-21	2.16963e-19	-4.28499
166	AES	amino-terminal enhancer of split [Source:HGNC Symbol;Acc:HGNC:307]	7305.26	-0.448585	0.0475067	-9.44258	3.63729e-21	2.20173e-19	-1.3647
6018	RLF	rearranged L-myc fusion [Source:HGNC Symbol;Acc:HGNC:10025]	2146.23	0.617123	0.0654355	9.43102	4.06117e-21	2.45173e-19	1.53381
162681	C18orf54	chromosome 18 open reading frame 54 [Source:HGNC Symbol;Acc:HGNC:13796]	686.238	0.811378	0.0863756	9.3936	5.79854e-21	3.49122e-19	1.75489
84765	ZNF577	zinc finger protein 577 [Source:HGNC Symbol;Acc:HGNC:28673]	380.913	0.952685	0.101425	9.39297	5.83318e-21	3.50271e-19	1.93547
11259	FILIP1L	filamin A interacting protein 1 like [Source:HGNC Symbol;Acc:HGNC:24589]	180.973	-1.4766	0.157229	-9.39143	5.91933e-21	3.54499e-19	-2.78293
50937	CDON	cell adhesion associated, oncogene regulated [Source:HGNC Symbol;Acc:HGNC:17104]	4290.6	0.518973	0.0552728	9.38931	6.03957e-21	3.6074e-19	1.43293
55732	C1orf112	chromosome 1 open reading frame 112 [Source:HGNC Symbol;Acc:HGNC:25565]	962.162	0.698516	0.0744807	9.37848	6.69307e-21	3.98716e-19	1.62283
4760	NEUROD1	neuronal differentiation 1 [Source:HGNC Symbol;Acc:HGNC:7762]	44.236	-2.06854	0.220718	-9.37187	7.12571e-21	4.23369e-19	-4.19462
4661	MYT1	myelin transcription factor 1 [Source:HGNC Symbol;Acc:HGNC:7622]	4697.18	0.50237	0.0536253	9.36815	7.38134e-21	4.37403e-19	1.41654
114785	MBD6	methyl-CpG binding domain protein 6 [Source:HGNC Symbol;Acc:HGNC:20445]	1087.08	0.668116	0.0713652	9.36192	7.82982e-21	4.6155e-19	1.589
441478	NRARP	NOTCH regulated ankyrin repeat protein [Source:HGNC Symbol;Acc:HGNC:33843]	1060.15	0.844797	0.0902822	9.35729	8.18089e-21	4.80985e-19	1.79601
643836	ZFP62	ZFP62 zinc finger protein [Source:HGNC Symbol;Acc:HGNC:23241]	1362.31	0.598549	0.0640359	9.34709	9.00964e-21	5.28331e-19	1.51419
257068	PLCXD2	phosphatidylinositol specific phospholipase C X domain containing 2 [Source:HGNC Symbol;Acc:HGNC:26462]	1351.61	0.687335	0.0735634	9.34344	9.3258e-21	5.4545e-19	1.61031
80333	KCNIP4	potassium voltage-gated channel interacting protein 4 [Source:HGNC Symbol;Acc:HGNC:30083]	201.834	-1.38917	0.148904	-9.32933	1.0654e-20	6.21518e-19	-2.61928
9079	LDB2	LIM domain binding 2 [Source:HGNC Symbol;Acc:HGNC:6533]	617.214	0.882678	0.0946532	9.32539	1.10578e-20	6.4341e-19	1.84379
5080	PAX6	paired box 6 [Source:HGNC Symbol;Acc:HGNC:8620]	7689.73	-0.491441	0.0527588	-9.31486	1.22113e-20	7.08696e-19	-1.40585
10432	RBM14	RNA binding motif protein 14 [Source:HGNC Symbol;Acc:HGNC:14219]	2595.23	0.666235	0.0715346	9.31347	1.23723e-20	7.16197e-19	1.58693
8914	TIMELESS	timeless circadian regulator [Source:HGNC Symbol;Acc:HGNC:11813]	4782.42	0.494846	0.0531347	9.31306	1.24205e-20	7.17141e-19	1.40917
10346	TRIM22	tripartite motif containing 22 [Source:HGNC Symbol;Acc:HGNC:16379]	144.662	-1.59042	0.170895	-9.30641	1.32226e-20	7.61502e-19	-3.01136
3875	KRT18	keratin 18 [Source:HGNC Symbol;Acc:HGNC:6430]	943.938	-2.05568	0.220983	-9.30243	1.37268e-20	7.88521e-19	-4.1574
78997	GDAP1L1	ganglioside induced differentiation associated protein 1 like 1 [Source:HGNC Symbol;Acc:HGNC:4213]	2219.71	-0.591814	0.0636909	-9.29197	1.51462e-20	8.67843e-19	-1.50714
54502	RBM47	RNA binding motif protein 47 [Source:HGNC Symbol;Acc:HGNC:30358]	52.3522	-1.98369	0.213621	-9.28604	1.60142e-20	9.15248e-19	-3.95503
9124	PDLIM1	PDZ and LIM domain 1 [Source:HGNC Symbol;Acc:HGNC:2067]	705.187	-0.959567	0.103361	-9.28363	1.63793e-20	9.33747e-19	-1.94473
55629	PNRC2	proline rich nuclear receptor coactivator 2 [Source:HGNC Symbol;Acc:HGNC:23158]	3783.62	0.49918	0.0538011	9.27825	1.72289e-20	9.79695e-19	1.41341
10892	MALT1	MALT1 paracaspase [Source:HGNC Symbol;Acc:HGNC:6819]	1650.7	-0.702055	0.0757993	-9.26202	2.00592e-20	1.13777e-18	-1.62682
3918	LAMC2	laminin subunit gamma 2 [Source:HGNC Symbol;Acc:HGNC:6493]	88.3197	-1.79365	0.193691	-9.26038	2.03714e-20	1.15257e-18	-3.46691
8754	ADAM9	ADAM metallopeptidase domain 9 [Source:HGNC Symbol;Acc:HGNC:216]	2580.09	-0.606643	0.0655558	-9.25384	2.1656e-20	1.22054e-18	-1.52271
2066	ERBB4	erb-b2 receptor tyrosine kinase 4 [Source:HGNC Symbol;Acc:HGNC:3432]	730.382	-0.76919	0.0831222	-9.25372	2.16811e-20	1.22054e-18	-1.70431
84706	GPT2	glutamic--pyruvic transaminase 2 [Source:HGNC Symbol;Acc:HGNC:18062]	3296.84	0.478557	0.0517272	9.25156	2.21234e-20	1.24233e-18	1.39335
1465	CSRP1	cysteine and glycine rich protein 1 [Source:HGNC Symbol;Acc:HGNC:2469]	1505.48	-0.833364	0.0901532	-9.24387	2.37738e-20	1.33169e-18	-1.78184
200916	RPL22L1	ribosomal protein L22 like 1 [Source:HGNC Symbol;Acc:HGNC:27610]	429.848	-0.908409	0.0983039	-9.24082	2.4461e-20	1.36678e-18	-1.87697
1281	COL3A1	collagen type III alpha 1 chain [Source:HGNC Symbol;Acc:HGNC:2201]	123.056	-2.18405	0.236395	-9.23901	2.48797e-20	1.38674e-18	-4.54428
6664	SOX11	SRY-box 11 [Source:HGNC Symbol;Acc:HGNC:11191]	25258.8	0.51618	0.0559296	9.2291	2.72903e-20	1.51734e-18	1.43016
138715	ARID3C	AT-rich interaction domain 3C [Source:HGNC Symbol;Acc:HGNC:21209]	165.064	1.29387	0.140375	9.21724	3.04834e-20	1.6907e-18	2.45186
9666	DZIP3	DAZ interacting zinc finger protein 3 [Source:HGNC Symbol;Acc:HGNC:30938]	2182.13	0.537698	0.0583555	9.21417	3.13707e-20	1.73564e-18	1.45165
23220	DTX4	deltex E3 ubiquitin ligase 4 [Source:HGNC Symbol;Acc:HGNC:29151]	4679.45	0.489997	0.0532394	9.20365	3.45992e-20	1.90957e-18	1.40444
1075	CTSC	cathepsin C [Source:HGNC Symbol;Acc:HGNC:2528]	720.08	-0.800753	0.0871295	-9.19038	3.91454e-20	2.1552e-18	-1.74201
196441	ZFC3H1	zinc finger C3H1-type containing [Source:HGNC Symbol;Acc:HGNC:28328]	1405.65	0.610156	0.0663948	9.18982	3.93507e-20	2.16122e-18	1.52642
3912	LAMB1	laminin subunit beta 1 [Source:HGNC Symbol;Acc:HGNC:6486]	1025.14	-1.6197	0.17629	-9.18773	4.01201e-20	2.19811e-18	-3.07312
23523	CABIN1	calcineurin binding protein 1 [Source:HGNC Symbol;Acc:HGNC:24187]	4174.25	0.501796	0.0546261	9.186	4.07726e-20	2.22844e-18	1.41597
118427	OLFM3	olfactomedin 3 [Source:HGNC Symbol;Acc:HGNC:17990]	98.0791	-1.58388	0.172513	-9.18123	4.26184e-20	2.32368e-18	-2.99775
23105	FSTL4	follistatin like 4 [Source:HGNC Symbol;Acc:HGNC:21389]	147.562	-1.41209	0.15385	-9.17834	4.37803e-20	2.38127e-18	-2.66122
1102	RCBTB2	RCC1 and BTB domain containing protein 2 [Source:HGNC Symbol;Acc:HGNC:1914]	1017.09	0.720827	0.0785873	9.1723	4.63034e-20	2.51244e-18	1.64813
9779	TBC1D5	TBC1 domain family member 5 [Source:HGNC Symbol;Acc:HGNC:19166]	2542.79	0.523248	0.0571011	9.16353	5.0227e-20	2.71878e-18	1.43719
5058	PAK1	p21 (RAC1) activated kinase 1 [Source:HGNC Symbol;Acc:HGNC:8590]	3991.16	0.543395	0.0593155	9.1611	5.13698e-20	2.77397e-18	1.4574
11167	FSTL1	follistatin like 1 [Source:HGNC Symbol;Acc:HGNC:3972]	4208.25	-1.2484	0.136387	-9.15339	5.51767e-20	2.97241e-18	-2.37578
203111	ERICH5	glutamate rich 5 [Source:HGNC Symbol;Acc:HGNC:26823]	52.867	-2.01968	0.220705	-9.15106	5.63767e-20	3.02981e-18	-4.05495
64770	CCDC14	coiled-coil domain containing 14 [Source:HGNC Symbol;Acc:HGNC:25766]	5466.2	0.474216	0.0518351	9.14854	5.77101e-20	3.087e-18	1.38916
5099	PCDH7	protocadherin 7 [Source:HGNC Symbol;Acc:HGNC:8659]	1689.34	-0.850847	0.0930037	-9.14853	5.7715e-20	3.087e-18	-1.80356
56956	LHX9	LIM homeobox 9 [Source:HGNC Symbol;Acc:HGNC:14222]	123.131	-1.46269	0.159889	-9.14821	5.78868e-20	3.08885e-18	-2.75623
90427	BMF	Bcl2 modifying factor [Source:HGNC Symbol;Acc:HGNC:24132]	1086.87	0.656281	0.0718273	9.13693	6.42476e-20	3.42016e-18	1.57601
389206	BEND4	BEN domain containing 4 [Source:HGNC Symbol;Acc:HGNC:23815]	281.934	1.18751	0.130008	9.13416	6.59166e-20	3.50073e-18	2.2776
10000	AKT3	AKT serine/threonine kinase 3 [Source:HGNC Symbol;Acc:HGNC:393]	7016.73	0.470586	0.0516243	9.11559	7.82446e-20	4.13594e-18	1.38567
54947	LPCAT2	lysophosphatidylcholine acyltransferase 2 [Source:HGNC Symbol;Acc:HGNC:26032]	267.565	-1.19322	0.130965	-9.11103	8.16037e-20	4.3034e-18	-2.28663
10671	DCTN6	dynactin subunit 6 [Source:HGNC Symbol;Acc:HGNC:16964]	1209.52	-0.631358	0.0693134	-9.10874	8.33453e-20	4.38498e-18	-1.54902
130367	SGPP2	sphingosine-1-phosphate phosphatase 2 [Source:HGNC Symbol;Acc:HGNC:19953]	72.6443	-1.74598	0.191704	-9.10766	8.41811e-20	4.41862e-18	-3.35422
51652	CHMP3	charged multivesicular body protein 3 [Source:HGNC Symbol;Acc:HGNC:29865]	3043.2	-0.507135	0.0556884	-9.10666	8.49586e-20	4.44906e-18	-1.42123
7114	TMSB4X	thymosin beta 4, X-linked [Source:HGNC Symbol;Acc:HGNC:11881]	71578.7	-0.431893	0.0475171	-9.08923	9.97431e-20	5.21117e-18	-1.349
4440	MSI1	musashi RNA binding protein 1 [Source:HGNC Symbol;Acc:HGNC:7330]	4419.19	0.587287	0.0646288	9.08708	1.01736e-19	5.30298e-18	1.50242
51339	DACT1	dishevelled binding antagonist of beta catenin 1 [Source:HGNC Symbol;Acc:HGNC:17748]	1003.33	0.719103	0.079256	9.07316	1.15611e-19	6.01232e-18	1.64616
10919	EHMT2	euchromatic histone lysine methyltransferase 2 [Source:HGNC Symbol;Acc:HGNC:14129]	4880.54	0.473482	0.0522382	9.06391	1.25861e-19	6.53026e-18	1.38846
56946	EMSY	EMSY, BRCA2 interacting transcriptional repressor [Source:HGNC Symbol;Acc:HGNC:18071]	2365.75	0.541334	0.059729	9.06317	1.26713e-19	6.55936e-18	1.45532
23239	PHLPP1	PH domain and leucine rich repeat protein phosphatase 1 [Source:HGNC Symbol;Acc:HGNC:20610]	3809.45	0.487976	0.0540114	9.0347	1.64458e-19	8.47431e-18	1.40248
302	ANXA2	annexin A2 [Source:HGNC Symbol;Acc:HGNC:537]	5109.83	-1.29294	0.143278	-9.02397	1.81392e-19	9.32553e-18	-2.45026
26973	CHORDC1	cysteine and histidine rich domain containing 1 [Source:HGNC Symbol;Acc:HGNC:14525]	1088.4	0.638444	0.0708462	9.01168	2.0292e-19	1.04085e-17	1.55665
2631	NIPSNAP2	nipsnap homolog 2 [Source:HGNC Symbol;Acc:HGNC:4179]	2301.15	-0.572827	0.0636306	-9.00239	2.20855e-19	1.12771e-17	-1.48744
9362	CPNE6	copine 6 [Source:HGNC Symbol;Acc:HGNC:2319]	41.0083	-2.0326	0.225987	-8.99434	2.37652e-19	1.21073e-17	-4.09142
84310	C7orf50	chromosome 7 open reading frame 50 [Source:HGNC Symbol;Acc:HGNC:22421]	2027.92	-0.591801	0.065817	-8.99161	2.43637e-19	1.23842e-17	-1.50713
6307	MSMO1	methylsterol monooxygenase 1 [Source:HGNC Symbol;Acc:HGNC:10545]	5523.51	0.558695	0.062187	8.98412	2.60816e-19	1.32276e-17	1.47294
150275	CCDC117	coiled-coil domain containing 117 [Source:HGNC Symbol;Acc:HGNC:26599]	1279.73	0.59956	0.066743	8.98312	2.63188e-19	1.33179e-17	1.51525
5428	POLG	DNA polymerase gamma, catalytic subunit [Source:HGNC Symbol;Acc:HGNC:9179]	2581.72	0.543106	0.060516	8.9746	2.84389e-19	1.43585e-17	1.45711
64881	AL592490.1		47.5501	-1.93596	0.215729	-8.97404	2.85839e-19	1.43994e-17	-3.82633
5764	PTN	pleiotrophin [Source:HGNC Symbol;Acc:HGNC:9630]	1302.81	-0.702598	0.0783121	-8.97177	2.91779e-19	1.46658e-17	-1.62743
136853	SSC4D	scavenger receptor cysteine rich family member with 4 domains [Source:HGNC Symbol;Acc:HGNC:14461]	51.6779	-1.90033	0.212278	-8.95207	3.48885e-19	1.74971e-17	-3.73298
4796	TONSL	tonsoku like, DNA repair protein [Source:HGNC Symbol;Acc:HGNC:7801]	1022.23	0.706603	0.0789614	8.94872	3.59642e-19	1.79965e-17	1.63196
84570	COL25A1	collagen type XXV alpha 1 chain [Source:HGNC Symbol;Acc:HGNC:18603]	389.809	-1.74636	0.195344	-8.93989	3.89551e-19	1.94499e-17	-3.3551
9924	PAN2	PAN2 poly(A) specific ribonuclease subunit [Source:HGNC Symbol;Acc:HGNC:20074]	1419.7	0.686644	0.0769581	8.92231	4.56662e-19	2.27502e-17	1.60954
128239	IQGAP3	IQ motif containing GTPase activating protein 3 [Source:HGNC Symbol;Acc:HGNC:20669]	1544.21	0.66319	0.0744954	8.90244	5.46347e-19	2.71581e-17	1.58358
51514	DTL	denticleless E3 ubiquitin protein ligase homolog [Source:HGNC Symbol;Acc:HGNC:30288]	2396.09	0.491494	0.0552854	8.89013	6.10392e-19	3.02749e-17	1.4059
64881	PCDH20	protocadherin 20 [Source:HGNC Symbol;Acc:HGNC:14257]	47.712	-1.91419	0.215496	-8.88272	6.5248e-19	3.22913e-17	-3.76902
83715	ESPN	espin [Source:HGNC Symbol;Acc:HGNC:13281]	108.962	1.66468	0.187717	8.86804	7.44463e-19	3.66022e-17	3.17043
10410	IFITM3	interferon induced transmembrane protein 3 [Source:HGNC Symbol;Acc:HGNC:5414]	828.904	-0.969187	0.109341	-8.86389	7.72718e-19	3.79086e-17	-1.95774
159371	SLC35G1	solute carrier family 35 member G1 [Source:HGNC Symbol;Acc:HGNC:26607]	315.902	-0.959473	0.108307	-8.85886	8.08391e-19	3.95725e-17	-1.9446
283358	B4GALNT3	beta-1,4-N-acetyl-galactosaminyltransferase 3 [Source:HGNC Symbol;Acc:HGNC:24137]	256.498	-1.07404	0.121317	-8.85315	8.50837e-19	4.156e-17	-2.10531
2150	F2RL1	F2R like trypsin receptor 1 [Source:HGNC Symbol;Acc:HGNC:3538]	170.724	-1.35435	0.153038	-8.84972	8.77401e-19	4.27648e-17	-2.55681
5210	PFKFB4	6-phosphofructo-2-kinase/fructose-2,6-biphosphatase 4 [Source:HGNC Symbol;Acc:HGNC:8875]	1117.51	0.817746	0.0924884	8.84161	9.43509e-19	4.58875e-17	1.76265
92211	CDHR1	cadherin related family member 1 [Source:HGNC Symbol;Acc:HGNC:14550]	509.554	0.937823	0.106088	8.84006	9.56635e-19	4.64257e-17	1.91564
10627	MYL12A	myosin light chain 12A [Source:HGNC Symbol;Acc:HGNC:16701]	1859.59	-0.6426	0.0727307	-8.83534	9.97967e-19	4.83274e-17	-1.56114
1974	EIF4A2	eukaryotic translation initiation factor 4A2 [Source:HGNC Symbol;Acc:HGNC:3284]	10781.6	0.457648	0.0518194	8.83158	1.03203e-18	4.98697e-17	1.3733
10124	ARL4A	ADP ribosylation factor like GTPase 4A [Source:HGNC Symbol;Acc:HGNC:695]	385.295	-0.969614	0.109881	-8.8242	1.10242e-18	5.31571e-17	-1.95832
3021	H3F3B	H3 histone family member 3B [Source:HGNC Symbol;Acc:HGNC:4765]	20886.2	-0.467989	0.0530587	-8.82022	1.14237e-18	5.48484e-17	-1.38318
7164	TPD52L1	tumor protein D52 like 1 [Source:HGNC Symbol;Acc:HGNC:12006]	156.601	-1.98496	0.225147	-8.81628	1.18326e-18	5.66908e-17	-3.95852
10018	BCL2L11	BCL2 like 11 [Source:HGNC Symbol;Acc:HGNC:994]	1050.65	0.666825	0.0756914	8.80979	1.25386e-18	5.99456e-17	1.58758
1996	ELAVL4	ELAV like RNA binding protein 4 [Source:HGNC Symbol;Acc:HGNC:3315]	3936.34	0.623522	0.0707907	8.80797	1.27436e-18	6.07969e-17	1.54063
166614	DCLK2	doublecortin like kinase 2 [Source:HGNC Symbol;Acc:HGNC:19002]	3571.68	-0.506677	0.0575413	-8.80546	1.30313e-18	6.20376e-17	-1.42077
5607	MAP2K5	mitogen-activated protein kinase kinase 5 [Source:HGNC Symbol;Acc:HGNC:6845]	1087	0.668569	0.0760217	8.79446	1.43742e-18	6.82867e-17	1.5895
706	TSPO	translocator protein [Source:HGNC Symbol;Acc:HGNC:1158]	428.492	-0.987608	0.11255	-8.77481	1.71191e-18	8.08148e-17	-1.9829
8243	SMC1A	structural maintenance of chromosomes 1A [Source:HGNC Symbol;Acc:HGNC:11111]	8510.99	0.418032	0.0477358	8.75721	2.00142e-18	9.42844e-17	1.3361
9588	PRDX6	peroxiredoxin 6 [Source:HGNC Symbol;Acc:HGNC:16753]	5185.88	-0.568984	0.0650335	-8.74908	2.15091e-18	1.01115e-16	-1.48348
4077	NBR1	NBR1, autophagy cargo receptor [Source:HGNC Symbol;Acc:HGNC:6746]	4375.49	0.439075	0.0501871	8.74876	2.15713e-18	1.01197e-16	1.35573
8153	RND2	Rho family GTPase 2 [Source:HGNC Symbol;Acc:HGNC:18315]	4680.5	1.13386	0.129609	8.74832	2.16559e-18	1.01382e-16	2.19445
25841	ABTB2	ankyrin repeat and BTB domain containing 2 [Source:HGNC Symbol;Acc:HGNC:23842]	994.983	0.813323	0.093035	8.74212	2.28776e-18	1.06879e-16	1.75725
9918	NCAPD2	non-SMC condensin I complex subunit D2 [Source:HGNC Symbol;Acc:HGNC:24305]	6559.31	0.484146	0.0554566	8.73017	2.54296e-18	1.18067e-16	1.39876
55013	MCUB	mitochondrial calcium uniporter dominant negative beta subunit [Source:HGNC Symbol;Acc:HGNC:26076]	688.577	-0.725603	0.0831184	-8.72975	2.55238e-18	1.1826e-16	-1.65359
8438	RAD54L	RAD54 like [Source:HGNC Symbol;Acc:HGNC:9826]	1015	0.640825	0.0734138	8.72895	2.57053e-18	1.18857e-16	1.55922
8925	HERC1	HECT and RLD domain containing E3 ubiquitin protein ligase family member 1 [Source:HGNC Symbol;Acc:HGNC:4867]	5666.65	0.447963	0.0513571	8.72251	2.72107e-18	1.2556e-16	1.36411
54480	CHPF2	chondroitin polymerizing factor 2 [Source:HGNC Symbol;Acc:HGNC:29270]	1344.08	-0.663418	0.0761633	-8.71047	3.02619e-18	1.39353e-16	-1.58383
7704	ZBTB16	zinc finger and BTB domain containing 16 [Source:HGNC Symbol;Acc:HGNC:12930]	437.713	0.826142	0.0950806	8.68886	3.66107e-18	1.68245e-16	1.77294
100289635	ZNF605	zinc finger protein 605 [Source:HGNC Symbol;Acc:HGNC:28068]	812.962	-0.745472	0.0858518	-8.68325	3.84621e-18	1.76393e-16	-1.67652
84870	RSPO3	R-spondin 3 [Source:HGNC Symbol;Acc:HGNC:20866]	146.527	-1.31529	0.151513	-8.68108	3.92031e-18	1.79426e-16	-2.48853
170384	FUT11	fucosyltransferase 11 [Source:HGNC Symbol;Acc:HGNC:19233]	586.66	0.8071	0.0930492	8.6739	4.17559e-18	1.90722e-16	1.74969
4666	NACA	nascent polypeptide-associated complex alpha subunit [Source:HGNC Symbol;Acc:HGNC:7629]	14017.2	-0.48565	0.056058	-8.66335	4.58087e-18	2.08388e-16	-1.40022
4211	MEIS1	Meis homeobox 1 [Source:HGNC Symbol;Acc:HGNC:7000]	2246.19	0.571327	0.06595	8.66304	4.59364e-18	2.08548e-16	1.48589
127428	TCEANC2	transcription elongation factor A N-terminal and central domain containing 2 [Source:HGNC Symbol;Acc:HGNC:26494]	812.038	0.650741	0.0751416	8.6602	4.70955e-18	2.1338e-16	1.56997
51386	EIF3L	eukaryotic translation initiation factor 3 subunit L [Source:HGNC Symbol;Acc:HGNC:18138]	16150.9	-0.49539	0.0572762	-8.64915	5.18828e-18	2.34173e-16	-1.4097
84435	ADGRA1	adhesion G protein-coupled receptor A1 [Source:HGNC Symbol;Acc:HGNC:13838]	964.408	0.732266	0.0846635	8.64913	5.18928e-18	2.34173e-16	1.66125
4831	NME2	NME/NM23 nucleoside diphosphate kinase 2 [Source:HGNC Symbol;Acc:HGNC:7850]	3833.72	-0.586739	0.0679124	-8.63964	5.6392e-18	2.53967e-16	-1.50185
81609	SNX27	sorting nexin family member 27 [Source:HGNC Symbol;Acc:HGNC:20073]	1951.01	0.540773	0.0625969	8.63898	5.67195e-18	2.54932e-16	1.45475
8241	RBM10	RNA binding motif protein 10 [Source:HGNC Symbol;Acc:HGNC:9896]	3324.28	0.510173	0.0591158	8.63007	6.13142e-18	2.74488e-16	1.42422
101930059	NBPF1	NBPF member 1 [Source:HGNC Symbol;Acc:HGNC:26088]	1742.99	0.612792	0.0710337	8.62678	6.31057e-18	2.81947e-16	1.52922
10253	SPRY2	sprouty RTK signaling antagonist 2 [Source:HGNC Symbol;Acc:HGNC:11270]	814.112	-0.928221	0.107664	-8.62146	6.61071e-18	2.94772e-16	-1.90293
79618	HMBOX1	homeobox containing 1 [Source:HGNC Symbol;Acc:HGNC:26137]	827.027	0.702114	0.0815292	8.61182	7.19124e-18	3.19393e-16	1.62689
4237	MFAP2	microfibril associated protein 2 [Source:HGNC Symbol;Acc:HGNC:7033]	1135.95	-0.675801	0.078526	-8.60608	7.56018e-18	3.35118e-16	-1.59748
57565	KLHL14	kelch like family member 14 [Source:HGNC Symbol;Acc:HGNC:29266]	123.529	-1.40687	0.163497	-8.60482	7.64357e-18	3.38149e-16	-2.6516
253714	MMS22L	MMS22 like, DNA repair protein [Source:HGNC Symbol;Acc:HGNC:21475]	1471.56	0.579541	0.067411	8.59712	8.17386e-18	3.609e-16	1.49437
51330	TNFRSF12A	TNF receptor superfamily member 12A [Source:HGNC Symbol;Acc:HGNC:18152]	274.051	-1.25865	0.146631	-8.58377	9.1814e-18	4.04592e-16	-2.39271
84557	MAP1LC3A	microtubule associated protein 1 light chain 3 alpha [Source:HGNC Symbol;Acc:HGNC:6838]	381.301	-0.923889	0.107667	-8.581	9.40556e-18	4.13661e-16	-1.89722
58508	KMT2C	lysine methyltransferase 2C [Source:HGNC Symbol;Acc:HGNC:13726]	6273.64	0.473042	0.0551282	8.58077	9.42396e-18	4.13662e-16	1.38803
64377	CHST8	carbohydrate sulfotransferase 8 [Source:HGNC Symbol;Acc:HGNC:15993]	90.1676	-1.56413	0.182436	-8.5736	1.00298e-17	4.38547e-16	-2.957
4041	LRP5	LDL receptor related protein 5 [Source:HGNC Symbol;Acc:HGNC:6697]	2526.16	0.653621	0.0762949	8.56704	1.06178e-17	4.63357e-16	1.57311
26240	FAM50B	family with sequence similarity 50 member B [Source:HGNC Symbol;Acc:HGNC:18789]	109.222	-1.48008	0.172802	-8.56516	1.07924e-17	4.70065e-16	-2.78964
3762	KCNJ5	potassium voltage-gated channel subfamily J member 5 [Source:HGNC Symbol;Acc:HGNC:6266]	72.8821	-1.64488	0.192131	-8.56127	1.11634e-17	4.85283e-16	-3.12722
7042	TGFB2	transforming growth factor beta 2 [Source:HGNC Symbol;Acc:HGNC:11768]	668.217	-1.60898	0.188332	-8.54333	1.30404e-17	5.64701e-16	-3.05037
1280	COL2A1	collagen type II alpha 1 chain [Source:HGNC Symbol;Acc:HGNC:2200]	8302.92	0.555544	0.0650329	8.54251	1.31332e-17	5.67627e-16	1.46972
55279	ZNF654	zinc finger protein 654 [Source:HGNC Symbol;Acc:HGNC:25612]	783.665	0.649205	0.0760143	8.54057	1.33566e-17	5.76176e-16	1.5683
79625	NDNF	neuron derived neurotrophic factor [Source:HGNC Symbol;Acc:HGNC:26256]	217.589	1.13183	0.132888	8.51715	1.63523e-17	7.02711e-16	2.19136
7546	ZIC2	Zic family member 2 [Source:HGNC Symbol;Acc:HGNC:12873]	1161.58	-0.695734	0.0816887	-8.51689	1.63899e-17	7.02985e-16	-1.61971
249	ALPL	alkaline phosphatase, liver/bone/kidney [Source:HGNC Symbol;Acc:HGNC:438]	734.475	-0.846605	0.0994087	-8.51641	1.64571e-17	7.04527e-16	-1.79826
284119	CAVIN1	caveolae associated protein 1 [Source:HGNC Symbol;Acc:HGNC:9688]	885.778	-1.68088	0.197386	-8.51573	1.65542e-17	7.0734e-16	-3.20624
153396	TMEM161B	transmembrane protein 161B [Source:HGNC Symbol;Acc:HGNC:28483]	1651.89	0.571843	0.067181	8.51197	1.71e-17	7.29274e-16	1.48642
7316	UBC	ubiquitin C [Source:HGNC Symbol;Acc:HGNC:12468]	18149.4	-0.37465	0.0440159	-8.5117	1.71398e-17	7.29591e-16	-1.29652
55605	KIF21A	kinesin family member 21A [Source:HGNC Symbol;Acc:HGNC:19349]	5448.62	0.541059	0.0635725	8.51089	1.72602e-17	7.33331e-16	1.45504
399947	C11orf87	chromosome 11 open reading frame 87 [Source:HGNC Symbol;Acc:HGNC:33788]	428.453	-0.893311	0.104966	-8.51049	1.73206e-17	7.3451e-16	-1.85743
7011	TEP1	telomerase associated protein 1 [Source:HGNC Symbol;Acc:HGNC:11726]	599.11	0.718696	0.084535	8.50176	1.86741e-17	7.9042e-16	1.64569
57539	WDR35	WD repeat domain 35 [Source:HGNC Symbol;Acc:HGNC:29250]	1465.01	-0.555749	0.0654021	-8.49741	1.93876e-17	8.19079e-16	-1.46993
9923	ZBTB40	zinc finger and BTB domain containing 40 [Source:HGNC Symbol;Acc:HGNC:29045]	1648.32	0.609164	0.0717809	8.48643	2.13073e-17	8.9682e-16	1.52537
8654	PDE5A	phosphodiesterase 5A [Source:HGNC Symbol;Acc:HGNC:8784]	1580.07	-0.603085	0.0711667	-8.47427	2.36566e-17	9.93843e-16	-1.51896
65268	WNK2	WNK lysine deficient protein kinase 2 [Source:HGNC Symbol;Acc:HGNC:14542]	2103.52	-0.514672	0.0607664	-8.46968	2.46058e-17	1.03179e-15	-1.42867
5727	PTCH1	patched 1 [Source:HGNC Symbol;Acc:HGNC:9585]	1747.11	-0.571853	0.0675323	-8.46784	2.49989e-17	1.04633e-15	-1.48643
64131	XYLT1	xylosyltransferase 1 [Source:HGNC Symbol;Acc:HGNC:15516]	3525.43	0.445212	0.0526359	8.45833	2.7123e-17	1.13313e-15	1.36151
2	A2M	alpha-2-macroglobulin [Source:HGNC Symbol;Acc:HGNC:7]	74.3299	-1.61443	0.190887	-8.45749	2.73194e-17	1.13922e-15	-3.0619
143686	SESN3	sestrin 3 [Source:HGNC Symbol;Acc:HGNC:23060]	3090.71	0.611917	0.072365	8.45598	2.76755e-17	1.15193e-15	1.52829
1299	COL9A3	collagen type IX alpha 3 chain [Source:HGNC Symbol;Acc:HGNC:2219]	679.424	0.922733	0.109225	8.44802	2.96282e-17	1.23094e-15	1.8957
10549	PRDX4	peroxiredoxin 4 [Source:HGNC Symbol;Acc:HGNC:17169]	2651.3	-0.482059	0.057084	-8.44473	3.04753e-17	1.2638e-15	-1.39674
4869	NPM1	nucleophosmin 1 [Source:HGNC Symbol;Acc:HGNC:7910]	19927	-0.404184	0.0478876	-8.44025	3.16658e-17	1.30835e-15	-1.32334
10598	AHSA1	activator of HSP90 ATPase activity 1 [Source:HGNC Symbol;Acc:HGNC:1189]	2016.02	0.481979	0.0571584	8.43235	3.38805e-17	1.39729e-15	1.39666
9643	MORF4L2	mortality factor 4 like 2 [Source:HGNC Symbol;Acc:HGNC:16849]	10689.3	0.484548	0.0575664	8.4172	3.85576e-17	1.58728e-15	1.39915
25907	TMEM158	transmembrane protein 158 (gene/pseudogene) [Source:HGNC Symbol;Acc:HGNC:30293]	434.919	-0.827504	0.0983353	-8.41512	3.9248e-17	1.61275e-15	-1.77461
7739	ZNF185	zinc finger protein 185 with LIM domain [Source:HGNC Symbol;Acc:HGNC:12976]	254.542	-1.04911	0.124814	-8.40542	4.26339e-17	1.74869e-15	-2.06926
26280	IL1RAPL2	interleukin 1 receptor accessory protein like 2 [Source:HGNC Symbol;Acc:HGNC:5997]	38.3321	-1.91826	0.228249	-8.40421	4.30762e-17	1.76362e-15	-3.77966
5137	PDE1C	phosphodiesterase 1C [Source:HGNC Symbol;Acc:HGNC:8776]	254.012	-1.0176	0.121094	-8.40333	4.33998e-17	1.77364e-15	-2.02454
27328	PCDH11X	protocadherin 11 X-linked [Source:HGNC Symbol;Acc:HGNC:8656]	562.44	0.944347	0.112553	8.39026	4.85055e-17	1.97871e-15	1.92432
1277	COL1A1	collagen type I alpha 1 chain [Source:HGNC Symbol;Acc:HGNC:2197]	8153.98	-1.70009	0.202689	-8.38766	4.95903e-17	2.0193e-15	-3.24921
5156	PDGFRA	platelet derived growth factor receptor alpha [Source:HGNC Symbol;Acc:HGNC:8803]	247.972	-1.05642	0.126062	-8.38012	5.28733e-17	2.1491e-15	-2.07976
26509	MYOF	myoferlin [Source:HGNC Symbol;Acc:HGNC:3656]	595.024	-1.68683	0.201345	-8.37781	5.39199e-17	2.18769e-15	-3.21948
1435	CSF1	colony stimulating factor 1 [Source:HGNC Symbol;Acc:HGNC:2432]	260.952	-1.04885	0.12534	-8.36804	5.8584e-17	2.37265e-15	-2.06888
51268	PIPOX	pipecolic acid and sarcosine oxidase [Source:HGNC Symbol;Acc:HGNC:17804]	390.864	0.846447	0.101168	8.36671	5.92503e-17	2.39533e-15	1.79807
81853	TMEM14B	transmembrane protein 14B [Source:HGNC Symbol;Acc:HGNC:21384]	1391.47	-0.586354	0.0701947	-8.35325	6.64116e-17	2.68003e-15	-1.50145
3620	IDO1	indoleamine 2,3-dioxygenase 1 [Source:HGNC Symbol;Acc:HGNC:6059]	23.5673	-1.97803	0.236819	-8.35249	6.68365e-17	2.69235e-15	-3.93954
57643	ZSWIM5	zinc finger SWIM-type containing 5 [Source:HGNC Symbol;Acc:HGNC:29299]	1881.31	0.540948	0.0647793	8.35062	6.79033e-17	2.72925e-15	1.45493
5793	PTPRG	protein tyrosine phosphatase, receptor type G [Source:HGNC Symbol;Acc:HGNC:9671]	2477.98	0.527791	0.063205	8.35046	6.79949e-17	2.72925e-15	1.44172
760	CA2	carbonic anhydrase 2 [Source:HGNC Symbol;Acc:HGNC:1373]	477.127	-0.898321	0.107627	-8.34661	7.02494e-17	2.81423e-15	-1.8639
2697	GJA1	gap junction protein alpha 1 [Source:HGNC Symbol;Acc:HGNC:4274]	2398.71	-1.32962	0.159497	-8.33632	7.66389e-17	3.05443e-15	-2.51336
11346	SYNPO	synaptopodin [Source:HGNC Symbol;Acc:HGNC:30672]	574.234	-1.8378	0.220465	-8.336	7.6843e-17	3.05715e-15	-3.57465
93627	TBCK	TBC1 domain containing kinase [Source:HGNC Symbol;Acc:HGNC:28261]	1951.98	0.517512	0.0621647	8.32486	8.44304e-17	3.35309e-15	1.43148
4800	NFYA	nuclear transcription factor Y subunit alpha [Source:HGNC Symbol;Acc:HGNC:7804]	2108.19	0.506797	0.0608871	8.32355	8.53694e-17	3.38442e-15	1.42089
22979	EFR3B	EFR3 homolog B [Source:HGNC Symbol;Acc:HGNC:29155]	4686.83	0.546396	0.0656669	8.32072	8.74308e-17	3.46005e-15	1.46043
10395	DLC1	DLC1 Rho GTPase activating protein [Source:HGNC Symbol;Acc:HGNC:2897]	84.3933	-1.64942	0.198667	-8.30242	1.02013e-16	4.03006e-15	-3.13707
4288	MKI67	marker of proliferation Ki-67 [Source:HGNC Symbol;Acc:HGNC:7107]	12774.3	0.495989	0.0597502	8.30105	1.03192e-16	4.0695e-15	1.41029
4017	LOXL2	lysyl oxidase like 2 [Source:HGNC Symbol;Acc:HGNC:6666]	1512.42	-1.4621	0.17616	-8.2998	1.04288e-16	4.10552e-15	-2.75508
10521	DDX17	DEAD-box helicase 17 [Source:HGNC Symbol;Acc:HGNC:2740]	37482.2	0.368929	0.0444683	8.29645	1.07268e-16	4.21199e-15	1.29139
8763	CD164	CD164 molecule [Source:HGNC Symbol;Acc:HGNC:1632]	2562.69	-0.474128	0.0571491	-8.29634	1.07367e-16	4.21199e-15	-1.38908
54858	PGPEP1	pyroglutamyl-peptidase I [Source:HGNC Symbol;Acc:HGNC:13568]	2713.52	1.09861	0.13248	8.2926	1.10798e-16	4.33904e-15	2.14148
1829	DSG2	desmoglein 2 [Source:HGNC Symbol;Acc:HGNC:3049]	2083.47	-0.637464	0.0768989	-8.28964	1.1359e-16	4.43772e-15	-1.55559
952	CD38	CD38 molecule [Source:HGNC Symbol;Acc:HGNC:1667]	57.8707	-1.74474	0.210476	-8.28951	1.13712e-16	4.43772e-15	-3.35135
9968	MED12	mediator complex subunit 12 [Source:HGNC Symbol;Acc:HGNC:11957]	2473.09	0.507276	0.0612143	8.28688	1.16257e-16	4.52921e-15	1.42136
23504	RIMBP2	RIMS binding protein 2 [Source:HGNC Symbol;Acc:HGNC:30339]	381.224	0.959479	0.115795	8.286	1.17118e-16	4.55487e-15	1.94461
4864	NPC1	NPC intracellular cholesterol transporter 1 [Source:HGNC Symbol;Acc:HGNC:7897]	1663.73	0.526525	0.0635698	8.28262	1.2049e-16	4.67793e-15	1.44046
4297	KMT2A	lysine methyltransferase 2A [Source:HGNC Symbol;Acc:HGNC:7132]	8173.9	0.414626	0.0500816	8.27902	1.24197e-16	4.81354e-15	1.33295
4879	NPPB	natriuretic peptide B [Source:HGNC Symbol;Acc:HGNC:7940]	290.019	-1.12674	0.136124	-8.27731	1.25992e-16	4.87474e-15	-2.18365
4762	NEUROG1	neurogenin 1 [Source:HGNC Symbol;Acc:HGNC:7764]	73.4631	-1.62832	0.196939	-8.26815	1.36059e-16	5.2462e-15	-3.09152
170690	ADAMTS16	ADAM metallopeptidase with thrombospondin type 1 motif 16 [Source:HGNC Symbol;Acc:HGNC:17108]	78.758	-1.75898	0.21279	-8.26628	1.38205e-16	5.31983e-15	-3.38458
284370	ZNF615	zinc finger protein 615 [Source:HGNC Symbol;Acc:HGNC:24740]	306.66	-0.901306	0.109076	-8.26312	1.41914e-16	5.45329e-15	-1.86776
8323	FZD6	frizzled class receptor 6 [Source:HGNC Symbol;Acc:HGNC:4044]	303.787	-0.982606	0.119104	-8.24997	1.58436e-16	6.07486e-15	-1.97603
6496	SIX3	SIX homeobox 3 [Source:HGNC Symbol;Acc:HGNC:10889]	3148.3	0.565699	0.0685711	8.24982	1.58629e-16	6.07486e-15	1.4801
9592	IER2	immediate early response 2 [Source:HGNC Symbol;Acc:HGNC:28871]	1060.01	0.666297	0.0808587	8.24026	1.71843e-16	6.56972e-15	1.58699
2199	FBLN2	fibulin 2 [Source:HGNC Symbol;Acc:HGNC:3601]	167.2	-1.33234	0.161808	-8.23406	1.80967e-16	6.9068e-15	-2.5181
283431	GAS2L3	growth arrest specific 2 like 3 [Source:HGNC Symbol;Acc:HGNC:27475]	1194.19	-0.646653	0.0785372	-8.23372	1.81494e-16	6.91522e-15	-1.56553
64793	CEP85	centrosomal protein 85 [Source:HGNC Symbol;Acc:HGNC:25309]	1244.52	0.54588	0.0665116	8.20729	2.2624e-16	8.59102e-15	1.45991
6472	SHMT2	serine hydroxymethyltransferase 2 [Source:HGNC Symbol;Acc:HGNC:10852]	3800.42	0.551487	0.0672233	8.20381	2.32892e-16	8.82871e-15	1.4656
672	BRCA1	BRCA1, DNA repair associated [Source:HGNC Symbol;Acc:HGNC:1100]	1976.7	0.530723	0.0647271	8.1994	2.41596e-16	9.12794e-15	1.44465
49854	ZBTB21	zinc finger and BTB domain containing 21 [Source:HGNC Symbol;Acc:HGNC:13083]	1033.89	0.584536	0.0713367	8.19403	2.52616e-16	9.52832e-15	1.49956
54892	NCAPG2	non-SMC condensin II complex subunit G2 [Source:HGNC Symbol;Acc:HGNC:21904]	2520.65	0.485855	0.0593395	8.18773	2.66207e-16	1.00242e-14	1.40042
11329	STK38	serine/threonine kinase 38 [Source:HGNC Symbol;Acc:HGNC:17847]	1831.31	0.49227	0.0601331	8.18634	2.69298e-16	1.01068e-14	1.40666
91754	NEK9	NIMA related kinase 9 [Source:HGNC Symbol;Acc:HGNC:18591]	1286.94	0.566762	0.0692376	8.18575	2.70604e-16	1.01389e-14	1.4812
30812	SOX8	SRY-box 8 [Source:HGNC Symbol;Acc:HGNC:11203]	1006.57	0.618854	0.075637	8.1819	2.79412e-16	1.04515e-14	1.53565
54704	PDP1	pyruvate dehyrogenase phosphatase catalytic subunit 1 [Source:HGNC Symbol;Acc:HGNC:9279]	1482.69	-0.639423	0.0781962	-8.17716	2.90602e-16	1.08521e-14	-1.55771
813	CALU	calumenin [Source:HGNC Symbol;Acc:HGNC:1458]	6682.17	-0.461878	0.0564997	-8.17487	2.96195e-16	1.10426e-14	-1.37733
967	CD63	CD63 molecule [Source:HGNC Symbol;Acc:HGNC:1692]	4095.29	-0.450455	0.0551926	-8.1615	3.30877e-16	1.23152e-14	-1.36647
8623	ASMTL	acetylserotonin O-methyltransferase like [Source:HGNC Symbol;Acc:HGNC:751]	1024.37	-0.586969	0.0719402	-8.15913	3.37443e-16	1.25388e-14	-1.50209
55630	SLC39A4	solute carrier family 39 member 4 [Source:HGNC Symbol;Acc:HGNC:17129]	76.1779	-1.57881	0.193515	-8.15857	3.3901e-16	1.25763e-14	-2.98723
23732	FRRS1L	ferric chelate reductase 1 like [Source:HGNC Symbol;Acc:HGNC:1362]	306.986	-1.04767	0.128473	-8.15482	3.49711e-16	1.2952e-14	-2.06719
2202	EFEMP1	EGF containing fibulin like extracellular matrix protein 1 [Source:HGNC Symbol;Acc:HGNC:3218]	359.439	-1.77701	0.21807	-8.14878	3.67627e-16	1.35931e-14	-3.42714
7468	NSD2	nuclear receptor binding SET domain protein 2 [Source:HGNC Symbol;Acc:HGNC:12766]	13503.3	0.376755	0.0462602	8.14425	3.81625e-16	1.40876e-14	1.29842
2791	GNG11	G protein subunit gamma 11 [Source:HGNC Symbol;Acc:HGNC:4403]	719.573	-0.665405	0.0818257	-8.13199	4.22315e-16	1.55387e-14	-1.58601
63967	CLSPN	claspin [Source:HGNC Symbol;Acc:HGNC:19715]	1302.23	0.567424	0.069783	8.13127	4.24832e-16	1.56058e-14	1.48188
10318	TNIP1	TNFAIP3 interacting protein 1 [Source:HGNC Symbol;Acc:HGNC:16903]	1368.5	0.645319	0.0793732	8.13018	4.28653e-16	1.57205e-14	1.56408
55959	SULF2	sulfatase 2 [Source:HGNC Symbol;Acc:HGNC:20392]	881.687	-0.823058	0.101262	-8.12799	4.36452e-16	1.59805e-14	-1.76915
220441	RNF152	ring finger protein 152 [Source:HGNC Symbol;Acc:HGNC:26811]	349.003	-0.896865	0.110553	-8.11252	4.95799e-16	1.80654e-14	-1.86202
858	CAV2	caveolin 2 [Source:HGNC Symbol;Acc:HGNC:1528]	152.592	-1.30494	0.160882	-8.1112	5.01236e-16	1.8234e-14	-2.47074
83988	NCALD	neurocalcin delta [Source:HGNC Symbol;Acc:HGNC:7655]	2589.85	0.58931	0.0727198	8.10385	5.32482e-16	1.93394e-14	1.50453
140606	SELENOM	selenoprotein M [Source:HGNC Symbol;Acc:HGNC:30397]	200.723	-1.09912	0.135675	-8.10113	5.44516e-16	1.97446e-14	-2.14224
9656	MDC1	mediator of DNA damage checkpoint 1 [Source:HGNC Symbol;Acc:HGNC:21163]	3557.54	0.485722	0.0599645	8.10015	5.48907e-16	1.98718e-14	1.40029
9722	NOS1AP	nitric oxide synthase 1 adaptor protein [Source:HGNC Symbol;Acc:HGNC:16859]	741.373	0.701126	0.0865688	8.09906	5.53864e-16	2.00191e-14	1.62577
10257	ABCC4	ATP binding cassette subfamily C member 4 [Source:HGNC Symbol;Acc:HGNC:55]	923.229	-0.645854	0.0797626	-8.09721	5.62358e-16	2.02611e-14	-1.56466
5190	PEX6	peroxisomal biogenesis factor 6 [Source:HGNC Symbol;Acc:HGNC:8859]	803.316	0.731167	0.0903191	8.09538	5.70849e-16	2.05342e-14	1.65998
887	CCKBR	cholecystokinin B receptor [Source:HGNC Symbol;Acc:HGNC:1571]	124.948	-1.33948	0.1655	-8.09353	5.79588e-16	2.08152e-14	-2.5306
11080	DNAJB4	DnaJ heat shock protein family (Hsp40) member B4 [Source:HGNC Symbol;Acc:HGNC:14886]	911.67	0.680067	0.0840861	8.08775	6.07759e-16	2.17922e-14	1.60221
11143	KAT7	lysine acetyltransferase 7 [Source:HGNC Symbol;Acc:HGNC:17016]	3558.7	0.424658	0.0525153	8.08637	6.14684e-16	2.20055e-14	1.34225
79832	QSER1	glutamine and serine rich 1 [Source:HGNC Symbol;Acc:HGNC:26154]	3840.16	0.456355	0.0564673	8.08176	6.38393e-16	2.2818e-14	1.37207
26045	LRRTM2	leucine rich repeat transmembrane neuronal 2 [Source:HGNC Symbol;Acc:HGNC:19409]	749.499	-0.635603	0.0786591	-8.08048	6.45148e-16	2.30229e-14	-1.55359
223117	SEMA3D	semaphorin 3D [Source:HGNC Symbol;Acc:HGNC:10726]	227.306	-1.08493	0.134403	-8.07223	6.90233e-16	2.45928e-14	-2.12127
824	CAPN2	calpain 2 [Source:HGNC Symbol;Acc:HGNC:1479]	3690.31	-0.470381	0.0583196	-8.06558	7.28915e-16	2.58891e-14	-1.38548
55668	GPATCH2L	G-patch domain containing 2 like [Source:HGNC Symbol;Acc:HGNC:20210]	3300.35	0.493745	0.0612208	8.06499	7.32432e-16	2.59731e-14	1.4081
79807	GSTCD	glutathione S-transferase C-terminal domain containing [Source:HGNC Symbol;Acc:HGNC:25806]	1150.36	0.557828	0.0691787	8.06359	7.40866e-16	2.62308e-14	1.47205
6294	SAFB	scaffold attachment factor B [Source:HGNC Symbol;Acc:HGNC:10520]	4528.93	0.446537	0.0553877	8.06202	7.50463e-16	2.65289e-14	1.36276
4978	OPCML	opioid binding protein/cell adhesion molecule like [Source:HGNC Symbol;Acc:HGNC:8143]	194.618	-1.22301	0.151857	-8.05365	8.03593e-16	2.83626e-14	-2.33433
994	CDC25B	cell division cycle 25B [Source:HGNC Symbol;Acc:HGNC:1726]	1678.64	0.595508	0.0739662	8.05108	8.20636e-16	2.89187e-14	1.511
5456	POU3F4	POU class 3 homeobox 4 [Source:HGNC Symbol;Acc:HGNC:9217]	1363.34	-0.656107	0.0814982	-8.05057	8.2411e-16	2.89958e-14	-1.57582
57182	ANKRD50	ankyrin repeat domain 50 [Source:HGNC Symbol;Acc:HGNC:29223]	3910.75	0.472398	0.0586896	8.04908	8.3416e-16	2.9258e-14	1.38741
2914	GRM4	glutamate metabotropic receptor 4 [Source:HGNC Symbol;Acc:HGNC:4596]	81.4804	-1.47031	0.182801	-8.04323	8.75042e-16	3.06441e-14	-2.77081
6430	SRSF5	serine and arginine rich splicing factor 5 [Source:HGNC Symbol;Acc:HGNC:10787]	7615.39	-0.395051	0.049144	-8.03865	9.08334e-16	3.17606e-14	-1.31499
55632	G2E3	G2/M-phase specific E3 ubiquitin protein ligase [Source:HGNC Symbol;Acc:HGNC:20338]	1408.48	0.508062	0.0632487	8.03277	9.52927e-16	3.32682e-14	1.42214
10186	LHFPL6	LHFPL tetraspan subfamily member 6 [Source:HGNC Symbol;Acc:HGNC:6586]	1686.84	-0.498759	0.0621137	-8.02977	9.76542e-16	3.39873e-14	-1.413
5455	POU3F3	POU class 3 homeobox 3 [Source:HGNC Symbol;Acc:HGNC:9216]	7740.82	0.419544	0.0522708	8.02636	1.00409e-15	3.48921e-14	1.33751
7368	UGT8	UDP glycosyltransferase 8 [Source:HGNC Symbol;Acc:HGNC:12555]	212.059	-1.01606	0.126602	-8.02563	1.01005e-15	3.49936e-14	-2.02239
1195	CLK1	CDC like kinase 1 [Source:HGNC Symbol;Acc:HGNC:2068]	3120.99	0.633295	0.0789091	8.02562	1.01012e-15	3.49936e-14	1.5511
89944	GLB1L2	galactosidase beta 1 like 2 [Source:HGNC Symbol;Acc:HGNC:25129]	1246.44	-0.573373	0.0714688	-8.0227	1.03444e-15	3.5781e-14	-1.488
27430	MAT2B	methionine adenosyltransferase 2B [Source:HGNC Symbol;Acc:HGNC:6905]	2812.75	0.473586	0.0590694	8.01745	1.07959e-15	3.72855e-14	1.38856
4338	MOCS2	molybdenum cofactor synthesis 2 [Source:HGNC Symbol;Acc:HGNC:7193]	1169.69	0.606429	0.0756664	8.01451	1.10574e-15	3.81303e-14	1.52249
6171	RPL41	ribosomal protein L41 [Source:HGNC Symbol;Acc:HGNC:10354]	5925.75	-0.445769	0.055659	-8.00892	1.15717e-15	3.98428e-14	-1.36204
4094	MAF	MAF bZIP transcription factor [Source:HGNC Symbol;Acc:HGNC:6776]	266.94	-1.16994	0.146353	-7.99393	1.30704e-15	4.49341e-14	-2.25002
80856	LNPK	lunapark, ER junction formation factor [Source:HGNC Symbol;Acc:HGNC:21610]	2143.62	0.493812	0.0619009	7.97747	1.49369e-15	5.12726e-14	1.40816
65123	INTS3	integrator complex subunit 3 [Source:HGNC Symbol;Acc:HGNC:26153]	2588.86	0.46262	0.0580191	7.97358	1.54142e-15	5.27503e-14	1.37804
3636	INPPL1	inositol polyphosphate phosphatase like 1 [Source:HGNC Symbol;Acc:HGNC:6080]	4754.38	0.490611	0.0615587	7.96981	1.58921e-15	5.43033e-14	1.40504
128077	LIX1L	limb and CNS expressed 1 like [Source:HGNC Symbol;Acc:HGNC:28715]	1895.75	0.5056	0.0634619	7.96697	1.62608e-15	5.54788e-14	1.41971
192669	AGO3	argonaute 3, RISC catalytic component [Source:HGNC Symbol;Acc:HGNC:18421]	1835.3	0.530573	0.0666304	7.96294	1.68005e-15	5.72336e-14	1.4445
23269	MGA	MGA, MAX dimerization protein [Source:HGNC Symbol;Acc:HGNC:14010]	2857.98	0.440924	0.0553761	7.96234	1.68813e-15	5.7422e-14	1.35747
26502	NARF	nuclear prelamin A recognition factor [Source:HGNC Symbol;Acc:HGNC:29916]	3751.74	0.413736	0.051977	7.95999	1.72051e-15	5.84351e-14	1.33213
140730	RIMS4	regulating synaptic membrane exocytosis 4 [Source:HGNC Symbol;Acc:HGNC:16183]	1646.82	0.520375	0.0654045	7.95625	1.77331e-15	6.01376e-14	1.43433
115827	RAB3C	RAB3C, member RAS oncogene family [Source:HGNC Symbol;Acc:HGNC:30269]	986.807	0.722288	0.0908887	7.94695	1.91152e-15	6.47272e-14	1.6498
57628	DPP10	dipeptidyl peptidase like 10 [Source:HGNC Symbol;Acc:HGNC:20823]	236.302	-1.00591	0.126642	-7.94298	1.97379e-15	6.67353e-14	-2.00822
64411	ARAP3	ArfGAP with RhoGAP domain, ankyrin repeat and PH domain 3 [Source:HGNC Symbol;Acc:HGNC:24097]	825.415	0.621914	0.0783007	7.94263	1.97932e-15	6.68221e-14	1.53892
9353	SLIT2	slit guidance ligand 2 [Source:HGNC Symbol;Acc:HGNC:11086]	1768.83	-0.720826	0.0908116	-7.9376	2.06132e-15	6.94862e-14	-1.64813
7761	ZNF214	zinc finger protein 214 [Source:HGNC Symbol;Acc:HGNC:13006]	274.244	0.899971	0.113502	7.92909	2.20763e-15	7.4307e-14	1.86603
3383	ICAM1	intercellular adhesion molecule 1 [Source:HGNC Symbol;Acc:HGNC:5344]	38.9821	-1.7996	0.226994	-7.92796	2.22782e-15	7.48746e-14	-3.48123
170302	ARX	aristaless related homeobox [Source:HGNC Symbol;Acc:HGNC:18060]	2873.98	-0.469357	0.0592165	-7.92611	2.26108e-15	7.58794e-14	-1.38449
339287	MSL1	male specific lethal 1 homolog [Source:HGNC Symbol;Acc:HGNC:27905]	4921.07	0.417878	0.0527648	7.91963	2.3821e-15	7.98215e-14	1.33596
753	LDLRAD4	low density lipoprotein receptor class A domain containing 4 [Source:HGNC Symbol;Acc:HGNC:1224]	2669.4	1.46134	0.184553	7.91826	2.40858e-15	8.05891e-14	2.75364
83666	PARP9	poly(ADP-ribose) polymerase family member 9 [Source:HGNC Symbol;Acc:HGNC:24118]	68.8988	-1.56104	0.19763	-7.89881	2.81579e-15	9.37959e-14	-2.95067
2650	GCNT1	glucosaminyl (N-acetyl) transferase 1, core 2 [Source:HGNC Symbol;Acc:HGNC:4203]	139.009	-1.31208	0.166168	-7.89612	2.87726e-15	9.57017e-14	-2.48299
6144	RPL21	ribosomal protein L21 [Source:HGNC Symbol;Acc:HGNC:10313]	9212.17	-0.486116	0.0615744	-7.89477	2.9085e-15	9.65982e-14	-1.40067
50863	NTM	neurotrimin [Source:HGNC Symbol;Acc:HGNC:17941]	926.496	-0.688215	0.0871877	-7.89349	2.93852e-15	9.74516e-14	-1.61129
6891	TAP2	transporter 2, ATP binding cassette subfamily B member [Source:HGNC Symbol;Acc:HGNC:44]	131.741	-1.23047	0.156096	-7.88277	3.20205e-15	1.06035e-13	-2.34643
9568	GABBR2	gamma-aminobutyric acid type B receptor subunit 2 [Source:HGNC Symbol;Acc:HGNC:4507]	123.646	-1.24845	0.158458	-7.87879	3.30561e-15	1.09303e-13	-2.37587
8850	KAT2B	lysine acetyltransferase 2B [Source:HGNC Symbol;Acc:HGNC:8638]	940.691	0.601443	0.0764145	7.87081	3.52365e-15	1.16342e-13	1.51723
23769	FLRT1	fibronectin leucine rich transmembrane protein 1 [Source:HGNC Symbol;Acc:HGNC:3760]	534.333	0.718015	0.0912311	7.87029	3.53833e-15	1.16656e-13	1.64492
23316	CUX2	cut like homeobox 2 [Source:HGNC Symbol;Acc:HGNC:19347]	1234.99	0.597202	0.0758855	7.86978	3.55277e-15	1.16961e-13	1.51278
1740	DLG2	discs large MAGUK scaffold protein 2 [Source:HGNC Symbol;Acc:HGNC:2901]	586.3	-0.712313	0.090552	-7.86634	3.65155e-15	1.20038e-13	-1.63843
6208	RPS14	ribosomal protein S14 [Source:HGNC Symbol;Acc:HGNC:10387]	17364.9	-0.443171	0.056351	-7.86448	3.70641e-15	1.21663e-13	-1.35959
9188	DDX21	DExD-box helicase 21 [Source:HGNC Symbol;Acc:HGNC:2744]	3166.69	-0.453011	0.0576232	-7.86161	3.79233e-15	1.24302e-13	-1.36889
9445	ITM2B	integral membrane protein 2B [Source:HGNC Symbol;Acc:HGNC:6174]	3800.5	-0.418154	0.0531906	-7.86142	3.79789e-15	1.24303e-13	-1.33622
7150	TOP1	DNA topoisomerase I [Source:HGNC Symbol;Acc:HGNC:11986]	5488.86	0.451015	0.0573896	7.85883	3.87751e-15	1.26725e-13	1.367
472	ATM	ATM serine/threonine kinase [Source:HGNC Symbol;Acc:HGNC:795]	3494.34	0.425436	0.0541385	7.85829	3.8942e-15	1.27086e-13	1.34298
5422	POLA1	DNA polymerase alpha 1, catalytic subunit [Source:HGNC Symbol;Acc:HGNC:9173]	4090	0.40529	0.0515904	7.85591	3.96878e-15	1.29333e-13	1.32436
359948	IRF2BP2	interferon regulatory factor 2 binding protein 2 [Source:HGNC Symbol;Acc:HGNC:21729]	1717.86	0.489084	0.062283	7.85261	4.07462e-15	1.3259e-13	1.40355
54058	C21orf58	chromosome 21 open reading frame 58 [Source:HGNC Symbol;Acc:HGNC:1300]	1112.95	0.566217	0.0721274	7.85023	4.15271e-15	1.34742e-13	1.48064
6742	SSBP1	single stranded DNA binding protein 1 [Source:HGNC Symbol;Acc:HGNC:11317]	2279.64	-0.472895	0.0602887	-7.84385	4.36929e-15	1.41565e-13	-1.38789
3916	LAMP1	lysosomal associated membrane protein 1 [Source:HGNC Symbol;Acc:HGNC:6499]	2052.71	-0.555637	0.070843	-7.84322	4.39154e-15	1.41689e-13	-1.46982
57636	ARHGAP23	Rho GTPase activating protein 23 [Source:HGNC Symbol;Acc:HGNC:29293]	1188.4	-0.576526	0.0735065	-7.8432	4.392e-15	1.41689e-13	-1.49125
1271	CNTFR	ciliary neurotrophic factor receptor [Source:HGNC Symbol;Acc:HGNC:2170]	4612.08	0.502404	0.0640654	7.84205	4.43266e-15	1.42796e-13	1.41657
55727	BTBD7	BTB domain containing 7 [Source:HGNC Symbol;Acc:HGNC:18269]	2196.47	0.448218	0.0571693	7.84019	4.49868e-15	1.44716e-13	1.36435
55355	HJURP	Holliday junction recognition protein [Source:HGNC Symbol;Acc:HGNC:25444]	1525.27	0.50549	0.0645963	7.82538	5.06126e-15	1.6235e-13	1.41961
55971	BAIAP2L1	BAI1 associated protein 2 like 1 [Source:HGNC Symbol;Acc:HGNC:21649]	162.981	-1.1059	0.141348	-7.82394	5.11954e-15	1.63985e-13	-2.15233
477	ATP1A2	ATPase Na+/K+ transporting subunit alpha 2 [Source:HGNC Symbol;Acc:HGNC:800]	546.345	0.74812	0.0956931	7.81792	5.3704e-15	1.71533e-13	1.6796
4026	LPP	LIM domain containing preferred translocation partner in lipoma [Source:HGNC Symbol;Acc:HGNC:6679]	879.779	-0.68408	0.0875219	-7.8161	5.44831e-15	1.73775e-13	-1.60668
827	CAPN6	calpain 6 [Source:HGNC Symbol;Acc:HGNC:1483]	4046.01	1.30544	0.167039	7.81518	5.48838e-15	1.74558e-13	2.47159
2621	GAS6	growth arrest specific 6 [Source:HGNC Symbol;Acc:HGNC:4168]	709.555	-0.711157	0.0910023	-7.81472	5.50861e-15	1.74955e-13	-1.63712
11169	WDHD1	WD repeat and HMG-box DNA binding protein 1 [Source:HGNC Symbol;Acc:HGNC:23170]	2038.61	0.461406	0.0590515	7.81362	5.55706e-15	1.76245e-13	1.37688
22900	CARD8	caspase recruitment domain family member 8 [Source:HGNC Symbol;Acc:HGNC:17057]	1227.72	0.533673	0.0683851	7.80393	6.00071e-15	1.90048e-13	1.44761
5063	PAK3	p21 (RAC1) activated kinase 3 [Source:HGNC Symbol;Acc:HGNC:8592]	10113.9	0.532097	0.0681853	7.80369	6.01234e-15	1.90149e-13	1.44603
6456	SH3GL2	SH3 domain containing GRB2 like 2, endophilin A1 [Source:HGNC Symbol;Acc:HGNC:10831]	129.601	-1.22976	0.157795	-7.7934	6.52303e-15	2.05434e-13	-2.34527
1282	COL4A1	collagen type IV alpha 1 chain [Source:HGNC Symbol;Acc:HGNC:2202]	5094.12	-1.35618	0.174183	-7.78591	6.92121e-15	2.1767e-13	-2.56006
1198	CLK3	CDC like kinase 3 [Source:HGNC Symbol;Acc:HGNC:2071]	2169.23	0.450828	0.0579141	7.78443	7.00287e-15	2.19625e-13	1.36682
5575	PRKAR1B	protein kinase cAMP-dependent type I regulatory subunit beta [Source:HGNC Symbol;Acc:HGNC:9390]	1243.39	-0.529517	0.0680816	-7.77768	7.38648e-15	2.31333e-13	-1.44345
1036	CDO1	cysteine dioxygenase type 1 [Source:HGNC Symbol;Acc:HGNC:1795]	2084.8	0.500524	0.0643698	7.77576	7.49956e-15	2.34549e-13	1.41473
11190	CEP250	centrosomal protein 250 [Source:HGNC Symbol;Acc:HGNC:1859]	2406.96	0.440284	0.0566403	7.77334	7.64442e-15	2.38748e-13	1.35687
586	BCAT1	branched chain amino acid transaminase 1 [Source:HGNC Symbol;Acc:HGNC:976]	14686.4	0.431992	0.0555773	7.77281	7.67614e-15	2.39406e-13	1.34909
6311	ATXN2	ataxin 2 [Source:HGNC Symbol;Acc:HGNC:10555]	1426.71	0.499998	0.064373	7.7672	8.02391e-15	2.49907e-13	1.41421
9953	HS3ST3B1	heparan sulfate-glucosamine 3-sulfotransferase 3B1 [Source:HGNC Symbol;Acc:HGNC:5198]	155.175	-1.19034	0.153275	-7.76606	8.09666e-15	2.51824e-13	-2.28207
4013	VWA5A	von Willebrand factor A domain containing 5A [Source:HGNC Symbol;Acc:HGNC:6658]	824.07	-0.668964	0.086142	-7.76583	8.11119e-15	2.51928e-13	-1.58993
83940	TATDN1	TatD DNase domain containing 1 [Source:HGNC Symbol;Acc:HGNC:24220]	1329.11	-0.512026	0.0659609	-7.76258	8.32193e-15	2.57762e-13	-1.42605
9603	NFE2L3	nuclear factor, erythroid 2 like 3 [Source:HGNC Symbol;Acc:HGNC:7783]	300.671	-0.852504	0.109856	-7.76017	8.48165e-15	2.62349e-13	-1.80563
8726	EED	embryonic ectoderm development [Source:HGNC Symbol;Acc:HGNC:3188]	798.925	0.595963	0.0768115	7.75877	8.57598e-15	2.64902e-13	1.51148
6241	RRM2	ribonucleotide reductase regulatory subunit M2 [Source:HGNC Symbol;Acc:HGNC:10452]	4360.34	0.49202	0.0634274	7.75722	8.68091e-15	2.67776e-13	1.40641
5373	PMM2	phosphomannomutase 2 [Source:HGNC Symbol;Acc:HGNC:9115]	579.602	-0.732445	0.0945024	-7.75054	9.15003e-15	2.81861e-13	-1.66145
84787	KMT5C	lysine methyltransferase 5C [Source:HGNC Symbol;Acc:HGNC:28405]	892.901	0.614562	0.0793844	7.7416	9.81735e-15	3.02004e-13	1.53109
10615	SPAG5	sperm associated antigen 5 [Source:HGNC Symbol;Acc:HGNC:13452]	2982.72	0.496031	0.0641422	7.7333	1.04792e-14	3.21486e-13	1.41033
84946	LTV1	LTV1 ribosome biogenesis factor [Source:HGNC Symbol;Acc:HGNC:21173]	687.825	-0.694514	0.0898314	-7.73131	1.06445e-14	3.26114e-13	-1.61834
51098	IFT52	intraflagellar transport 52 [Source:HGNC Symbol;Acc:HGNC:15901]	2232.9	-0.46421	0.0600494	-7.73047	1.0715e-14	3.27828e-13	-1.37956
6567	SLC16A2	solute carrier family 16 member 2 [Source:HGNC Symbol;Acc:HGNC:10923]	2311.21	0.576353	0.0745905	7.72689	1.10204e-14	3.36711e-13	1.49108
64641	EBF2	early B-cell factor 2 [Source:HGNC Symbol;Acc:HGNC:19090]	162.962	-1.23993	0.160495	-7.72567	1.11271e-14	3.39512e-13	-2.36187
3746	KCNC1	potassium voltage-gated channel subfamily C member 1 [Source:HGNC Symbol;Acc:HGNC:6233]	1015.31	0.59004	0.0763891	7.72414	1.12608e-14	3.43128e-13	1.50529
54897	CASZ1	castor zinc finger 1 [Source:HGNC Symbol;Acc:HGNC:26002]	470.547	0.767486	0.0995329	7.71088	1.24958e-14	3.79729e-13	1.7023
22992	KDM2A	lysine demethylase 2A [Source:HGNC Symbol;Acc:HGNC:13606]	2702.83	0.462978	0.0600589	7.70874	1.27061e-14	3.85602e-13	1.37838
6217	RPS16	ribosomal protein S16 [Source:HGNC Symbol;Acc:HGNC:10396]	11323.1	-0.429094	0.0556736	-7.70731	1.28493e-14	3.8901e-13	-1.34639
10181	RBM5	RNA binding motif protein 5 [Source:HGNC Symbol;Acc:HGNC:9902]	6246.17	0.378033	0.0490493	7.70721	1.28595e-14	3.8901e-13	1.29957
54834	GDAP2	ganglioside induced differentiation associated protein 2 [Source:HGNC Symbol;Acc:HGNC:18010]	601.404	0.651529	0.0845362	7.70711	1.28703e-14	3.8901e-13	1.57083
3300	DNAJB2	DnaJ heat shock protein family (Hsp40) member B2 [Source:HGNC Symbol;Acc:HGNC:5228]	1562.75	0.511325	0.0663484	7.70666	1.29153e-14	3.89847e-13	1.42536
51154	MRTO4	MRT4 homolog, ribosome maturation factor [Source:HGNC Symbol;Acc:HGNC:18477]	1218.06	-0.583425	0.0757533	-7.70164	1.34334e-14	4.03862e-13	-1.4984
9804	TOMM20	translocase of outer mitochondrial membrane 20 [Source:HGNC Symbol;Acc:HGNC:20947]	7016.93	-0.411605	0.0534659	-7.69846	1.37713e-14	4.1347e-13	-1.33017
348	APOE	apolipoprotein E [Source:HGNC Symbol;Acc:HGNC:613]	484.009	-1.66865	0.216868	-7.6943	1.42276e-14	4.26601e-13	-3.17916
1611	DAP	death associated protein [Source:HGNC Symbol;Acc:HGNC:2672]	1861.05	-0.551604	0.0717423	-7.68869	1.48651e-14	4.4487e-13	-1.46571
710	SERPING1	serpin family G member 1 [Source:HGNC Symbol;Acc:HGNC:1228]	1094.91	-0.571454	0.0743249	-7.68859	1.48764e-14	4.4487e-13	-1.48602
4512	MT-CO1	mitochondrially encoded cytochrome c oxidase I [Source:HGNC Symbol;Acc:HGNC:7419]	245602	-0.342978	0.0446561	-7.68042	1.58562e-14	4.73541e-13	-1.26837
4313	MMP2	matrix metallopeptidase 2 [Source:HGNC Symbol;Acc:HGNC:7166]	1521.77	-1.57379	0.204998	-7.6771	1.62724e-14	4.84686e-13	-2.97687
7388	UQCRH	ubiquinol-cytochrome c reductase hinge protein [Source:HGNC Symbol;Acc:HGNC:12590]	2869.24	-0.429473	0.0559599	-7.67464	1.65879e-14	4.9343e-13	-1.34674
7046	TGFBR1	transforming growth factor beta receptor 1 [Source:HGNC Symbol;Acc:HGNC:11772]	8089.17	-0.40244	0.0524523	-7.67251	1.68664e-14	5.01053e-13	-1.32174
26091	HERC4	HECT and RLD domain containing E3 ubiquitin protein ligase 4 [Source:HGNC Symbol;Acc:HGNC:24521]	995.865	0.5452	0.0711269	7.66518	1.78579e-14	5.29807e-13	1.45922
11170	FAM107A	family with sequence similarity 107 member A [Source:HGNC Symbol;Acc:HGNC:30827]	208.719	-1.09492	0.142896	-7.66235	1.82562e-14	5.40913e-13	-2.13601
9975	NR1D2	nuclear receptor subfamily 1 group D member 2 [Source:HGNC Symbol;Acc:HGNC:7963]	926.073	-0.632937	0.0826249	-7.66037	1.85402e-14	5.47697e-13	-1.55072
1265	CNN2	calponin 2 [Source:HGNC Symbol;Acc:HGNC:2156]	3858.54	-0.543823	0.0710074	-7.65869	1.87842e-14	5.53642e-13	-1.45783
23413	NCS1	neuronal calcium sensor 1 [Source:HGNC Symbol;Acc:HGNC:3953]	4007.03	-0.411742	0.0538148	-7.65109	1.99282e-14	5.86592e-13	-1.33029
2044	EPHA5	EPH receptor A5 [Source:HGNC Symbol;Acc:HGNC:3389]	196.854	-1.11296	0.145509	-7.64874	2.02966e-14	5.96656e-13	-2.16289
171586	ABHD3	abhydrolase domain containing 3 [Source:HGNC Symbol;Acc:HGNC:18718]	751.218	0.652999	0.0854249	7.64414	2.10351e-14	6.17561e-13	1.57243
10058	ABCB6	ATP binding cassette subfamily B member 6 (Langereis blood group) [Source:HGNC Symbol;Acc:HGNC:47]	413.026	0.784797	0.102758	7.63733	2.21774e-14	6.50247e-13	1.72285
131566	DCBLD2	discoidin, CUB and LCCL domain containing 2 [Source:HGNC Symbol;Acc:HGNC:24627]	5786.53	-0.433877	0.056839	-7.63343	2.28594e-14	6.69374e-13	-1.35086
54790	TET2	tet methylcytosine dioxygenase 2 [Source:HGNC Symbol;Acc:HGNC:25941]	3075.32	0.551161	0.0722184	7.63186	2.31385e-14	6.76666e-13	1.46526
1630	DCC	DCC netrin 1 receptor [Source:HGNC Symbol;Acc:HGNC:2701]	5459	0.557133	0.0730173	7.63015	2.34473e-14	6.84807e-13	1.47134
5787	PTPRB	protein tyrosine phosphatase, receptor type B [Source:HGNC Symbol;Acc:HGNC:9665]	50.0182	-1.66021	0.217802	-7.62257	2.48677e-14	7.25352e-13	-3.16063
8870	IER3	immediate early response 3 [Source:HGNC Symbol;Acc:HGNC:5392]	318.063	-1.08559	0.142424	-7.62223	2.49337e-14	7.26336e-13	-2.12224
55890	GPRC5C	G protein-coupled receptor class C group 5 member C [Source:HGNC Symbol;Acc:HGNC:13309]	451.653	-0.825175	0.108281	-7.62067	2.52362e-14	7.34197e-13	-1.77175
51657	STYXL1	serine/threonine/tyrosine interacting like 1 [Source:HGNC Symbol;Acc:HGNC:18165]	587.64	0.642879	0.0843719	7.61958	2.54504e-14	7.39474e-13	1.56144
55214	P3H2	prolyl 3-hydroxylase 2 [Source:HGNC Symbol;Acc:HGNC:19317]	406.195	-0.921785	0.120994	-7.61844	2.56751e-14	7.4504e-13	-1.89446
9806	SPOCK2	SPARC/osteonectin, cwcv and kazal like domains proteoglycan 2 [Source:HGNC Symbol;Acc:HGNC:13564]	448.935	-0.845632	0.111039	-7.61562	2.62436e-14	7.60559e-13	-1.79705
84722	PSRC1	proline and serine rich coiled-coil 1 [Source:HGNC Symbol;Acc:HGNC:24472]	2427.95	-0.477048	0.0627886	-7.59769	3.01471e-14	8.72561e-13	-1.39189
55729	ATF7IP	activating transcription factor 7 interacting protein [Source:HGNC Symbol;Acc:HGNC:20092]	8217.89	0.400568	0.0527461	7.59427	3.09528e-14	8.93583e-13	1.32003
54551	MAGEL2	MAGE family member L2 [Source:HGNC Symbol;Acc:HGNC:6814]	535.127	0.761778	0.100484	7.58108	3.42696e-14	9.86807e-13	1.69558
8777	MPDZ	multiple PDZ domain crumbs cell polarity complex component [Source:HGNC Symbol;Acc:HGNC:7208]	6561.94	0.427771	0.0564297	7.5806	3.43963e-14	9.89189e-13	1.34515
55713	ZNF334	zinc finger protein 334 [Source:HGNC Symbol;Acc:HGNC:15806]	695.298	-0.636475	0.0839697	-7.57982	3.4604e-14	9.93895e-13	-1.55453
2346	FOLH1	folate hydrolase 1 [Source:HGNC Symbol;Acc:HGNC:3788]	16.274	-1.78687	0.23584	-7.57663	3.54639e-14	1.01729e-12	-3.45066
5997	RGS2	regulator of G protein signaling 2 [Source:HGNC Symbol;Acc:HGNC:9998]	614.775	0.739057	0.0975941	7.57277	3.65346e-14	1.04667e-12	1.66909
552891	DNAJC25-GNG10	DNAJC25-GNG10 readthrough [Source:HGNC Symbol;Acc:HGNC:37501]	959.117	-0.565055	0.0746393	-7.57047	3.71863e-14	1.06399e-12	-1.47944
5522	PPP2R2C	protein phosphatase 2 regulatory subunit Bgamma [Source:HGNC Symbol;Acc:HGNC:9306]	308.373	-0.906044	0.119757	-7.5657	3.85781e-14	1.10241e-12	-1.8739
654364	NME1-NME2	NME1-NME2 readthrough [Source:HGNC Symbol;Acc:HGNC:33531]	5790.13	-0.487361	0.0644283	-7.5644	3.89657e-14	1.11208e-12	-1.40188
2790	GNG10	G protein subunit gamma 10 [Source:HGNC Symbol;Acc:HGNC:4402]	950.711	-0.569309	0.0752801	-7.56254	3.95269e-14	1.12667e-12	-1.48381
2018	EMX2	empty spiracles homeobox 2 [Source:HGNC Symbol;Acc:HGNC:3341]	2097.9	-0.549651	0.0727234	-7.5581	4.09008e-14	1.16312e-12	-1.46373
2628	GATM	glycine amidinotransferase [Source:HGNC Symbol;Acc:HGNC:4175]	465.547	-0.719566	0.0952049	-7.55807	4.09091e-14	1.16312e-12	-1.64669
9583	ENTPD4	ectonucleoside triphosphate diphosphohydrolase 4 [Source:HGNC Symbol;Acc:HGNC:14573]	2977.59	-0.438327	0.0580223	-7.55446	4.20585e-14	1.19429e-12	-1.35503
51018	RRP15	ribosomal RNA processing 15 homolog [Source:HGNC Symbol;Acc:HGNC:24255]	639.389	-0.621741	0.0823552	-7.54951	4.36904e-14	1.23907e-12	-1.53873
284349	ZNF283	zinc finger protein 283 [Source:HGNC Symbol;Acc:HGNC:13077]	230.112	-0.92525	0.122596	-7.54715	4.44887e-14	1.26012e-12	-1.89901
157638	FAM84B	family with sequence similarity 84 member B [Source:HGNC Symbol;Acc:HGNC:24166]	1799.45	-1.56698	0.207801	-7.54078	4.67154e-14	1.31965e-12	-2.96284
51602	NOP58	NOP58 ribonucleoprotein [Source:HGNC Symbol;Acc:HGNC:29926]	1880.69	-0.452008	0.0599429	-7.54064	4.6766e-14	1.31965e-12	-1.36794
1010	CDH12	cadherin 12 [Source:HGNC Symbol;Acc:HGNC:1751]	149.481	1.11414	0.147766	7.53989	4.70384e-14	1.32567e-12	2.16466
10398	MYL9	myosin light chain 9 [Source:HGNC Symbol;Acc:HGNC:15754]	1135.25	-1.5191	0.20172	-7.53075	5.04487e-14	1.41823e-12	-2.86612
6774	STAT3	signal transducer and activator of transcription 3 [Source:HGNC Symbol;Acc:HGNC:11364]	2846.71	-0.42258	0.0561418	-7.52702	5.19101e-14	1.4575e-12	-1.34032
54583	EGLN1	egl-9 family hypoxia inducible factor 1 [Source:HGNC Symbol;Acc:HGNC:1232]	1962.66	0.484583	0.0644054	7.52395	5.31472e-14	1.49037e-12	1.39918
51232	CRIM1	cysteine rich transmembrane BMP regulator 1 [Source:HGNC Symbol;Acc:HGNC:2359]	1947.05	-1.25	0.166155	-7.52308	5.34999e-14	1.49654e-12	-2.37841
64895	PAPOLG	poly(A) polymerase gamma [Source:HGNC Symbol;Acc:HGNC:14982]	1281.93	0.539677	0.0717624	7.52033	5.46386e-14	1.52649e-12	1.45365
55486	PARL	presenilin associated rhomboid like [Source:HGNC Symbol;Acc:HGNC:18253]	1075.43	-0.523144	0.0696208	-7.51418	5.72688e-14	1.59799e-12	-1.43708
9762	LZTS3	leucine zipper tumor suppressor family member 3 [Source:HGNC Symbol;Acc:HGNC:30139]	921.135	-0.639771	0.0851522	-7.51326	5.76712e-14	1.60723e-12	-1.55808
84189	SLITRK6	SLIT and NTRK like family member 6 [Source:HGNC Symbol;Acc:HGNC:23503]	902.879	0.676473	0.0900881	7.50902	5.95712e-14	1.65813e-12	1.59823
54504	CPVL	carboxypeptidase, vitellogenic like [Source:HGNC Symbol;Acc:HGNC:14399]	258.245	-0.899848	0.119843	-7.50856	5.97806e-14	1.6619e-12	-1.86587
11037	STON1	stonin 1 [Source:HGNC Symbol;Acc:HGNC:17003]	2002.91	0.495927	0.0661026	7.50239	6.26667e-14	1.73999e-12	1.41023
5360	PLTP	phospholipid transfer protein [Source:HGNC Symbol;Acc:HGNC:9093]	1188.98	-0.654939	0.0873177	-7.50064	6.35073e-14	1.76115e-12	-1.57455
65986	ZBTB10	zinc finger and BTB domain containing 10 [Source:HGNC Symbol;Acc:HGNC:30953]	2463.25	0.452625	0.060374	7.49702	6.52842e-14	1.8082e-12	1.36853
1501	CTNND2	catenin delta 2 [Source:HGNC Symbol;Acc:HGNC:2516]	3153.54	0.405922	0.0541894	7.4908	6.84555e-14	1.89371e-12	1.32494
1832	DSP	desmoplakin [Source:HGNC Symbol;Acc:HGNC:3052]	1396.97	-1.12418	0.150118	-7.48864	6.95887e-14	1.9227e-12	-2.17978
9498	SLC4A8	solute carrier family 4 member 8 [Source:HGNC Symbol;Acc:HGNC:11034]	5802.18	0.431708	0.0576526	7.48809	6.98846e-14	1.92851e-12	1.34883
55726	INTS13	integrator complex subunit 13 [Source:HGNC Symbol;Acc:HGNC:20174]	669.227	0.607092	0.0810921	7.48646	7.07583e-14	1.95023e-12	1.52319
4804	NGFR	nerve growth factor receptor [Source:HGNC Symbol;Acc:HGNC:7809]	415.23	0.727905	0.0972559	7.48443	7.18568e-14	1.97808e-12	1.65623
23521	RPL13A	ribosomal protein L13a [Source:HGNC Symbol;Acc:HGNC:10304]	38776	-0.469345	0.0627359	-7.48128	7.36003e-14	2.0236e-12	-1.38448
93986	FOXP2	forkhead box P2 [Source:HGNC Symbol;Acc:HGNC:13875]	1663.75	-1.03157	0.137935	-7.47868	7.50742e-14	2.06161e-12	-2.04425
10656	KHDRBS3	KH RNA binding domain containing, signal transduction associated 3 [Source:HGNC Symbol;Acc:HGNC:18117]	839.182	0.636348	0.0850987	7.47776	7.55979e-14	2.07346e-12	1.55439
64236	PDLIM2	PDZ and LIM domain 2 [Source:HGNC Symbol;Acc:HGNC:13992]	441.345	-0.811436	0.108561	-7.47448	7.75101e-14	2.12332e-12	-1.75496
1030	CDKN2B	cyclin dependent kinase inhibitor 2B [Source:HGNC Symbol;Acc:HGNC:1788]	443.883	-1.66001	0.222115	-7.47364	7.80073e-14	2.13435e-12	-3.16018
23597	ACOT9	acyl-CoA thioesterase 9 [Source:HGNC Symbol;Acc:HGNC:17152]	801.812	-0.612302	0.0819408	-7.47249	7.86905e-14	2.15043e-12	-1.5287
130132	RFTN2	raftlin family member 2 [Source:HGNC Symbol;Acc:HGNC:26402]	519.046	0.790744	0.105843	7.47091	7.96443e-14	2.17385e-12	1.72997
1490	CTGF	connective tissue growth factor [Source:HGNC Symbol;Acc:HGNC:2500]	4061.13	-1.434	0.192015	-7.46815	8.1329e-14	2.21715e-12	-2.70194
57669	EPB41L5	erythrocyte membrane protein band 4.1 like 5 [Source:HGNC Symbol;Acc:HGNC:19819]	4357	0.405566	0.0543307	7.46477	8.34426e-14	2.27202e-12	1.32461
5768	QSOX1	quiescin sulfhydryl oxidase 1 [Source:HGNC Symbol;Acc:HGNC:9756]	1364.06	-0.55819	0.0748118	-7.46126	8.5698e-14	2.33061e-12	-1.47242
861	RUNX1	runt related transcription factor 1 [Source:HGNC Symbol;Acc:HGNC:10471]	120.175	-1.73873	0.233049	-7.4608	8.59962e-14	2.3359e-12	-3.33742
2042	EPHA3	EPH receptor A3 [Source:HGNC Symbol;Acc:HGNC:3387]	5716.22	0.470114	0.0630283	7.45876	8.73382e-14	2.36864e-12	1.38522
10468	FST	follistatin [Source:HGNC Symbol;Acc:HGNC:3971]	5738.33	1.68139	0.225428	7.45865	8.74118e-14	2.36864e-12	3.20737
10600	USP16	ubiquitin specific peptidase 16 [Source:HGNC Symbol;Acc:HGNC:12614]	1568.16	-0.505063	0.0677849	-7.45096	9.26644e-14	2.50494e-12	-1.41919
23268	DNMBP	dynamin binding protein [Source:HGNC Symbol;Acc:HGNC:30373]	875.361	0.582172	0.0781805	7.44652	9.58334e-14	2.5875e-12	1.4971
340120	ANKRD34B	ankyrin repeat domain 34B [Source:HGNC Symbol;Acc:HGNC:33736]	23.4633	-1.76487	0.237028	-7.44582	9.63432e-14	2.59815e-12	-3.39842
57594	HOMEZ	homeobox and leucine zipper encoding [Source:HGNC Symbol;Acc:HGNC:20164]	642.955	0.662911	0.0890911	7.44082	1.00062e-13	2.69521e-12	1.58327
55719	SLF2	SMC5-SMC6 complex localization factor 2 [Source:HGNC Symbol;Acc:HGNC:17814]	1883.45	0.473809	0.0636837	7.44004	1.00657e-13	2.70801e-12	1.38877
2550	GABBR1	gamma-aminobutyric acid type B receptor subunit 1 [Source:HGNC Symbol;Acc:HGNC:4070]	3144.64	-0.422544	0.0568018	-7.43892	1.01511e-13	2.72772e-12	-1.34029
11113	CIT	citron rho-interacting serine/threonine kinase [Source:HGNC Symbol;Acc:HGNC:1985]	1955.45	0.477096	0.0641416	7.43817	1.02088e-13	2.73994e-12	1.39194
27065	NSG1	neuronal vesicle trafficking associated 1 [Source:HGNC Symbol;Acc:HGNC:18790]	5157.38	-0.42707	0.0574203	-7.4376	1.02529e-13	2.7485e-12	-1.3445
2897	GRIK1	glutamate ionotropic receptor kainate type subunit 1 [Source:HGNC Symbol;Acc:HGNC:4579]	95.0378	-1.36218	0.183158	-7.4372	1.02844e-13	2.75367e-12	-2.57073
11137	PWP1	PWP1 homolog, endonuclein [Source:HGNC Symbol;Acc:HGNC:17015]	1802.04	-0.503711	0.0677341	-7.4366	1.03308e-13	2.76282e-12	-1.41786
23133	PHF8	PHD finger protein 8 [Source:HGNC Symbol;Acc:HGNC:20672]	1961.13	0.449019	0.0603946	7.43476	1.04757e-13	2.79825e-12	1.36511
11176	BAZ2A	bromodomain adjacent to zinc finger domain 2A [Source:HGNC Symbol;Acc:HGNC:962]	5491.85	0.356286	0.0479547	7.42965	1.08888e-13	2.90515e-12	1.28013
10111	RAD50	RAD50 double strand break repair protein [Source:HGNC Symbol;Acc:HGNC:9816]	1702.82	0.450043	0.0606137	7.42478	1.12965e-13	3.01035e-12	1.36608
311	ANXA11	annexin A11 [Source:HGNC Symbol;Acc:HGNC:535]	388.42	-0.896821	0.12082	-7.42278	1.14691e-13	3.04914e-12	-1.86196
5664	PSEN2	presenilin 2 [Source:HGNC Symbol;Acc:HGNC:9509]	297.493	-0.854709	0.11519	-7.42	1.17124e-13	3.11015e-12	-1.80839
7317	UBA1	ubiquitin like modifier activating enzyme 1 [Source:HGNC Symbol;Acc:HGNC:12469]	28186.8	0.325026	0.043808	7.41934	1.17706e-13	3.1215e-12	1.25269
6660	SOX5	SRY-box 5 [Source:HGNC Symbol;Acc:HGNC:11201]	4035.58	0.45562	0.0614109	7.4192	1.17829e-13	3.1215e-12	1.37137
3105	HLA-A	major histocompatibility complex, class I, A [Source:HGNC Symbol;Acc:HGNC:4931]	1410.49	-0.543531	0.0732641	-7.41879	1.18198e-13	3.1276e-12	-1.45754
84939	MUM1	melanoma associated antigen (mutated) 1 [Source:HGNC Symbol;Acc:HGNC:29641]	3058.76	0.431798	0.0582081	7.41818	1.18739e-13	3.13823e-12	1.34891
26960	NBEA	neurobeachin [Source:HGNC Symbol;Acc:HGNC:7648]	2950.37	0.488541	0.0658909	7.41439	1.2219e-13	3.22564e-12	1.40303
445	ASS1	argininosuccinate synthase 1 [Source:HGNC Symbol;Acc:HGNC:758]	405.605	-0.875318	0.11806	-7.41418	1.22381e-13	3.22689e-12	-1.83441
6405	SEMA3F	semaphorin 3F [Source:HGNC Symbol;Acc:HGNC:10728]	854.348	-0.664627	0.0896726	-7.41171	1.24679e-13	3.28366e-12	-1.58516
55332	DRAM1	DNA damage regulated autophagy modulator 1 [Source:HGNC Symbol;Acc:HGNC:25645]	107.08	-1.29304	0.174603	-7.40559	1.30568e-13	3.43474e-12	-2.45043
23580	CDC42EP4	CDC42 effector protein 4 [Source:HGNC Symbol;Acc:HGNC:17147]	3701.14	0.429145	0.0579711	7.40273	1.33408e-13	3.50535e-12	1.34644
85352	KIAA1644	KIAA1644 [Source:HGNC Symbol;Acc:HGNC:29335]	1123.26	-0.571708	0.0772869	-7.39721	1.39078e-13	3.65008e-12	-1.48628
79026	AHNAK	AHNAK nucleoprotein [Source:HGNC Symbol;Acc:HGNC:347]	2831.03	-1.30345	0.176275	-7.39437	1.42077e-13	3.72009e-12	-2.46818
4128	MAOA	monoamine oxidase A [Source:HGNC Symbol;Acc:HGNC:6833]	339.645	-0.918208	0.124213	-7.39218	1.44446e-13	3.77773e-12	-1.88977
10970	CKAP4	cytoskeleton associated protein 4 [Source:HGNC Symbol;Acc:HGNC:16991]	4530.18	-0.430086	0.0581853	-7.39166	1.45007e-13	3.78801e-12	-1.34731
64409	GALNT17	polypeptide N-acetylgalactosaminyltransferase 17 [Source:HGNC Symbol;Acc:HGNC:16347]	571.773	-0.751019	0.101608	-7.39134	1.45357e-13	3.79275e-12	-1.68298
143903	LAYN	layilin [Source:HGNC Symbol;Acc:HGNC:29471]	49.0155	-1.57118	0.212678	-7.38758	1.49521e-13	3.89688e-12	-2.97147
25938	HEATR5A	HEAT repeat containing 5A [Source:HGNC Symbol;Acc:HGNC:20276]	1657.21	0.557436	0.0754783	7.38539	1.52009e-13	3.95714e-12	1.47165
10631	POSTN	periostin [Source:HGNC Symbol;Acc:HGNC:16953]	21.1145	-1.75028	0.237041	-7.38388	1.53744e-13	3.9977e-12	-3.36424
27063	ANKRD1	ankyrin repeat domain 1 [Source:HGNC Symbol;Acc:HGNC:15819]	1398.82	-1.45253	0.196828	-7.37971	1.58631e-13	4.12002e-12	-2.73688
2177	FANCD2	Fanconi anemia complementation group D2 [Source:HGNC Symbol;Acc:HGNC:3585]	2387.48	0.442473	0.059978	7.37725	1.61587e-13	4.19194e-12	1.35893
55893	ZNF395	zinc finger protein 395 [Source:HGNC Symbol;Acc:HGNC:18737]	1969.85	0.433238	0.0587678	7.37203	1.68048e-13	4.34955e-12	1.35026
222865	TMEM130	transmembrane protein 130 [Source:HGNC Symbol;Acc:HGNC:25429]	388.887	-0.735933	0.0998587	-7.36974	1.70961e-13	4.4148e-12	-1.66547
11135	CDC42EP1	CDC42 effector protein 1 [Source:HGNC Symbol;Acc:HGNC:17014]	194.872	-1.15658	0.157004	-7.36656	1.75093e-13	4.51632e-12	-2.22928
7280	TUBB2A	tubulin beta 2A class IIa [Source:HGNC Symbol;Acc:HGNC:12412]	5308.47	-0.363516	0.0493611	-7.36442	1.7792e-13	4.58399e-12	-1.28656
9211	LGI1	leucine rich glioma inactivated 1 [Source:HGNC Symbol;Acc:HGNC:6572]	141.79	-1.11058	0.150886	-7.36042	1.83335e-13	4.71811e-12	-2.15933
6746	SSR2	signal sequence receptor subunit 2 [Source:HGNC Symbol;Acc:HGNC:11324]	4628.19	-0.370447	0.0503694	-7.3546	1.91499e-13	4.92256e-12	-1.29275
8835	SOCS2	suppressor of cytokine signaling 2 [Source:HGNC Symbol;Acc:HGNC:19382]	417.333	-0.734029	0.0998657	-7.35017	1.97957e-13	5.08279e-12	-1.66328
5126	PCSK2	proprotein convertase subtilisin/kexin type 2 [Source:HGNC Symbol;Acc:HGNC:8744]	436.159	-0.740904	0.100833	-7.34781	2.01482e-13	5.1674e-12	-1.67122
10985	GCN1	GCN1, eIF2 alpha kinase activator homolog [Source:HGNC Symbol;Acc:HGNC:4199]	4361.28	0.426044	0.0579976	7.34589	2.044e-13	5.23625e-12	1.34354
400961	PAIP2B	poly(A) binding protein interacting protein 2B [Source:HGNC Symbol;Acc:HGNC:29200]	1013.62	0.637657	0.086846	7.34239	2.09811e-13	5.36878e-12	1.5558
23649	POLA2	DNA polymerase alpha 2, accessory subunit [Source:HGNC Symbol;Acc:HGNC:30073]	1535.17	0.518671	0.0706507	7.34134	2.11459e-13	5.4048e-12	1.43264
5452	POU2F2	POU class 2 homeobox 2 [Source:HGNC Symbol;Acc:HGNC:9213]	678.726	0.613061	0.0835416	7.33839	2.16184e-13	5.51307e-12	1.5295
3490	IGFBP7	insulin like growth factor binding protein 7 [Source:HGNC Symbol;Acc:HGNC:5476]	502.079	-0.685047	0.0933707	-7.33685	2.18678e-13	5.57035e-12	-1.60775
23169	SLC35D1	solute carrier family 35 member D1 [Source:HGNC Symbol;Acc:HGNC:20800]	898.049	0.590528	0.0805118	7.33468	2.22255e-13	5.65506e-12	1.5058
142679	DUSP19	dual specificity phosphatase 19 [Source:HGNC Symbol;Acc:HGNC:18894]	129.729	1.14072	0.15555	7.33347	2.24266e-13	5.69981e-12	2.20491
80174	DBF4B	DBF4 zinc finger B [Source:HGNC Symbol;Acc:HGNC:17883]	621.529	0.680057	0.0927354	7.3333	2.24553e-13	5.70065e-12	1.6022
4053	LTBP2	latent transforming growth factor beta binding protein 2 [Source:HGNC Symbol;Acc:HGNC:6715]	486.65	-1.48167	0.202137	-7.33005	2.30067e-13	5.83272e-12	-2.79272
4923	NTSR1	neurotensin receptor 1 [Source:HGNC Symbol;Acc:HGNC:8039]	37.1225	-1.63198	0.222647	-7.32993	2.30273e-13	5.83272e-12	-3.09939
2274	FHL2	four and a half LIM domains 2 [Source:HGNC Symbol;Acc:HGNC:3703]	233.489	-0.993533	0.135559	-7.32917	2.31575e-13	5.85912e-12	-1.99105
116496	FAM129A	family with sequence similarity 129 member A [Source:HGNC Symbol;Acc:HGNC:16784]	68.8777	-1.47212	0.200915	-7.3271	2.35178e-13	5.94358e-12	-2.7743
55636	CHD7	chromodomain helicase DNA binding protein 7 [Source:HGNC Symbol;Acc:HGNC:20626]	9618.94	0.360602	0.0492345	7.32417	2.40377e-13	6.06818e-12	1.28396
987	LRBA	LPS responsive beige-like anchor protein [Source:HGNC Symbol;Acc:HGNC:1742]	1487.89	-0.484924	0.0662182	-7.32312	2.42263e-13	6.10893e-12	-1.39951
27030	MLH3	mutL homolog 3 [Source:HGNC Symbol;Acc:HGNC:7128]	609.653	0.627916	0.085756	7.32213	2.44072e-13	6.14768e-12	1.54533
2059	EPS8	epidermal growth factor receptor pathway substrate 8 [Source:HGNC Symbol;Acc:HGNC:3420]	1040.81	0.574268	0.0784488	7.32029	2.47443e-13	6.22562e-12	1.48892
9670	IPO13	importin 13 [Source:HGNC Symbol;Acc:HGNC:16853]	1675	0.444324	0.0607043	7.31947	2.48946e-13	6.25644e-12	1.36068
55779	CFAP44	cilia and flagella associated protein 44 [Source:HGNC Symbol;Acc:HGNC:25631]	948.918	0.531477	0.0726153	7.31908	2.4967e-13	6.26765e-12	1.44541
23178	PASK	PAS domain containing serine/threonine kinase [Source:HGNC Symbol;Acc:HGNC:17270]	1302.77	0.526136	0.0718973	7.31789	2.51907e-13	6.31674e-12	1.44007
80034	CSRNP3	cysteine and serine rich nuclear protein 3 [Source:HGNC Symbol;Acc:HGNC:30729]	3357.37	0.526844	0.0720033	7.31694	2.53686e-13	6.35428e-12	1.44077
1846	DUSP4	dual specificity phosphatase 4 [Source:HGNC Symbol;Acc:HGNC:3070]	3335.99	-0.526428	0.0719638	-7.31518	2.5704e-13	6.43113e-12	-1.44036
83990	BRIP1	BRCA1 interacting protein C-terminal helicase 1 [Source:HGNC Symbol;Acc:HGNC:20473]	1435.05	0.496152	0.0678813	7.30911	2.68925e-13	6.72104e-12	1.41045
9700	ESPL1	extra spindle pole bodies like 1, separase [Source:HGNC Symbol;Acc:HGNC:16856]	2201.07	0.49443	0.0676658	7.30693	2.73307e-13	6.82297e-12	1.40876
2774	GNAL	G protein subunit alpha L [Source:HGNC Symbol;Acc:HGNC:4388]	865.187	-0.629908	0.0862206	-7.30577	2.75674e-13	6.87445e-12	-1.54747
23302	WSCD1	WSC domain containing 1 [Source:HGNC Symbol;Acc:HGNC:29060]	1945.57	0.588789	0.0807414	7.29229	3.04738e-13	7.58243e-12	1.50398
10964	IFI44L	interferon induced protein 44 like [Source:HGNC Symbol;Acc:HGNC:17817]	130.179	-1.19434	0.163803	-7.29133	3.06912e-13	7.62808e-12	-2.2884
51599	LSR	lipolysis stimulated lipoprotein receptor [Source:HGNC Symbol;Acc:HGNC:29572]	378.248	-0.945401	0.129671	-7.29079	3.0815e-13	7.65042e-12	-1.92572
51512	GTSE1	G2 and S-phase expressed 1 [Source:HGNC Symbol;Acc:HGNC:13698]	1719.45	0.517905	0.0710655	7.28771	3.15263e-13	7.81839e-12	1.43187
10234	LRRC17	leucine rich repeat containing 17 [Source:HGNC Symbol;Acc:HGNC:16895]	569.084	-0.66095	0.090835	-7.27638	3.42903e-13	8.49448e-12	-1.58112
26266	SLC13A4	solute carrier family 13 member 4 [Source:HGNC Symbol;Acc:HGNC:15827]	155.73	1.07038	0.147145	7.27436	3.48076e-13	8.61315e-12	2.09999
25862	USP49	ubiquitin specific peptidase 49 [Source:HGNC Symbol;Acc:HGNC:20078]	3783.5	0.430027	0.0591224	7.27351	3.50275e-13	8.65805e-12	1.34726
647087	STMP1	short transmembrane mitochondrial protein 1 [Source:HGNC Symbol;Acc:HGNC:41909]	2137.34	-0.424743	0.0584101	-7.27174	3.54879e-13	8.76224e-12	-1.34233
9723	SEMA3E	semaphorin 3E [Source:HGNC Symbol;Acc:HGNC:10727]	87.2329	1.3122	0.180457	7.27155	3.55389e-13	8.76521e-12	2.4832
84166	NLRC5	NLR family CARD domain containing 5 [Source:HGNC Symbol;Acc:HGNC:29933]	24.0257	-1.71386	0.235714	-7.27093	3.57023e-13	8.7959e-12	-3.28038
2200	FBN1	fibrillin 1 [Source:HGNC Symbol;Acc:HGNC:3603]	1390.25	-1.29335	0.177895	-7.27031	3.58667e-13	8.82673e-12	-2.45097
27289	RND1	Rho family GTPase 1 [Source:HGNC Symbol;Acc:HGNC:18314]	363.484	0.814407	0.112036	7.26912	3.61834e-13	8.89495e-12	1.75857
6383	SDC2	syndecan 2 [Source:HGNC Symbol;Acc:HGNC:10659]	2069.5	-0.980127	0.134891	-7.26606	3.70118e-13	9.08869e-12	-1.97264
11022	TDRKH	tudor and KH domain containing [Source:HGNC Symbol;Acc:HGNC:11713]	1105.49	0.510468	0.0702562	7.26581	3.70823e-13	9.09607e-12	1.42451
391712	TRIM61	tripartite motif containing 61 [Source:HGNC Symbol;Acc:HGNC:24339]	17.6021	-1.71696	0.236353	-7.26437	3.7478e-13	9.18314e-12	-3.28742
25839	COG4	component of oligomeric golgi complex 4 [Source:HGNC Symbol;Acc:HGNC:18620]	2086.82	0.424207	0.0584328	7.25974	3.87843e-13	9.49287e-12	1.34183
10220	GDF11	growth differentiation factor 11 [Source:HGNC Symbol;Acc:HGNC:4216]	4593.55	0.388265	0.0534845	7.2594	3.88816e-13	9.50637e-12	1.30882
7185	TRAF1	TNF receptor associated factor 1 [Source:HGNC Symbol;Acc:HGNC:12031]	187.374	1.06178	0.1465	7.24765	4.24059e-13	1.03568e-11	2.08751
4647	MYO7A	myosin VIIA [Source:HGNC Symbol;Acc:HGNC:7606]	118.261	1.18343	0.163294	7.24725	4.25332e-13	1.03766e-11	2.27116
3084	NRG1	neuregulin 1 [Source:HGNC Symbol;Acc:HGNC:7997]	995.151	0.563792	0.077809	7.24584	4.29763e-13	1.04734e-11	1.47815
1289	COL5A1	collagen type V alpha 1 chain [Source:HGNC Symbol;Acc:HGNC:2209]	3328.54	-1.38196	0.190795	-7.24318	4.38293e-13	1.06697e-11	-2.60622
25994	HIGD1A	HIG1 hypoxia inducible domain family member 1A [Source:HGNC Symbol;Acc:HGNC:29527]	3811.77	-0.406666	0.0561534	-7.24205	4.41959e-13	1.07473e-11	-1.32562
5991	RFX3	regulatory factor X3 [Source:HGNC Symbol;Acc:HGNC:9984]	2855.46	0.482883	0.0667274	7.23665	4.599e-13	1.11716e-11	1.39753
2000	ELF4	E74 like ETS transcription factor 4 [Source:HGNC Symbol;Acc:HGNC:3319]	59.9958	-1.50043	0.207503	-7.23089	4.79824e-13	1.1643e-11	-2.82927
56902	PNO1	partner of NOB1 homolog [Source:HGNC Symbol;Acc:HGNC:32790]	539.452	-0.665296	0.0921138	-7.22254	5.10259e-13	1.23682e-11	-1.58589
1947	EFNB1	ephrin B1 [Source:HGNC Symbol;Acc:HGNC:3226]	8200.15	0.399705	0.0553482	7.22165	5.13624e-13	1.24363e-11	1.31924
124245	ZC3H18	zinc finger CCCH-type containing 18 [Source:HGNC Symbol;Acc:HGNC:25091]	2341.81	0.481054	0.0666159	7.22131	5.14893e-13	1.24537e-11	1.39576
55593	OTUD5	OTU deubiquitinase 5 [Source:HGNC Symbol;Acc:HGNC:25402]	3019.29	0.404638	0.0560413	7.22034	5.18565e-13	1.2529e-11	1.32376
57674	RNF213	ring finger protein 213 [Source:HGNC Symbol;Acc:HGNC:14539]	2434.36	0.431911	0.0599077	7.2096	5.61173e-13	1.35439e-11	1.34902
3688	ITGB1	integrin subunit beta 1 [Source:HGNC Symbol;Acc:HGNC:6153]	6599.19	-0.470859	0.0653185	-7.20867	5.65027e-13	1.36224e-11	-1.38593
6720	SREBF1	sterol regulatory element binding transcription factor 1 [Source:HGNC Symbol;Acc:HGNC:11289]	2618.52	0.457912	0.0635325	7.20752	5.69786e-13	1.37224e-11	1.37355
54813	KLHL28	kelch like family member 28 [Source:HGNC Symbol;Acc:HGNC:19741]	1248.24	0.489031	0.067875	7.20487	5.80972e-13	1.39768e-11	1.4035
89795	NAV3	neuron navigator 3 [Source:HGNC Symbol;Acc:HGNC:15998]	2627.29	0.51055	0.0709038	7.2006	5.99493e-13	1.43917e-11	1.42459
4609	MYC	MYC proto-oncogene, bHLH transcription factor [Source:HGNC Symbol;Acc:HGNC:7553]	135.629	-1.1772	0.163513	-7.19943	6.04664e-13	1.45004e-11	-2.26138
10003	NAALAD2	N-acetylated alpha-linked acidic dipeptidase 2 [Source:HGNC Symbol;Acc:HGNC:14526]	593.749	0.610539	0.0848083	7.19905	6.06322e-13	1.45246e-11	1.52683
2512	FTL	ferritin light chain [Source:HGNC Symbol;Acc:HGNC:3999]	11821	-0.404593	0.056253	-7.19237	6.3674e-13	1.52371e-11	-1.32372
5243	ABCB1	ATP binding cassette subfamily B member 1 [Source:HGNC Symbol;Acc:HGNC:40]	130.715	1.14644	0.159485	7.18838	6.55656e-13	1.56731e-11	2.21366
9497	SLC4A7	solute carrier family 4 member 7 [Source:HGNC Symbol;Acc:HGNC:11033]	2644.15	0.452019	0.0629286	7.18304	6.81759e-13	1.62798e-11	1.36795
55139	ANKZF1	ankyrin repeat and zinc finger domain containing 1 [Source:HGNC Symbol;Acc:HGNC:25527]	929.41	0.60055	0.0836223	7.1817	6.88479e-13	1.64228e-11	1.51629
56967	C14orf132	chromosome 14 open reading frame 132 [Source:HGNC Symbol;Acc:HGNC:20346]	9300.27	0.366541	0.0510826	7.17546	7.20668e-13	1.71725e-11	1.28926
1164	CKS2	CDC28 protein kinase regulatory subunit 2 [Source:HGNC Symbol;Acc:HGNC:2000]	2419.91	0.401404	0.0559504	7.17429	7.26833e-13	1.73011e-11	1.32079
10724	MGEA5	meningioma expressed antigen 5 (hyaluronidase) [Source:HGNC Symbol;Acc:HGNC:7056]	7859.76	-0.362998	0.0506207	-7.17094	7.44852e-13	1.77113e-11	-1.2861
84916	UTP4	UTP4, small subunit processome component [Source:HGNC Symbol;Acc:HGNC:1983]	1505.61	-0.449598	0.062718	-7.16857	7.5783e-13	1.80009e-11	-1.36566
23126	POGZ	pogo transposable element derived with ZNF domain [Source:HGNC Symbol;Acc:HGNC:18801]	5803.13	0.38739	0.0540786	7.16346	7.86667e-13	1.86661e-11	1.30802
4810	NHS	NHS actin remodeling regulator [Source:HGNC Symbol;Acc:HGNC:7820]	1065.24	0.49885	0.0696465	7.1626	7.91624e-13	1.8764e-11	1.41309
4233	MET	MET proto-oncogene, receptor tyrosine kinase [Source:HGNC Symbol;Acc:HGNC:7029]	63.6706	-1.44968	0.202408	-7.16218	7.9406e-13	1.88019e-11	-2.73148
10485	C1orf61	chromosome 1 open reading frame 61 [Source:HGNC Symbol;Acc:HGNC:30780]	13919.8	0.869262	0.121474	7.15596	8.30896e-13	1.96535e-11	1.82673
90268	OTULIN	OTU deubiquitinase with linear linkage specificity [Source:HGNC Symbol;Acc:HGNC:25118]	1116.36	0.509104	0.0711755	7.1528	8.50254e-13	2.00903e-11	1.42317
84726	PRRC2B	proline rich coiled-coil 2B [Source:HGNC Symbol;Acc:HGNC:28121]	22289.4	0.339553	0.0474924	7.14962	8.70207e-13	2.05402e-11	1.26536
7436	VLDLR	very low density lipoprotein receptor [Source:HGNC Symbol;Acc:HGNC:12698]	617.17	-0.713206	0.0997646	-7.14888	8.74856e-13	2.06283e-11	-1.63944
10544	PROCR	protein C receptor [Source:HGNC Symbol;Acc:HGNC:9452]	50.3514	-1.54808	0.216628	-7.14629	8.91569e-13	2.10004e-11	-2.92428
27255	CNTN6	contactin 6 [Source:HGNC Symbol;Acc:HGNC:2176]	174.965	-1.69077	0.236672	-7.14393	9.06991e-13	2.13413e-11	-3.22828
27068	PPA2	pyrophosphatase (inorganic) 2 [Source:HGNC Symbol;Acc:HGNC:28883]	1094.28	-0.500422	0.0700689	-7.14185	9.20803e-13	2.16437e-11	-1.41463
3646	EIF3E	eukaryotic translation initiation factor 3 subunit E [Source:HGNC Symbol;Acc:HGNC:3277]	9432.25	-0.488559	0.0684199	-7.1406	9.29271e-13	2.17972e-11	-1.40304
51059	FAM135B	family with sequence similarity 135 member B [Source:HGNC Symbol;Acc:HGNC:28029]	77.0817	1.35567	0.189926	7.13787	9.4788e-13	2.22106e-11	2.55915
151050	KANSL1L	KAT8 regulatory NSL complex subunit 1 like [Source:HGNC Symbol;Acc:HGNC:26310]	884.661	0.523868	0.0734001	7.13715	9.5283e-13	2.23033e-11	1.4378
56675	NRIP3	nuclear receptor interacting protein 3 [Source:HGNC Symbol;Acc:HGNC:1167]	395.843	-0.871376	0.122146	-7.13388	9.75754e-13	2.28162e-11	-1.82941
8531	YBX3	Y-box binding protein 3 [Source:HGNC Symbol;Acc:HGNC:2428]	692.569	-0.738202	0.103588	-7.12632	1.03086e-12	2.40798e-11	-1.6681
381	ARF5	ADP ribosylation factor 5 [Source:HGNC Symbol;Acc:HGNC:658]	3407.96	-0.404302	0.0567411	-7.12538	1.03796e-12	2.42205e-11	-1.32345
55604	CARMIL1	capping protein regulator and myosin 1 linker 1 [Source:HGNC Symbol;Acc:HGNC:21581]	645.188	0.620455	0.0870862	7.12462	1.04372e-12	2.43296e-11	1.53736
26354	GNL3	G protein nucleolar 3 [Source:HGNC Symbol;Acc:HGNC:29931]	1849.9	-0.439484	0.0616908	-7.12398	1.04856e-12	2.44172e-11	-1.35612
63035	BCORL1	BCL6 corepressor like 1 [Source:HGNC Symbol;Acc:HGNC:25657]	1409.14	0.496342	0.0697238	7.11868	1.08963e-12	2.53475e-11	1.41063
24	ABCA4	ATP binding cassette subfamily A member 4 [Source:HGNC Symbol;Acc:HGNC:34]	32.8731	1.62238	0.22803	7.11476	1.1211e-12	2.60256e-11	3.07882
1000	CDH2	cadherin 2 [Source:HGNC Symbol;Acc:HGNC:1759]	19774.7	-0.375154	0.0527496	-7.11199	1.14385e-12	2.65264e-11	-1.29698
3371	TNC	tenascin C [Source:HGNC Symbol;Acc:HGNC:5318]	719.326	-1.65697	0.233029	-7.11058	1.15554e-12	2.67699e-11	-3.15354
347240	KIF24	kinesin family member 24 [Source:HGNC Symbol;Acc:HGNC:19916]	1058.87	0.499895	0.0703101	7.10986	1.1616e-12	2.68828e-11	1.41411
7681	MKRN3	makorin ring finger protein 3 [Source:HGNC Symbol;Acc:HGNC:7114]	407.974	0.681228	0.0958232	7.10922	1.16697e-12	2.69792e-11	1.6035
6451	SH3BGRL	SH3 domain binding glutamate rich protein like [Source:HGNC Symbol;Acc:HGNC:10823]	3763.41	-0.413525	0.058177	-7.10804	1.17702e-12	2.71836e-11	-1.33194
22865	SLITRK3	SLIT and NTRK like family member 3 [Source:HGNC Symbol;Acc:HGNC:23501]	250.361	0.885625	0.124619	7.10668	1.18869e-12	2.73971e-11	1.84756
351	APP	amyloid beta precursor protein [Source:HGNC Symbol;Acc:HGNC:620]	16252.7	-0.367386	0.0517396	-7.10068	1.24148e-12	2.85554e-11	-1.29001
3880	KRT19	keratin 19 [Source:HGNC Symbol;Acc:HGNC:6436]	100.012	-1.35928	0.191465	-7.09933	1.25361e-12	2.88048e-11	-2.56557
6653	SORL1	sortilin related receptor 1 [Source:HGNC Symbol;Acc:HGNC:11185]	816.076	0.620076	0.0873808	7.09624	1.28193e-12	2.94257e-11	1.53696
57211	ADGRG6	adhesion G protein-coupled receptor G6 [Source:HGNC Symbol;Acc:HGNC:13841]	416.734	-1.51838	0.214011	-7.09486	1.29478e-12	2.96903e-11	-2.86469
23318	ZCCHC11	zinc finger CCHC-type containing 11 [Source:HGNC Symbol;Acc:HGNC:28981]	3926.51	0.404431	0.057005	7.09466	1.29674e-12	2.9705e-11	1.32357
6277	S100A6	S100 calcium binding protein A6 [Source:HGNC Symbol;Acc:HGNC:10496]	381.422	-1.34733	0.189978	-7.09206	1.32133e-12	3.02376e-11	-2.54441
79095	C9orf16	chromosome 9 open reading frame 16 [Source:HGNC Symbol;Acc:HGNC:17823]	976.926	-0.525082	0.0741564	-7.08073	1.43392e-12	3.27475e-11	-1.43901
22974	TPX2	TPX2, microtubule nucleation factor [Source:HGNC Symbol;Acc:HGNC:1249]	5148.28	0.390088	0.0551037	7.07916	1.45028e-12	3.3054e-11	1.31047
10567	RABAC1	Rab acceptor 1 [Source:HGNC Symbol;Acc:HGNC:9794]	1279.12	-0.535489	0.0756521	-7.07831	1.45922e-12	3.32242e-11	-1.44943
83987	CCDC8	coiled-coil domain containing 8 [Source:HGNC Symbol;Acc:HGNC:25367]	1590.31	0.475837	0.0672365	7.07707	1.47233e-12	3.34887e-11	1.39073
286749	STON1-GTF2A1L	STON1-GTF2A1L readthrough [Source:HGNC Symbol;Acc:HGNC:30651]	976.331	0.518844	0.0733167	7.07675	1.47577e-12	3.35178e-11	1.43281
9949	AMMECR1	Alport syndrome, mental retardation, midface hypoplasia and elliptocytosis chromosomal region gene 1 [Source:HGNC Symbol;Acc:HGNC:467]	2017.18	0.45564	0.0643981	7.07537	1.4905e-12	3.37997e-11	1.37139
286827	TRIM59	tripartite motif containing 59 [Source:HGNC Symbol;Acc:HGNC:30834]	3634.53	0.382116	0.0540158	7.07416	1.50355e-12	3.40612e-11	1.30325
55733	HHAT	hedgehog acyltransferase [Source:HGNC Symbol;Acc:HGNC:18270]	466.885	0.661048	0.0934535	7.07355	1.51019e-12	3.4143e-11	1.58123
162963	ZNF610	zinc finger protein 610 [Source:HGNC Symbol;Acc:HGNC:26687]	392.766	0.745662	0.105415	7.07355	1.51019e-12	3.4143e-11	1.67674
64061	TSPYL2	TSPY like 2 [Source:HGNC Symbol;Acc:HGNC:24358]	499.246	0.652749	0.0923284	7.06987	1.55084e-12	3.5027e-11	1.57216
57084	SLC17A6	solute carrier family 17 member 6 [Source:HGNC Symbol;Acc:HGNC:16703]	446.887	-0.813336	0.115054	-7.06915	1.55884e-12	3.51723e-11	-1.75727
6601	SMARCC2	SWI/SNF related, matrix associated, actin dependent regulator of chromatin subfamily c member 2 [Source:HGNC Symbol;Acc:HGNC:11105]	6538.57	0.346794	0.0490655	7.06798	1.57202e-12	3.54342e-11	1.27173
9182	RASSF9	Ras association domain family member 9 [Source:HGNC Symbol;Acc:HGNC:15739]	49.3716	-1.50804	0.213482	-7.06399	1.61792e-12	3.64324e-11	-2.84422
993	CDC25A	cell division cycle 25A [Source:HGNC Symbol;Acc:HGNC:1725]	2228.1	0.447206	0.0633154	7.06315	1.62771e-12	3.66162e-11	1.3634
148398	SAMD11	sterile alpha motif domain containing 11 [Source:HGNC Symbol;Acc:HGNC:28706]	655.582	0.79832	0.113094	7.0589	1.67822e-12	3.77146e-11	1.73907
1508	CTSB	cathepsin B [Source:HGNC Symbol;Acc:HGNC:2527]	3611.03	-0.383654	0.0543661	-7.05686	1.70307e-12	3.82349e-11	-1.30464
9401	RECQL4	RecQ like helicase 4 [Source:HGNC Symbol;Acc:HGNC:9949]	1511.42	0.621616	0.0880908	7.05653	1.70708e-12	3.82869e-11	1.5386
26985	AP3M1	adaptor related protein complex 3 mu 1 subunit [Source:HGNC Symbol;Acc:HGNC:569]	4270.84	0.350652	0.0496951	7.05607	1.71283e-12	3.83775e-11	1.27514
50484	RRM2B	ribonucleotide reductase regulatory TP53 inducible subunit M2B [Source:HGNC Symbol;Acc:HGNC:17296]	1219.72	-0.533084	0.0755696	-7.05421	1.73581e-12	3.88538e-11	-1.44702
10642	IGF2BP1	insulin like growth factor 2 mRNA binding protein 1 [Source:HGNC Symbol;Acc:HGNC:28866]	11470	0.357507	0.0506977	7.05174	1.76695e-12	3.95116e-11	1.28121
3992	FADS1	fatty acid desaturase 1 [Source:HGNC Symbol;Acc:HGNC:3574]	16487.3	0.340582	0.0483349	7.04629	1.83749e-12	4.10482e-11	1.26627
4508	MT-ATP6	mitochondrially encoded ATP synthase 6 [Source:HGNC Symbol;Acc:HGNC:7414]	79138.2	-0.379337	0.0538842	-7.03986	1.92436e-12	4.29462e-11	-1.30074
6297	SALL2	spalt like transcription factor 2 [Source:HGNC Symbol;Acc:HGNC:10526]	7221.55	0.364625	0.0518341	7.03446	2.00031e-12	4.45971e-11	1.28755
114569	MAL2	mal, T-cell differentiation protein 2 (gene/pseudogene) [Source:HGNC Symbol;Acc:HGNC:13634]	160.817	-1.04149	0.148081	-7.03326	2.01763e-12	4.48942e-11	-2.05836
998	CDC42	cell division cycle 42 [Source:HGNC Symbol;Acc:HGNC:1736]	6623.18	-0.401994	0.057188	-7.02934	2.07515e-12	4.61285e-11	-1.32133
23113	CUL9	cullin 9 [Source:HGNC Symbol;Acc:HGNC:15982]	1290.6	0.536193	0.0762928	7.02809	2.09373e-12	4.64957e-11	1.45014
10577	NPC2	NPC intracellular cholesterol transporter 2 [Source:HGNC Symbol;Acc:HGNC:14537]	1651.45	-0.510858	0.0727142	-7.02555	2.13219e-12	4.72565e-11	-1.4249
58494	JAM2	junctional adhesion molecule 2 [Source:HGNC Symbol;Acc:HGNC:14686]	1689.24	0.553659	0.0788564	7.02111	2.2012e-12	4.87293e-11	1.4678
9909	DENND4B	DENN domain containing 4B [Source:HGNC Symbol;Acc:HGNC:29044]	1577.92	0.452022	0.0643815	7.02099	2.20297e-12	4.87293e-11	1.36796
30846	EHD2	EH domain containing 2 [Source:HGNC Symbol;Acc:HGNC:3243]	94.0056	-1.29356	0.184333	-7.01753	2.25825e-12	4.9903e-11	-2.45133
85459	CEP295	centrosomal protein 295 [Source:HGNC Symbol;Acc:HGNC:29366]	1408.36	0.453164	0.0646066	7.0142	2.31265e-12	5.10551e-11	1.36904
22876	INPP5F	inositol polyphosphate-5-phosphatase F [Source:HGNC Symbol;Acc:HGNC:17054]	9806.03	0.348078	0.0496715	7.0076	2.42438e-12	5.34693e-11	1.27286
81034	SLC25A32	solute carrier family 25 member 32 [Source:HGNC Symbol;Acc:HGNC:29683]	458.958	-0.661564	0.0944148	-7.00699	2.43494e-12	5.36496e-11	-1.5818
5355	PLP2	proteolipid protein 2 [Source:HGNC Symbol;Acc:HGNC:9087]	109.33	-1.14733	0.163795	-7.00464	2.47616e-12	5.45045e-11	-2.21503
170825	GSX2	GS homeobox 2 [Source:HGNC Symbol;Acc:HGNC:24959]	1763.33	0.487159	0.0695603	7.0034	2.49831e-12	5.49385e-11	1.40168
54454	ATAD2B	ATPase family, AAA domain containing 2B [Source:HGNC Symbol;Acc:HGNC:29230]	1760.14	0.461887	0.0659645	7.00206	2.52231e-12	5.54121e-11	1.37734
7916	PRRC2A	proline rich coiled-coil 2A [Source:HGNC Symbol;Acc:HGNC:13918]	15733.5	0.342029	0.0488861	6.99644	2.62545e-12	5.76217e-11	1.26754
57526	PCDH19	protocadherin 19 [Source:HGNC Symbol;Acc:HGNC:14270]	1962.6	0.496096	0.0709118	6.99596	2.63453e-12	5.77646e-11	1.41039
758	MPPED1	metallophosphoesterase domain containing 1 [Source:HGNC Symbol;Acc:HGNC:1306]	2581.84	0.575564	0.0822763	6.99551	2.64305e-12	5.78951e-11	1.49026
23199	GSE1	Gse1 coiled-coil protein [Source:HGNC Symbol;Acc:HGNC:28979]	5724.57	0.370951	0.0530363	6.99429	2.666e-12	5.83411e-11	1.29321
55122	AKIRIN2	akirin 2 [Source:HGNC Symbol;Acc:HGNC:21407]	2052.23	0.433594	0.0620084	6.9925	2.70033e-12	5.90349e-11	1.35059
6531	SLC6A3	solute carrier family 6 member 3 [Source:HGNC Symbol;Acc:HGNC:11049]	38.3226	1.53948	0.220219	6.99069	2.73532e-12	5.96696e-11	2.9069
7412	VCAM1	vascular cell adhesion molecule 1 [Source:HGNC Symbol;Acc:HGNC:12663]	1223.18	0.621464	0.0889001	6.99059	2.73729e-12	5.96696e-11	1.53844
273	AMPH	amphiphysin [Source:HGNC Symbol;Acc:HGNC:471]	1490.06	0.503835	0.0720733	6.99059	2.73731e-12	5.96696e-11	1.41798
9654	TTLL4	tubulin tyrosine ligase like 4 [Source:HGNC Symbol;Acc:HGNC:28976]	1327.31	0.458812	0.0656355	6.99031	2.74285e-12	5.97326e-11	1.37441
745	MYRF	myelin regulatory factor [Source:HGNC Symbol;Acc:HGNC:1181]	440.838	-0.802563	0.114817	-6.98994	2.75006e-12	5.98318e-11	-1.7442
80339	PNPLA3	patatin like phospholipase domain containing 3 [Source:HGNC Symbol;Acc:HGNC:18590]	1078.02	0.488282	0.0698727	6.98816	2.78522e-12	6.04216e-11	1.40277
4926	NUMA1	nuclear mitotic apparatus protein 1 [Source:HGNC Symbol;Acc:HGNC:8059]	13997	0.371192	0.0531215	6.98761	2.79616e-12	6.06006e-11	1.29342
55276	PGM2	phosphoglucomutase 2 [Source:HGNC Symbol;Acc:HGNC:8906]	1493.11	0.444006	0.0635891	6.98242	2.90145e-12	6.28219e-11	1.36038
55657	ZNF692	zinc finger protein 692 [Source:HGNC Symbol;Acc:HGNC:26049]	533.896	0.640953	0.0917994	6.98211	2.90786e-12	6.29003e-11	1.55936
1404	HAPLN1	hyaluronan and proteoglycan link protein 1 [Source:HGNC Symbol;Acc:HGNC:2380]	35.4387	-1.58358	0.226834	-6.98121	2.92651e-12	6.3243e-11	-2.99712
57523	NYNRIN	NYN domain and retroviral integrase containing [Source:HGNC Symbol;Acc:HGNC:20165]	3624.81	0.433998	0.0621727	6.98052	2.94095e-12	6.34941e-11	1.35097
57414	RHBDD2	rhomboid domain containing 2 [Source:HGNC Symbol;Acc:HGNC:23082]	2651.73	-0.406903	0.0583101	-6.97825	2.98881e-12	6.44655e-11	-1.32584
81839	VANGL1	VANGL planar cell polarity protein 1 [Source:HGNC Symbol;Acc:HGNC:15512]	277.671	-0.817949	0.117253	-6.97591	3.03898e-12	6.54848e-11	-1.7629
10112	KIF20A	kinesin family member 20A [Source:HGNC Symbol;Acc:HGNC:9787]	2068.27	0.470287	0.067464	6.97093	3.14853e-12	6.77806e-11	1.38538
3399	ID3	inhibitor of DNA binding 3, HLH protein [Source:HGNC Symbol;Acc:HGNC:5362]	309.828	-1.51706	0.217755	-6.96682	3.24196e-12	6.97254e-11	-2.86207
3749	KCNC4	potassium voltage-gated channel subfamily C member 4 [Source:HGNC Symbol;Acc:HGNC:6236]	250.618	0.871451	0.125096	6.96624	3.25512e-12	6.99417e-11	1.8295
6612	SUMO3	small ubiquitin-like modifier 3 [Source:HGNC Symbol;Acc:HGNC:11124]	3489.6	-0.381313	0.0547405	-6.96584	3.26453e-12	7.00769e-11	-1.30253
83443	SF3B5	splicing factor 3b subunit 5 [Source:HGNC Symbol;Acc:HGNC:21083]	2280.41	-0.396355	0.0569108	-6.96449	3.29602e-12	7.06855e-11	-1.31618
167227	DCP2	decapping mRNA 2 [Source:HGNC Symbol;Acc:HGNC:24452]	1938.13	0.412865	0.059301	6.9622	3.34995e-12	7.17738e-11	1.33133
482	ATP1B2	ATPase Na+/K+ transporting subunit beta 2 [Source:HGNC Symbol;Acc:HGNC:805]	813.878	0.612352	0.087978	6.96029	3.3958e-12	7.26869e-11	1.52875
5201	PFDN1	prefoldin subunit 1 [Source:HGNC Symbol;Acc:HGNC:8866]	2453.22	-0.426047	0.0612204	-6.95924	3.4212e-12	7.3161e-11	-1.34355
2171	FABP5	fatty acid binding protein 5 [Source:HGNC Symbol;Acc:HGNC:3560]	1478.44	-0.4884	0.0702168	-6.9556	3.51069e-12	7.50034e-11	-1.40289
27005	USP21	ubiquitin specific peptidase 21 [Source:HGNC Symbol;Acc:HGNC:12620]	940.108	0.512733	0.0737238	6.95479	3.53087e-12	7.53633e-11	1.42675
1029	CDKN2A	cyclin dependent kinase inhibitor 2A [Source:HGNC Symbol;Acc:HGNC:1787]	55.6445	-1.6328	0.234842	-6.95278	3.58157e-12	7.63723e-11	-3.10115
7905	REEP5	receptor accessory protein 5 [Source:HGNC Symbol;Acc:HGNC:30077]	1446.09	-0.441204	0.0634935	-6.94881	3.68382e-12	7.84047e-11	-1.35774
899	CCNF	cyclin F [Source:HGNC Symbol;Acc:HGNC:1591]	1198.48	0.496764	0.0714951	6.94823	3.69906e-12	7.86547e-11	1.41105
26156	RSL1D1	ribosomal L1 domain containing 1 [Source:HGNC Symbol;Acc:HGNC:24534]	2739.59	-0.379819	0.0546891	-6.94505	3.78325e-12	8.03573e-11	-1.30118
57505	AARS2	alanyl-tRNA synthetase 2, mitochondrial [Source:HGNC Symbol;Acc:HGNC:21022]	884.465	0.570855	0.0821973	6.94494	3.78627e-12	8.03573e-11	1.4854
2308	FOXO1	forkhead box O1 [Source:HGNC Symbol;Acc:HGNC:3819]	148.774	-1.05902	0.152607	-6.93952	3.93422e-12	8.34189e-11	-2.08352
80000	GREB1L	growth regulation by estrogen in breast cancer 1 like [Source:HGNC Symbol;Acc:HGNC:31042]	1252.53	0.526227	0.0759229	6.93107	4.17672e-12	8.83943e-11	1.44016
3597	IL13RA1	interleukin 13 receptor subunit alpha 1 [Source:HGNC Symbol;Acc:HGNC:5974]	733.373	-0.582528	0.084061	-6.92983	4.21342e-12	8.90871e-11	-1.49747
10480	EIF3M	eukaryotic translation initiation factor 3 subunit M [Source:HGNC Symbol;Acc:HGNC:24460]	4118.64	-0.371753	0.0536753	-6.92596	4.33016e-12	9.14696e-11	-1.29392
51385	ZNF589	zinc finger protein 589 [Source:HGNC Symbol;Acc:HGNC:16747]	1383.06	0.492042	0.0710553	6.92478	4.36666e-12	9.21542e-11	1.40643
27077	B9D1	B9 domain containing 1 [Source:HGNC Symbol;Acc:HGNC:24123]	467.033	-0.656785	0.0948642	-6.92343	4.40848e-12	9.2945e-11	-1.57657
115572	FAM46B	family with sequence similarity 46 member B [Source:HGNC Symbol;Acc:HGNC:28273]	74.3917	-1.36304	0.196877	-6.9233	4.41239e-12	9.2945e-11	-2.57227
23468	CBX5	chromobox 5 [Source:HGNC Symbol;Acc:HGNC:1555]	27646.3	0.372589	0.0538291	6.92171	4.46239e-12	9.39103e-11	1.29467
1915	EEF1A1	eukaryotic translation elongation factor 1 alpha 1 [Source:HGNC Symbol;Acc:HGNC:3189]	192539	-0.378637	0.0547138	-6.92033	4.50605e-12	9.47407e-11	-1.30011
54676	GTPBP2	GTP binding protein 2 [Source:HGNC Symbol;Acc:HGNC:4670]	1597.2	0.433239	0.0626086	6.91981	4.52266e-12	9.50011e-11	1.35026
6129	RPL7	ribosomal protein L7 [Source:HGNC Symbol;Acc:HGNC:10363]	22489.3	-0.399021	0.0576808	-6.91773	4.58936e-12	9.63125e-11	-1.31861
307	ANXA4	annexin A4 [Source:HGNC Symbol;Acc:HGNC:542]	194.586	-0.99786	0.144313	-6.91455	4.69338e-12	9.84037e-11	-1.99704
9580	SOX13	SRY-box 13 [Source:HGNC Symbol;Acc:HGNC:11192]	337.149	0.865174	0.125169	6.91205	4.77691e-12	1.00062e-10	1.82156
254048	UBN2	ubinuclein 2 [Source:HGNC Symbol;Acc:HGNC:21931]	2137.04	0.435304	0.063035	6.90575	4.99386e-12	1.04423e-10	1.3522
114788	CSMD3	CUB and Sushi multiple domains 3 [Source:HGNC Symbol;Acc:HGNC:19291]	70.5894	-1.33339	0.193085	-6.90574	4.99439e-12	1.04423e-10	-2.51995
57595	PDZD4	PDZ domain containing 4 [Source:HGNC Symbol;Acc:HGNC:21167]	5452.58	-0.346657	0.0502388	-6.90019	5.19342e-12	1.08403e-10	-1.27161
283576	ZDHHC22	zinc finger DHHC-type containing 22 [Source:HGNC Symbol;Acc:HGNC:20106]	331.349	0.795747	0.115324	6.90012	5.19604e-12	1.08403e-10	1.73598
2720	GLB1	galactosidase beta 1 [Source:HGNC Symbol;Acc:HGNC:4298]	1322.5	-0.47768	0.0692288	-6.90003	5.19919e-12	1.08403e-10	-1.3925
8503	PIK3R3	phosphoinositide-3-kinase regulatory subunit 3 [Source:HGNC Symbol;Acc:HGNC:8981]	5292.29	0.410286	0.0594727	6.89874	5.24664e-12	1.09291e-10	1.32895
10944	C11orf58	chromosome 11 open reading frame 58 [Source:HGNC Symbol;Acc:HGNC:16990]	5891.23	-0.367384	0.053267	-6.89704	5.3099e-12	1.10507e-10	-1.29001
200407	CREG2	cellular repressor of E1A stimulated genes 2 [Source:HGNC Symbol;Acc:HGNC:14272]	82.9931	-1.23394	0.178946	-6.89559	5.36416e-12	1.11533e-10	-2.35208
5424	POLD1	DNA polymerase delta 1, catalytic subunit [Source:HGNC Symbol;Acc:HGNC:9175]	2255.02	0.51458	0.0746497	6.89327	5.45249e-12	1.1316e-10	1.42858
2335	FN1	fibronectin 1 [Source:HGNC Symbol;Acc:HGNC:3778]	7235.57	-1.39091	0.201784	-6.8931	5.45894e-12	1.1319e-10	-2.62245
26011	TENM4	teneurin transmembrane protein 4 [Source:HGNC Symbol;Acc:HGNC:29945]	3248.08	0.396348	0.0575108	6.89171	5.5127e-12	1.142e-10	1.31617
7153	TOP2A	DNA topoisomerase II alpha [Source:HGNC Symbol;Acc:HGNC:11989]	23203.1	0.31479	0.0457085	6.88691	5.70165e-12	1.18005e-10	1.24383
79829	NAA40	N(alpha)-acetyltransferase 40, NatD catalytic subunit [Source:HGNC Symbol;Acc:HGNC:25845]	2627.63	0.453486	0.0658509	6.88655	5.71608e-12	1.18195e-10	1.36934
100129543	ZNF730	zinc finger protein 730 [Source:HGNC Symbol;Acc:HGNC:32470]	366.392	0.705237	0.102436	6.88467	5.79204e-12	1.19656e-10	1.63041
90007	MIDN	midnolin [Source:HGNC Symbol;Acc:HGNC:16298]	6306.06	0.412746	0.059957	6.88403	5.81822e-12	1.20087e-10	1.33122
3092	HIP1	huntingtin interacting protein 1 [Source:HGNC Symbol;Acc:HGNC:4913]	4954.14	0.35317	0.0513207	6.88162	5.91756e-12	1.22025e-10	1.27736
4170	MCL1	MCL1, BCL2 family apoptosis regulator [Source:HGNC Symbol;Acc:HGNC:6943]	11206.9	0.321963	0.0468503	6.87217	6.32323e-12	1.30271e-10	1.25003
22885	ABLIM3	actin binding LIM protein family member 3 [Source:HGNC Symbol;Acc:HGNC:29132]	193.899	-0.929492	0.135333	-6.86819	6.50239e-12	1.3384e-10	-1.9046
80256	FAM214B	family with sequence similarity 214 member B [Source:HGNC Symbol;Acc:HGNC:25666]	1701.33	0.455482	0.0663419	6.86567	6.61784e-12	1.36092e-10	1.37124
57670	KIAA1549	KIAA1549 [Source:HGNC Symbol;Acc:HGNC:22219]	3918.43	0.394868	0.0575146	6.86552	6.62491e-12	1.36094e-10	1.31482
7091	TLE4	transducin like enhancer of split 4 [Source:HGNC Symbol;Acc:HGNC:11840]	3028.06	-0.403199	0.0587291	-6.86541	6.63004e-12	1.36094e-10	-1.32244
7089	TLE2	transducin like enhancer of split 2 [Source:HGNC Symbol;Acc:HGNC:11838]	50.3439	-1.43188	0.20877	-6.85865	6.9513e-12	1.42559e-10	-2.69798
10238	DCAF7	DDB1 and CUL4 associated factor 7 [Source:HGNC Symbol;Acc:HGNC:30915]	11921	0.322653	0.0470504	6.85759	7.00321e-12	1.43493e-10	1.25063
8658	TNKS	tankyrase [Source:HGNC Symbol;Acc:HGNC:11941]	6765.76	0.377377	0.0550374	6.85673	7.04559e-12	1.4423e-10	1.29898
115426	UHRF2	ubiquitin like with PHD and ring finger domains 2 [Source:HGNC Symbol;Acc:HGNC:12557]	2499.74	0.427538	0.0624062	6.85089	7.33931e-12	1.4997e-10	1.34494
10594	PRPF8	pre-mRNA processing factor 8 [Source:HGNC Symbol;Acc:HGNC:17340]	16024.3	0.339875	0.0496149	6.85027	7.37094e-12	1.50479e-10	1.26565
84173	ELMOD3	ELMO domain containing 3 [Source:HGNC Symbol;Acc:HGNC:26158]	637.059	0.567779	0.0828904	6.84976	7.39751e-12	1.50885e-10	1.48224
25880	TMEM186	transmembrane protein 186 [Source:HGNC Symbol;Acc:HGNC:24530]	1058.96	0.495365	0.0723246	6.8492	7.42657e-12	1.51341e-10	1.40968
23160	WDR43	WD repeat domain 43 [Source:HGNC Symbol;Acc:HGNC:28945]	1383.61	-0.48211	0.0704446	-6.84382	7.71074e-12	1.5699e-10	-1.39679
22795	NID2	nidogen 2 [Source:HGNC Symbol;Acc:HGNC:13389]	210.618	-0.878103	0.128342	-6.8419	7.81484e-12	1.58965e-10	-1.83796
5634	PRPS2	phosphoribosyl pyrophosphate synthetase 2 [Source:HGNC Symbol;Acc:HGNC:9465]	1150.02	-0.484501	0.0708733	-6.83615	8.13471e-12	1.65126e-10	-1.3991
5327	PLAT	plasminogen activator, tissue type [Source:HGNC Symbol;Acc:HGNC:9051]	247.149	-0.875192	0.128026	-6.83607	8.13968e-12	1.65126e-10	-1.83425
80975	TMPRSS5	transmembrane protease, serine 5 [Source:HGNC Symbol;Acc:HGNC:14908]	295.029	0.825626	0.12081	6.83411	8.25178e-12	1.67249e-10	1.7723
389336	C5orf46	chromosome 5 open reading frame 46 [Source:HGNC Symbol;Acc:HGNC:33768]	35.6422	-1.56366	0.228814	-6.83375	8.2726e-12	1.6752e-10	-2.95602
2107	ETF1	eukaryotic translation termination factor 1 [Source:HGNC Symbol;Acc:HGNC:3477]	3811.46	-0.368288	0.0538935	-6.83361	8.28027e-12	1.67525e-10	-1.29082
6191	RPS4X	ribosomal protein S4, X-linked [Source:HGNC Symbol;Acc:HGNC:10424]	33173.4	-0.38516	0.056399	-6.82919	8.53934e-12	1.72611e-10	-1.306
10051	SMC4	structural maintenance of chromosomes 4 [Source:HGNC Symbol;Acc:HGNC:14013]	8953.71	0.369568	0.054136	6.82666	8.69139e-12	1.75527e-10	1.29197
10939	AFG3L2	AFG3 like matrix AAA peptidase subunit 2 [Source:HGNC Symbol;Acc:HGNC:315]	1850.97	-0.413511	0.0605971	-6.82394	8.85746e-12	1.78721e-10	-1.33192
54733	SLC35F2	solute carrier family 35 member F2 [Source:HGNC Symbol;Acc:HGNC:23615]	93.0974	-1.18088	0.173098	-6.82204	8.9755e-12	1.8094e-10	-2.26715
22903	BTBD3	BTB domain containing 3 [Source:HGNC Symbol;Acc:HGNC:15854]	2127.85	0.44061	0.0646108	6.81946	9.13863e-12	1.84064e-10	1.35718
5723	PSPH	phosphoserine phosphatase [Source:HGNC Symbol;Acc:HGNC:9577]	765.52	0.532996	0.078187	6.81694	9.3001e-12	1.87149e-10	1.44693
2475	MTOR	mechanistic target of rapamycin kinase [Source:HGNC Symbol;Acc:HGNC:3942]	4678.1	0.366466	0.0537743	6.8149	9.43303e-12	1.89655e-10	1.28919
9757	KMT2B	lysine methyltransferase 2B [Source:HGNC Symbol;Acc:HGNC:15840]	2015.07	0.419138	0.0615116	6.81398	9.49381e-12	1.90706e-10	1.33713
2846	LPAR4	lysophosphatidic acid receptor 4 [Source:HGNC Symbol;Acc:HGNC:4478]	866.391	0.511902	0.0751371	6.81291	9.56463e-12	1.91958e-10	1.42593
26585	GREM1	gremlin 1, DAN family BMP antagonist [Source:HGNC Symbol;Acc:HGNC:2001]	126.189	-1.56697	0.230017	-6.81242	9.59737e-12	1.92443e-10	-2.96282
135228	CD109	CD109 molecule [Source:HGNC Symbol;Acc:HGNC:21685]	75.8139	-1.28897	0.18922	-6.81198	9.62643e-12	1.92854e-10	-2.44353
16	AARS	alanyl-tRNA synthetase [Source:HGNC Symbol;Acc:HGNC:20]	3268.65	0.385506	0.0566364	6.80667	9.98819e-12	1.99924e-10	1.30632
23671	TMEFF2	transmembrane protein with EGF like and two follistatin like domains 2 [Source:HGNC Symbol;Acc:HGNC:11867]	217.913	-0.866358	0.127344	-6.80327	1.02268e-11	2.04337e-10	-1.82305
259266	ASPM	abnormal spindle microtubule assembly [Source:HGNC Symbol;Acc:HGNC:19048]	4530.62	0.361999	0.0532305	6.8006	1.04184e-11	2.0798e-10	1.28521
29089	UBE2T	ubiquitin conjugating enzyme E2 T [Source:HGNC Symbol;Acc:HGNC:25009]	1681.01	0.420424	0.061865	6.79582	1.07695e-11	2.14798e-10	1.33832
54520	CCDC93	coiled-coil domain containing 93 [Source:HGNC Symbol;Acc:HGNC:25611]	2230.42	0.389353	0.0572964	6.79543	1.07994e-11	2.15204e-10	1.30981
11142	PKIG	cAMP-dependent protein kinase inhibitor gamma [Source:HGNC Symbol;Acc:HGNC:9019]	1899.31	-0.41433	0.0610195	-6.79013	1.12036e-11	2.23061e-10	-1.33268
56616	DIABLO	diablo IAP-binding mitochondrial protein [Source:HGNC Symbol;Acc:HGNC:21528]	2325.02	0.566313	0.0834126	6.7893	1.12679e-11	2.24143e-10	1.48073
4983	OPHN1	oligophrenin 1 [Source:HGNC Symbol;Acc:HGNC:8148]	671.012	0.593392	0.087438	6.78643	1.14941e-11	2.28441e-10	1.50879
10874	NMU	neuromedin U [Source:HGNC Symbol;Acc:HGNC:7859]	147.251	-1.04109	0.153441	-6.78496	1.16118e-11	2.30578e-10	-2.05778
3987	LIMS1	LIM zinc finger domain containing 1 [Source:HGNC Symbol;Acc:HGNC:6616]	1446.65	-0.513098	0.0756324	-6.7841	1.16809e-11	2.31744e-10	-1.42711
55656	INTS8	integrator complex subunit 8 [Source:HGNC Symbol;Acc:HGNC:26048]	2588.61	0.373242	0.0550398	6.78132	1.19086e-11	2.36055e-10	1.29526
55215	FANCI	Fanconi anemia complementation group I [Source:HGNC Symbol;Acc:HGNC:25568]	5070.98	0.338998	0.0499988	6.78012	1.20079e-11	2.37814e-10	1.26488
286204	CRB2	crumbs 2, cell polarity complex component [Source:HGNC Symbol;Acc:HGNC:18688]	3390.6	0.50398	0.0743773	6.77599	1.23556e-11	2.44485e-10	1.41812
9348	NDST3	N-deacetylase and N-sulfotransferase 3 [Source:HGNC Symbol;Acc:HGNC:7682]	171.727	-1.03834	0.153267	-6.77475	1.24624e-11	2.46381e-10	-2.05387
151354	FAM84A	family with sequence similarity 84 member A [Source:HGNC Symbol;Acc:HGNC:20743]	825.374	-0.595836	0.0879748	-6.7728	1.26312e-11	2.49499e-10	-1.51135
5630	PRPH	peripherin [Source:HGNC Symbol;Acc:HGNC:9461]	389.514	-0.872089	0.128814	-6.77015	1.28649e-11	2.53892e-10	-1.83031
440435	GPR179	G protein-coupled receptor 179 [Source:HGNC Symbol;Acc:HGNC:31371]	27.8312	-1.59658	0.235874	-6.76878	1.29872e-11	2.56082e-10	-3.02426
157574	FBXO16	F-box protein 16 [Source:HGNC Symbol;Acc:HGNC:13618]	1107.81	0.504023	0.0744661	6.76848	1.3014e-11	2.56387e-10	1.41816
9734	HDAC9	histone deacetylase 9 [Source:HGNC Symbol;Acc:HGNC:14065]	1864.62	0.443001	0.0654798	6.76546	1.3289e-11	2.61576e-10	1.35943
84707	BEX2	brain expressed X-linked 2 [Source:HGNC Symbol;Acc:HGNC:30933]	1011.18	-0.515641	0.0762361	-6.76373	1.34481e-11	2.64336e-10	-1.42963
23406	COTL1	coactosin like F-actin binding protein 1 [Source:HGNC Symbol;Acc:HGNC:18304]	2494.54	-0.520542	0.0769614	-6.76368	1.34528e-11	2.64336e-10	-1.43449
4595	MUTYH	mutY DNA glycosylase [Source:HGNC Symbol;Acc:HGNC:7527]	650.697	0.575184	0.0850418	6.76354	1.34656e-11	2.64358e-10	1.48987
857	CAV1	caveolin 1 [Source:HGNC Symbol;Acc:HGNC:1527]	217.586	-1.0498	0.155273	-6.76101	1.37035e-11	2.68795e-10	-2.07024
7010	TEK	TEK receptor tyrosine kinase [Source:HGNC Symbol;Acc:HGNC:11724]	52.9545	-1.45788	0.215646	-6.76055	1.37473e-11	2.69418e-10	-2.74705
9780	PIEZO1	piezo type mechanosensitive ion channel component 1 [Source:HGNC Symbol;Acc:HGNC:28993]	351.699	-0.900596	0.133225	-6.75997	1.38023e-11	2.7026e-10	-1.86684
23235	SIK2	salt inducible kinase 2 [Source:HGNC Symbol;Acc:HGNC:21680]	2148.77	0.381619	0.0564803	6.75667	1.41195e-11	2.76232e-10	1.3028
26005	C2CD3	C2 calcium dependent domain containing 3 [Source:HGNC Symbol;Acc:HGNC:24564]	2031.67	0.40076	0.0593615	6.75119	1.46642e-11	2.86639e-10	1.3202
84894	LINGO1	leucine rich repeat and Ig domain containing 1 [Source:HGNC Symbol;Acc:HGNC:21205]	1813.04	-0.425641	0.0630905	-6.74652	1.51437e-11	2.95755e-10	-1.34317
55638	SYBU	syntabulin [Source:HGNC Symbol;Acc:HGNC:26011]	1204.77	0.463971	0.0687849	6.74524	1.52776e-11	2.97854e-10	1.37933
6165	RPL35A	ribosomal protein L35a [Source:HGNC Symbol;Acc:HGNC:10345]	11339.7	-0.408744	0.060599	-6.74506	1.52966e-11	2.97965e-10	-1.32753
6233	RPS27A	ribosomal protein S27a [Source:HGNC Symbol;Acc:HGNC:10417]	13670.8	-0.403945	0.0598941	-6.74432	1.53742e-11	2.99219e-10	-1.32312
196	AHR	aryl hydrocarbon receptor [Source:HGNC Symbol;Acc:HGNC:348]	61.4558	-1.34267	0.199159	-6.7417	1.56547e-11	3.04415e-10	-2.5362
6152	RPL24	ribosomal protein L24 [Source:HGNC Symbol;Acc:HGNC:10325]	12752.1	-0.354289	0.0525627	-6.74031	1.58051e-11	3.07075e-10	-1.27836
6136	RPL12	ribosomal protein L12 [Source:HGNC Symbol;Acc:HGNC:10302]	10316.7	-0.408787	0.0606527	-6.73979	1.58618e-11	3.0791e-10	-1.32757
688	KLF5	Kruppel like factor 5 [Source:HGNC Symbol;Acc:HGNC:6349]	88.9563	-1.3262	0.196801	-6.73879	1.59712e-11	3.095e-10	-2.50742
4536	MT-ND2	mitochondrially encoded NADH:ubiquinone oxidoreductase core subunit 2 [Source:HGNC Symbol;Acc:HGNC:7456]	37093.4	-0.437953	0.065024	-6.73525	1.63645e-11	3.16849e-10	-1.35468
9446	GSTO1	glutathione S-transferase omega 1 [Source:HGNC Symbol;Acc:HGNC:13312]	769.452	-0.530491	0.0788104	-6.73123	1.68239e-11	3.25465e-10	-1.44442
161582	DNAAF4	dynein axonemal assembly factor 4 [Source:HGNC Symbol;Acc:HGNC:21493]	253.024	-0.781691	0.116186	-6.72792	1.72105e-11	3.32657e-10	-1.71914
23478	SEC11A	SEC11 homolog A, signal peptidase complex subunit [Source:HGNC Symbol;Acc:HGNC:17718]	3155.43	-0.368282	0.0547642	-6.72487	1.7575e-11	3.39121e-10	-1.29082
9227	LRAT	lecithin retinol acyltransferase [Source:HGNC Symbol;Acc:HGNC:6685]	54.8411	-1.42191	0.211463	-6.72414	1.76632e-11	3.40531e-10	-2.6794
25937	WWTR1	WW domain containing transcription regulator 1 [Source:HGNC Symbol;Acc:HGNC:24042]	2102.56	0.582172	0.0865839	6.72379	1.77058e-11	3.41061e-10	1.4971
7132	TNFRSF1A	TNF receptor superfamily member 1A [Source:HGNC Symbol;Acc:HGNC:11916]	605.916	-0.669327	0.0995779	-6.72164	1.79688e-11	3.45831e-10	-1.59033
1786	DNMT1	DNA methyltransferase 1 [Source:HGNC Symbol;Acc:HGNC:2976]	5200.92	0.389109	0.0579142	6.71872	1.83331e-11	3.52541e-10	1.30958
23764	MAFF	MAF bZIP transcription factor F [Source:HGNC Symbol;Acc:HGNC:6780]	150.836	-1.04621	0.155811	-6.7146	1.88588e-11	3.62032e-10	-2.06509
79627	OGFRL1	opioid growth factor receptor like 1 [Source:HGNC Symbol;Acc:HGNC:21378]	552.327	-0.597393	0.0889808	-6.71373	1.89715e-11	3.63884e-10	-1.51298
23313	KIAA0930	KIAA0930 [Source:HGNC Symbol;Acc:HGNC:1314]	3626.59	-0.362665	0.0540434	-6.71062	1.93798e-11	3.714e-10	-1.2858
70	ACTC1	actin, alpha, cardiac muscle 1 [Source:HGNC Symbol;Acc:HGNC:143]	1003.81	-1.389	0.207092	-6.70717	1.9843e-11	3.79953e-10	-2.61898
5763	PTMS	parathymosin [Source:HGNC Symbol;Acc:HGNC:9629]	16612.2	0.336315	0.0501448	6.70687	1.98845e-11	3.80425e-10	1.26253
23310	NCAPD3	non-SMC condensin II complex subunit D3 [Source:HGNC Symbol;Acc:HGNC:28952]	3291.97	0.376709	0.0561823	6.70512	2.01245e-11	3.84689e-10	1.29838
84074	QRICH2	glutamine rich 2 [Source:HGNC Symbol;Acc:HGNC:25326]	406.481	0.678708	0.101276	6.70155	2.06227e-11	3.93544e-10	1.60071
6124	RPL4	ribosomal protein L4 [Source:HGNC Symbol;Acc:HGNC:10353]	44635	-0.40709	0.0607484	-6.70125	2.06644e-11	3.94006e-10	-1.32601
5621	PRNP	prion protein [Source:HGNC Symbol;Acc:HGNC:9449]	1370.17	-0.474281	0.0707786	-6.70091	2.07128e-11	3.94261e-10	-1.38923
7314	UBB	ubiquitin B [Source:HGNC Symbol;Acc:HGNC:12463]	20372.2	-0.327017	0.048804	-6.70063	2.07528e-11	3.94689e-10	-1.25442
79073	TMEM109	transmembrane protein 109 [Source:HGNC Symbol;Acc:HGNC:28771]	554.072	-0.652716	0.0974144	-6.70041	2.07841e-11	3.9495e-10	-1.57213
100129842	ZNF737	zinc finger protein 737 [Source:HGNC Symbol;Acc:HGNC:32468]	888.698	0.501307	0.0748624	6.69638	2.13648e-11	4.05303e-10	1.4155
3976	LIF	LIF, interleukin 6 family cytokine [Source:HGNC Symbol;Acc:HGNC:6596]	140.707	-1.19238	0.178063	-6.69638	2.13649e-11	4.05303e-10	-2.28529
60681	FKBP10	FK506 binding protein 10 [Source:HGNC Symbol;Acc:HGNC:18169]	4090.05	-0.529459	0.0791446	-6.68977	2.23517e-11	4.2331e-10	-1.44339
51293	CD320	CD320 molecule [Source:HGNC Symbol;Acc:HGNC:16692]	587.422	-0.63377	0.0947621	-6.68801	2.26231e-11	4.2809e-10	-1.55161
151613	TTC14	tetratricopeptide repeat domain 14 [Source:HGNC Symbol;Acc:HGNC:24697]	1577.82	0.423485	0.0633433	6.68555	2.30052e-11	4.34954e-10	1.34116
80347	COASY	Coenzyme A synthase [Source:HGNC Symbol;Acc:HGNC:29932]	1105.21	0.496156	0.0742504	6.6822	2.3538e-11	4.44656e-10	1.41045
9682	KDM4A	lysine demethylase 4A [Source:HGNC Symbol;Acc:HGNC:22978]	4392.87	0.334208	0.0500167	6.68193	2.3582e-11	4.45114e-10	1.26069
5187	PER1	period circadian regulator 1 [Source:HGNC Symbol;Acc:HGNC:8845]	1059.38	0.488846	0.073181	6.67996	2.39012e-11	4.5076e-10	1.40332
353088	ZNF429	zinc finger protein 429 [Source:HGNC Symbol;Acc:HGNC:20817]	406.622	-0.663637	0.0994606	-6.67236	2.51724e-11	4.73939e-10	-1.58407
79369	B3GNT4	UDP-GlcNAc:betaGal beta-1,3-N-acetylglucosaminyltransferase 4 [Source:HGNC Symbol;Acc:HGNC:15683]	1551.35	0.587817	0.0881213	6.67054	2.54869e-11	4.7946e-10	1.50297
54971	BANP	BTG3 associated nuclear protein [Source:HGNC Symbol;Acc:HGNC:13450]	461.102	0.653717	0.0980359	6.66814	2.59067e-11	4.86951e-10	1.57322
64151	NCAPG	non-SMC condensin I complex subunit G [Source:HGNC Symbol;Acc:HGNC:24304]	3096.77	0.453526	0.068038	6.66577	2.63276e-11	4.9445e-10	1.36938
6138	RPL15	ribosomal protein L15 [Source:HGNC Symbol;Acc:HGNC:10306]	27125.1	-0.399305	0.0599328	-6.66254	2.6914e-11	5.05041e-10	-1.31887
51024	FIS1	fission, mitochondrial 1 [Source:HGNC Symbol;Acc:HGNC:21689]	1894.58	-0.408916	0.0613841	-6.6616	2.7086e-11	5.07846e-10	-1.32769
1152	CKB	creatine kinase B [Source:HGNC Symbol;Acc:HGNC:1991]	33795.1	0.39123	0.0587351	6.66092	2.72112e-11	5.09768e-10	1.31151
10765	KDM5B	lysine demethylase 5B [Source:HGNC Symbol;Acc:HGNC:18039]	10871.4	0.316505	0.0475189	6.66062	2.7268e-11	5.10408e-10	1.24531
140691	TRIM69	tripartite motif containing 69 [Source:HGNC Symbol;Acc:HGNC:17857]	906.917	0.533732	0.0801476	6.65936	2.75025e-11	5.14369e-10	1.44767
3672	ITGA1	integrin subunit alpha 1 [Source:HGNC Symbol;Acc:HGNC:6134]	258.421	-0.807045	0.121275	-6.65465	2.8397e-11	5.30219e-10	-1.74962
317	APAF1	apoptotic peptidase activating factor 1 [Source:HGNC Symbol;Acc:HGNC:576]	2091.21	0.399091	0.059978	6.65396	2.85311e-11	5.32282e-10	1.31868
90649	ZNF486	zinc finger protein 486 [Source:HGNC Symbol;Acc:HGNC:20807]	422.375	0.651971	0.0980313	6.65063	2.91832e-11	5.43995e-10	1.57131
1773	DNASE1	deoxyribonuclease 1 [Source:HGNC Symbol;Acc:HGNC:2956]	2207.54	0.386335	0.0581735	6.64109	3.1137e-11	5.79457e-10	1.30707
649	BMP1	bone morphogenetic protein 1 [Source:HGNC Symbol;Acc:HGNC:1067]	765.669	-0.706288	0.106359	-6.64061	3.12382e-11	5.80385e-10	-1.6316
92675	DTD1	D-tyrosyl-tRNA deacylase 1 [Source:HGNC Symbol;Acc:HGNC:16219]	2888.05	-0.371224	0.0559021	-6.64061	3.12384e-11	5.80385e-10	-1.29345
9735	KNTC1	kinetochore associated 1 [Source:HGNC Symbol;Acc:HGNC:17255]	4570.64	0.333837	0.0502765	6.64002	3.13633e-11	5.82224e-10	1.26036
55422	ZNF331	zinc finger protein 331 [Source:HGNC Symbol;Acc:HGNC:15489]	849.126	0.514647	0.0775175	6.63911	3.15591e-11	5.85378e-10	1.42864
23216	TBC1D1	TBC1 domain family member 1 [Source:HGNC Symbol;Acc:HGNC:11578]	3376.59	0.387263	0.0583655	6.63514	3.24204e-11	6.00859e-10	1.30791
4254	KITLG	KIT ligand [Source:HGNC Symbol;Acc:HGNC:6343]	575.351	-0.64809	0.0977223	-6.63195	3.31273e-11	6.13454e-10	-1.56709
4725	NDUFS5	NADH:ubiquinone oxidoreductase subunit S5 [Source:HGNC Symbol;Acc:HGNC:7712]	3220.98	-0.358501	0.0541018	-6.62642	3.43936e-11	6.35858e-10	-1.28209
150297	C22orf42	chromosome 22 open reading frame 42 [Source:HGNC Symbol;Acc:HGNC:27160]	176.281	0.957826	0.144561	6.62575	3.45478e-11	6.38186e-10	1.94238
219699	UNC5B	unc-5 netrin receptor B [Source:HGNC Symbol;Acc:HGNC:12568]	615.201	0.672578	0.101556	6.62271	3.52679e-11	6.50952e-10	1.59392
3276	PRMT1	protein arginine methyltransferase 1 [Source:HGNC Symbol;Acc:HGNC:5187]	7356.71	-0.345485	0.0521807	-6.62093	3.56942e-11	6.578e-10	-1.27058
9726	ZNF646	zinc finger protein 646 [Source:HGNC Symbol;Acc:HGNC:29004]	1811.06	0.416959	0.062976	6.62092	3.56973e-11	6.578e-10	1.33511
58524	DMRT3	doublesex and mab-3 related transcription factor 3 [Source:HGNC Symbol;Acc:HGNC:13909]	24.5124	-1.56003	0.23564	-6.62041	3.58207e-11	6.59535e-10	-2.94861
23210	JMJD6	arginine demethylase and lysine hydroxylase [Source:HGNC Symbol;Acc:HGNC:19355]	628.272	0.596817	0.0901699	6.61881	3.62109e-11	6.66174e-10	1.51238
1809	DPYSL3	dihydropyrimidinase like 3 [Source:HGNC Symbol;Acc:HGNC:3015]	40948.5	0.296777	0.0448632	6.61514	3.71201e-11	6.82342e-10	1.2284
928	CD9	CD9 molecule [Source:HGNC Symbol;Acc:HGNC:1709]	104.516	-1.12042	0.169441	-6.61245	3.78004e-11	6.94281e-10	-2.17411
146909	KIF18B	kinesin family member 18B [Source:HGNC Symbol;Acc:HGNC:27102]	1105.66	0.543376	0.0821804	6.61199	3.79194e-11	6.95901e-10	1.45738
79037	PVRIG	PVR related immunoglobulin domain containing [Source:HGNC Symbol;Acc:HGNC:32190]	541.053	0.633783	0.0958732	6.61064	3.8266e-11	7.01688e-10	1.55163
91851	CHRDL1	chordin like 1 [Source:HGNC Symbol;Acc:HGNC:29861]	1842.05	-0.447346	0.0676928	-6.60847	3.88307e-11	7.11465e-10	-1.36353
1407	CRY1	cryptochrome circadian regulator 1 [Source:HGNC Symbol;Acc:HGNC:2384]	1497.64	-0.422556	0.0639752	-6.60501	3.97499e-11	7.27123e-10	-1.3403
8522	GAS7	growth arrest specific 7 [Source:HGNC Symbol;Acc:HGNC:4169]	1337.56	-0.5343	0.0809614	-6.59944	4.12713e-11	7.5434e-10	-1.44824
64426	SUDS3	SDS3 homolog, SIN3A corepressor complex component [Source:HGNC Symbol;Acc:HGNC:29545]	2573.8	0.383258	0.0580971	6.59686	4.19966e-11	7.66975e-10	1.30428
79822	ARHGAP28	Rho GTPase activating protein 28 [Source:HGNC Symbol;Acc:HGNC:25509]	800.815	0.506547	0.0768075	6.59502	4.25203e-11	7.75281e-10	1.42065
197407	ZNF48	zinc finger protein 48 [Source:HGNC Symbol;Acc:HGNC:13114]	3380.46	0.535678	0.0813056	6.58845	4.44434e-11	8.09689e-10	1.44962
23221	RHOBTB2	Rho related BTB domain containing 2 [Source:HGNC Symbol;Acc:HGNC:18756]	2962.04	0.404678	0.0614499	6.5855	4.53353e-11	8.2527e-10	1.32379
55157	DARS2	aspartyl-tRNA synthetase 2, mitochondrial [Source:HGNC Symbol;Acc:HGNC:25538]	1081.1	0.505222	0.0767285	6.58455	4.5628e-11	8.29259e-10	1.41934
51614	ERGIC3	ERGIC and golgi 3 [Source:HGNC Symbol;Acc:HGNC:15927]	4019.5	-0.364867	0.0554221	-6.58342	4.59738e-11	8.34869e-10	-1.28776
28514	DLL1	delta like canonical Notch ligand 1 [Source:HGNC Symbol;Acc:HGNC:2908]	3838.96	0.424239	0.0645037	6.57698	4.8009e-11	8.71126e-10	1.34186
860	RUNX2	runt related transcription factor 2 [Source:HGNC Symbol;Acc:HGNC:10472]	23.2013	-1.55815	0.236929	-6.57647	4.81737e-11	8.7341e-10	-2.94477
6146	RPL22	ribosomal protein L22 [Source:HGNC Symbol;Acc:HGNC:10315]	7140.39	-0.413664	0.0629027	-6.57625	4.82455e-11	8.74009e-10	-1.33206
7168	TPM1	tropomyosin 1 [Source:HGNC Symbol;Acc:HGNC:12010]	9130.23	-1.21612	0.184962	-6.57498	4.86611e-11	8.80828e-10	-2.32321
8492	PRSS12	protease, serine 12 [Source:HGNC Symbol;Acc:HGNC:9477]	42.6086	-1.45713	0.221624	-6.57476	4.87308e-11	8.81382e-10	-2.74561
4135	MAP6	microtubule associated protein 6 [Source:HGNC Symbol;Acc:HGNC:6868]	7895.08	0.368693	0.0560792	6.57451	4.88123e-11	8.82148e-10	1.29118
23001	WDFY3	WD repeat and FYVE domain containing 3 [Source:HGNC Symbol;Acc:HGNC:20751]	4905.55	0.356516	0.0542524	6.57144	4.9832e-11	8.99854e-10	1.28033
1290	COL5A2	collagen type V alpha 2 chain [Source:HGNC Symbol;Acc:HGNC:2210]	3431.25	-1.14448	0.174278	-6.56698	5.1347e-11	9.24985e-10	-2.21066
388341	LRRC75A	leucine rich repeat containing 75A [Source:HGNC Symbol;Acc:HGNC:32403]	2904.8	-0.398832	0.0607814	-6.56175	5.31789e-11	9.57219e-10	-1.31844
55885	LMO3	LIM domain only 3 [Source:HGNC Symbol;Acc:HGNC:6643]	1306.13	-0.506081	0.0772032	-6.55519	5.55727e-11	9.99509e-10	-1.42019
65267	WNK3	WNK lysine deficient protein kinase 3 [Source:HGNC Symbol;Acc:HGNC:14543]	1474.79	0.512872	0.0782563	6.55375	5.61099e-11	1.00756e-09	1.42689
2355	FOSL2	FOS like 2, AP-1 transcription factor subunit [Source:HGNC Symbol;Acc:HGNC:3798]	354.231	-1.24504	0.19004	-6.55146	5.69786e-11	1.02235e-09	-2.37025
1143	CHRNB4	cholinergic receptor nicotinic beta 4 subunit [Source:HGNC Symbol;Acc:HGNC:1964]	46.0378	-1.40955	0.215308	-6.54667	5.88334e-11	1.05478e-09	-2.65655
7295	TXN	thioredoxin [Source:HGNC Symbol;Acc:HGNC:12435]	2331.8	-0.422138	0.0645632	-6.53837	6.21948e-11	1.11239e-09	-1.33991
84216	TMEM117	transmembrane protein 117 [Source:HGNC Symbol;Acc:HGNC:25308]	229.746	-0.792209	0.121262	-6.53303	6.44531e-11	1.14843e-09	-1.73172
5358	PLS3	plastin 3 [Source:HGNC Symbol;Acc:HGNC:9091]	7244.42	0.397409	0.0608309	6.533	6.44645e-11	1.14843e-09	1.31714
1196	CLK2	CDC like kinase 2 [Source:HGNC Symbol;Acc:HGNC:2069]	1196.24	0.477925	0.0731787	6.53093	6.53631e-11	1.16351e-09	1.39274
3757	KCNH2	potassium voltage-gated channel subfamily H member 2 [Source:HGNC Symbol;Acc:HGNC:6251]	1170.68	0.460261	0.0705284	6.52589	6.75996e-11	1.20238e-09	1.37579
5596	MAPK4	mitogen-activated protein kinase 4 [Source:HGNC Symbol;Acc:HGNC:6878]	1528.06	-0.410413	0.0628938	-6.52549	6.77789e-11	1.20461e-09	-1.32907
29104	N6AMT1	N-6 adenine-specific DNA methyltransferase 1 [Source:HGNC Symbol;Acc:HGNC:16021]	625.322	0.55883	0.0856402	6.52532	6.78548e-11	1.20501e-09	1.47307
9439	MED23	mediator complex subunit 23 [Source:HGNC Symbol;Acc:HGNC:2372]	1624.07	0.408761	0.0626753	6.52188	6.943e-11	1.2313e-09	1.32755
966	CD59	CD59 molecule (CD59 blood group) [Source:HGNC Symbol;Acc:HGNC:1689]	2118.53	-0.439729	0.067424	-6.52185	6.94443e-11	1.2313e-09	-1.35635
253143	PRR14L	proline rich 14 like [Source:HGNC Symbol;Acc:HGNC:28738]	3231.09	0.354932	0.0544229	6.52173	6.95031e-11	1.23137e-09	1.27892
7913	DEK	DEK proto-oncogene [Source:HGNC Symbol;Acc:HGNC:2768]	10632.2	-0.323316	0.0495893	-6.51988	7.03617e-11	1.2456e-09	-1.2512
6421	SFPQ	splicing factor proline and glutamine rich [Source:HGNC Symbol;Acc:HGNC:10774]	21936.8	-0.359871	0.0552002	-6.51939	7.05953e-11	1.24875e-09	-1.28331
84733	CBX2	chromobox 2 [Source:HGNC Symbol;Acc:HGNC:1552]	5745.76	0.393868	0.0604275	6.51803	7.12351e-11	1.25908e-09	1.31391
2619	GAS1	growth arrest specific 1 [Source:HGNC Symbol;Acc:HGNC:4165]	1387.04	-0.567849	0.0871268	-6.5175	7.14896e-11	1.26259e-09	-1.48231
57180	ACTR3B	ARP3 actin related protein 3 homolog B [Source:HGNC Symbol;Acc:HGNC:17256]	1628.02	0.581289	0.0892428	6.51357	7.33873e-11	1.29484e-09	1.49619
5067	CNTN3	contactin 3 [Source:HGNC Symbol;Acc:HGNC:2173]	47.2015	-1.40994	0.216464	-6.51348	7.34308e-11	1.29484e-09	-2.65725
115294	PCMTD1	protein-L-isoaspartate (D-aspartate) O-methyltransferase domain containing 1 [Source:HGNC Symbol;Acc:HGNC:30483]	1565.17	0.435226	0.0668259	6.51283	7.37455e-11	1.29938e-09	1.35212
55388	MCM10	minichromosome maintenance 10 replication initiation factor [Source:HGNC Symbol;Acc:HGNC:18043]	1594.91	0.462938	0.0710895	6.51204	7.41351e-11	1.30489e-09	1.37835
80055	PGAP1	post-GPI attachment to proteins 1 [Source:HGNC Symbol;Acc:HGNC:25712]	5016.89	-0.36682	0.0563302	-6.51196	7.41745e-11	1.30489e-09	-1.28951
2905	GRIN2C	glutamate ionotropic receptor NMDA type subunit 2C [Source:HGNC Symbol;Acc:HGNC:4587]	25.8113	-1.51978	0.233413	-6.51111	7.45964e-11	1.31129e-09	-2.86747
2625	GATA3	GATA binding protein 3 [Source:HGNC Symbol;Acc:HGNC:4172]	17.6457	-1.5417	0.236829	-6.50978	7.52593e-11	1.32191e-09	-2.91138
6205	RPS11	ribosomal protein S11 [Source:HGNC Symbol;Acc:HGNC:10384]	30158.8	-0.317162	0.0487383	-6.50744	7.64428e-11	1.34165e-09	-1.24588
57604	KIAA1456	KIAA1456 [Source:HGNC Symbol;Acc:HGNC:26725]	864.557	0.54258	0.0834162	6.50449	7.79567e-11	1.36716e-09	1.45657
140733	MACROD2	MACRO domain containing 2 [Source:HGNC Symbol;Acc:HGNC:16126]	236.746	-0.829554	0.127644	-6.49899	8.08621e-11	1.4159e-09	-1.77714
54206	ERRFI1	ERBB receptor feedback inhibitor 1 [Source:HGNC Symbol;Acc:HGNC:18185]	1614.74	0.417201	0.0642051	6.49794	8.14246e-11	1.42465e-09	1.33533
9156	EXO1	exonuclease 1 [Source:HGNC Symbol;Acc:HGNC:3511]	869.953	0.529685	0.081553	6.49497	8.30481e-11	1.45192e-09	1.44361
6619	SNAPC3	small nuclear RNA activating complex polypeptide 3 [Source:HGNC Symbol;Acc:HGNC:11136]	4038.11	0.395058	0.0608307	6.49439	8.33706e-11	1.45643e-09	1.315
55760	DHX32	DEAH-box helicase 32 (putative) [Source:HGNC Symbol;Acc:HGNC:16717]	1829.01	0.420449	0.0647747	6.49094	8.53009e-11	1.48881e-09	1.33834
7572	ZNF24	zinc finger protein 24 [Source:HGNC Symbol;Acc:HGNC:13032]	7543.49	0.359228	0.0553439	6.49084	8.53564e-11	1.48881e-09	1.28274
4240	MFGE8	milk fat globule-EGF factor 8 protein [Source:HGNC Symbol;Acc:HGNC:7036]	1627.8	-0.596655	0.0919332	-6.49009	8.57839e-11	1.49511e-09	-1.51221
51477	ISYNA1	inositol-3-phosphate synthase 1 [Source:HGNC Symbol;Acc:HGNC:29821]	4921.34	0.477363	0.07356	6.48944	8.61585e-11	1.50048e-09	1.3922
25836	NIPBL	NIPBL, cohesin loading factor [Source:HGNC Symbol;Acc:HGNC:28862]	5801.81	0.344999	0.0531658	6.48911	8.63436e-11	1.50254e-09	1.27015
8289	ARID1A	AT-rich interaction domain 1A [Source:HGNC Symbol;Acc:HGNC:11110]	10697.4	0.328535	0.0506472	6.48674	8.77137e-11	1.5252e-09	1.25574
57724	EPG5	ectopic P-granules autophagy protein 5 homolog [Source:HGNC Symbol;Acc:HGNC:29331]	1578.65	0.414396	0.0638919	6.4859	8.82026e-11	1.53252e-09	1.33274
6299	SALL1	spalt like transcription factor 1 [Source:HGNC Symbol;Acc:HGNC:10524]	6153.52	0.412664	0.0636411	6.48424	8.9178e-11	1.54722e-09	1.33114
7430	EZR	ezrin [Source:HGNC Symbol;Acc:HGNC:12691]	4445.96	-0.435014	0.0670881	-6.48423	8.9186e-11	1.54722e-09	-1.35192
22846	VASH1	vasohibin 1 [Source:HGNC Symbol;Acc:HGNC:19964]	5055.2	0.346387	0.0534234	6.4838	8.94393e-11	1.55042e-09	1.27137
4919	ROR1	receptor tyrosine kinase like orphan receptor 1 [Source:HGNC Symbol;Acc:HGNC:10256]	343.043	-0.698647	0.107922	-6.47363	9.56753e-11	1.65724e-09	-1.62298
79809	TTC21B	tetratricopeptide repeat domain 21B [Source:HGNC Symbol;Acc:HGNC:25660]	1377.59	0.416161	0.0643831	6.46383	1.02086e-10	1.76422e-09	1.33437
55240	STEAP3	STEAP3 metalloreductase [Source:HGNC Symbol;Acc:HGNC:24592]	47.6748	-1.40177	0.216922	-6.46208	1.03271e-10	1.78333e-09	-2.64225
196528	ARID2	AT-rich interaction domain 2 [Source:HGNC Symbol;Acc:HGNC:18037]	3587.06	0.366773	0.0568288	6.45399	1.08939e-10	1.87833e-09	1.28947
114795	TMEM132B	transmembrane protein 132B [Source:HGNC Symbol;Acc:HGNC:29397]	194.706	-0.86057	0.13339	-6.45155	1.10712e-10	1.90744e-09	-1.81576
140685	ZBTB46	zinc finger and BTB domain containing 46 [Source:HGNC Symbol;Acc:HGNC:16094]	1141.87	0.470678	0.0729743	6.44992	1.11909e-10	1.92658e-09	1.38576
11046	SLC35D2	solute carrier family 35 member D2 [Source:HGNC Symbol;Acc:HGNC:20799]	147.965	-1.01788	0.157829	-6.44927	1.12391e-10	1.93341e-09	-2.02494
57381	RHOJ	ras homolog family member J [Source:HGNC Symbol;Acc:HGNC:688]	157.166	-1.0009	0.155253	-6.44689	1.14169e-10	1.96249e-09	-2.00124
9435	CHST2	carbohydrate sulfotransferase 2 [Source:HGNC Symbol;Acc:HGNC:1970]	241.392	-0.922716	0.143216	-6.44281	1.17278e-10	2.01439e-09	-1.89568
3619	INCENP	inner centromere protein [Source:HGNC Symbol;Acc:HGNC:6058]	1902.63	0.425709	0.0660878	6.44157	1.18243e-10	2.02942e-09	1.34323
27327	TNRC6A	trinucleotide repeat containing 6A [Source:HGNC Symbol;Acc:HGNC:11969]	4619.2	0.365106	0.0566831	6.44117	1.18556e-10	2.03323e-09	1.28798
8924	HERC2	HECT and RLD domain containing E3 ubiquitin protein ligase 2 [Source:HGNC Symbol;Acc:HGNC:4868]	5474.23	0.307289	0.0477229	6.43902	1.20246e-10	2.06065e-09	1.23738
23741	EID1	EP300 interacting inhibitor of differentiation 1 [Source:HGNC Symbol;Acc:HGNC:1191]	10765.6	-0.310207	0.0481792	-6.43861	1.20575e-10	2.06472e-09	-1.23989
92293	TMEM132C	transmembrane protein 132C [Source:HGNC Symbol;Acc:HGNC:25436]	67.1924	1.22378	0.190287	6.43123	1.26577e-10	2.16585e-09	2.33557
5955	RCN2	reticulocalbin 2 [Source:HGNC Symbol;Acc:HGNC:9935]	8066.37	-0.319116	0.049672	-6.42447	1.32333e-10	2.26262e-09	-1.24757
405	ARNT	aryl hydrocarbon receptor nuclear translocator [Source:HGNC Symbol;Acc:HGNC:700]	1475.02	0.399097	0.0621269	6.42389	1.32833e-10	2.26945e-09	1.31868
11033	ADAP1	ArfGAP with dual PH domains 1 [Source:HGNC Symbol;Acc:HGNC:16486]	348.279	-0.659638	0.102779	-6.41805	1.38026e-10	2.35639e-09	-1.57969
145508	CEP128	centrosomal protein 128 [Source:HGNC Symbol;Acc:HGNC:20359]	407.846	0.638303	0.099478	6.41653	1.39417e-10	2.37832e-09	1.5565
64282	PAPD5	poly(A) RNA polymerase D5, non-canonical [Source:HGNC Symbol;Acc:HGNC:30758]	619.908	0.542321	0.0845768	6.41218	1.43456e-10	2.44538e-09	1.45631
23321	TRIM2	tripartite motif containing 2 [Source:HGNC Symbol;Acc:HGNC:15974]	11824.5	0.359183	0.0560883	6.40388	1.51478e-10	2.58017e-09	1.2827
3996	LLGL1	LLGL1, scribble cell polarity complex component [Source:HGNC Symbol;Acc:HGNC:6628]	6033.87	0.353177	0.0551684	6.4018	1.5356e-10	2.61366e-09	1.27737
55187	VPS13D	vacuolar protein sorting 13 homolog D [Source:HGNC Symbol;Acc:HGNC:23595]	2390.98	0.379168	0.0592312	6.40149	1.53864e-10	2.61685e-09	1.30059
8624	PSMG1	proteasome assembly chaperone 1 [Source:HGNC Symbol;Acc:HGNC:3043]	710.174	-0.511322	0.0798774	-6.40133	1.54025e-10	2.61762e-09	-1.42536
112574	SNX18	sorting nexin 18 [Source:HGNC Symbol;Acc:HGNC:19245]	1468.97	0.430778	0.0673254	6.39844	1.56975e-10	2.66573e-09	1.34796
7078	TIMP3	TIMP metallopeptidase inhibitor 3 [Source:HGNC Symbol;Acc:HGNC:11822]	273.395	-0.794883	0.124288	-6.39549	1.60031e-10	2.71559e-09	-1.73494
55799	CACNA2D3	calcium voltage-gated channel auxiliary subunit alpha2delta 3 [Source:HGNC Symbol;Acc:HGNC:15460]	77.6288	1.21744	0.190483	6.39135	1.64423e-10	2.78801e-09	2.32534
54328	GPR173	G protein-coupled receptor 173 [Source:HGNC Symbol;Acc:HGNC:18186]	1736.6	0.397816	0.0622442	6.39121	1.64578e-10	2.78853e-09	1.31751
84464	SLX4	SLX4 structure-specific endonuclease subunit [Source:HGNC Symbol;Acc:HGNC:23845]	736.205	0.497423	0.077849	6.38959	1.66336e-10	2.8162e-09	1.41169
23272	FAM208A	family with sequence similarity 208 member A [Source:HGNC Symbol;Acc:HGNC:30314]	3034.48	0.388476	0.0608171	6.38761	1.68493e-10	2.85058e-09	1.30901
4509	MT-ATP8	mitochondrially encoded ATP synthase 8 [Source:HGNC Symbol;Acc:HGNC:7415]	34299.4	-0.355932	0.0557298	-6.38675	1.69452e-10	2.86466e-09	-1.27981
1870	E2F2	E2F transcription factor 2 [Source:HGNC Symbol;Acc:HGNC:3114]	931.624	0.509518	0.0797913	6.38563	1.70697e-10	2.88353e-09	1.42357
56943	ENY2	ENY2, transcription and export complex 2 subunit [Source:HGNC Symbol;Acc:HGNC:24449]	3410.01	-0.341439	0.0535178	-6.37992	1.7718e-10	2.98857e-09	-1.26702
1601	DAB2	DAB2, clathrin adaptor protein [Source:HGNC Symbol;Acc:HGNC:2662]	144.244	-1.01408	0.158993	-6.37814	1.79248e-10	3.02118e-09	-2.01962
51458	RHCG	Rh family C glycoprotein [Source:HGNC Symbol;Acc:HGNC:18140]	80.8543	1.18664	0.186055	6.3779	1.79532e-10	3.02372e-09	2.27622
3189	HNRNPH3	heterogeneous nuclear ribonucleoprotein H3 [Source:HGNC Symbol;Acc:HGNC:5043]	8060.48	0.312269	0.0489756	6.37602	1.81754e-10	3.05884e-09	1.24166
80317	ZKSCAN3	zinc finger with KRAB and SCAN domains 3 [Source:HGNC Symbol;Acc:HGNC:13853]	550.499	0.551397	0.0865037	6.37426	1.8385e-10	3.09181e-09	1.4655
64766	S100PBP	S100P binding protein [Source:HGNC Symbol;Acc:HGNC:25768]	1571.94	0.418068	0.0656057	6.37244	1.86042e-10	3.12633e-09	1.33614
26353	HSPB8	heat shock protein family B (small) member 8 [Source:HGNC Symbol;Acc:HGNC:30171]	99.2275	-1.11963	0.175749	-6.37064	1.88243e-10	3.15626e-09	-2.17292
10100	TSPAN2	tetraspanin 2 [Source:HGNC Symbol;Acc:HGNC:20659]	465.242	-0.633887	0.0995194	-6.36949	1.89663e-10	3.17533e-09	-1.55174
5480	PPIC	peptidylprolyl isomerase C [Source:HGNC Symbol;Acc:HGNC:9256]	44.0227	-1.39733	0.219685	-6.36061	2.00956e-10	3.35941e-09	-2.63413
10497	UNC13B	unc-13 homolog B [Source:HGNC Symbol;Acc:HGNC:12566]	4789.14	0.341541	0.0537025	6.35986	2.01939e-10	3.37334e-09	1.26711
56006	SMG9	SMG9, nonsense mediated mRNA decay factor [Source:HGNC Symbol;Acc:HGNC:25763]	1039.52	0.465885	0.0732952	6.35629	2.06686e-10	3.45008e-09	1.38116
8822	FGF17	fibroblast growth factor 17 [Source:HGNC Symbol;Acc:HGNC:3673]	159.909	-1.49958	0.235985	-6.35453	2.0906e-10	3.48713e-09	-2.8276
9653	HS2ST1	heparan sulfate 2-O-sulfotransferase 1 [Source:HGNC Symbol;Acc:HGNC:5193]	3179	-0.373012	0.0587095	-6.35352	2.10439e-10	3.50752e-09	-1.29505
3855	KRT7	keratin 7 [Source:HGNC Symbol;Acc:HGNC:6445]	35.3312	-1.44056	0.226822	-6.35107	2.13822e-10	3.56127e-09	-2.71427
439921	MXRA7	matrix remodeling associated 7 [Source:HGNC Symbol;Acc:HGNC:7541]	3445.72	-0.333453	0.0525141	-6.34978	2.15625e-10	3.58865e-09	-1.26003
90990	KIFC2	kinesin family member C2 [Source:HGNC Symbol;Acc:HGNC:29530]	348.756	-0.701954	0.110581	-6.34789	2.18284e-10	3.63023e-09	-1.62671
23148	NACAD	NAC alpha domain containing [Source:HGNC Symbol;Acc:HGNC:22196]	2213.48	0.392422	0.0618268	6.34712	2.19389e-10	3.64591e-09	1.31259
38	ACAT1	acetyl-CoA acetyltransferase 1 [Source:HGNC Symbol;Acc:HGNC:93]	975.48	-0.450562	0.0710135	-6.34474	2.22809e-10	3.7e-09	-1.36657
56980	PRDM10	PR/SET domain 10 [Source:HGNC Symbol;Acc:HGNC:13995]	949.196	0.46483	0.0732827	6.34297	2.2538e-10	3.73995e-09	1.38015
388403	YPEL2	yippee like 2 [Source:HGNC Symbol;Acc:HGNC:18326]	506.979	0.618472	0.0975182	6.34212	2.26625e-10	3.75784e-09	1.53525
100526767	RNF103-CHMP3	RNF103-CHMP3 readthrough [Source:HGNC Symbol;Acc:HGNC:38847]	1314.89	-0.412411	0.0650762	-6.33735	2.33754e-10	3.87035e-09	-1.33091
23299	BICD2	BICD cargo adaptor 2 [Source:HGNC Symbol;Acc:HGNC:17208]	2386	0.394337	0.0622271	6.33707	2.34182e-10	3.87459e-09	1.31434
23647	ARFIP2	ADP ribosylation factor interacting protein 2 [Source:HGNC Symbol;Acc:HGNC:17160]	1541.26	-0.405617	0.0640402	-6.33379	2.39215e-10	3.95205e-09	-1.32466
10439	OLFM1	olfactomedin 1 [Source:HGNC Symbol;Acc:HGNC:17187]	1223.85	0.579782	0.0915613	6.33217	2.41732e-10	3.98778e-09	1.49462
822	CAPG	capping actin protein, gelsolin like [Source:HGNC Symbol;Acc:HGNC:1474]	189.867	-0.858108	0.135528	-6.33161	2.42619e-10	3.99949e-09	-1.81266
80318	GKAP1	G kinase anchoring protein 1 [Source:HGNC Symbol;Acc:HGNC:17496]	487.781	0.620716	0.0981292	6.32549	2.52426e-10	4.1581e-09	1.53764
25834	MGAT4C	MGAT4 family member C [Source:HGNC Symbol;Acc:HGNC:30871]	279.101	0.749996	0.118656	6.32073	2.60324e-10	4.28507e-09	1.68179
165918	RNF168	ring finger protein 168 [Source:HGNC Symbol;Acc:HGNC:26661]	1014.58	0.473299	0.0749309	6.31647	2.67613e-10	4.40184e-09	1.38828
9820	CUL7	cullin 7 [Source:HGNC Symbol;Acc:HGNC:21024]	2406.46	0.398458	0.0631285	6.31187	2.75691e-10	4.52809e-09	1.3181
29102	DROSHA	drosha ribonuclease III [Source:HGNC Symbol;Acc:HGNC:17904]	2756.64	0.352425	0.0558752	6.30735	2.83847e-10	4.65865e-09	1.2767
57369	GJD2	gap junction protein delta 2 [Source:HGNC Symbol;Acc:HGNC:19154]	138.635	-0.948335	0.150383	-6.30611	2.86138e-10	4.69283e-09	-1.92964
11243	PMF1	polyamine modulated factor 1 [Source:HGNC Symbol;Acc:HGNC:9112]	1717.2	-0.376154	0.0596692	-6.30399	2.90081e-10	4.75404e-09	-1.29788
51684	SUFU	SUFU negative regulator of hedgehog signaling [Source:HGNC Symbol;Acc:HGNC:16466]	1484.79	0.3928	0.0623796	6.29692	3.03612e-10	4.97062e-09	1.31294
293	SLC25A6	solute carrier family 25 member 6 [Source:HGNC Symbol;Acc:HGNC:10992]	12332.1	-0.368081	0.0584548	-6.29686	3.03738e-10	4.97062e-09	-1.29064
22915	MMRN1	multimerin 1 [Source:HGNC Symbol;Acc:HGNC:7178]	2148.18	0.534488	0.0848903	6.29622	3.04991e-10	4.98751e-09	1.44843
55227	LRRC1	leucine rich repeat containing 1 [Source:HGNC Symbol;Acc:HGNC:14307]	640.832	-0.564107	0.0895974	-6.29601	3.05395e-10	4.99048e-09	-1.47847
27091	CACNG5	calcium voltage-gated channel auxiliary subunit gamma 5 [Source:HGNC Symbol;Acc:HGNC:1409]	18.9053	-1.49318	0.237299	-6.29242	3.12547e-10	5.10365e-09	-2.8151
23505	TMEM131	transmembrane protein 131 [Source:HGNC Symbol;Acc:HGNC:30366]	3984.87	0.36057	0.0573381	6.2885	3.20554e-10	5.22682e-09	1.28393
1942	EFNA1	ephrin A1 [Source:HGNC Symbol;Acc:HGNC:3221]	149.732	-0.907916	0.144409	-6.28713	3.23385e-10	5.26829e-09	-1.87633
8660	IRS2	insulin receptor substrate 2 [Source:HGNC Symbol;Acc:HGNC:6126]	606.56	-0.551027	0.0876448	-6.28705	3.23565e-10	5.26829e-09	-1.46513
55026	TMEM255A	transmembrane protein 255A [Source:HGNC Symbol;Acc:HGNC:26086]	1106.6	0.488607	0.0777363	6.28544	3.26925e-10	5.31915e-09	1.40309
4885	NPTX2	neuronal pentraxin 2 [Source:HGNC Symbol;Acc:HGNC:7953]	144.951	-0.960004	0.152767	-6.2841	3.29756e-10	5.36134e-09	-1.94532
6894	TARBP1	TAR (HIV-1) RNA binding protein 1 [Source:HGNC Symbol;Acc:HGNC:11568]	869.189	-0.540954	0.0860897	-6.28362	3.30788e-10	5.37424e-09	-1.45493
151648	SGO1	shugoshin 1 [Source:HGNC Symbol;Acc:HGNC:25088]	583.082	0.55513	0.0884337	6.27735	3.44385e-10	5.59111e-09	1.4693
79006	METRN	meteorin, glial cell differentiation regulator [Source:HGNC Symbol;Acc:HGNC:14151]	1431.46	0.465905	0.0742242	6.277	3.45176e-10	5.59992e-09	1.38118
6867	TACC1	transforming acidic coiled-coil containing protein 1 [Source:HGNC Symbol;Acc:HGNC:11522]	858.659	-0.518343	0.082662	-6.27063	3.59597e-10	5.82548e-09	-1.43231
84141	EVA1A	eva-1 homolog A, regulator of programmed cell death [Source:HGNC Symbol;Acc:HGNC:25816]	24.9865	-1.48075	0.236308	-6.26619	3.69983e-10	5.98942e-09	-2.79094
1825	DSC3	desmocollin 3 [Source:HGNC Symbol;Acc:HGNC:3037]	43.73	-1.37336	0.219231	-6.26445	3.74141e-10	6.05237e-09	-2.59074
10620	ARID3B	AT-rich interaction domain 3B [Source:HGNC Symbol;Acc:HGNC:14350]	1497.51	0.41455	0.0661842	6.26358	3.76236e-10	6.0819e-09	1.33288
55591	VEZT	vezatin, adherens junctions transmembrane protein [Source:HGNC Symbol;Acc:HGNC:18258]	5391.08	-0.373316	0.059636	-6.25992	3.85182e-10	6.21758e-09	-1.29533
9203	ZMYM3	zinc finger MYM-type containing 3 [Source:HGNC Symbol;Acc:HGNC:13054]	3591.47	0.336436	0.0537506	6.25921	3.86944e-10	6.24155e-09	1.26263
651746	ANKRD33B	ankyrin repeat domain 33B [Source:HGNC Symbol;Acc:HGNC:35240]	140.77	-1.04193	0.166526	-6.25687	3.92786e-10	6.33124e-09	-2.05898
28996	HIPK2	homeodomain interacting protein kinase 2 [Source:HGNC Symbol;Acc:HGNC:14402]	15097	0.309828	0.0495877	6.24809	4.15505e-10	6.68788e-09	1.23956
51388	NIP7	NIP7, nucleolar pre-rRNA processing protein [Source:HGNC Symbol;Acc:HGNC:24328]	618.429	-0.53146	0.0850637	-6.24778	4.16319e-10	6.69619e-09	-1.44539
1153	CIRBP	cold inducible RNA binding protein [Source:HGNC Symbol;Acc:HGNC:1982]	7331.27	-0.301195	0.0482133	-6.24712	4.18084e-10	6.71978e-09	-1.23216
65250	C5orf42	chromosome 5 open reading frame 42 [Source:HGNC Symbol;Acc:HGNC:25801]	2281.68	0.375781	0.0601773	6.24457	4.24968e-10	6.82555e-09	1.29754
57162	PELI1	pellino E3 ubiquitin protein ligase 1 [Source:HGNC Symbol;Acc:HGNC:8827]	2357.14	0.362837	0.0581173	6.24319	4.2874e-10	6.88123e-09	1.28595
23336	SYNM	synemin [Source:HGNC Symbol;Acc:HGNC:24466]	401.238	-0.722044	0.115676	-6.24193	4.32197e-10	6.92974e-09	-1.64952
310	ANXA7	annexin A7 [Source:HGNC Symbol;Acc:HGNC:545]	1176.03	-0.437964	0.0701655	-6.24187	4.32378e-10	6.92974e-09	-1.35469
10847	SRCAP	Snf2 related CREBBP activator protein [Source:HGNC Symbol;Acc:HGNC:16974]	6543.64	0.356936	0.057194	6.2408	4.35337e-10	6.97221e-09	1.2807
23212	RRS1	ribosome biogenesis regulator homolog [Source:HGNC Symbol;Acc:HGNC:17083]	387.708	-0.696614	0.111653	-6.23908	4.4014e-10	7.04412e-09	-1.6207
9687	GREB1	growth regulation by estrogen in breast cancer 1 [Source:HGNC Symbol;Acc:HGNC:24885]	1250.95	0.415984	0.0666764	6.23884	4.40822e-10	7.05003e-09	1.33421
5591	PRKDC	protein kinase, DNA-activated, catalytic polypeptide [Source:HGNC Symbol;Acc:HGNC:9413]	19325.2	0.306656	0.0491857	6.23466	4.52767e-10	7.23592e-09	1.23684
9469	CHST3	carbohydrate sulfotransferase 3 [Source:HGNC Symbol;Acc:HGNC:1971]	1206.93	0.468678	0.0752116	6.23145	4.62132e-10	7.38035e-09	1.38384
259217	HSPA12A	heat shock protein family A (Hsp70) member 12A [Source:HGNC Symbol;Acc:HGNC:19022]	348.195	-0.650415	0.104405	-6.22975	4.67188e-10	7.45506e-09	-1.56962
53354	PANK1	pantothenate kinase 1 [Source:HGNC Symbol;Acc:HGNC:8598]	1231.8	0.426828	0.0685156	6.22965	4.67473e-10	7.45506e-09	1.34428
7038	TG	thyroglobulin [Source:HGNC Symbol;Acc:HGNC:11764]	65.7133	1.25014	0.200682	6.22945	4.68084e-10	7.45952e-09	2.37864
375323	LHFPL4	LHFPL tetraspan subfamily member 4 [Source:HGNC Symbol;Acc:HGNC:29568]	319.228	-0.687197	0.110361	-6.2268	4.76049e-10	7.57979e-09	-1.61015
1646	AKR1C2	aldo-keto reductase family 1 member C2 [Source:HGNC Symbol;Acc:HGNC:385]	510.291	0.624469	0.100289	6.22672	4.76304e-10	7.57979e-09	1.54164
51056	LAP3	leucine aminopeptidase 3 [Source:HGNC Symbol;Acc:HGNC:18449]	574.552	-0.547841	0.0879859	-6.22646	4.77092e-10	7.58698e-09	-1.4619
57650	CIP2A	cell proliferation regulating inhibitor of protein phosphatase 2A [Source:HGNC Symbol;Acc:HGNC:29302]	1643.14	0.442508	0.0711249	6.22156	4.92242e-10	7.81686e-09	1.35896
5689	PSMB1	proteasome subunit beta 1 [Source:HGNC Symbol;Acc:HGNC:9537]	3504.71	-0.326142	0.0524516	-6.21795	5.03678e-10	7.99283e-09	-1.25366
27020	NPTN	neuroplastin [Source:HGNC Symbol;Acc:HGNC:17867]	1561.81	-0.408869	0.0657785	-6.21584	5.10513e-10	8.09559e-09	-1.32764
4686	NCBP1	nuclear cap binding protein subunit 1 [Source:HGNC Symbol;Acc:HGNC:7658]	3148.39	0.37329	0.0600685	6.2144	5.15215e-10	8.16441e-09	1.2953
6876	TAGLN	transgelin [Source:HGNC Symbol;Acc:HGNC:11553]	3634.74	-1.34671	0.216719	-6.21406	5.16312e-10	8.17603e-09	-2.54331
6167	RPL37	ribosomal protein L37 [Source:HGNC Symbol;Acc:HGNC:10347]	15574.2	-0.330131	0.0531742	-6.20848	5.34979e-10	8.46567e-09	-1.25713
81792	ADAMTS12	ADAM metallopeptidase with thrombospondin type 1 motif 12 [Source:HGNC Symbol;Acc:HGNC:14605]	645.285	-0.594687	0.0957953	-6.20789	5.37009e-10	8.49184e-09	-1.51014
1353	COX11	COX11, cytochrome c oxidase copper chaperone [Source:HGNC Symbol;Acc:HGNC:2261]	1734.72	-0.373327	0.0601485	-6.20676	5.40894e-10	8.54726e-09	-1.29534
57515	SERINC1	serine incorporator 1 [Source:HGNC Symbol;Acc:HGNC:13464]	8865.8	-0.389937	0.0628327	-6.20596	5.43635e-10	8.58455e-09	-1.31034
3635	INPP5D	inositol polyphosphate-5-phosphatase D [Source:HGNC Symbol;Acc:HGNC:6079]	131.237	-1.05897	0.170696	-6.20383	5.51046e-10	8.69548e-09	-2.08344
285175	UNC80	unc-80 homolog, NALCN channel complex subunit [Source:HGNC Symbol;Acc:HGNC:26582]	349.626	-0.752052	0.121239	-6.20308	5.53698e-10	8.73121e-09	-1.68419
481	ATP1B1	ATPase Na+/K+ transporting subunit beta 1 [Source:HGNC Symbol;Acc:HGNC:804]	1738.38	-0.420736	0.0678428	-6.20163	5.58803e-10	8.80555e-09	-1.33861
27018	BEX3	brain expressed X-linked 3 [Source:HGNC Symbol;Acc:HGNC:13388]	6264.62	-0.330531	0.0533133	-6.19978	5.65408e-10	8.90339e-09	-1.25748
3191	HNRNPL	heterogeneous nuclear ribonucleoprotein L [Source:HGNC Symbol;Acc:HGNC:5045]	9277.07	0.306332	0.0494238	6.19807	5.71591e-10	8.99447e-09	1.23656
201780	SLC10A4	solute carrier family 10 member 4 [Source:HGNC Symbol;Acc:HGNC:22980]	215.928	0.827996	0.133675	6.19408	5.86256e-10	9.20594e-09	1.77522
55304	SPTLC3	serine palmitoyltransferase long chain base subunit 3 [Source:HGNC Symbol;Acc:HGNC:16253]	20.4333	-1.46894	0.237245	-6.19166	5.95328e-10	9.34188e-09	-2.76819
7102	TSPAN7	tetraspanin 7 [Source:HGNC Symbol;Acc:HGNC:11854]	814.222	-0.597939	0.0965981	-6.18997	6.01758e-10	9.4362e-09	-1.51355
80853	KDM7A	lysine demethylase 7A [Source:HGNC Symbol;Acc:HGNC:22224]	1735.49	0.438868	0.0709206	6.18816	6.08694e-10	9.53833e-09	1.35554
6586	SLIT3	slit guidance ligand 3 [Source:HGNC Symbol;Acc:HGNC:11087]	162.653	-1.37134	0.221714	-6.1852	6.20253e-10	9.7127e-09	-2.58711
5101	PCDH9	protocadherin 9 [Source:HGNC Symbol;Acc:HGNC:8661]	819.642	-0.470566	0.0761699	-6.17784	6.49832e-10	1.01688e-08	-1.38565
3304	HSPA1B	heat shock protein family A (Hsp70) member 1B [Source:HGNC Symbol;Acc:HGNC:5233]	618.008	0.55905	0.0905281	6.17543	6.59843e-10	1.03111e-08	1.4733
1375	CPT1B	carnitine palmitoyltransferase 1B [Source:HGNC Symbol;Acc:HGNC:2329]	726.934	0.516238	0.0836157	6.17394	6.66092e-10	1.04016e-08	1.43022
1316	KLF6	Kruppel like factor 6 [Source:HGNC Symbol;Acc:HGNC:2235]	950.335	-0.499069	0.0808449	-6.17317	6.69357e-10	1.04453e-08	-1.4133
131405	TRIM71	tripartite motif containing 71 [Source:HGNC Symbol;Acc:HGNC:32669]	774.529	-0.560648	0.0908629	-6.17026	6.81778e-10	1.06318e-08	-1.47493
498	ATP5A1	ATP synthase, H+ transporting, mitochondrial F1 complex, alpha subunit 1, cardiac muscle [Source:HGNC Symbol;Acc:HGNC:823]	15587.1	-0.269411	0.0436691	-6.16938	6.85579e-10	1.06836e-08	-1.20532
5929	RBBP5	RB binding protein 5, histone lysine methyltransferase complex subunit [Source:HGNC Symbol;Acc:HGNC:9888]	1113.14	0.428426	0.0694479	6.16903	6.87109e-10	1.07001e-08	1.34576
57460	PPM1H	protein phosphatase, Mg2+/Mn2+ dependent 1H [Source:HGNC Symbol;Acc:HGNC:18583]	252.232	-0.827046	0.13407	-6.16877	6.88216e-10	1.07042e-08	-1.77405
5954	RCN1	reticulocalbin 1 [Source:HGNC Symbol;Acc:HGNC:9934]	5528.04	-0.327223	0.0530453	-6.16875	6.88327e-10	1.07042e-08	-1.2546
665	BNIP3L	BCL2 interacting protein 3 like [Source:HGNC Symbol;Acc:HGNC:1085]	9464.46	0.376537	0.0610411	6.16857	6.8909e-10	1.07087e-08	1.29822
7076	TIMP1	TIMP metallopeptidase inhibitor 1 [Source:HGNC Symbol;Acc:HGNC:11820]	509.323	-0.656607	0.106458	-6.16777	6.92591e-10	1.07557e-08	-1.57637
5976	UPF1	UPF1, RNA helicase and ATPase [Source:HGNC Symbol;Acc:HGNC:9962]	3310.41	0.377475	0.0612478	6.16308	7.13446e-10	1.10719e-08	1.29907
7994	KAT6A	lysine acetyltransferase 6A [Source:HGNC Symbol;Acc:HGNC:13013]	6381.2	0.341577	0.0554319	6.1621	7.17862e-10	1.11328e-08	1.26714
54587	MXRA8	matrix remodeling associated 8 [Source:HGNC Symbol;Acc:HGNC:7542]	446.54	-0.763444	0.123903	-6.16165	7.19921e-10	1.1157e-08	-1.69754
9749	PHACTR2	phosphatase and actin regulator 2 [Source:HGNC Symbol;Acc:HGNC:20956]	442.329	-0.703318	0.114163	-6.16063	7.24576e-10	1.12041e-08	-1.62825
64215	DNAJC1	DnaJ heat shock protein family (Hsp40) member C1 [Source:HGNC Symbol;Acc:HGNC:20090]	2355.49	-0.403686	0.0655276	-6.16055	7.24946e-10	1.12041e-08	-1.32288
27161	AGO2	argonaute 2, RISC catalytic component [Source:HGNC Symbol;Acc:HGNC:3263]	5269.86	0.315929	0.0512885	6.15984	7.28172e-10	1.12434e-08	1.24481
5881	RAC3	Rac family small GTPase 3 [Source:HGNC Symbol;Acc:HGNC:9803]	1048.13	-0.471487	0.0765823	-6.1566	7.43218e-10	1.14629e-08	-1.38654
3030	HADHA	hydroxyacyl-CoA dehydrogenase trifunctional multienzyme complex subunit alpha [Source:HGNC Symbol;Acc:HGNC:4801]	4986.69	-0.30127	0.0489715	-6.15194	7.65418e-10	1.17972e-08	-1.23223
9321	TRIP11	thyroid hormone receptor interactor 11 [Source:HGNC Symbol;Acc:HGNC:12305]	1417.12	0.408412	0.0663972	6.15104	7.69773e-10	1.18562e-08	1.32722
388695	LYSMD1	LysM domain containing 1 [Source:HGNC Symbol;Acc:HGNC:32070]	496.475	0.567099	0.0922268	6.14896	7.79942e-10	1.20046e-08	1.48154
83482	SCRT1	scratch family transcriptional repressor 1 [Source:HGNC Symbol;Acc:HGNC:15950]	1019.07	0.518096	0.0842924	6.14642	7.92516e-10	1.21898e-08	1.43206
22861	NLRP1	NLR family pyrin domain containing 1 [Source:HGNC Symbol;Acc:HGNC:14374]	4610.99	0.315319	0.0513121	6.14513	7.98988e-10	1.2281e-08	1.24429
221749	PXDC1	PX domain containing 1 [Source:HGNC Symbol;Acc:HGNC:21361]	148.776	-0.917551	0.149367	-6.14294	8.10086e-10	1.24431e-08	-1.88891
55768	NGLY1	N-glycanase 1 [Source:HGNC Symbol;Acc:HGNC:17646]	871.583	0.455655	0.0741861	6.14205	8.14634e-10	1.24959e-08	1.3714
5995	RGR	retinal G protein coupled receptor [Source:HGNC Symbol;Acc:HGNC:9990]	93.025	1.05703	0.172224	6.1375	8.38325e-10	1.28505e-08	2.08064
5648	MASP1	mannan binding lectin serine peptidase 1 [Source:HGNC Symbol;Acc:HGNC:6901]	1156	0.474801	0.0773809	6.13589	8.46852e-10	1.29724e-08	1.38973
10174	SORBS3	sorbin and SH3 domain containing 3 [Source:HGNC Symbol;Acc:HGNC:30907]	980.669	-0.536511	0.0874545	-6.13475	8.52942e-10	1.30568e-08	-1.45046
1650	DDOST	dolichyl-diphosphooligosaccharide--protein glycosyltransferase non-catalytic subunit [Source:HGNC Symbol;Acc:HGNC:2728]	4463.98	-0.358136	0.0583837	-6.13419	8.55939e-10	1.30938e-08	-1.28177
5993	RFX5	regulatory factor X5 [Source:HGNC Symbol;Acc:HGNC:9986]	2568.39	0.335059	0.0546384	6.13229	8.66221e-10	1.32421e-08	1.26143
55075	UACA	uveal autoantigen with coiled-coil domains and ankyrin repeats [Source:HGNC Symbol;Acc:HGNC:15947]	1025.87	-0.585819	0.0955394	-6.1317	8.69449e-10	1.32824e-08	-1.50089
55650	PIGV	phosphatidylinositol glycan anchor biosynthesis class V [Source:HGNC Symbol;Acc:HGNC:26031]	217.032	0.785321	0.128094	6.1308	8.74372e-10	1.33485e-08	1.72348
6880	TAF9	TATA-box binding protein associated factor 9 [Source:HGNC Symbol;Acc:HGNC:11542]	1293.17	-0.441249	0.0719998	-6.12848	8.87241e-10	1.35358e-08	-1.35778
54625	PARP14	poly(ADP-ribose) polymerase family member 14 [Source:HGNC Symbol;Acc:HGNC:29232]	219.891	-0.813582	0.13276	-6.12821	8.88718e-10	1.35492e-08	-1.75757
7764	ZNF217	zinc finger protein 217 [Source:HGNC Symbol;Acc:HGNC:13009]	1739.66	0.373007	0.0608875	6.12616	9.00231e-10	1.37154e-08	1.29505
3709	ITPR2	inositol 1,4,5-trisphosphate receptor type 2 [Source:HGNC Symbol;Acc:HGNC:6181]	83.178	-1.12668	0.183937	-6.12535	9.0487e-10	1.37713e-08	-2.18355
222166	MTURN	maturin, neural progenitor differentiation regulator homolog [Source:HGNC Symbol;Acc:HGNC:25457]	1905.88	-0.393085	0.064174	-6.1253	9.05145e-10	1.37713e-08	-1.3132
54812	AFTPH	aftiphilin [Source:HGNC Symbol;Acc:HGNC:25951]	1262.28	0.420297	0.0686177	6.12519	9.05734e-10	1.37713e-08	1.3382
56961	SHD	Src homology 2 domain containing transforming protein D [Source:HGNC Symbol;Acc:HGNC:30633]	509.704	0.585003	0.0955293	6.1238	9.13674e-10	1.38827e-08	1.50004
79658	ARHGAP10	Rho GTPase activating protein 10 [Source:HGNC Symbol;Acc:HGNC:26099]	69.6458	-1.14607	0.187162	-6.12341	9.15919e-10	1.39074e-08	-2.2131
84307	ZNF397	zinc finger protein 397 [Source:HGNC Symbol;Acc:HGNC:18818]	2717.46	0.365598	0.059706	6.1233	9.16554e-10	1.39077e-08	1.28842
374946	DRAXIN	dorsal inhibitory axon guidance protein [Source:HGNC Symbol;Acc:HGNC:25054]	2212.27	-0.392476	0.0641342	-6.1196	9.38085e-10	1.42248e-08	-1.31264
79930	DOK3	docking protein 3 [Source:HGNC Symbol;Acc:HGNC:24583]	161.295	0.944531	0.154356	6.11918	9.4056e-10	1.42527e-08	1.92456
25896	INTS7	integrator complex subunit 7 [Source:HGNC Symbol;Acc:HGNC:24484]	1172.38	0.44004	0.0719224	6.11827	9.45983e-10	1.43252e-08	1.35664
55023	PHIP	pleckstrin homology domain interacting protein [Source:HGNC Symbol;Acc:HGNC:15673]	6962.88	0.315874	0.0516294	6.1181	9.4698e-10	1.43307e-08	1.24477
9665	MARF1	meiosis regulator and mRNA stability factor 1 [Source:HGNC Symbol;Acc:HGNC:29562]	2869.08	0.355753	0.0581753	6.11519	9.64404e-10	1.45846e-08	1.27965
57758	SCUBE2	signal peptide, CUB domain and EGF like domain containing 2 [Source:HGNC Symbol;Acc:HGNC:30425]	82.1936	-1.1156	0.182449	-6.11455	9.68274e-10	1.46333e-08	-2.16685
84219	WDR24	WD repeat domain 24 [Source:HGNC Symbol;Acc:HGNC:20852]	670.567	0.522827	0.0855211	6.11343	9.75132e-10	1.4727e-08	1.43677
92691	TMEM169	transmembrane protein 169 [Source:HGNC Symbol;Acc:HGNC:25130]	1773.24	0.404049	0.0661244	6.11044	9.93562e-10	1.49953e-08	1.32322
84628	NTNG2	netrin G2 [Source:HGNC Symbol;Acc:HGNC:14288]	82.0377	-1.09115	0.17859	-6.10982	9.97449e-10	1.50439e-08	-2.13044
121457	IKBIP	IKBKB interacting protein [Source:HGNC Symbol;Acc:HGNC:26430]	585.286	-0.55991	0.0916576	-6.10872	1.00434e-09	1.51376e-08	-1.47418
83875	BCO2	beta-carotene oxygenase 2 [Source:HGNC Symbol;Acc:HGNC:18503]	65.6903	1.17004	0.191697	6.10359	1.03709e-09	1.56209e-08	2.25018
3835	KIF22	kinesin family member 22 [Source:HGNC Symbol;Acc:HGNC:6391]	3512.51	0.340129	0.0557282	6.10336	1.03862e-09	1.56334e-08	1.26587
54778	RNF111	ring finger protein 111 [Source:HGNC Symbol;Acc:HGNC:17384]	1718.52	0.388367	0.0636578	6.10085	1.05503e-09	1.58699e-08	1.30891
84248	FYTTD1	forty-two-three domain containing 1 [Source:HGNC Symbol;Acc:HGNC:25407]	3056.19	-0.362302	0.0593867	-6.10073	1.05586e-09	1.58717e-08	-1.28548
9144	SYNGR2	synaptogyrin 2 [Source:HGNC Symbol;Acc:HGNC:11499]	419.068	-0.711731	0.116667	-6.10056	1.05699e-09	1.58781e-08	-1.63777
121227	LRIG3	leucine rich repeats and immunoglobulin like domains 3 [Source:HGNC Symbol;Acc:HGNC:30991]	391.76	-0.621589	0.101925	-6.09848	1.07081e-09	1.60751e-08	-1.53857
7428	VHL	von Hippel-Lindau tumor suppressor [Source:HGNC Symbol;Acc:HGNC:12687]	2288.61	-0.392045	0.0642909	-6.09799	1.07412e-09	1.61139e-08	-1.31225
152330	CNTN4	contactin 4 [Source:HGNC Symbol;Acc:HGNC:2174]	261.777	0.781791	0.128236	6.09652	1.08402e-09	1.62517e-08	1.71926
103910	MYL12B	myosin light chain 12B [Source:HGNC Symbol;Acc:HGNC:29827]	3276.27	-0.380732	0.062481	-6.09357	1.10419e-09	1.65429e-08	-1.302
10147	SUGP2	SURP and G-patch domain containing 2 [Source:HGNC Symbol;Acc:HGNC:18641]	6293.76	0.320637	0.0526289	6.09242	1.11218e-09	1.66516e-08	1.24888
140465	MYL6B	myosin light chain 6B [Source:HGNC Symbol;Acc:HGNC:29823]	9684.71	-0.298834	0.0490588	-6.09135	1.11963e-09	1.6752e-08	-1.23015
3486	IGFBP3	insulin like growth factor binding protein 3 [Source:HGNC Symbol;Acc:HGNC:5472]	1106.19	-1.08094	0.177478	-6.09055	1.12521e-09	1.68243e-08	-2.11541
441151	TMEM151B	transmembrane protein 151B [Source:HGNC Symbol;Acc:HGNC:21315]	2336.78	0.358547	0.0589234	6.08496	1.16518e-09	1.74105e-08	1.28213
4539	MT-ND4L	mitochondrially encoded NADH:ubiquinone oxidoreductase core subunit 4L [Source:HGNC Symbol;Acc:HGNC:7460]	24374.8	-0.319912	0.0525754	-6.08483	1.16619e-09	1.74139e-08	-1.24825
22925	PLA2R1	phospholipase A2 receptor 1 [Source:HGNC Symbol;Acc:HGNC:9042]	23.8728	-1.43842	0.236415	-6.08431	1.16998e-09	1.74589e-08	-2.71024
23077	MYCBP2	MYC binding protein 2, E3 ubiquitin protein ligase [Source:HGNC Symbol;Acc:HGNC:23386]	5243.97	0.349402	0.0574345	6.08349	1.17594e-09	1.75351e-08	1.27403
1902	LPAR1	lysophosphatidic acid receptor 1 [Source:HGNC Symbol;Acc:HGNC:3166]	103.668	-1.00018	0.164412	-6.08339	1.17664e-09	1.75351e-08	-2.00025
8615	USO1	USO1 vesicle transport factor [Source:HGNC Symbol;Acc:HGNC:30904]	2531.69	0.342487	0.0563059	6.08261	1.18242e-09	1.76095e-08	1.26794
11279	KLF8	Kruppel like factor 8 [Source:HGNC Symbol;Acc:HGNC:6351]	383.444	0.65456	0.107654	6.08021	1.20024e-09	1.78631e-08	1.57414
65251	ZNF649	zinc finger protein 649 [Source:HGNC Symbol;Acc:HGNC:25741]	638.777	0.556846	0.0915878	6.07992	1.20244e-09	1.78841e-08	1.47105
1327	COX4I1	cytochrome c oxidase subunit 4I1 [Source:HGNC Symbol;Acc:HGNC:2265]	5526.81	-0.310423	0.051065	-6.07899	1.20945e-09	1.79765e-08	-1.24007
113130	CDCA5	cell division cycle associated 5 [Source:HGNC Symbol;Acc:HGNC:14626]	2226	0.364854	0.0600261	6.07826	1.21493e-09	1.80447e-08	1.28775
84622	ZNF594	zinc finger protein 594 [Source:HGNC Symbol;Acc:HGNC:29392]	679.098	0.490228	0.0806539	6.07817	1.21564e-09	1.80447e-08	1.40467
84333	PCGF5	polycomb group ring finger 5 [Source:HGNC Symbol;Acc:HGNC:28264]	688.553	-0.493935	0.0812979	-6.07562	1.23507e-09	1.8321e-08	-1.40828
5478	PPIA	peptidylprolyl isomerase A [Source:HGNC Symbol;Acc:HGNC:9253]	16289.2	-0.308483	0.0507797	-6.07492	1.24051e-09	1.83896e-08	-1.2384
81671	VMP1	vacuole membrane protein 1 [Source:HGNC Symbol;Acc:HGNC:29559]	1808.59	-0.392811	0.0646645	-6.0746	1.24297e-09	1.84019e-08	-1.31295
348235	SKA2	spindle and kinetochore associated complex subunit 2 [Source:HGNC Symbol;Acc:HGNC:28006]	4859.94	-0.367536	0.0605181	-6.07316	1.25415e-09	1.85552e-08	-1.29015
3097	HIVEP2	human immunodeficiency virus type I enhancer binding protein 2 [Source:HGNC Symbol;Acc:HGNC:4921]	1254.15	0.415686	0.0684572	6.0722	1.26171e-09	1.86547e-08	1.33393
329	BIRC2	baculoviral IAP repeat containing 2 [Source:HGNC Symbol;Acc:HGNC:590]	2513.89	0.356015	0.0586322	6.072	1.26327e-09	1.86656e-08	1.27989
9235	IL32	interleukin 32 [Source:HGNC Symbol;Acc:HGNC:16830]	33.1528	-1.41302	0.232744	-6.07112	1.27022e-09	1.8756e-08	-2.66293
10632	ATP5L	ATP synthase, H+ transporting, mitochondrial Fo complex subunit G [Source:HGNC Symbol;Acc:HGNC:14247]	3641.98	-0.313032	0.051562	-6.07099	1.27125e-09	1.87589e-08	-1.24232
84542	KIAA1841	KIAA1841 [Source:HGNC Symbol;Acc:HGNC:29387]	1452.26	0.416709	0.0686558	6.06954	1.2828e-09	1.89168e-08	1.33488
112	ADCY6	adenylate cyclase 6 [Source:HGNC Symbol;Acc:HGNC:237]	1978.96	0.411386	0.0678039	6.0673	1.30082e-09	1.917e-08	1.32996
7579	ZSCAN20	zinc finger and SCAN domain containing 20 [Source:HGNC Symbol;Acc:HGNC:13093]	291.704	0.68149	0.112327	6.06702	1.30309e-09	1.9191e-08	1.6038
84162	KIAA1109	KIAA1109 [Source:HGNC Symbol;Acc:HGNC:26953]	5907.27	0.325304	0.0536211	6.06672	1.30549e-09	1.92052e-08	1.25293
3791	KDR	kinase insert domain receptor [Source:HGNC Symbol;Acc:HGNC:6307]	46.144	-1.34476	0.221663	-6.06669	1.30576e-09	1.92052e-08	-2.53988
8560	DEGS1	delta 4-desaturase, sphingolipid 1 [Source:HGNC Symbol;Acc:HGNC:13709]	1499.74	-0.389335	0.0641771	-6.06658	1.30666e-09	1.92058e-08	-1.30979
8045	RASSF7	Ras association domain family member 7 [Source:HGNC Symbol;Acc:HGNC:1166]	221.874	0.750134	0.123689	6.06465	1.32237e-09	1.94241e-08	1.68195
57495	NWD2	NACHT and WD repeat domain containing 2 [Source:HGNC Symbol;Acc:HGNC:29229]	19.2159	-1.43855	0.237221	-6.06415	1.32655e-09	1.94728e-08	-2.71047
54622	ARL15	ADP ribosylation factor like GTPase 15 [Source:HGNC Symbol;Acc:HGNC:25945]	1224.42	0.474089	0.0781966	6.06279	1.33781e-09	1.96253e-08	1.38904
6154	RPL26	ribosomal protein L26 [Source:HGNC Symbol;Acc:HGNC:10327]	12504.5	-0.422088	0.0696336	-6.06156	1.34809e-09	1.97632e-08	-1.33987
1500	CTNND1	catenin delta 1 [Source:HGNC Symbol;Acc:HGNC:2515]	10701.1	0.266972	0.0440624	6.05895	1.3701e-09	2.00598e-08	1.20328
51107	APH1A	aph-1 homolog A, gamma-secretase subunit [Source:HGNC Symbol;Acc:HGNC:29509]	4352.09	-0.296786	0.0489889	-6.05822	1.37635e-09	2.01381e-08	-1.2284
2731	GLDC	glycine decarboxylase [Source:HGNC Symbol;Acc:HGNC:4313]	2264.41	0.348218	0.0575037	6.05557	1.39918e-09	2.04589e-08	1.27299
5925	RB1	RB transcriptional corepressor 1 [Source:HGNC Symbol;Acc:HGNC:9884]	3647.07	0.338484	0.0559011	6.05505	1.40375e-09	2.05124e-08	1.26443
84552	PARD6G	par-6 family cell polarity regulator gamma [Source:HGNC Symbol;Acc:HGNC:16076]	743.486	-0.484869	0.0801004	-6.05327	1.41937e-09	2.07201e-08	-1.39946
30837	SOCS7	suppressor of cytokine signaling 7 [Source:HGNC Symbol;Acc:HGNC:29846]	2738.1	0.339403	0.0560698	6.05322	1.4198e-09	2.07201e-08	1.26523
257364	SNX33	sorting nexin 33 [Source:HGNC Symbol;Acc:HGNC:28468]	1250.9	0.453369	0.0749181	6.05153	1.43476e-09	2.09249e-08	1.36923
90874	ZNF697	zinc finger protein 697 [Source:HGNC Symbol;Acc:HGNC:32034]	1599.95	0.393088	0.0649707	6.05024	1.44629e-09	2.10793e-08	1.3132
554251	FBXO48	F-box protein 48 [Source:HGNC Symbol;Acc:HGNC:33857]	132.696	0.955521	0.157952	6.04944	1.45349e-09	2.11705e-08	1.93928
3566	IL4R	interleukin 4 receptor [Source:HGNC Symbol;Acc:HGNC:6015]	91.5549	-1.06223	0.175612	-6.0487	1.46017e-09	2.12541e-08	-2.08815
23112	TNRC6B	trinucleotide repeat containing 6B [Source:HGNC Symbol;Acc:HGNC:29190]	2935.25	0.378693	0.0626223	6.04726	1.47331e-09	2.14315e-08	1.30016
1746	DLX2	distal-less homeobox 2 [Source:HGNC Symbol;Acc:HGNC:2915]	5972.92	0.39354	0.0650923	6.04588	1.486e-09	2.16022e-08	1.31361
23034	SAMD4A	sterile alpha motif domain containing 4A [Source:HGNC Symbol;Acc:HGNC:23023]	635.224	-0.618643	0.102378	-6.04276	1.51503e-09	2.20099e-08	-1.53543
55521	TRIM36	tripartite motif containing 36 [Source:HGNC Symbol;Acc:HGNC:16280]	2103.54	0.388856	0.0643651	6.04142	1.52766e-09	2.21791e-08	1.30936
4616	GADD45B	growth arrest and DNA damage inducible beta [Source:HGNC Symbol;Acc:HGNC:4096]	96.6946	-1.14019	0.188805	-6.039	1.55068e-09	2.24989e-08	-2.20411
1124	CHN2	chimerin 2 [Source:HGNC Symbol;Acc:HGNC:1944]	1313.23	-0.487732	0.0808258	-6.03437	1.59585e-09	2.31394e-08	-1.40224
6092	ROBO2	roundabout guidance receptor 2 [Source:HGNC Symbol;Acc:HGNC:10250]	3435.99	0.36734	0.0608881	6.03303	1.60914e-09	2.3317e-08	1.28997
8675	STX16	syntaxin 16 [Source:HGNC Symbol;Acc:HGNC:11431]	1825.66	0.394245	0.0653603	6.03187	1.62069e-09	2.34693e-08	1.31426
8467	SMARCA5	SWI/SNF related, matrix associated, actin dependent regulator of chromatin, subfamily a, member 5 [Source:HGNC Symbol;Acc:HGNC:11101]	11806.5	0.291713	0.0483885	6.02856	1.6543e-09	2.39406e-08	1.22409
116254	GINM1	glycoprotein integral membrane 1 [Source:HGNC Symbol;Acc:HGNC:21074]	689.468	-0.491235	0.0815225	-6.02577	1.68309e-09	2.43259e-08	-1.40565
57222	ERGIC1	endoplasmic reticulum-golgi intermediate compartment 1 [Source:HGNC Symbol;Acc:HGNC:29205]	4085.17	-0.314216	0.0521479	-6.02547	1.68615e-09	2.43546e-08	-1.24334
27109	ATP5S	ATP synthase, H+ transporting, mitochondrial Fo complex subunit s (factor B) [Source:HGNC Symbol;Acc:HGNC:18799]	579.268	-0.580751	0.0964159	-6.02339	1.70799e-09	2.46385e-08	-1.49563
3838	KPNA2	karyopherin subunit alpha 2 [Source:HGNC Symbol;Acc:HGNC:6395]	11448.1	0.305721	0.0507661	6.02215	1.72118e-09	2.48128e-08	1.23604
2256	FGF11	fibroblast growth factor 11 [Source:HGNC Symbol;Acc:HGNC:3667]	506.529	0.620726	0.103107	6.02019	1.74218e-09	2.50994e-08	1.53765
282991	BLOC1S2	biogenesis of lysosomal organelles complex 1 subunit 2 [Source:HGNC Symbol;Acc:HGNC:20984]	1434.22	-0.482043	0.0801168	-6.01675	1.7795e-09	2.56207e-08	-1.39672
23052	ENDOD1	endonuclease domain containing 1 [Source:HGNC Symbol;Acc:HGNC:29129]	290.353	0.719811	0.11965	6.01597	1.78818e-09	2.57292e-08	1.64697
9659	PDE4DIP	phosphodiesterase 4D interacting protein [Source:HGNC Symbol;Acc:HGNC:15580]	2337.45	0.406534	0.0676452	6.0098	1.85749e-09	2.67094e-08	1.3255
6542	SLC7A2	solute carrier family 7 member 2 [Source:HGNC Symbol;Acc:HGNC:11060]	108.416	-1.00397	0.167118	-6.00755	1.88348e-09	2.70659e-08	-2.00551
6427	SRSF2	serine and arginine rich splicing factor 2 [Source:HGNC Symbol;Acc:HGNC:10783]	9759.68	-0.379056	0.0630993	-6.00729	1.88647e-09	2.70916e-08	-1.30049
1509	CTSD	cathepsin D [Source:HGNC Symbol;Acc:HGNC:2529]	2206.31	-0.471282	0.0784572	-6.00686	1.8915e-09	2.71464e-08	-1.38634
129080	EMID1	EMI domain containing 1 [Source:HGNC Symbol;Acc:HGNC:18036]	720.538	-0.625637	0.104159	-6.00657	1.8949e-09	2.71779e-08	-1.54289
56906	THAP10	THAP domain containing 10 [Source:HGNC Symbol;Acc:HGNC:23193]	276.487	0.683309	0.113796	6.00468	1.91707e-09	2.74784e-08	1.60582
81706	PPP1R14C	protein phosphatase 1 regulatory inhibitor subunit 14C [Source:HGNC Symbol;Acc:HGNC:14952]	83.675	-1.09999	0.183246	-6.00282	1.93923e-09	2.77784e-08	-2.14354
80326	WNT10A	Wnt family member 10A [Source:HGNC Symbol;Acc:HGNC:13829]	15.2565	-1.41235	0.235304	-6.00222	1.94638e-09	2.78631e-08	-2.6617
158038	LINGO2	leucine rich repeat and Ig domain containing 2 [Source:HGNC Symbol;Acc:HGNC:21207]	75.2875	-1.11481	0.185753	-6.00159	1.954e-09	2.79544e-08	-2.16567
25758	KIAA1549L	KIAA1549 like [Source:HGNC Symbol;Acc:HGNC:24836]	1808.12	0.414838	0.069186	5.99598	2.02263e-09	2.89178e-08	1.33315
286336	FAM78A	family with sequence similarity 78 member A [Source:HGNC Symbol;Acc:HGNC:25465]	96.7499	1.00351	0.1674	5.99469	2.03872e-09	2.91294e-08	2.00488
54517	PUS7	pseudouridylate synthase 7 (putative) [Source:HGNC Symbol;Acc:HGNC:26033]	558.471	-0.550391	0.09183	-5.99359	2.05255e-09	2.93084e-08	-1.46448
50808	AK3	adenylate kinase 3 [Source:HGNC Symbol;Acc:HGNC:17376]	2577.07	-0.380159	0.0634677	-5.9898	2.10094e-09	2.99804e-08	-1.30149
124274	GPR139	G protein-coupled receptor 139 [Source:HGNC Symbol;Acc:HGNC:19995]	20.0567	1.41884	0.23689	5.98944	2.10563e-09	3.00283e-08	2.6737
57172	CAMK1G	calcium/calmodulin dependent protein kinase IG [Source:HGNC Symbol;Acc:HGNC:14585]	231.013	0.73373	0.12251	5.98914	2.10958e-09	3.00656e-08	1.66293
8794	TNFRSF10C	TNF receptor superfamily member 10c [Source:HGNC Symbol;Acc:HGNC:11906]	52.8749	-1.29168	0.215793	-5.98571	2.15446e-09	3.06857e-08	-2.44812
404734	ANKHD1-EIF4EBP3	ANKHD1-EIF4EBP3 readthrough [Source:HGNC Symbol;Acc:HGNC:33530]	6360.16	0.283628	0.0473918	5.98475	2.16719e-09	3.08475e-08	1.21725
79065	ATG9A	autophagy related 9A [Source:HGNC Symbol;Acc:HGNC:22408]	1921.99	0.357206	0.0596889	5.98446	2.17103e-09	3.08827e-08	1.28094
607	BCL9	B-cell CLL/lymphoma 9 [Source:HGNC Symbol;Acc:HGNC:1008]	4297.99	0.323418	0.0540957	5.97864	2.25007e-09	3.19464e-08	1.25129
29106	SCG3	secretogranin III [Source:HGNC Symbol;Acc:HGNC:13707]	2089.64	0.465795	0.0779467	5.97581	2.28955e-09	3.24865e-08	1.38108
285203	EOGT	EGF domain specific O-linked N-acetylglucosamine transferase [Source:HGNC Symbol;Acc:HGNC:28526]	92.4442	-1.06324	0.177948	-5.97499	2.30104e-09	3.26289e-08	-2.08961
29915	HCFC2	host cell factor C2 [Source:HGNC Symbol;Acc:HGNC:24972]	665.364	0.486729	0.0814732	5.9741	2.31366e-09	3.27873e-08	1.40126
55791	LRIF1	ligand dependent nuclear receptor interacting factor 1 [Source:HGNC Symbol;Acc:HGNC:30299]	715.748	0.499674	0.0836738	5.97169	2.34805e-09	3.32537e-08	1.41389
6224	RPS20	ribosomal protein S20 [Source:HGNC Symbol;Acc:HGNC:10405]	15006.7	-0.319372	0.0534827	-5.9715	2.35087e-09	3.32727e-08	-1.24779
334	APLP2	amyloid beta precursor like protein 2 [Source:HGNC Symbol;Acc:HGNC:598]	11439.4	-0.328692	0.0550465	-5.97116	2.35566e-09	3.33195e-08	-1.25587
24147	FJX1	four jointed box 1 [Source:HGNC Symbol;Acc:HGNC:17166]	1185.52	-0.532295	0.0892433	-5.96454	2.4532e-09	3.46774e-08	-1.44623
57479	PRR12	proline rich 12 [Source:HGNC Symbol;Acc:HGNC:29217]	2247.61	0.370389	0.0621174	5.96273	2.48056e-09	3.50422e-08	1.2927
6628	SNRPB	small nuclear ribonucleoprotein polypeptides B and B1 [Source:HGNC Symbol;Acc:HGNC:11153]	5797.43	-0.315206	0.0528773	-5.96109	2.50565e-09	3.53745e-08	-1.24419
84327	ZBED3	zinc finger BED-type containing 3 [Source:HGNC Symbol;Acc:HGNC:20711]	479.029	-0.567422	0.0951965	-5.96054	2.51413e-09	3.54719e-08	-1.48187
10869	USP19	ubiquitin specific peptidase 19 [Source:HGNC Symbol;Acc:HGNC:12617]	2780.67	0.355879	0.0597307	5.95807	2.55241e-09	3.59895e-08	1.27977
10768	AHCYL1	adenosylhomocysteinase like 1 [Source:HGNC Symbol;Acc:HGNC:344]	4502.94	0.325853	0.054696	5.95752	2.56096e-09	3.60874e-08	1.25341
4736	RPL10A	ribosomal protein L10a [Source:HGNC Symbol;Acc:HGNC:10299]	14410.8	-0.330853	0.0555779	-5.95296	2.63343e-09	3.70622e-08	-1.25776
162655	ZNF519	zinc finger protein 519 [Source:HGNC Symbol;Acc:HGNC:30574]	970.459	0.454726	0.076401	5.95182	2.65171e-09	3.72962e-08	1.37052
7746	ZSCAN9	zinc finger and SCAN domain containing 9 [Source:HGNC Symbol;Acc:HGNC:12984]	1271.15	0.389596	0.0654613	5.95155	2.65615e-09	3.73353e-08	1.31003
2898	GRIK2	glutamate ionotropic receptor kainate type subunit 2 [Source:HGNC Symbol;Acc:HGNC:4580]	255.24	0.717053	0.1205	5.95063	2.67115e-09	3.75228e-08	1.64382
790	CAD	carbamoyl-phosphate synthetase 2, aspartate transcarbamylase, and dihydroorotase [Source:HGNC Symbol;Acc:HGNC:1424]	1878.29	0.434592	0.0730344	5.95051	2.67307e-09	3.75264e-08	1.35153
7171	TPM4	tropomyosin 4 [Source:HGNC Symbol;Acc:HGNC:12013]	12300.9	-0.317456	0.0533594	-5.94939	2.69144e-09	3.77607e-08	-1.24613
55247	NEIL3	nei like DNA glycosylase 3 [Source:HGNC Symbol;Acc:HGNC:24573]	485.214	0.570056	0.0958529	5.9472	2.72775e-09	3.82225e-08	1.48458
29127	RACGAP1	Rac GTPase activating protein 1 [Source:HGNC Symbol;Acc:HGNC:9804]	3188.95	0.354828	0.059692	5.94432	2.77603e-09	3.88507e-08	1.27883
55500	ETNK1	ethanolamine kinase 1 [Source:HGNC Symbol;Acc:HGNC:24649]	2561.56	0.347554	0.0584799	5.94313	2.79635e-09	3.91107e-08	1.2724
54949	SDHAF2	succinate dehydrogenase complex assembly factor 2 [Source:HGNC Symbol;Acc:HGNC:26034]	867.616	-0.462147	0.0777957	-5.94052	2.84112e-09	3.96875e-08	-1.37759
196500	PIANP	PILR alpha associated neural protein [Source:HGNC Symbol;Acc:HGNC:25338]	1221.59	-0.432149	0.0727673	-5.93878	2.8715e-09	4.00811e-08	-1.34924
3006	HIST1H1C	histone cluster 1 H1 family member c [Source:HGNC Symbol;Acc:HGNC:4716]	166.191	-0.861338	0.145038	-5.9387	2.87285e-09	4.00811e-08	-1.81672
54816	ZNF280D	zinc finger protein 280D [Source:HGNC Symbol;Acc:HGNC:25953]	1222.32	0.409719	0.0690004	5.93793	2.88646e-09	4.02212e-08	1.32843
11328	FKBP9	FK506 binding protein 9 [Source:HGNC Symbol;Acc:HGNC:3725]	1270.65	-0.44747	0.0753682	-5.93712	2.90076e-09	4.03953e-08	-1.36365
51747	LUC7L3	LUC7 like 3 pre-mRNA splicing factor [Source:HGNC Symbol;Acc:HGNC:24309]	8819.19	0.325075	0.0547721	5.93505	2.93756e-09	4.08825e-08	1.25273
2043	EPHA4	EPH receptor A4 [Source:HGNC Symbol;Acc:HGNC:3388]	6706.97	0.31763	0.0535548	5.93094	3.01206e-09	4.18935e-08	1.24628
253769	WDR27	WD repeat domain 27 [Source:HGNC Symbol;Acc:HGNC:21248]	1166.22	0.443184	0.0747789	5.92658	3.09301e-09	4.29929e-08	1.3596
6855	SYP	synaptophysin [Source:HGNC Symbol;Acc:HGNC:11506]	1626.95	-0.37056	0.0625468	-5.92453	3.13194e-09	4.34535e-08	-1.29286
79570	NKAIN1	sodium/potassium transporting ATPase interacting 1 [Source:HGNC Symbol;Acc:HGNC:25743]	3102.82	0.42298	0.0714047	5.92371	3.1476e-09	4.36439e-08	1.34069
4293	MAP3K9	mitogen-activated protein kinase kinase kinase 9 [Source:HGNC Symbol;Acc:HGNC:6861]	2147.48	0.354171	0.0597928	5.92331	3.15532e-09	4.3724e-08	1.27825
3720	JARID2	jumonji and AT-rich interaction domain containing 2 [Source:HGNC Symbol;Acc:HGNC:6196]	4610.22	0.319885	0.0540175	5.92188	3.18291e-09	4.40792e-08	1.24823
79674	VEPH1	ventricular zone expressed PH domain containing 1 [Source:HGNC Symbol;Acc:HGNC:25735]	1979.19	0.400861	0.0677057	5.92063	3.20703e-09	4.43587e-08	1.3203
285855	RPL7L1	ribosomal protein L7 like 1 [Source:HGNC Symbol;Acc:HGNC:21370]	5160.58	-0.305219	0.0515526	-5.92053	3.20913e-09	4.43605e-08	-1.23561
10081	PDCD7	programmed cell death 7 [Source:HGNC Symbol;Acc:HGNC:8767]	945.188	0.419632	0.0709213	5.91687	3.28116e-09	4.53283e-08	1.33759
341883	LRRC9	leucine rich repeat containing 9 [Source:HGNC Symbol;Acc:HGNC:19848]	150.78	0.859825	0.145328	5.91643	3.29006e-09	4.54234e-08	1.81482
57657	HCN3	hyperpolarization activated cyclic nucleotide gated potassium channel 3 [Source:HGNC Symbol;Acc:HGNC:19183]	1010.27	0.469607	0.0793832	5.91569	3.3048e-09	4.5599e-08	1.38473
283514	SIAH3	siah E3 ubiquitin protein ligase family member 3 [Source:HGNC Symbol;Acc:HGNC:30553]	108.457	-0.991682	0.167706	-5.91323	3.35462e-09	4.6258e-08	-1.9885
55553	SOX6	SRY-box 6 [Source:HGNC Symbol;Acc:HGNC:16421]	2373.56	0.349637	0.0591305	5.91297	3.35992e-09	4.63028e-08	1.27424
4212	MEIS2	Meis homeobox 2 [Source:HGNC Symbol;Acc:HGNC:7001]	11678.9	-0.374945	0.0634151	-5.91255	3.3685e-09	4.63926e-08	-1.29679
284323	ZNF780A	zinc finger protein 780A [Source:HGNC Symbol;Acc:HGNC:27603]	553.72	0.534797	0.0904737	5.91107	3.39887e-09	4.67822e-08	1.44874
1515	CTSV	cathepsin V [Source:HGNC Symbol;Acc:HGNC:2538]	286.138	-0.761543	0.128864	-5.90965	3.42845e-09	4.71605e-08	-1.6953
114971	PTPMT1	protein tyrosine phosphatase, mitochondrial 1 [Source:HGNC Symbol;Acc:HGNC:26965]	1219.86	-0.394576	0.0667696	-5.90951	3.4313e-09	4.71665e-08	-1.31456
129285	PPP1R21	protein phosphatase 1 regulatory subunit 21 [Source:HGNC Symbol;Acc:HGNC:30595]	908.393	0.447251	0.0756843	5.90942	3.43307e-09	4.71665e-08	1.36344
25957	PNISR	PNN interacting serine and arginine rich protein [Source:HGNC Symbol;Acc:HGNC:21222]	7478.25	0.325915	0.0551582	5.90872	3.44771e-09	4.73099e-08	1.25346
84864	RIOX2	ribosomal oxygenase 2 [Source:HGNC Symbol;Acc:HGNC:19441]	376.601	-0.623451	0.105533	-5.90767	3.46978e-09	4.75838e-08	-1.54056
55596	ZCCHC8	zinc finger CCHC-type containing 8 [Source:HGNC Symbol;Acc:HGNC:25265]	997.15	0.439454	0.0743919	5.90728	3.478e-09	4.76675e-08	1.35609
427	ASAH1	N-acylsphingosine amidohydrolase 1 [Source:HGNC Symbol;Acc:HGNC:735]	1939.1	-0.388187	0.0657283	-5.90593	3.50655e-09	4.80295e-08	-1.30875
93621	MRFAP1	Morf4 family associated protein 1 [Source:HGNC Symbol;Acc:HGNC:24549]	8917.3	-0.286322	0.0484973	-5.90388	3.5506e-09	4.86033e-08	-1.21953
8722	CTSF	cathepsin F [Source:HGNC Symbol;Acc:HGNC:2531]	11.1604	-1.34476	0.227805	-5.90311	3.56706e-09	4.87706e-08	-2.53987
23351	KHNYN	KH and NYN domain containing [Source:HGNC Symbol;Acc:HGNC:20166]	4153.61	0.334913	0.056735	5.90311	3.56715e-09	4.87706e-08	1.2613
6188	RPS3	ribosomal protein S3 [Source:HGNC Symbol;Acc:HGNC:10420]	23077.3	-0.331178	0.056142	-5.89894	3.65844e-09	4.99883e-08	-1.25804
11165	NUDT3	nudix hydrolase 3 [Source:HGNC Symbol;Acc:HGNC:8050]	8752.75	-0.335037	0.0568356	-5.89485	3.75027e-09	5.11809e-08	-1.26141
5713	PSMD7	proteasome 26S subunit, non-ATPase 7 [Source:HGNC Symbol;Acc:HGNC:9565]	3808.26	-0.320633	0.0544427	-5.88936	3.877e-09	5.28464e-08	-1.24888
6752	SSTR2	somatostatin receptor 2 [Source:HGNC Symbol;Acc:HGNC:11331]	114.767	-0.962955	0.16353	-5.88855	3.8959e-09	5.30719e-08	-1.9493
8295	TRRAP	transformation/transcription domain associated protein [Source:HGNC Symbol;Acc:HGNC:12347]	6868.71	0.326351	0.0554233	5.88835	3.90077e-09	5.31061e-08	1.25384
7431	VIM	vimentin [Source:HGNC Symbol;Acc:HGNC:12692]	50659	-0.424336	0.0720752	-5.88741	3.92292e-09	5.33754e-08	-1.34195
9341	VAMP3	vesicle associated membrane protein 3 [Source:HGNC Symbol;Acc:HGNC:12644]	922.477	-0.475609	0.0808117	-5.8854	3.9709e-09	5.39956e-08	-1.39051
58505	OSTC	oligosaccharyltransferase complex non-catalytic subunit [Source:HGNC Symbol;Acc:HGNC:24448]	1946.45	-0.391328	0.066497	-5.88489	3.98315e-09	5.41295e-08	-1.3116
6482	ST3GAL1	ST3 beta-galactoside alpha-2,3-sialyltransferase 1 [Source:HGNC Symbol;Acc:HGNC:10862]	219.778	-0.724785	0.123183	-5.8838	4.00961e-09	5.44234e-08	-1.65265
10404	CPQ	carboxypeptidase Q [Source:HGNC Symbol;Acc:HGNC:16910]	41.9912	-1.26576	0.21515	-5.88315	4.02533e-09	5.45981e-08	-2.40453
399687	MYO18A	myosin XVIIIA [Source:HGNC Symbol;Acc:HGNC:31104]	3204.49	0.336341	0.057171	5.88307	4.02733e-09	5.45981e-08	1.26255
1821	DRP2	dystrophin related protein 2 [Source:HGNC Symbol;Acc:HGNC:3032]	310.682	0.647528	0.11008	5.88235	4.04475e-09	5.48013e-08	1.56648
79642	ARSJ	arylsulfatase family member J [Source:HGNC Symbol;Acc:HGNC:26286]	73.929	-1.11693	0.19003	-5.87763	4.16194e-09	5.63213e-08	-2.16884
284361	EMC10	ER membrane protein complex subunit 10 [Source:HGNC Symbol;Acc:HGNC:27609]	4180.94	-0.343764	0.058495	-5.87681	4.1824e-09	5.65642e-08	-1.26906
51031	GLOD4	glyoxalase domain containing 4 [Source:HGNC Symbol;Acc:HGNC:14111]	2909.13	-0.311783	0.0530668	-5.87529	4.22103e-09	5.70524e-08	-1.24124
55171	TBCCD1	TBCC domain containing 1 [Source:HGNC Symbol;Acc:HGNC:25546]	555.459	0.504207	0.0858222	5.87502	4.22798e-09	5.7112e-08	1.41834
1906	EDN1	endothelin 1 [Source:HGNC Symbol;Acc:HGNC:3176]	62.1445	-1.18266	0.201311	-5.87481	4.23337e-09	5.71505e-08	-2.26995
59	ACTA2	actin, alpha 2, smooth muscle, aorta [Source:HGNC Symbol;Acc:HGNC:130]	380.845	-1.29822	0.221016	-5.87387	4.25729e-09	5.7439e-08	-2.45925
262	AMD1	adenosylmethionine decarboxylase 1 [Source:HGNC Symbol;Acc:HGNC:457]	2457.51	-0.334159	0.0568963	-5.87312	4.2767e-09	5.7629e-08	-1.26064
4067	LYN	LYN proto-oncogene, Src family tyrosine kinase [Source:HGNC Symbol;Acc:HGNC:6735]	62.8526	-1.14583	0.1951	-5.87303	4.27905e-09	5.7629e-08	-2.21273
84181	CHD6	chromodomain helicase DNA binding protein 6 [Source:HGNC Symbol;Acc:HGNC:19057]	5128.61	0.29713	0.0506091	5.87108	4.32965e-09	5.82756e-08	1.2287
8941	CDK5R2	cyclin dependent kinase 5 regulatory subunit 2 [Source:HGNC Symbol;Acc:HGNC:1776]	349.845	0.647314	0.110292	5.86908	4.38231e-09	5.89491e-08	1.56625
55167	MSL2	MSL complex subunit 2 [Source:HGNC Symbol;Acc:HGNC:25544]	1586.45	0.375812	0.0640675	5.86587	4.46771e-09	6.00262e-08	1.29757
51306	FAM13B	family with sequence similarity 13 member B [Source:HGNC Symbol;Acc:HGNC:1335]	2154.29	-0.478748	0.0816349	-5.8645	4.50479e-09	6.04883e-08	-1.39353
641	BLM	Bloom syndrome RecQ like helicase [Source:HGNC Symbol;Acc:HGNC:1058]	1584.26	0.37816	0.0644961	5.8633	4.53749e-09	6.08911e-08	1.29968
54921	CHTF8	chromosome transmission fidelity factor 8 [Source:HGNC Symbol;Acc:HGNC:24353]	4142.65	0.33219	0.0566584	5.86303	4.54506e-09	6.09563e-08	1.25892
6748	SSR4	signal sequence receptor subunit 4 [Source:HGNC Symbol;Acc:HGNC:11326]	2041.38	-0.369758	0.0630959	-5.86026	4.62155e-09	6.19452e-08	-1.29214
7515	XRCC1	X-ray repair cross complementing 1 [Source:HGNC Symbol;Acc:HGNC:12828]	1576.21	0.396461	0.0676569	5.85987	4.63235e-09	6.2053e-08	1.31627
57216	VANGL2	VANGL planar cell polarity protein 2 [Source:HGNC Symbol;Acc:HGNC:15511]	8927.08	0.285664	0.0487738	5.85692	4.71541e-09	6.30907e-08	1.21897
100128731	OST4	oligosaccharyltransferase complex subunit 4, non-catalytic [Source:HGNC Symbol;Acc:HGNC:32483]	2560.94	-0.325539	0.0555897	-5.8561	4.73872e-09	6.33649e-08	-1.25313
56977	STOX2	storkhead box 2 [Source:HGNC Symbol;Acc:HGNC:25450]	4207.33	0.371529	0.063456	5.8549	4.77283e-09	6.37832e-08	1.29372
54960	GEMIN8	gem nuclear organelle associated protein 8 [Source:HGNC Symbol;Acc:HGNC:26044]	667.326	0.468122	0.0799619	5.85431	4.78981e-09	6.39721e-08	1.38331
3397	ID1	inhibitor of DNA binding 1, HLH protein [Source:HGNC Symbol;Acc:HGNC:5360]	114.062	-1.13209	0.19349	-5.8509	4.88924e-09	6.52613e-08	-2.19176
3955	LFNG	LFNG O-fucosylpeptide 3-beta-N-acetylglucosaminyltransferase [Source:HGNC Symbol;Acc:HGNC:6560]	1192.1	0.492255	0.0841533	5.84951	4.93018e-09	6.57689e-08	1.40664
4697	NDUFA4	NDUFA4, mitochondrial complex associated [Source:HGNC Symbol;Acc:HGNC:7687]	4981.2	-0.311079	0.053208	-5.84647	5.02109e-09	6.69023e-08	-1.24064
57348	TTYH1	tweety family member 1 [Source:HGNC Symbol;Acc:HGNC:13476]	9989.12	0.353947	0.0605497	5.84557	5.04843e-09	6.72268e-08	1.27805
29994	BAZ2B	bromodomain adjacent to zinc finger domain 2B [Source:HGNC Symbol;Acc:HGNC:963]	5043.99	0.343525	0.0587857	5.84369	5.10581e-09	6.79507e-08	1.26885
51329	ARL6IP4	ADP ribosylation factor like GTPase 6 interacting protein 4 [Source:HGNC Symbol;Acc:HGNC:18076]	1622.68	-0.387046	0.0662438	-5.84275	5.13448e-09	6.8292e-08	-1.30771
6143	RPL19	ribosomal protein L19 [Source:HGNC Symbol;Acc:HGNC:10312]	19841.4	-0.331278	0.0567396	-5.83858	5.26486e-09	6.99847e-08	-1.25813
3680	ITGA9	integrin subunit alpha 9 [Source:HGNC Symbol;Acc:HGNC:6145]	123.083	-0.911723	0.156203	-5.83679	5.32174e-09	7.06991e-08	-1.88129
728116	ZBTB8B	zinc finger and BTB domain containing 8B [Source:HGNC Symbol;Acc:HGNC:37057]	552.767	0.536107	0.0918832	5.83466	5.39019e-09	7.15662e-08	1.45005
10169	SERF2	small EDRK-rich factor 2 [Source:HGNC Symbol;Acc:HGNC:10757]	5878.18	-0.313684	0.0537643	-5.83443	5.39732e-09	7.16187e-08	-1.24288
6633	SNRPD2	small nuclear ribonucleoprotein D2 polypeptide [Source:HGNC Symbol;Acc:HGNC:11159]	3757.08	-0.30555	0.052373	-5.83411	5.4079e-09	7.17168e-08	-1.23589
4148	MATN3	matrilin 3 [Source:HGNC Symbol;Acc:HGNC:6909]	70.2943	-1.15636	0.198224	-5.83359	5.42458e-09	7.18957e-08	-2.22894
6428	SRSF3	serine and arginine rich splicing factor 3 [Source:HGNC Symbol;Acc:HGNC:10785]	13796.6	-0.338738	0.05812	-5.82824	5.60136e-09	7.4195e-08	-1.26465
9802	DAZAP2	DAZ associated protein 2 [Source:HGNC Symbol;Acc:HGNC:2684]	3475.65	-0.316792	0.0543807	-5.82546	5.6956e-09	7.53988e-08	-1.24556
23030	KDM4B	lysine demethylase 4B [Source:HGNC Symbol;Acc:HGNC:29136]	4116.21	0.319523	0.0548985	5.82026	5.87577e-09	7.77383e-08	1.24792
284403	WDR62	WD repeat domain 62 [Source:HGNC Symbol;Acc:HGNC:24502]	853.902	0.482944	0.0830104	5.81787	5.96019e-09	7.87746e-08	1.39759
6899	TBX1	T-box 1 [Source:HGNC Symbol;Acc:HGNC:11592]	22.2315	-1.37687	0.236663	-5.81785	5.9611e-09	7.87746e-08	-2.59704
9031	BAZ1B	bromodomain adjacent to zinc finger domain 1B [Source:HGNC Symbol;Acc:HGNC:961]	7990.63	0.277552	0.0477228	5.81591	6.03057e-09	7.95993e-08	1.21214
29937	NENF	neudesin neurotrophic factor [Source:HGNC Symbol;Acc:HGNC:30384]	587.493	-0.493577	0.0848776	-5.81517	6.05732e-09	7.99055e-08	-1.40793
143279	HECTD2	HECT domain E3 ubiquitin protein ligase 2 [Source:HGNC Symbol;Acc:HGNC:26736]	1624.59	0.359693	0.0618694	5.81375	6.10904e-09	8.05406e-08	1.28315
55796	MBNL3	muscleblind like splicing regulator 3 [Source:HGNC Symbol;Acc:HGNC:20564]	677.012	-0.559745	0.0962976	-5.81266	6.14896e-09	8.10194e-08	-1.47401
11016	ATF7	activating transcription factor 7 [Source:HGNC Symbol;Acc:HGNC:792]	1234.85	0.3828	0.065883	5.8103	6.23604e-09	8.20708e-08	1.30387
7799	PRDM2	PR/SET domain 2 [Source:HGNC Symbol;Acc:HGNC:9347]	2689.36	0.321861	0.0553987	5.80989	6.25122e-09	8.22225e-08	1.24994
22794	CASC3	cancer susceptibility 3 [Source:HGNC Symbol;Acc:HGNC:17040]	4382.53	0.319896	0.0550632	5.80962	6.26147e-09	8.23093e-08	1.24824
7991	TUSC3	tumor suppressor candidate 3 [Source:HGNC Symbol;Acc:HGNC:30242]	3246.96	-0.321503	0.0553576	-5.80775	6.3317e-09	8.3184e-08	-1.24963
22832	CEP162	centrosomal protein 162 [Source:HGNC Symbol;Acc:HGNC:21107]	697.603	0.507468	0.0873916	5.80682	6.36688e-09	8.35974e-08	1.42155
63877	FAM204A	family with sequence similarity 204 member A [Source:HGNC Symbol;Acc:HGNC:25794]	1276.32	-0.406834	0.0700887	-5.80457	6.45328e-09	8.46824e-08	-1.32577
4685	NCAM2	neural cell adhesion molecule 2 [Source:HGNC Symbol;Acc:HGNC:7657]	181.426	-0.812102	0.139924	-5.80387	6.48018e-09	8.49859e-08	-1.75577
389831	AC011043.1	Homo sapiens uncharacterized LOC389831 (LOC389831), transcript variant 3, mRNA. [Source:RefSeq mRNA;Acc:NM_001347681]	1168.39	0.440805	0.0759536	5.80361	6.49015e-09	8.50671e-08	1.35736
10094	ARPC3	actin related protein 2/3 complex subunit 3 [Source:HGNC Symbol;Acc:HGNC:706]	3599.64	-0.32285	0.0556378	-5.80272	6.52482e-09	8.54717e-08	-1.2508
637	BID	BH3 interacting domain death agonist [Source:HGNC Symbol;Acc:HGNC:1050]	728.85	-0.465897	0.0803069	-5.80145	6.57426e-09	8.6062e-08	-1.38118
4861	NPAS1	neuronal PAS domain protein 1 [Source:HGNC Symbol;Acc:HGNC:7894]	84.5877	1.05383	0.181652	5.80137	6.57752e-09	8.6062e-08	2.07604
7178	TPT1	tumor protein, translationally-controlled 1 [Source:HGNC Symbol;Acc:HGNC:12022]	41366	-0.352755	0.0608228	-5.79972	6.64264e-09	8.68132e-08	-1.277
154743	BMT2	base methyltransferase of 25S rRNA 2 homolog [Source:HGNC Symbol;Acc:HGNC:26475]	1564.89	0.42534	0.0733399	5.79957	6.64851e-09	8.68394e-08	1.34289
10390	CEPT1	choline/ethanolamine phosphotransferase 1 [Source:HGNC Symbol;Acc:HGNC:24289]	738.404	0.453731	0.0782394	5.79926	6.66063e-09	8.69473e-08	1.36958
29103	DNAJC15	DnaJ heat shock protein family (Hsp40) member C15 [Source:HGNC Symbol;Acc:HGNC:20325]	130.873	-0.888731	0.153315	-5.79676	6.76097e-09	8.8206e-08	-1.85155
3192	HNRNPU	heterogeneous nuclear ribonucleoprotein U [Source:HGNC Symbol;Acc:HGNC:5048]	28442.9	0.262764	0.0453358	5.79594	6.79391e-09	8.85843e-08	1.19977
8804	CREG1	cellular repressor of E1A stimulated genes 1 [Source:HGNC Symbol;Acc:HGNC:2351]	644.871	-0.470558	0.0811967	-5.79529	6.82038e-09	8.88701e-08	-1.38565
146059	CDAN1	codanin 1 [Source:HGNC Symbol;Acc:HGNC:1713]	689.412	0.485636	0.0837996	5.79521	6.82371e-09	8.88701e-08	1.4002
10396	ATP8A1	ATPase phospholipid transporting 8A1 [Source:HGNC Symbol;Acc:HGNC:13531]	1605.4	0.468769	0.0808985	5.79453	6.8511e-09	8.91751e-08	1.38393
144717	FAM109A	family with sequence similarity 109 member A [Source:HGNC Symbol;Acc:HGNC:26509]	873.573	0.4394	0.0758686	5.79159	6.97213e-09	9.06458e-08	1.35604
348995	NUP43	nucleoporin 43 [Source:HGNC Symbol;Acc:HGNC:21182]	1578.52	0.383316	0.0661889	5.79124	6.9868e-09	9.0784e-08	1.30434
79811	SLTM	SAFB like transcription modulator [Source:HGNC Symbol;Acc:HGNC:20709]	2860.31	0.332489	0.057438	5.78867	7.09454e-09	9.21309e-08	1.25918
55666	NPLOC4	NPL4 homolog, ubiquitin recognition factor [Source:HGNC Symbol;Acc:HGNC:18261]	3478.27	-0.335553	0.0579695	-5.78844	7.10447e-09	9.21524e-08	-1.26186
8871	SYNJ2	synaptojanin 2 [Source:HGNC Symbol;Acc:HGNC:11504]	189.633	-0.806256	0.139289	-5.78837	7.10716e-09	9.21524e-08	-1.74867
84078	KBTBD7	kelch repeat and BTB domain containing 7 [Source:HGNC Symbol;Acc:HGNC:25266]	932.544	0.455815	0.078747	5.78834	7.10848e-09	9.21524e-08	1.37156
55582	KIF27	kinesin family member 27 [Source:HGNC Symbol;Acc:HGNC:18632]	307.336	0.687571	0.118795	5.7879	7.12734e-09	9.23437e-08	1.61057
6877	TAF5	TATA-box binding protein associated factor 5 [Source:HGNC Symbol;Acc:HGNC:11539]	664.965	0.481266	0.0831636	5.78698	7.16631e-09	9.27953e-08	1.39597
7625	ZNF74	zinc finger protein 74 [Source:HGNC Symbol;Acc:HGNC:13144]	1613.81	0.375897	0.064986	5.78427	7.28276e-09	9.41948e-08	1.29765
140886	PABPC5	poly(A) binding protein cytoplasmic 5 [Source:HGNC Symbol;Acc:HGNC:13629]	309.376	0.619934	0.107228	5.78147	7.40507e-09	9.55573e-08	1.53681
5053	PAH	phenylalanine hydroxylase [Source:HGNC Symbol;Acc:HGNC:8582]	231.964	0.699831	0.121052	5.78126	7.41419e-09	9.56201e-08	1.62431
51780	KDM3B	lysine demethylase 3B [Source:HGNC Symbol;Acc:HGNC:1337]	7079.73	0.292334	0.0505772	5.77996	7.47164e-09	9.63059e-08	1.22462
4774	NFIA	nuclear factor I A [Source:HGNC Symbol;Acc:HGNC:7784]	568.044	0.573745	0.0992877	5.77861	7.53191e-09	9.70272e-08	1.48838
285527	FRYL	FRY like transcription coactivator [Source:HGNC Symbol;Acc:HGNC:29127]	3972.29	0.305817	0.0529288	5.7779	7.56368e-09	9.73808e-08	1.23612
147011	PROCA1	protein interacting with cyclin A1 [Source:HGNC Symbol;Acc:HGNC:28600]	330.507	0.598829	0.103698	5.77475	7.7068e-09	9.91667e-08	1.51449
55794	DDX28	DEAD-box helicase 28 [Source:HGNC Symbol;Acc:HGNC:17330]	400.478	-0.5845	0.101266	-5.77191	7.83761e-09	1.00735e-07	-1.49952
79086	SMIM7	small integral membrane protein 7 [Source:HGNC Symbol;Acc:HGNC:28419]	1744.88	-0.344094	0.059628	-5.77069	7.89487e-09	1.01355e-07	-1.26935
55504	TNFRSF19	TNF receptor superfamily member 19 [Source:HGNC Symbol;Acc:HGNC:11915]	2263.95	-0.452355	0.0784715	-5.76458	8.186e-09	1.04973e-07	-1.36827
54930	HAUS4	HAUS augmin like complex subunit 4 [Source:HGNC Symbol;Acc:HGNC:20163]	796.408	0.464034	0.0805142	5.76339	8.24421e-09	1.05659e-07	1.37939
51760	SYT17	synaptotagmin 17 [Source:HGNC Symbol;Acc:HGNC:24119]	792.413	0.566034	0.0982481	5.76127	8.34853e-09	1.06935e-07	1.48045
51315	KRCC1	lysine rich coiled-coil 1 [Source:HGNC Symbol;Acc:HGNC:28039]	534.128	0.542906	0.0942767	5.75865	8.47902e-09	1.08545e-07	1.4569
6949	TCOF1	treacle ribosome biogenesis factor 1 [Source:HGNC Symbol;Acc:HGNC:11654]	2192.91	0.378474	0.0657329	5.75777	8.52347e-09	1.09052e-07	1.29997
30844	EHD4	EH domain containing 4 [Source:HGNC Symbol;Acc:HGNC:3245]	359.414	-0.672989	0.1169	-5.75694	8.56504e-09	1.09522e-07	-1.59437
6128	RPL6	ribosomal protein L6 [Source:HGNC Symbol;Acc:HGNC:10362]	25829.3	-0.314908	0.0547065	-5.75632	8.59671e-09	1.09864e-07	-1.24393
56052	ALG1	ALG1, chitobiosyldiphosphodolichol beta-mannosyltransferase [Source:HGNC Symbol;Acc:HGNC:18294]	653.636	-0.49666	0.0862937	-5.75546	8.64078e-09	1.10365e-07	-1.41094
5162	PDHB	pyruvate dehydrogenase E1 beta subunit [Source:HGNC Symbol;Acc:HGNC:8808]	1829.16	-0.403962	0.0701915	-5.75514	8.65719e-09	1.10512e-07	-1.32314
2235	FECH	ferrochelatase [Source:HGNC Symbol;Acc:HGNC:3647]	738.947	-0.489283	0.0850271	-5.75444	8.69293e-09	1.10905e-07	-1.40375
3781	KCNN2	potassium calcium-activated channel subfamily N member 2 [Source:HGNC Symbol;Acc:HGNC:6291]	34.2899	1.29534	0.225191	5.7522	8.80901e-09	1.12322e-07	2.45436
255403	ZNF718	zinc finger protein 718 [Source:HGNC Symbol;Acc:HGNC:26889]	582.089	0.491574	0.0854853	5.75039	8.90373e-09	1.13402e-07	1.40598
22983	MAST1	microtubule associated serine/threonine kinase 1 [Source:HGNC Symbol;Acc:HGNC:19034]	1326.04	0.372648	0.0648713	5.74442	9.22362e-09	1.1741e-07	1.29473
3094	HINT1	histidine triad nucleotide binding protein 1 [Source:HGNC Symbol;Acc:HGNC:4912]	5590.97	-0.296029	0.0515465	-5.74295	9.30417e-09	1.18368e-07	-1.22776
58158	NEUROD4	neuronal differentiation 4 [Source:HGNC Symbol;Acc:HGNC:13802]	303.069	1.25783	0.219116	5.74045	9.44234e-09	1.20058e-07	2.39135
83439	TCF7L1	transcription factor 7 like 1 [Source:HGNC Symbol;Acc:HGNC:11640]	1665.23	0.372419	0.0648856	5.73962	9.48871e-09	1.20579e-07	1.29452
55351	STK32B	serine/threonine kinase 32B [Source:HGNC Symbol;Acc:HGNC:14217]	284.043	1.29564	0.225753	5.7392	9.51225e-09	1.2081e-07	2.45486
3280	HES1	hes family bHLH transcription factor 1 [Source:HGNC Symbol;Acc:HGNC:5192]	1164.05	0.497161	0.0866311	5.73883	9.53353e-09	1.21012e-07	1.41143
389677	RBM12B	RNA binding motif protein 12B [Source:HGNC Symbol;Acc:HGNC:32310]	2665.36	0.355242	0.0619496	5.73437	9.78769e-09	1.24099e-07	1.2792
7762	ZNF215	zinc finger protein 215 [Source:HGNC Symbol;Acc:HGNC:13007]	236.232	0.682919	0.119104	5.73381	9.81988e-09	1.24437e-07	1.60538
8226	PUDP	pseudouridine 5'-phosphatase [Source:HGNC Symbol;Acc:HGNC:16818]	1507.75	-0.36887	0.0643497	-5.73227	9.90938e-09	1.255e-07	-1.29134
56255	TMX4	thioredoxin related transmembrane protein 4 [Source:HGNC Symbol;Acc:HGNC:25237]	2501.6	-0.376918	0.0657917	-5.72896	1.01046e-08	1.279e-07	-1.29857
10309	CCNO	cyclin O [Source:HGNC Symbol;Acc:HGNC:18576]	14.6891	-1.34802	0.235306	-5.72879	1.0115e-08	1.27961e-07	-2.54562
2941	GSTA4	glutathione S-transferase alpha 4 [Source:HGNC Symbol;Acc:HGNC:4629]	4259.77	-0.353793	0.0617689	-5.72769	1.01807e-08	1.28719e-07	-1.27792
50649	ARHGEF4	Rho guanine nucleotide exchange factor 4 [Source:HGNC Symbol;Acc:HGNC:684]	487.112	-0.549209	0.0958997	-5.72692	1.02272e-08	1.29235e-07	-1.46328
23345	SYNE1	spectrin repeat containing nuclear envelope protein 1 [Source:HGNC Symbol;Acc:HGNC:17089]	2187.84	0.353304	0.0617124	5.725	1.03431e-08	1.30479e-07	1.27748
26130	GAPVD1	GTPase activating protein and VPS9 domains 1 [Source:HGNC Symbol;Acc:HGNC:23375]	1903.89	0.366826	0.0641026	5.72249	1.04977e-08	1.32355e-07	1.28951
10561	IFI44	interferon induced protein 44 [Source:HGNC Symbol;Acc:HGNC:16938]	26.2333	-1.3468	0.235519	-5.71844	1.07504e-08	1.35314e-07	-2.54347
4713	NDUFB7	NADH:ubiquinone oxidoreductase subunit B7 [Source:HGNC Symbol;Acc:HGNC:7702]	1669.65	-0.367196	0.0642308	-5.71682	1.08535e-08	1.36535e-07	-1.28984
6231	RPS26	ribosomal protein S26 [Source:HGNC Symbol;Acc:HGNC:10414]	5222.61	-0.315709	0.0552411	-5.7151	1.09637e-08	1.37769e-07	-1.24462
10391	CORO2B	coronin 2B [Source:HGNC Symbol;Acc:HGNC:2256]	2641.46	-0.338668	0.0592611	-5.71484	1.09809e-08	1.37908e-07	-1.26459
22870	PPP6R1	protein phosphatase 6 regulatory subunit 1 [Source:HGNC Symbol;Acc:HGNC:29195]	1933.27	0.343792	0.0601616	5.71448	1.10042e-08	1.38123e-07	1.26909
83648	FAM167A	family with sequence similarity 167 member A [Source:HGNC Symbol;Acc:HGNC:15549]	481.046	0.517606	0.0905956	5.71336	1.10764e-08	1.38952e-07	1.43158
64778	FNDC3B	fibronectin type III domain containing 3B [Source:HGNC Symbol;Acc:HGNC:24670]	1493.51	-0.462187	0.0809004	-5.71304	1.10973e-08	1.39137e-07	-1.37763
9509	ADAMTS2	ADAM metallopeptidase with thrombospondin type 1 motif 2 [Source:HGNC Symbol;Acc:HGNC:218]	187.679	0.800325	0.140101	5.7125	1.11328e-08	1.39504e-07	1.74149
26262	TSPAN17	tetraspanin 17 [Source:HGNC Symbol;Acc:HGNC:13594]	1665.04	-0.360607	0.0631658	-5.70889	1.13714e-08	1.42414e-07	-1.28397
129642	MBOAT2	membrane bound O-acyltransferase domain containing 2 [Source:HGNC Symbol;Acc:HGNC:25193]	2709.08	0.327311	0.0573396	5.70828	1.14121e-08	1.42845e-07	1.25467
27154	BRPF3	bromodomain and PHD finger containing 3 [Source:HGNC Symbol;Acc:HGNC:14256]	2846.91	0.344613	0.0603726	5.7081	1.14246e-08	1.42922e-07	1.26981
55731	FAM222B	family with sequence similarity 222 member B [Source:HGNC Symbol;Acc:HGNC:25563]	1428.04	0.393282	0.0689647	5.70266	1.17955e-08	1.47316e-07	1.31338
54361	WNT4	Wnt family member 4 [Source:HGNC Symbol;Acc:HGNC:12783]	96.8301	-0.977174	0.171415	-5.70064	1.19355e-08	1.48982e-07	-1.96861
9066	SYT7	synaptotagmin 7 [Source:HGNC Symbol;Acc:HGNC:11514]	492.136	-0.557884	0.0978768	-5.69986	1.19908e-08	1.49589e-07	-1.47211
145864	HAPLN3	hyaluronan and proteoglycan link protein 3 [Source:HGNC Symbol;Acc:HGNC:21446]	140.654	-0.87941	0.154322	-5.69855	1.20831e-08	1.50579e-07	-1.83962
83855	KLF16	Kruppel like factor 16 [Source:HGNC Symbol;Acc:HGNC:16857]	380.212	-0.61564	0.108035	-5.69854	1.20835e-08	1.50579e-07	-1.53224
79080	CCDC86	coiled-coil domain containing 86 [Source:HGNC Symbol;Acc:HGNC:28359]	395.808	-0.609168	0.106914	-5.69772	1.21419e-08	1.51223e-07	-1.52538
5806	PTX3	pentraxin 3 [Source:HGNC Symbol;Acc:HGNC:9692]	272.637	-0.702562	0.123311	-5.69749	1.21582e-08	1.51343e-07	-1.62739
54882	ANKHD1	ankyrin repeat and KH domain containing 1 [Source:HGNC Symbol;Acc:HGNC:24714]	6223.28	0.27294	0.0479144	5.69641	1.22356e-08	1.52221e-07	1.20827
8120	AP3B2	adaptor related protein complex 3 beta 2 subunit [Source:HGNC Symbol;Acc:HGNC:567]	1022.06	0.413629	0.0726341	5.69469	1.23599e-08	1.53683e-07	1.33203
7414	VCL	vinculin [Source:HGNC Symbol;Acc:HGNC:12665]	2701.98	-0.8216	0.144278	-5.69456	1.23691e-08	1.53712e-07	-1.76737
64781	CERK	ceramide kinase [Source:HGNC Symbol;Acc:HGNC:19256]	6403.51	0.285533	0.0501442	5.69423	1.2393e-08	1.53925e-07	1.21886
8021	NUP214	nucleoporin 214 [Source:HGNC Symbol;Acc:HGNC:8064]	2604.53	0.375194	0.0658936	5.69393	1.24145e-08	1.54106e-07	1.29701
112937	GLB1L3	galactosidase beta 1 like 3 [Source:HGNC Symbol;Acc:HGNC:25147]	18.188	-1.35112	0.237307	-5.69357	1.2441e-08	1.54351e-07	-2.55111
6457	SH3GL3	SH3 domain containing GRB2 like 3, endophilin A3 [Source:HGNC Symbol;Acc:HGNC:10832]	323.045	-0.637885	0.11208	-5.69134	1.26044e-08	1.56292e-07	-1.55605
10150	MBNL2	muscleblind like splicing regulator 2 [Source:HGNC Symbol;Acc:HGNC:16746]	432.696	-0.605515	0.106429	-5.68936	1.27513e-08	1.58026e-07	-1.52152
4833	NME4	NME/NM23 nucleoside diphosphate kinase 4 [Source:HGNC Symbol;Acc:HGNC:7852]	3538.55	-0.416356	0.0732935	-5.68066	1.34173e-08	1.65915e-07	-1.33455
10095	ARPC1B	actin related protein 2/3 complex subunit 1B [Source:HGNC Symbol;Acc:HGNC:704]	353.309	-0.650621	0.114554	-5.6796	1.35011e-08	1.66859e-07	-1.56984
26528	DAZAP1	DAZ associated protein 1 [Source:HGNC Symbol;Acc:HGNC:2683]	2695.59	-0.327002	0.0576072	-5.67641	1.37553e-08	1.69908e-07	-1.2544
1789	DNMT3B	DNA methyltransferase 3 beta [Source:HGNC Symbol;Acc:HGNC:2979]	2528.38	0.319171	0.0562456	5.67459	1.39019e-08	1.71596e-07	1.24761
699	BUB1	BUB1 mitotic checkpoint serine/threonine kinase [Source:HGNC Symbol;Acc:HGNC:1148]	3056.92	0.332056	0.058517	5.67453	1.39072e-08	1.71596e-07	1.25881
140767	NRSN1	neurensin 1 [Source:HGNC Symbol;Acc:HGNC:17881]	279.615	0.790613	0.139356	5.67331	1.4006e-08	1.72721e-07	1.72981
8216	LZTR1	leucine zipper like transcription regulator 1 [Source:HGNC Symbol;Acc:HGNC:6742]	1542.16	0.383623	0.0676329	5.67214	1.41028e-08	1.73819e-07	1.30461
360023	ZBTB41	zinc finger and BTB domain containing 41 [Source:HGNC Symbol;Acc:HGNC:24819]	1084.97	0.496087	0.0874807	5.67081	1.42121e-08	1.7507e-07	1.41038
1264	CNN1	calponin 1 [Source:HGNC Symbol;Acc:HGNC:2155]	214.178	-0.759592	0.134008	-5.66824	1.44274e-08	1.77624e-07	-1.69301
55755	CDK5RAP2	CDK5 regulatory subunit associated protein 2 [Source:HGNC Symbol;Acc:HGNC:18672]	4047.82	0.317459	0.0560111	5.66779	1.44647e-08	1.77987e-07	1.24613
1284	COL4A2	collagen type IV alpha 2 chain [Source:HGNC Symbol;Acc:HGNC:2203]	8540.6	-0.744953	0.131456	-5.66695	1.45359e-08	1.7875e-07	-1.67592
646851	FAM227A	family with sequence similarity 227 member A [Source:HGNC Symbol;Acc:HGNC:44197]	922.463	0.40874	0.072128	5.66687	1.45426e-08	1.7875e-07	1.32753
3606	IL18	interleukin 18 [Source:HGNC Symbol;Acc:HGNC:5986]	21.4425	-1.33759	0.236106	-5.66522	1.4684e-08	1.8039e-07	-2.52729
121340	SP7	Sp7 transcription factor [Source:HGNC Symbol;Acc:HGNC:17321]	29.6875	1.29278	0.228231	5.66435	1.4758e-08	1.812e-07	2.44999
6678	SPARC	secreted protein acidic and cysteine rich [Source:HGNC Symbol;Acc:HGNC:11219]	13428.8	-0.89188	0.157465	-5.66398	1.47901e-08	1.81495e-07	-1.85559
4660	PPP1R12B	protein phosphatase 1 regulatory subunit 12B [Source:HGNC Symbol;Acc:HGNC:7619]	1413.05	0.380406	0.0671806	5.66244	1.49236e-08	1.83033e-07	1.30171
11034	DSTN	destrin, actin depolymerizing factor [Source:HGNC Symbol;Acc:HGNC:15750]	4805.29	-0.293675	0.0519877	-5.64893	1.6145e-08	1.97906e-07	-1.22576
89853	MVB12B	multivesicular body subunit 12B [Source:HGNC Symbol;Acc:HGNC:23368]	3773.04	-0.311252	0.0551109	-5.64774	1.62571e-08	1.99171e-07	-1.24078
158	ADSL	adenylosuccinate lyase [Source:HGNC Symbol;Acc:HGNC:291]	2017.79	-0.379169	0.0671564	-5.64606	1.64169e-08	2.0102e-07	-1.30059
4852	NPY	neuropeptide Y [Source:HGNC Symbol;Acc:HGNC:7955]	99.3024	-0.990539	0.175616	-5.64038	1.69671e-08	2.07644e-07	-1.98693
401720	FIGNL2	fidgetin like 2 [Source:HGNC Symbol;Acc:HGNC:13287]	691.657	0.562029	0.0996474	5.64018	1.69876e-08	2.07782e-07	1.47634
3074	HEXB	hexosaminidase subunit beta [Source:HGNC Symbol;Acc:HGNC:4879]	1242.34	-0.442015	0.0783763	-5.63965	1.70392e-08	2.083e-07	-1.3585
23576	DDAH1	dimethylarginine dimethylaminohydrolase 1 [Source:HGNC Symbol;Acc:HGNC:2715]	3476.86	-0.332707	0.0589989	-5.63921	1.70831e-08	2.08724e-07	-1.25937
26061	HACL1	2-hydroxyacyl-CoA lyase 1 [Source:HGNC Symbol;Acc:HGNC:17856]	411.172	-0.542981	0.0963118	-5.63774	1.72293e-08	2.10395e-07	-1.45698
8404	SPARCL1	SPARC like 1 [Source:HGNC Symbol;Acc:HGNC:11220]	34.7444	-1.27378	0.225952	-5.6374	1.72634e-08	2.10698e-07	-2.41795
5660	PSAP	prosaposin [Source:HGNC Symbol;Acc:HGNC:9498]	13282.9	-0.264647	0.0469512	-5.63664	1.73405e-08	2.11524e-07	-1.20134
467	ATF3	activating transcription factor 3 [Source:HGNC Symbol;Acc:HGNC:785]	354.289	-0.742007	0.13167	-5.63534	1.74717e-08	2.13009e-07	-1.6725
23154	NCDN	neurochondrin [Source:HGNC Symbol;Acc:HGNC:17597]	1146.5	-0.410238	0.0728363	-5.63233	1.77789e-08	2.16637e-07	-1.32891
7482	WNT2B	Wnt family member 2B [Source:HGNC Symbol;Acc:HGNC:12781]	588.644	-0.505838	0.0898726	-5.62839	1.819e-08	2.21527e-07	-1.41995
7779	SLC30A1	solute carrier family 30 member 1 [Source:HGNC Symbol;Acc:HGNC:11012]	1069.59	-0.39631	0.0704144	-5.62825	1.82044e-08	2.21582e-07	-1.31614
10178	TENM1	teneurin transmembrane protein 1 [Source:HGNC Symbol;Acc:HGNC:8117]	235.665	-0.720242	0.128162	-5.61978	1.91196e-08	2.32345e-07	-1.64746
7730	ZNF177	zinc finger protein 177 [Source:HGNC Symbol;Acc:HGNC:12966]	210.337	0.724275	0.128913	5.61833	1.92808e-08	2.34177e-07	1.65207
83871	RAB34	RAB34, member RAS oncogene family [Source:HGNC Symbol;Acc:HGNC:16519]	517.965	-0.613086	0.109125	-5.61822	1.92938e-08	2.34209e-07	-1.52953
23015	GOLGA8A	golgin A8 family member A [Source:HGNC Symbol;Acc:HGNC:31972]	996.182	0.427725	0.0761518	5.61674	1.94596e-08	2.36094e-07	1.34511
9969	MED13	mediator complex subunit 13 [Source:HGNC Symbol;Acc:HGNC:22474]	4579.42	0.306923	0.0546529	5.61586	1.95583e-08	2.37164e-07	1.23707
6159	RPL29	ribosomal protein L29 [Source:HGNC Symbol;Acc:HGNC:10331]	13927.9	-0.328832	0.0585554	-5.61575	1.9571e-08	2.3719e-07	-1.256
3675	ITGA3	integrin subunit alpha 3 [Source:HGNC Symbol;Acc:HGNC:6139]	681.481	-0.468267	0.083406	-5.61431	1.97347e-08	2.38939e-07	-1.38345
3301	DNAJA1	DnaJ heat shock protein family (Hsp40) member A1 [Source:HGNC Symbol;Acc:HGNC:5229]	11504.7	0.28729	0.0511711	5.61429	1.97365e-08	2.38939e-07	1.22035
84457	PHYHIPL	phytanoyl-CoA 2-hydroxylase interacting protein like [Source:HGNC Symbol;Acc:HGNC:29378]	1859.89	0.371017	0.0660896	5.61384	1.97881e-08	2.39435e-07	1.29326
8479	HIRIP3	HIRA interacting protein 3 [Source:HGNC Symbol;Acc:HGNC:4917]	1564.96	0.357585	0.0637112	5.61258	1.99327e-08	2.41055e-07	1.28128
4199	ME1	malic enzyme 1 [Source:HGNC Symbol;Acc:HGNC:6983]	135.779	-0.952433	0.169738	-5.61118	2.0095e-08	2.42888e-07	-1.93513
9632	SEC24C	SEC24 homolog C, COPII coat complex component [Source:HGNC Symbol;Acc:HGNC:10705]	3550.3	0.312758	0.0557878	5.6062	2.06812e-08	2.49705e-07	1.24208
55345	ZGRF1	zinc finger GRF-type containing 1 [Source:HGNC Symbol;Acc:HGNC:25654]	1095.59	0.451207	0.0804898	5.60577	2.07333e-08	2.502e-07	1.36718
9181	ARHGEF2	Rho/Rac guanine nucleotide exchange factor 2 [Source:HGNC Symbol;Acc:HGNC:682]	2982.54	0.293939	0.0524437	5.60486	2.08425e-08	2.51248e-07	1.22598
6541	SLC7A1	solute carrier family 7 member 1 [Source:HGNC Symbol;Acc:HGNC:11057]	1843.07	-0.342932	0.0612008	-5.60338	2.10206e-08	2.53259e-07	-1.26833
6238	RRBP1	ribosome binding protein 1 [Source:HGNC Symbol;Acc:HGNC:10448]	822.493	-0.510608	0.0911826	-5.59984	2.1455e-08	2.58079e-07	-1.42465
54460	MRPS21	mitochondrial ribosomal protein S21 [Source:HGNC Symbol;Acc:HGNC:14046]	1940.2	-0.337422	0.0602586	-5.59957	2.1488e-08	2.58338e-07	-1.2635
2950	GSTP1	glutathione S-transferase pi 1 [Source:HGNC Symbol;Acc:HGNC:4638]	12573	-0.723453	0.129298	-5.59521	2.2035e-08	2.64773e-07	-1.65113
9985	REC8	REC8 meiotic recombination protein [Source:HGNC Symbol;Acc:HGNC:16879]	1868.5	-0.452727	0.0809534	-5.59244	2.23901e-08	2.68896e-07	-1.36862
54914	FOCAD	focadhesin [Source:HGNC Symbol;Acc:HGNC:23377]	3242.93	0.34266	0.0612788	5.59183	2.24691e-08	2.6967e-07	1.26809
29984	RHOD	ras homolog family member D [Source:HGNC Symbol;Acc:HGNC:670]	27.4876	-1.30265	0.232959	-5.59176	2.24785e-08	2.6967e-07	-2.46681
6230	RPS25	ribosomal protein S25 [Source:HGNC Symbol;Acc:HGNC:10413]	10920.4	-0.336119	0.0601348	-5.58943	2.27822e-08	2.73168e-07	-1.26236
7041	TGFB1I1	transforming growth factor beta 1 induced transcript 1 [Source:HGNC Symbol;Acc:HGNC:11767]	196.114	-0.752989	0.134724	-5.58912	2.28217e-08	2.73496e-07	-1.68528
6139	RPL17	ribosomal protein L17 [Source:HGNC Symbol;Acc:HGNC:10307]	15551.2	-0.362415	0.0648533	-5.58823	2.29395e-08	2.74762e-07	-1.28558
5989	RFX1	regulatory factor X1 [Source:HGNC Symbol;Acc:HGNC:9982]	522.261	0.507904	0.0908903	5.5881	2.29564e-08	2.74817e-07	1.42198
64332	NFKBIZ	NFKB inhibitor zeta [Source:HGNC Symbol;Acc:HGNC:29805]	105.316	-0.938018	0.167873	-5.58766	2.30147e-08	2.75369e-07	-1.91589
57045	TWSG1	twisted gastrulation BMP signaling modulator 1 [Source:HGNC Symbol;Acc:HGNC:12429]	1811.8	-0.386803	0.0692659	-5.58432	2.34619e-08	2.80273e-07	-1.30749
134510	UBLCP1	ubiquitin like domain containing CTD phosphatase 1 [Source:HGNC Symbol;Acc:HGNC:28110]	1232.73	-0.399013	0.0714682	-5.58309	2.36284e-08	2.82112e-07	-1.31861
161424	NOP9	NOP9 nucleolar protein [Source:HGNC Symbol;Acc:HGNC:19826]	2560.64	0.325234	0.0583254	5.57619	2.45844e-08	2.93372e-07	1.25287
222553	SLC35F1	solute carrier family 35 member F1 [Source:HGNC Symbol;Acc:HGNC:21483]	2427.03	0.468375	0.0839985	5.576	2.4611e-08	2.93533e-07	1.38355
5743	PTGS2	prostaglandin-endoperoxide synthase 2 [Source:HGNC Symbol;Acc:HGNC:9605]	40.1944	1.20314	0.215798	5.5753	2.471e-08	2.94558e-07	2.3024
1951	CELSR3	cadherin EGF LAG seven-pass G-type receptor 3 [Source:HGNC Symbol;Acc:HGNC:3230]	5465.31	0.27767	0.0498136	5.57419	2.48681e-08	2.96285e-07	1.21224
79018	GID4	GID complex subunit 4 homolog [Source:HGNC Symbol;Acc:HGNC:28453]	408.57	0.543564	0.097551	5.5721	2.51689e-08	2.99711e-07	1.45757
94103	ORMDL3	ORMDL sphingolipid biosynthesis regulator 3 [Source:HGNC Symbol;Acc:HGNC:16038]	2154.99	-0.338607	0.0607702	-5.57192	2.51949e-08	2.99862e-07	-1.26453
58500	ZNF250	zinc finger protein 250 [Source:HGNC Symbol;Acc:HGNC:13044]	928.659	0.41533	0.0745504	5.57113	2.53086e-08	3.00929e-07	1.3336
79654	HECTD3	HECT domain E3 ubiquitin protein ligase 3 [Source:HGNC Symbol;Acc:HGNC:26117]	833.12	0.426892	0.0766259	5.57112	2.53113e-08	3.00929e-07	1.34433
84271	POLDIP3	DNA polymerase delta interacting protein 3 [Source:HGNC Symbol;Acc:HGNC:23782]	4054.4	0.283379	0.0509001	5.56736	2.58632e-08	3.07329e-07	1.21704
11282	MGAT4B	mannosyl (alpha-1,3-)-glycoprotein beta-1,4-N-acetylglucosaminyltransferase, isozyme B [Source:HGNC Symbol;Acc:HGNC:7048]	1687.45	-0.36504	0.0655879	-5.56567	2.6115e-08	3.10157e-07	-1.28792
166979	CDC20B	cell division cycle 20B [Source:HGNC Symbol;Acc:HGNC:24222]	10.2117	-1.26799	0.227924	-5.56321	2.64853e-08	3.14389e-07	-2.40826
3356	HTR2A	5-hydroxytryptamine receptor 2A [Source:HGNC Symbol;Acc:HGNC:5293]	157.906	0.798431	0.143524	5.56303	2.65124e-08	3.14498e-07	1.73921
283571	PROX2	prospero homeobox 2 [Source:HGNC Symbol;Acc:HGNC:26715]	74.0727	1.03899	0.18677	5.56297	2.65224e-08	3.14498e-07	2.05479
84775	ZNF607	zinc finger protein 607 [Source:HGNC Symbol;Acc:HGNC:28192]	529.019	0.506926	0.0911761	5.55986	2.69997e-08	3.19735e-07	1.42102
7477	WNT7B	Wnt family member 7B [Source:HGNC Symbol;Acc:HGNC:12787]	461.13	-1.2057	0.216859	-5.55981	2.70067e-08	3.19735e-07	-2.30648
3755	KCNG1	potassium voltage-gated channel modifier subfamily G member 1 [Source:HGNC Symbol;Acc:HGNC:6248]	164.676	-0.831887	0.149632	-5.55953	2.70497e-08	3.20076e-07	-1.78001
2258	FGF13	fibroblast growth factor 13 [Source:HGNC Symbol;Acc:HGNC:3670]	1492.61	0.394667	0.0710034	5.55842	2.72223e-08	3.2195e-07	1.31464
25788	FSBP	fibrinogen silencer binding protein [Source:HGNC Symbol;Acc:HGNC:43653]	644.546	0.459236	0.0826398	5.55708	2.74318e-08	3.24256e-07	1.37481
23114	NFASC	neurofascin [Source:HGNC Symbol;Acc:HGNC:29866]	2862.92	-0.325925	0.0586855	-5.55375	2.79599e-08	3.30152e-07	-1.25347
1399	CRKL	CRK like proto-oncogene, adaptor protein [Source:HGNC Symbol;Acc:HGNC:2363]	5032.75	0.301851	0.0543628	5.55253	2.8157e-08	3.32306e-07	1.23273
4139	MARK1	microtubule affinity regulating kinase 1 [Source:HGNC Symbol;Acc:HGNC:6896]	1561.97	0.362667	0.0653193	5.55222	2.82064e-08	3.32559e-07	1.2858
23307	FKBP15	FK506 binding protein 15 [Source:HGNC Symbol;Acc:HGNC:23397]	1120.86	0.397581	0.0716404	5.54967	2.86207e-08	3.37095e-07	1.3173
8867	SYNJ1	synaptojanin 1 [Source:HGNC Symbol;Acc:HGNC:11503]	1324.31	0.402051	0.0724462	5.54966	2.86227e-08	3.37095e-07	1.32139
222663	SCUBE3	signal peptide, CUB domain and EGF like domain containing 3 [Source:HGNC Symbol;Acc:HGNC:13655]	2306.93	0.381353	0.0687266	5.54883	2.8758e-08	3.38511e-07	1.30256
1730	DIAPH2	diaphanous related formin 2 [Source:HGNC Symbol;Acc:HGNC:2877]	231.719	-0.691902	0.124709	-5.54815	2.88704e-08	3.3948e-07	-1.61541
2181	ACSL3	acyl-CoA synthetase long chain family member 3 [Source:HGNC Symbol;Acc:HGNC:3570]	4003.18	0.311207	0.056106	5.54676	2.91006e-08	3.42007e-07	1.24075
51058	ZNF691	zinc finger protein 691 [Source:HGNC Symbol;Acc:HGNC:28028]	334.157	0.632764	0.114108	5.54533	2.93406e-08	3.44648e-07	1.55053
65083	NOL6	nucleolar protein 6 [Source:HGNC Symbol;Acc:HGNC:19910]	971.185	-0.464529	0.083781	-5.54456	2.9469e-08	3.45977e-07	-1.37987
7082	TJP1	tight junction protein 1 [Source:HGNC Symbol;Acc:HGNC:11827]	3511.74	0.306258	0.0552446	5.54367	2.96195e-08	3.47562e-07	1.2365
252983	STXBP4	syntaxin binding protein 4 [Source:HGNC Symbol;Acc:HGNC:19694]	817.42	0.455664	0.0822115	5.54258	2.98047e-08	3.49462e-07	1.37141
4715	NDUFB9	NADH:ubiquinone oxidoreductase subunit B9 [Source:HGNC Symbol;Acc:HGNC:7704]	2544.2	-0.31665	0.0571308	-5.54253	2.98124e-08	3.49462e-07	-1.24543
80146	UXS1	UDP-glucuronate decarboxylase 1 [Source:HGNC Symbol;Acc:HGNC:17729]	1104.47	-0.37383	0.0674758	-5.5402	3.02123e-08	3.53889e-07	-1.29579
4351	MPI	mannose phosphate isomerase [Source:HGNC Symbol;Acc:HGNC:7216]	3227.22	0.307504	0.0555053	5.54008	3.0234e-08	3.53889e-07	1.23756
57396	CLK4	CDC like kinase 4 [Source:HGNC Symbol;Acc:HGNC:13659]	726.445	0.466234	0.0841568	5.54006	3.02372e-08	3.53889e-07	1.3815
389136	VGLL3	vestigial like family member 3 [Source:HGNC Symbol;Acc:HGNC:24327]	138.357	-0.876013	0.158196	-5.53753	3.06765e-08	3.58844e-07	-1.8353
1258	CNGB1	cyclic nucleotide gated channel beta 1 [Source:HGNC Symbol;Acc:HGNC:2151]	149.463	-0.829282	0.149763	-5.53728	3.07198e-08	3.59163e-07	-1.7768
57407	NMRAL1	NmrA like redox sensor 1 [Source:HGNC Symbol;Acc:HGNC:24987]	88.7817	-0.984953	0.177884	-5.53706	3.07583e-08	3.59427e-07	-1.97925
10434	LYPLA1	lysophospholipase I [Source:HGNC Symbol;Acc:HGNC:6737]	2645.72	-0.336152	0.0607219	-5.53593	3.0958e-08	3.61573e-07	-1.26239
63951	DMRTA1	DMRT like family A1 [Source:HGNC Symbol;Acc:HGNC:13826]	464.281	-0.661313	0.119517	-5.53321	3.14422e-08	3.66847e-07	-1.58152
4072	EPCAM	epithelial cell adhesion molecule [Source:HGNC Symbol;Acc:HGNC:11529]	57.593	-1.10083	0.199043	-5.53059	3.19149e-08	3.72169e-07	-2.14478
10780	ZNF234	zinc finger protein 234 [Source:HGNC Symbol;Acc:HGNC:13027]	500.997	0.50914	0.0920704	5.5299	3.20407e-08	3.73443e-07	1.4232
57476	GRAMD1B	GRAM domain containing 1B [Source:HGNC Symbol;Acc:HGNC:29214]	655.605	0.462606	0.0836852	5.52792	3.24042e-08	3.77342e-07	1.37803
11320	MGAT4A	mannosyl (alpha-1,3-)-glycoprotein beta-1,4-N-acetylglucosaminyltransferase, isozyme A [Source:HGNC Symbol;Acc:HGNC:7047]	811.443	0.425572	0.0769862	5.5279	3.24087e-08	3.77342e-07	1.3431
9781	RNF144A	ring finger protein 144A [Source:HGNC Symbol;Acc:HGNC:20457]	2425.05	0.328037	0.0593433	5.52779	3.2429e-08	3.77383e-07	1.2553
115207	KCTD12	potassium channel tetramerization domain containing 12 [Source:HGNC Symbol;Acc:HGNC:14678]	325.118	-0.621238	0.112389	-5.52757	3.24699e-08	3.77664e-07	-1.53819
79644	SRD5A3	steroid 5 alpha-reductase 3 [Source:HGNC Symbol;Acc:HGNC:25812]	123.322	-0.861381	0.155858	-5.52669	3.26332e-08	3.79367e-07	-1.81678
57554	LRRC7	leucine rich repeat containing 7 [Source:HGNC Symbol;Acc:HGNC:18531]	240.671	-0.659438	0.119324	-5.52646	3.26756e-08	3.79566e-07	-1.57947
51013	EXOSC1	exosome component 1 [Source:HGNC Symbol;Acc:HGNC:17286]	469.89	-0.509981	0.0922806	-5.52642	3.2684e-08	3.79566e-07	-1.42403
51079	NDUFA13	NADH:ubiquinone oxidoreductase subunit A13 [Source:HGNC Symbol;Acc:HGNC:17194]	3560.2	-0.313157	0.0566787	-5.52514	3.29232e-08	3.81968e-07	-1.24242
8837	CFLAR	CASP8 and FADD like apoptosis regulator [Source:HGNC Symbol;Acc:HGNC:1876]	245.369	-0.674808	0.122134	-5.52513	3.29247e-08	3.81968e-07	-1.59638
5627	PROS1	protein S [Source:HGNC Symbol;Acc:HGNC:9456]	302.738	-0.62425	0.113011	-5.52378	3.31774e-08	3.84701e-07	-1.54141
51523	CXXC5	CXXC finger protein 5 [Source:HGNC Symbol;Acc:HGNC:26943]	2932.33	0.408803	0.0740549	5.52027	3.38475e-08	3.92269e-07	1.32758
339479	BRINP3	BMP/retinoic acid inducible neural specific 3 [Source:HGNC Symbol;Acc:HGNC:22393]	133.935	-0.830416	0.150451	-5.5195	3.39972e-08	3.93801e-07	-1.7782
2997	GYS1	glycogen synthase 1 [Source:HGNC Symbol;Acc:HGNC:4706]	1711.53	0.394355	0.0714577	5.51872	3.41474e-08	3.95337e-07	1.31436
100526842	RPL17-C18orf32	RPL17-C18orf32 readthrough [Source:HGNC Symbol;Acc:HGNC:44661]	17964.7	-0.342682	0.0621155	-5.51685	3.45127e-08	3.99156e-07	-1.26811
2967	GTF2H3	general transcription factor IIH subunit 3 [Source:HGNC Symbol;Acc:HGNC:4657]	1139.68	-0.380555	0.0689998	-5.5153	3.48184e-08	4.02485e-07	-1.30184
6996	TDG	thymine DNA glycosylase [Source:HGNC Symbol;Acc:HGNC:11700]	3411.2	-0.351101	0.0636867	-5.51294	3.52886e-08	4.07711e-07	-1.27553
1302	COL11A2	collagen type XI alpha 2 chain [Source:HGNC Symbol;Acc:HGNC:2187]	227.495	-0.689195	0.125038	-5.5119	3.54977e-08	4.09707e-07	-1.61238
51703	ACSL5	acyl-CoA synthetase long chain family member 5 [Source:HGNC Symbol;Acc:HGNC:16526]	31.2921	1.25547	0.227812	5.51101	3.56775e-08	4.11187e-07	2.38745
10652	YKT6	YKT6 v-SNARE homolog [Source:HGNC Symbol;Acc:HGNC:16959]	4280.66	-0.295593	0.0536369	-5.511	3.56808e-08	4.11187e-07	-1.22739
55920	RCC2	regulator of chromosome condensation 2 [Source:HGNC Symbol;Acc:HGNC:30297]	6307.69	0.332029	0.0602696	5.50906	3.60747e-08	4.15401e-07	1.25878
80228	ORAI2	ORAI calcium release-activated calcium modulator 2 [Source:HGNC Symbol;Acc:HGNC:21667]	2741.28	-0.32611	0.0592075	-5.50792	3.63104e-08	4.17802e-07	-1.25363
388585	HES5	hes family bHLH transcription factor 5 [Source:HGNC Symbol;Acc:HGNC:19764]	1040.64	0.433538	0.0787339	5.50637	3.66302e-08	4.21266e-07	1.35054
1973	EIF4A1	eukaryotic translation initiation factor 4A1 [Source:HGNC Symbol;Acc:HGNC:3282]	19459.1	-0.284176	0.0516152	-5.50566	3.67796e-08	4.22769e-07	-1.21771
2186	BPTF	bromodomain PHD finger transcription factor [Source:HGNC Symbol;Acc:HGNC:3581]	6136.11	0.267134	0.0485396	5.50342	3.72493e-08	4.27949e-07	1.20341
80223	RAB11FIP1	RAB11 family interacting protein 1 [Source:HGNC Symbol;Acc:HGNC:30265]	1614.41	-0.448543	0.0815078	-5.50307	3.73229e-08	4.28357e-07	-1.36466
53904	MYO3A	myosin IIIA [Source:HGNC Symbol;Acc:HGNC:7601]	215.259	0.695887	0.126497	5.50122	3.77173e-08	4.32664e-07	1.61988
901	CCNG2	cyclin G2 [Source:HGNC Symbol;Acc:HGNC:1593]	4000.17	0.322186	0.0585726	5.50063	3.78445e-08	4.33901e-07	1.25022
1024	CDK8	cyclin dependent kinase 8 [Source:HGNC Symbol;Acc:HGNC:1779]	1396.31	0.353895	0.064347	5.49978	3.80255e-08	4.35755e-07	1.27801
54665	RSBN1	round spermatid basic protein 1 [Source:HGNC Symbol;Acc:HGNC:25642]	2248.95	0.3999	0.0727697	5.49542	3.89789e-08	4.46226e-07	1.31942
57472	CNOT6	CCR4-NOT transcription complex subunit 6 [Source:HGNC Symbol;Acc:HGNC:14099]	3724.46	0.31682	0.0576545	5.49514	3.90401e-08	4.467e-07	1.24558
54732	TMED9	transmembrane p24 trafficking protein 9 [Source:HGNC Symbol;Acc:HGNC:24878]	3138.27	-0.347393	0.0632256	-5.4945	3.91816e-08	4.48091e-07	-1.27226
2683	B4GALT1	beta-1,4-galactosyltransferase 1 [Source:HGNC Symbol;Acc:HGNC:924]	563.014	-0.523036	0.0951944	-5.4944	3.92051e-08	4.48133e-07	-1.43698
55740	ENAH	ENAH, actin regulator [Source:HGNC Symbol;Acc:HGNC:18271]	12540.3	0.30797	0.0560578	5.4938	3.93376e-08	4.49418e-07	1.23796
54537	FAM35A	family with sequence similarity 35 member A [Source:HGNC Symbol;Acc:HGNC:28773]	964.63	-0.405954	0.0739159	-5.49211	3.97167e-08	4.5329e-07	-1.32496
84295	PHF6	PHD finger protein 6 [Source:HGNC Symbol;Acc:HGNC:18145]	4985.18	0.294128	0.0535599	5.49157	3.98381e-08	4.54444e-07	1.22614
775	CACNA1C	calcium voltage-gated channel subunit alpha1 C [Source:HGNC Symbol;Acc:HGNC:1390]	386.535	-0.549013	0.0999997	-5.49014	4.01606e-08	4.57661e-07	-1.46308
258010	SVIP	small VCP interacting protein [Source:HGNC Symbol;Acc:HGNC:25238]	714.522	-0.474386	0.0864219	-5.48918	4.03796e-08	4.59691e-07	-1.38933
148327	CREB3L4	cAMP responsive element binding protein 3 like 4 [Source:HGNC Symbol;Acc:HGNC:18854]	509.368	0.490528	0.0894193	5.48571	4.11805e-08	4.68372e-07	1.40496
100287932	TIMM23	translocase of inner mitochondrial membrane 23 [Source:HGNC Symbol;Acc:HGNC:17312]	1457.9	-0.395908	0.0721709	-5.4857	4.11838e-08	4.68372e-07	-1.31577
152185	SPICE1	spindle and centriole associated protein 1 [Source:HGNC Symbol;Acc:HGNC:25083]	874.121	0.437304	0.079761	5.48268	4.18927e-08	4.75954e-07	1.35407
869	CBLN1	cerebellin 1 precursor [Source:HGNC Symbol;Acc:HGNC:1543]	186.99	0.727875	0.132898	5.47695	4.32718e-08	4.91126e-07	1.6562
9400	RECQL5	RecQ like helicase 5 [Source:HGNC Symbol;Acc:HGNC:9950]	520.446	0.528612	0.0965312	5.47608	4.34854e-08	4.93302e-07	1.44254
152007	GLIPR2	GLI pathogenesis related 2 [Source:HGNC Symbol;Acc:HGNC:18007]	721.124	-0.445375	0.0813361	-5.47573	4.35701e-08	4.94013e-07	-1.36167
339231	ARL16	ADP ribosylation factor like GTPase 16 [Source:HGNC Symbol;Acc:HGNC:27902]	798.009	-0.41423	0.0756641	-5.4746	4.38513e-08	4.96952e-07	-1.33259
26108	PYGO1	pygopus family PHD finger 1 [Source:HGNC Symbol;Acc:HGNC:30256]	1290.09	0.374768	0.0684745	5.4731	4.42236e-08	5.00919e-07	1.29663
8092	ALX1	ALX homeobox 1 [Source:HGNC Symbol;Acc:HGNC:1494]	17.7105	1.29795	0.237251	5.47078	4.48062e-08	5.07263e-07	2.45879
1017	CDK2	cyclin dependent kinase 2 [Source:HGNC Symbol;Acc:HGNC:1771]	2991.07	0.305051	0.0557659	5.47022	4.4949e-08	5.08623e-07	1.23546
1347	COX7A2	cytochrome c oxidase subunit 7A2 [Source:HGNC Symbol;Acc:HGNC:2288]	3014.37	-0.312043	0.0570714	-5.46759	4.56197e-08	5.15695e-07	-1.24146
90639	COX19	COX19, cytochrome c oxidase assembly factor [Source:HGNC Symbol;Acc:HGNC:28074]	720.606	-0.438498	0.0802204	-5.46616	4.59877e-08	5.19595e-07	-1.35519
3765	KCNJ9	potassium voltage-gated channel subfamily J member 9 [Source:HGNC Symbol;Acc:HGNC:6270]	286.383	0.636794	0.116546	5.46391	4.65771e-08	5.25989e-07	1.55487
128434	VSTM2L	V-set and transmembrane domain containing 2 like [Source:HGNC Symbol;Acc:HGNC:16096]	442.167	-0.557792	0.102095	-5.46344	4.66999e-08	5.27112e-07	-1.47201
1845	DUSP3	dual specificity phosphatase 3 [Source:HGNC Symbol;Acc:HGNC:3069]	2165.29	-0.342227	0.062646	-5.46287	4.68497e-08	5.28537e-07	-1.26771
80071	CCDC15	coiled-coil domain containing 15 [Source:HGNC Symbol;Acc:HGNC:25798]	275.792	0.639639	0.1171	5.46234	4.69888e-08	5.29842e-07	1.55794
55120	FANCL	Fanconi anemia complementation group L [Source:HGNC Symbol;Acc:HGNC:20748]	941.609	0.405698	0.074343	5.45712	4.83932e-08	5.45132e-07	1.32473
9793	CKAP5	cytoskeleton associated protein 5 [Source:HGNC Symbol;Acc:HGNC:28959]	15238	0.240567	0.0441134	5.45337	4.94244e-08	5.56191e-07	1.18146
1977	EIF4E	eukaryotic translation initiation factor 4E [Source:HGNC Symbol;Acc:HGNC:3287]	1667.23	-0.336306	0.0617066	-5.45009	5.03454e-08	5.66272e-07	-1.26252
85416	ZIC5	Zic family member 5 [Source:HGNC Symbol;Acc:HGNC:20322]	440.589	-0.599882	0.110129	-5.44708	5.12033e-08	5.75635e-07	-1.51559
80351	TNKS2	tankyrase 2 [Source:HGNC Symbol;Acc:HGNC:15677]	3935.32	0.284825	0.0522905	5.44697	5.12355e-08	5.75709e-07	1.21826
57148	RALGAPB	Ral GTPase activating protein non-catalytic beta subunit [Source:HGNC Symbol;Acc:HGNC:29221]	3603.92	0.320217	0.0588162	5.44437	5.19897e-08	5.83601e-07	1.24852
9318	COPS2	COP9 signalosome subunit 2 [Source:HGNC Symbol;Acc:HGNC:30747]	3127.64	-0.33259	0.0610924	-5.44405	5.20812e-08	5.84337e-07	-1.25927
7257	TSNAX	translin associated factor X [Source:HGNC Symbol;Acc:HGNC:12380]	1359.89	-0.368081	0.0676203	-5.44335	5.22881e-08	5.86366e-07	-1.29064
58476	TP53INP2	tumor protein p53 inducible nuclear protein 2 [Source:HGNC Symbol;Acc:HGNC:16104]	1372.01	0.38339	0.0704368	5.44303	5.23813e-08	5.8712e-07	1.3044
29091	STXBP6	syntaxin binding protein 6 [Source:HGNC Symbol;Acc:HGNC:19666]	345.908	-0.597151	0.109749	-5.44105	5.29674e-08	5.93101e-07	-1.51273
24137	KIF4A	kinesin family member 4A [Source:HGNC Symbol;Acc:HGNC:13339]	2349.01	0.329321	0.0605253	5.44105	5.29677e-08	5.93101e-07	1.25642
2558	GABRA5	gamma-aminobutyric acid type A receptor alpha5 subunit [Source:HGNC Symbol;Acc:HGNC:4079]	65.9694	-1.08963	0.200341	-5.43887	5.36197e-08	5.99787e-07	-2.12819
6201	RPS7	ribosomal protein S7 [Source:HGNC Symbol;Acc:HGNC:10440]	17173	-0.356705	0.0655854	-5.43879	5.36447e-08	5.99787e-07	-1.2805
57528	KCTD16	potassium channel tetramerization domain containing 16 [Source:HGNC Symbol;Acc:HGNC:29244]	159.339	0.765429	0.140746	5.43836	5.37745e-08	6.00941e-07	1.69987
6117	RPA1	replication protein A1 [Source:HGNC Symbol;Acc:HGNC:10289]	4775.95	0.270408	0.0497248	5.43809	5.38541e-08	6.01233e-07	1.20615
4613	MYCN	MYCN proto-oncogene, bHLH transcription factor [Source:HGNC Symbol;Acc:HGNC:7559]	1884.14	-0.417546	0.0768032	-5.43657	5.43162e-08	6.05798e-07	-1.33565
4694	NDUFA1	NADH:ubiquinone oxidoreductase subunit A1 [Source:HGNC Symbol;Acc:HGNC:7683]	1367.53	-0.358923	0.0660202	-5.43657	5.43168e-08	6.05798e-07	-1.28247
255928	SYT14	synaptotagmin 14 [Source:HGNC Symbol;Acc:HGNC:23143]	1074.88	0.420857	0.0774295	5.43536	5.46872e-08	6.09627e-07	1.33872
79077	DCTPP1	dCTP pyrophosphatase 1 [Source:HGNC Symbol;Acc:HGNC:28777]	1221.69	-0.373897	0.0688204	-5.43293	5.54363e-08	6.17671e-07	-1.29585
3133	HLA-E	major histocompatibility complex, class I, E [Source:HGNC Symbol;Acc:HGNC:4962]	491.246	-0.518414	0.0954232	-5.43279	5.54809e-08	6.17863e-07	-1.43238
85460	ZNF518B	zinc finger protein 518B [Source:HGNC Symbol;Acc:HGNC:29365]	2454.67	0.313071	0.0576281	5.43261	5.5535e-08	6.1816e-07	1.24235
23294	ANKS1A	ankyrin repeat and sterile alpha motif domain containing 1A [Source:HGNC Symbol;Acc:HGNC:20961]	3203.58	0.313766	0.0577883	5.42958	5.64876e-08	6.28453e-07	1.24295
57506	MAVS	mitochondrial antiviral signaling protein [Source:HGNC Symbol;Acc:HGNC:29233]	3247.92	0.282107	0.0519615	5.42915	5.66216e-08	6.29632e-07	1.21597
7205	TRIP6	thyroid hormone receptor interactor 6 [Source:HGNC Symbol;Acc:HGNC:12311]	669.469	-0.563697	0.103856	-5.4277	5.7086e-08	6.34483e-07	-1.47805
114818	KLHL29	kelch like family member 29 [Source:HGNC Symbol;Acc:HGNC:29404]	381.606	-0.577412	0.106393	-5.42718	5.72523e-08	6.36017e-07	-1.49217
83698	CALN1	calneuron 1 [Source:HGNC Symbol;Acc:HGNC:13248]	37.1818	-1.1924	0.21973	-5.42667	5.74161e-08	6.37523e-07	-2.28533
64795	RMND5A	required for meiotic nuclear division 5 homolog A [Source:HGNC Symbol;Acc:HGNC:25850]	2751.51	0.317324	0.0584819	5.42601	5.76266e-08	6.39545e-07	1.24602
64975	MRPL41	mitochondrial ribosomal protein L41 [Source:HGNC Symbol;Acc:HGNC:14492]	611.568	-0.506865	0.0934278	-5.4252	5.78882e-08	6.42131e-07	-1.42096
84530	SRRM4	serine/arginine repetitive matrix 4 [Source:HGNC Symbol;Acc:HGNC:29389]	2007.14	0.396816	0.0731631	5.42372	5.83712e-08	6.46852e-07	1.3166
8992	ATP6V0E1	ATPase H+ transporting V0 subunit e1 [Source:HGNC Symbol;Acc:HGNC:863]	1148.8	-0.37185	0.0685949	-5.42096	5.92796e-08	6.56595e-07	-1.29401
57508	INTS2	integrator complex subunit 2 [Source:HGNC Symbol;Acc:HGNC:29241]	1257.01	0.36173	0.0667588	5.41845	6.01166e-08	6.65539e-07	1.28497
5429	POLH	DNA polymerase eta [Source:HGNC Symbol;Acc:HGNC:9181]	486.298	0.511111	0.0943726	5.41589	6.09852e-08	6.74823e-07	1.42515
6813	STXBP2	syntaxin binding protein 2 [Source:HGNC Symbol;Acc:HGNC:11445]	137.634	-0.861351	0.15905	-5.4156	6.1082e-08	6.75562e-07	-1.81674
90594	ZNF439	zinc finger protein 439 [Source:HGNC Symbol;Acc:HGNC:20873]	27.726	-1.26289	0.233243	-5.41449	6.1463e-08	6.79442e-07	-2.39976
650	BMP2	bone morphogenetic protein 2 [Source:HGNC Symbol;Acc:HGNC:1069]	82.7777	-0.972016	0.179575	-5.41286	6.20262e-08	6.85331e-07	-1.96158
10072	DPP3	dipeptidyl peptidase 3 [Source:HGNC Symbol;Acc:HGNC:3008]	1497.84	0.341274	0.0630514	5.41264	6.21019e-08	6.85832e-07	1.26688
91584	PLXNA4	plexin A4 [Source:HGNC Symbol;Acc:HGNC:9102]	557.147	-0.567032	0.104778	-5.41173	6.24194e-08	6.88662e-07	-1.48147
124961	ZFP3	ZFP3 zinc finger protein [Source:HGNC Symbol;Acc:HGNC:12861]	65.756	-1.02822	0.190016	-5.41122	6.25955e-08	6.90267e-07	-2.03951
11226	GALNT6	polypeptide N-acetylgalactosaminyltransferase 6 [Source:HGNC Symbol;Acc:HGNC:4128]	21.968	-1.28065	0.236696	-5.41053	6.28376e-08	6.92597e-07	-2.42948
133522	PPARGC1B	PPARG coactivator 1 beta [Source:HGNC Symbol;Acc:HGNC:30022]	44.8564	-1.18643	0.219293	-5.41023	6.29429e-08	6.93397e-07	-2.27589
57158	JPH2	junctophilin 2 [Source:HGNC Symbol;Acc:HGNC:14202]	50.0555	-1.19292	0.220496	-5.41015	6.29717e-08	6.93397e-07	-2.28614
23020	SNRNP200	small nuclear ribonucleoprotein U5 subunit 200 [Source:HGNC Symbol;Acc:HGNC:30859]	18050.7	0.268149	0.049573	5.40918	6.33152e-08	6.96838e-07	1.20426
50512	PODXL2	podocalyxin like 2 [Source:HGNC Symbol;Acc:HGNC:17936]	2903.79	-0.30222	0.0558819	-5.4082	6.3663e-08	7.00324e-07	-1.23304
1512	CTSH	cathepsin H [Source:HGNC Symbol;Acc:HGNC:2535]	124.948	-0.852742	0.157702	-5.40728	6.39873e-08	7.03548e-07	-1.80593
6156	RPL30	ribosomal protein L30 [Source:HGNC Symbol;Acc:HGNC:10333]	14177.3	-0.324174	0.0599709	-5.40553	6.46172e-08	7.10127e-07	-1.25195
36	ACADSB	acyl-CoA dehydrogenase short/branched chain [Source:HGNC Symbol;Acc:HGNC:91]	711.987	-0.461579	0.0854094	-5.40432	6.5055e-08	7.14509e-07	-1.37705
1350	COX7C	cytochrome c oxidase subunit 7C [Source:HGNC Symbol;Acc:HGNC:2292]	5286.8	-0.285013	0.0527387	-5.40425	6.50794e-08	7.14509e-07	-1.21842
54989	ZNF770	zinc finger protein 770 [Source:HGNC Symbol;Acc:HGNC:26061]	3017.48	0.305309	0.0565025	5.40346	6.53665e-08	7.17311e-07	1.23568
134548	SOWAHA	sosondowah ankyrin repeat domain family member A [Source:HGNC Symbol;Acc:HGNC:27033]	19.3403	-1.27943	0.23682	-5.40252	6.57124e-08	7.20372e-07	-2.42742
100529144	CORO7-PAM16	CORO7-PAM16 readthrough [Source:HGNC Symbol;Acc:HGNC:44424]	1216.06	-0.407	0.0753364	-5.40244	6.57414e-08	7.20372e-07	-1.32593
5337	PLD1	phospholipase D1 [Source:HGNC Symbol;Acc:HGNC:9067]	35.8493	-1.20755	0.2236	-5.40049	6.64602e-08	7.2754e-07	-2.30945
122786	FRMD6	FERM domain containing 6 [Source:HGNC Symbol;Acc:HGNC:19839]	667.087	-0.882006	0.163354	-5.39934	6.68859e-08	7.31845e-07	-1.84294
341019	DCDC1	doublecortin domain containing 1 [Source:HGNC Symbol;Acc:HGNC:20625]	136.69	-0.856474	0.158634	-5.39905	6.69938e-08	7.32313e-07	-1.81061
8507	ENC1	ectodermal-neural cortex 1 [Source:HGNC Symbol;Acc:HGNC:3345]	6274.88	-0.669632	0.124036	-5.39869	6.71309e-08	7.33456e-07	-1.59067
9823	ARMCX2	armadillo repeat containing, X-linked 2 [Source:HGNC Symbol;Acc:HGNC:16869]	1593.7	0.348415	0.0645461	5.39792	6.74197e-08	7.36255e-07	1.27316
90187	EMILIN3	elastin microfibril interfacer 3 [Source:HGNC Symbol;Acc:HGNC:16123]	617.783	-0.484959	0.0898442	-5.39778	6.74721e-08	7.3647e-07	-1.39955
7357	UGCG	UDP-glucose ceramide glucosyltransferase [Source:HGNC Symbol;Acc:HGNC:12524]	1044.34	-0.434766	0.0805519	-5.39734	6.76366e-08	7.37907e-07	-1.35169
10476	ATP5H	ATP synthase, H+ transporting, mitochondrial Fo complex subunit D [Source:HGNC Symbol;Acc:HGNC:845]	2090.42	-0.313552	0.0581138	-5.39547	6.83444e-08	7.44908e-07	-1.24276
51200	CPA4	carboxypeptidase A4 [Source:HGNC Symbol;Acc:HGNC:15740]	30.9326	-1.25471	0.232606	-5.39414	6.88507e-08	7.50063e-07	-2.38619
84316	NAA38	N(alpha)-acetyltransferase 38, NatC auxiliary subunit [Source:HGNC Symbol;Acc:HGNC:28212]	1053.23	-0.381714	0.0708055	-5.39103	7.00551e-08	7.62814e-07	-1.30289
91752	ZNF804A	zinc finger protein 804A [Source:HGNC Symbol;Acc:HGNC:21711]	207.832	-0.688086	0.127769	-5.38538	7.22911e-08	7.86022e-07	-1.61114
4817	NIT1	nitrilase 1 [Source:HGNC Symbol;Acc:HGNC:7828]	1399.42	0.354526	0.0658322	5.38529	7.23289e-08	7.86053e-07	1.27857
708	C1QBP	complement C1q binding protein [Source:HGNC Symbol;Acc:HGNC:1243]	2273.95	-0.316198	0.0587175	-5.38508	7.24142e-08	7.86601e-07	-1.24505
818	CAMK2G	calcium/calmodulin dependent protein kinase II gamma [Source:HGNC Symbol;Acc:HGNC:1463]	1359.38	-0.396649	0.0736853	-5.38302	7.32483e-08	7.95277e-07	-1.31645
391356	PTRHD1	peptidyl-tRNA hydrolase domain containing 1 [Source:HGNC Symbol;Acc:HGNC:33782]	621.933	-0.444442	0.0825971	-5.38085	7.41367e-08	8.04536e-07	-1.36079
5414	SEPT4	septin 4 [Source:HGNC Symbol;Acc:HGNC:9165]	307.623	0.576064	0.107077	5.3799	7.45267e-08	8.08378e-07	1.49078
26610	ELP4	elongator acetyltransferase complex subunit 4 [Source:HGNC Symbol;Acc:HGNC:1171]	2822.34	-0.381361	0.0708902	-5.37961	7.46488e-08	8.09312e-07	-1.30257
219854	TMEM218	transmembrane protein 218 [Source:HGNC Symbol;Acc:HGNC:27344]	741.682	0.43031	0.0800084	5.37831	7.5187e-08	8.14755e-07	1.34752
84002	B3GNT5	UDP-GlcNAc:betaGal beta-1,3-N-acetylglucosaminyltransferase 5 [Source:HGNC Symbol;Acc:HGNC:15684]	1589.46	-0.336537	0.062635	-5.37299	7.74407e-08	8.38774e-07	-1.26272
23022	PALLD	palladin, cytoskeletal associated protein [Source:HGNC Symbol;Acc:HGNC:17068]	6408.57	-0.352154	0.065544	-5.37279	7.7526e-08	8.39294e-07	-1.27647
9686	VGLL4	vestigial like family member 4 [Source:HGNC Symbol;Acc:HGNC:28966]	2768.25	0.290705	0.0541159	5.3719	7.79097e-08	8.42637e-07	1.22324
56917	MEIS3	Meis homeobox 3 [Source:HGNC Symbol;Acc:HGNC:29537]	4152.52	0.288878	0.053793	5.37018	7.86596e-08	8.5034e-07	1.22169
8085	KMT2D	lysine methyltransferase 2D [Source:HGNC Symbol;Acc:HGNC:7133]	6091.8	0.305269	0.0568476	5.36995	7.8757e-08	8.50983e-07	1.23565
6710	SPTB	spectrin beta, erythrocytic [Source:HGNC Symbol;Acc:HGNC:11274]	218.351	-0.677678	0.126301	-5.3656	8.06827e-08	8.70955e-07	-1.59956
51320	MEX3C	mex-3 RNA binding family member C [Source:HGNC Symbol;Acc:HGNC:28040]	2805.88	0.302712	0.0564238	5.36497	8.09617e-08	8.73548e-07	1.23346
7726	TRIM26	tripartite motif containing 26 [Source:HGNC Symbol;Acc:HGNC:12962]	1268.98	0.360378	0.0671948	5.36319	8.17669e-08	8.81767e-07	1.28376
22874	PLEKHA6	pleckstrin homology domain containing A6 [Source:HGNC Symbol;Acc:HGNC:17053]	870.439	0.402191	0.0749921	5.36311	8.18017e-08	8.81767e-07	1.32151
32	ACACB	acetyl-CoA carboxylase beta [Source:HGNC Symbol;Acc:HGNC:85]	639.015	0.531096	0.0990374	5.36258	8.20414e-08	8.83927e-07	1.44503
23013	SPEN	spen family transcriptional repressor [Source:HGNC Symbol;Acc:HGNC:17575]	6660.64	0.280801	0.0523698	5.36188	8.23601e-08	8.86936e-07	1.21487
128344	PIFO	primary cilia formation [Source:HGNC Symbol;Acc:HGNC:27009]	41.8025	-1.171	0.218425	-5.36111	8.27115e-08	8.90295e-07	-2.25168
81688	C6orf62	chromosome 6 open reading frame 62 [Source:HGNC Symbol;Acc:HGNC:20998]	3396.74	0.283885	0.0529692	5.35943	8.34846e-08	8.98188e-07	1.21747
100101467	ZSCAN30	zinc finger and SCAN domain containing 30 [Source:HGNC Symbol;Acc:HGNC:33517]	1491.42	0.393451	0.0734582	5.35613	8.50254e-08	9.14327e-07	1.31353
65110	UPF3A	UPF3A, regulator of nonsense mediated mRNA decay [Source:HGNC Symbol;Acc:HGNC:20332]	2060.09	-0.315995	0.0590043	-5.35546	8.53374e-08	9.17192e-07	-1.24487
9241	NOG	noggin [Source:HGNC Symbol;Acc:HGNC:7866]	258.844	0.648732	0.121136	5.35539	8.53732e-08	9.17192e-07	1.56779
55229	PANK4	pantothenate kinase 4 [Source:HGNC Symbol;Acc:HGNC:19366]	940.012	0.414678	0.0774663	5.35302	8.65002e-08	9.28857e-07	1.333
54918	CMTM6	CKLF like MARVEL transmembrane domain containing 6 [Source:HGNC Symbol;Acc:HGNC:19177]	1901.11	-0.314707	0.0587983	-5.35231	8.68371e-08	9.31922e-07	-1.24376
64397	ZNF106	zinc finger protein 106 [Source:HGNC Symbol;Acc:HGNC:12886]	3580.35	0.275956	0.0515597	5.35217	8.69069e-08	9.31922e-07	1.2108
64772	ENGASE	endo-beta-N-acetylglucosaminidase [Source:HGNC Symbol;Acc:HGNC:24622]	831.214	0.436386	0.0815346	5.35216	8.69099e-08	9.31922e-07	1.35321
1008	CDH10	cadherin 10 [Source:HGNC Symbol;Acc:HGNC:1749]	544.287	0.493973	0.0923434	5.34931	8.82913e-08	9.45385e-07	1.40832
677	ZFP36L1	ZFP36 ring finger protein like 1 [Source:HGNC Symbol;Acc:HGNC:1107]	3197.93	0.341041	0.0637564	5.34913	8.8378e-08	9.45863e-07	1.26667
9710	KIAA0355	KIAA0355 [Source:HGNC Symbol;Acc:HGNC:29016]	1536.91	0.341968	0.0639518	5.34728	8.92841e-08	9.55107e-07	1.26748
6263	RYR3	ryanodine receptor 3 [Source:HGNC Symbol;Acc:HGNC:10485]	397.48	0.582283	0.108917	5.3461	8.98698e-08	9.60459e-07	1.49722
3833	KIFC1	kinesin family member C1 [Source:HGNC Symbol;Acc:HGNC:6389]	2858.03	0.344192	0.0643978	5.34478	9.05251e-08	9.67004e-07	1.26944
8707	B3GALT2	beta-1,3-galactosyltransferase 2 [Source:HGNC Symbol;Acc:HGNC:917]	283.797	0.605859	0.113368	5.34418	9.08264e-08	9.69762e-07	1.52189
192286	HIGD2A	HIG1 hypoxia inducible domain family member 2A [Source:HGNC Symbol;Acc:HGNC:28311]	1408.92	-0.371323	0.0695057	-5.34234	9.17569e-08	9.79233e-07	-1.29354
8883	NAE1	NEDD8 activating enzyme E1 subunit 1 [Source:HGNC Symbol;Acc:HGNC:621]	3391.81	-0.320861	0.060061	-5.34225	9.1801e-08	9.7924e-07	-1.24908
91433	RCCD1	RCC1 domain containing 1 [Source:HGNC Symbol;Acc:HGNC:30457]	324.856	0.602877	0.112865	5.3416	9.21318e-08	9.81838e-07	1.51874
51750	RTEL1	regulator of telomere elongation helicase 1 [Source:HGNC Symbol;Acc:HGNC:15888]	653.33	0.463757	0.0868712	5.33845	9.37455e-08	9.98562e-07	1.37913
80184	CEP290	centrosomal protein 290 [Source:HGNC Symbol;Acc:HGNC:29021]	1613.26	0.346064	0.0648533	5.3361	9.49645e-08	1.01107e-06	1.27109
10155	TRIM28	tripartite motif containing 28 [Source:HGNC Symbol;Acc:HGNC:16384]	12298.6	0.282233	0.0528972	5.3355	9.52824e-08	1.01397e-06	1.21608
1288	COL4A6	collagen type IV alpha 6 chain [Source:HGNC Symbol;Acc:HGNC:2208]	4063.91	-0.435401	0.0816157	-5.33476	9.56685e-08	1.0176e-06	-1.35229
27336	HTATSF1	HIV-1 Tat specific factor 1 [Source:HGNC Symbol;Acc:HGNC:5276]	5092.46	0.281331	0.052738	5.33451	9.58037e-08	1.01856e-06	1.21532
26153	KIF26A	kinesin family member 26A [Source:HGNC Symbol;Acc:HGNC:20226]	2774.27	-0.371166	0.0695885	-5.33372	9.62204e-08	1.02251e-06	-1.2934
344148	NCKAP5	NCK associated protein 5 [Source:HGNC Symbol;Acc:HGNC:29847]	326.299	0.558914	0.104797	5.33332	9.64319e-08	1.02427e-06	1.47316
4841	NONO	non-POU domain containing octamer binding [Source:HGNC Symbol;Acc:HGNC:7871]	19603.8	0.25175	0.0472116	5.33237	9.69392e-08	1.02917e-06	1.19065
6157	RPL27A	ribosomal protein L27a [Source:HGNC Symbol;Acc:HGNC:10329]	16172.7	-0.302629	0.0567623	-5.33152	9.73936e-08	1.03351e-06	-1.23339
55132	LARP1B	La ribonucleoprotein domain family member 1B [Source:HGNC Symbol;Acc:HGNC:24704]	812.226	-0.421328	0.0790429	-5.33038	9.80091e-08	1.03906e-06	-1.33916
2342	FNTB	farnesyltransferase, CAAX box, beta [Source:HGNC Symbol;Acc:HGNC:3785]	1062.41	0.390005	0.0731962	5.32821	9.91864e-08	1.05055e-06	1.3104
51639	SF3B6	splicing factor 3b subunit 6 [Source:HGNC Symbol;Acc:HGNC:30096]	2182.02	-0.348257	0.0653785	-5.32678	9.99706e-08	1.05836e-06	-1.27302
10171	RCL1	RNA terminal phosphate cyclase like 1 [Source:HGNC Symbol;Acc:HGNC:17687]	313.639	-0.569057	0.106854	-5.32558	1.00631e-07	1.06485e-06	-1.48355
1801	DPH1	diphthamide biosynthesis 1 [Source:HGNC Symbol;Acc:HGNC:3003]	1011.36	-0.386458	0.072576	-5.32488	1.0102e-07	1.06847e-06	-1.30718
440279	UNC13C	unc-13 homolog C [Source:HGNC Symbol;Acc:HGNC:23149]	163.742	0.747051	0.140362	5.32232	1.02454e-07	1.08313e-06	1.67836
10409	BASP1	brain abundant membrane attached signal protein 1 [Source:HGNC Symbol;Acc:HGNC:957]	11512.5	-0.240831	0.0452559	-5.32154	1.02892e-07	1.08724e-06	-1.18167
5453	POU3F1	POU class 3 homeobox 1 [Source:HGNC Symbol;Acc:HGNC:9214]	118.418	0.862939	0.162191	5.32051	1.03474e-07	1.09264e-06	1.81874
3998	LMAN1	lectin, mannose binding 1 [Source:HGNC Symbol;Acc:HGNC:6631]	1731.93	-0.396315	0.0744887	-5.32047	1.035e-07	1.09264e-06	-1.31614
54207	KCNK10	potassium two pore domain channel subfamily K member 10 [Source:HGNC Symbol;Acc:HGNC:6273]	337.582	-0.555412	0.104419	-5.31906	1.04305e-07	1.10063e-06	-1.46959
9044	BTAF1	B-TFIID TATA-box binding protein associated factor 1 [Source:HGNC Symbol;Acc:HGNC:17307]	4440.9	0.308271	0.058071	5.30852	1.10519e-07	1.16511e-06	1.23822
23242	COBL	cordon-bleu WH2 repeat protein [Source:HGNC Symbol;Acc:HGNC:22199]	53.8253	-1.10982	0.209326	-5.30186	1.14626e-07	1.20671e-06	-2.15819
9690	UBE3C	ubiquitin protein ligase E3C [Source:HGNC Symbol;Acc:HGNC:16803]	1859.05	-0.324994	0.061301	-5.30162	1.14782e-07	1.20779e-06	-1.25266
4043	LRPAP1	LDL receptor related protein associated protein 1 [Source:HGNC Symbol;Acc:HGNC:6701]	2091.74	-0.328357	0.0619531	-5.3001	1.15742e-07	1.21675e-06	-1.25558
1212	CLTB	clathrin light chain B [Source:HGNC Symbol;Acc:HGNC:2091]	1116.52	-0.405816	0.0765718	-5.2998	1.15926e-07	1.21812e-06	-1.32484
8629	JRK	Jrk helix-turn-helix protein [Source:HGNC Symbol;Acc:HGNC:6199]	2332.04	0.299163	0.0564538	5.29925	1.16281e-07	1.22128e-06	1.23043
57188	ADAMTSL3	ADAMTS like 3 [Source:HGNC Symbol;Acc:HGNC:14633]	28.2477	-1.21949	0.230408	-5.29274	1.20496e-07	1.26496e-06	-2.32864
509	ATP5C1	ATP synthase, H+ transporting, mitochondrial F1 complex, gamma polypeptide 1 [Source:HGNC Symbol;Acc:HGNC:833]	4775.17	-0.303108	0.0572724	-5.2924	1.20722e-07	1.26674e-06	-1.2338
152273	FGD5	FYVE, RhoGEF and PH domain containing 5 [Source:HGNC Symbol;Acc:HGNC:19117]	21.9318	-1.24779	0.235802	-5.29167	1.21207e-07	1.27123e-06	-2.37477
10788	IQGAP2	IQ motif containing GTPase activating protein 2 [Source:HGNC Symbol;Acc:HGNC:6111]	1441.73	-0.363474	0.0687184	-5.28932	1.22771e-07	1.28644e-06	-1.28652
23334	SZT2	SZT2, KICSTOR complex subunit [Source:HGNC Symbol;Acc:HGNC:29040]	1995.43	0.341198	0.0645097	5.2891	1.22922e-07	1.28743e-06	1.26681
4152	MBD1	methyl-CpG binding domain protein 1 [Source:HGNC Symbol;Acc:HGNC:6916]	2105.77	0.316822	0.0599033	5.28889	1.23062e-07	1.28829e-06	1.24558
1964	EIF1AX	eukaryotic translation initiation factor 1A, X-linked [Source:HGNC Symbol;Acc:HGNC:3250]	7031.86	-0.271293	0.0512988	-5.28848	1.23335e-07	1.29055e-06	-1.20689
9760	TOX	thymocyte selection associated high mobility group box [Source:HGNC Symbol;Acc:HGNC:18988]	2172.82	-0.355811	0.0673181	-5.28552	1.25348e-07	1.31039e-06	-1.27971
2140	EYA3	EYA transcriptional coactivator and phosphatase 3 [Source:HGNC Symbol;Acc:HGNC:3521]	1368.62	0.340823	0.0644992	5.28415	1.26292e-07	1.31965e-06	1.26648
514	ATP5E	ATP synthase, H+ transporting, mitochondrial F1 complex, epsilon subunit [Source:HGNC Symbol;Acc:HGNC:838]	4833.29	-0.287296	0.0543743	-5.28366	1.26626e-07	1.32252e-06	-1.22035
54596	L1TD1	LINE1 type transposase domain containing 1 [Source:HGNC Symbol;Acc:HGNC:25595]	69.3519	-1.01806	0.19278	-5.28095	1.28517e-07	1.34103e-06	-2.02519
57478	USP31	ubiquitin specific peptidase 31 [Source:HGNC Symbol;Acc:HGNC:20060]	689.635	0.436488	0.0826549	5.28085	1.28589e-07	1.34116e-06	1.35331
10040	TOM1L1	target of myb1 like 1 membrane trafficking protein [Source:HGNC Symbol;Acc:HGNC:11983]	728.916	-0.417205	0.0790123	-5.28025	1.29008e-07	1.34491e-06	-1.33534
56924	PAK6	p21 (RAC1) activated kinase 6 [Source:HGNC Symbol;Acc:HGNC:16061]	91.8352	-0.929915	0.176116	-5.28011	1.29104e-07	1.34529e-06	-1.90516
2588	GALNS	galactosamine (N-acetyl)-6-sulfatase [Source:HGNC Symbol;Acc:HGNC:4122]	489.021	-0.505619	0.0957905	-5.27838	1.30329e-07	1.35742e-06	-1.41973
8635	RNASET2	ribonuclease T2 [Source:HGNC Symbol;Acc:HGNC:21686]	286.002	-0.597922	0.11329	-5.27782	1.30729e-07	1.36096e-06	-1.51354
8797	TNFRSF10A	TNF receptor superfamily member 10a [Source:HGNC Symbol;Acc:HGNC:11904]	34.2056	-1.18877	0.225243	-5.27773	1.30794e-07	1.361e-06	-2.27959
23354	HAUS5	HAUS augmin like complex subunit 5 [Source:HGNC Symbol;Acc:HGNC:29130]	865.706	0.42706	0.0809704	5.27427	1.33282e-07	1.38626e-06	1.34449
55679	LIMS2	LIM zinc finger domain containing 2 [Source:HGNC Symbol;Acc:HGNC:16084]	65.8655	-1.01879	0.193177	-5.27386	1.33586e-07	1.38878e-06	-2.02622
573	BAG1	BCL2 associated athanogene 1 [Source:HGNC Symbol;Acc:HGNC:937]	1586.33	-0.341555	0.0647653	-5.27374	1.33675e-07	1.38906e-06	-1.26712
6210	RPS15A	ribosomal protein S15a [Source:HGNC Symbol;Acc:HGNC:10389]	16590.1	-0.34497	0.0654276	-5.27255	1.34541e-07	1.39742e-06	-1.27012
200576	PIKFYVE	phosphoinositide kinase, FYVE-type zinc finger containing [Source:HGNC Symbol;Acc:HGNC:23785]	2834.13	0.3034	0.0575481	5.27211	1.34864e-07	1.40012e-06	1.23405
6134	RPL10	ribosomal protein L10 [Source:HGNC Symbol;Acc:HGNC:10298]	28150.1	-0.287486	0.0545358	-5.27151	1.35302e-07	1.40403e-06	-1.22051
92126	DSEL	dermatan sulfate epimerase-like [Source:HGNC Symbol;Acc:HGNC:18144]	527.237	-0.526596	0.0999061	-5.27091	1.35751e-07	1.40803e-06	-1.44053
93099	DMKN	dermokine [Source:HGNC Symbol;Acc:HGNC:25063]	35.3811	-1.17357	0.222663	-5.27063	1.35953e-07	1.40948e-06	-2.2557
1808	DPYSL2	dihydropyrimidinase like 2 [Source:HGNC Symbol;Acc:HGNC:3014]	13377.8	0.284703	0.0540214	5.27019	1.36285e-07	1.41227e-06	1.21816
81620	CDT1	chromatin licensing and DNA replication factor 1 [Source:HGNC Symbol;Acc:HGNC:24576]	928.506	0.473998	0.0899635	5.26877	1.37338e-07	1.42253e-06	1.38895
282996	RBM20	RNA binding motif protein 20 [Source:HGNC Symbol;Acc:HGNC:27424]	53.078	-1.1349	0.215442	-5.26778	1.3808e-07	1.4289e-06	-2.19604
5504	PPP1R2	protein phosphatase 1 regulatory inhibitor subunit 2 [Source:HGNC Symbol;Acc:HGNC:9288]	1795.51	-0.350122	0.0665109	-5.26412	1.40859e-07	1.45699e-06	-1.27467
54602	NDFIP2	Nedd4 family interacting protein 2 [Source:HGNC Symbol;Acc:HGNC:18537]	684.711	-0.426195	0.0809792	-5.26302	1.41711e-07	1.46513e-06	-1.34368
4300	MLLT3	MLLT3, super elongation complex subunit [Source:HGNC Symbol;Acc:HGNC:7136]	1038.98	0.439229	0.0834794	5.26152	1.42869e-07	1.47575e-06	1.35588
85445	CNTNAP4	contactin associated protein like 4 [Source:HGNC Symbol;Acc:HGNC:18747]	104.176	-0.878238	0.166929	-5.26114	1.43163e-07	1.47811e-06	-1.83813
1392	CRH	corticotropin releasing hormone [Source:HGNC Symbol;Acc:HGNC:2355]	16.2609	-1.24595	0.236904	-5.25932	1.44588e-07	1.49213e-06	-2.37175
2281	FKBP1B	FK506 binding protein 1B [Source:HGNC Symbol;Acc:HGNC:3712]	588.846	-0.466241	0.0886786	-5.25765	1.45909e-07	1.50507e-06	-1.3815
5332	PLCB4	phospholipase C beta 4 [Source:HGNC Symbol;Acc:HGNC:9059]	847.442	0.409933	0.0779703	5.25755	1.45988e-07	1.5052e-06	1.32862
6727	SRP14	signal recognition particle 14 [Source:HGNC Symbol;Acc:HGNC:11299]	7342.77	-0.271205	0.0515854	-5.2574	1.46107e-07	1.50573e-06	-1.20682
10982	MAPRE2	microtubule associated protein RP/EB family member 2 [Source:HGNC Symbol;Acc:HGNC:6891]	3646.44	0.301805	0.0574261	5.25554	1.47594e-07	1.51967e-06	1.23269
5747	PTK2	protein tyrosine kinase 2 [Source:HGNC Symbol;Acc:HGNC:9611]	5765.91	0.252286	0.0480123	5.25461	1.48335e-07	1.5266e-06	1.19109
3005	H1F0	H1 histone family member 0 [Source:HGNC Symbol;Acc:HGNC:4714]	10375.6	0.692919	0.131899	5.25341	1.49308e-07	1.53591e-06	1.61655
118980	SFXN2	sideroflexin 2 [Source:HGNC Symbol;Acc:HGNC:16086]	368.893	-0.540295	0.102859	-5.25277	1.49825e-07	1.54053e-06	-1.45427
81555	YIPF5	Yip1 domain family member 5 [Source:HGNC Symbol;Acc:HGNC:24877]	1342	-0.336706	0.064103	-5.25257	1.49991e-07	1.54153e-06	-1.26287
221092	HNRNPUL2	heterogeneous nuclear ribonucleoprotein U like 2 [Source:HGNC Symbol;Acc:HGNC:25451]	7564.23	0.245158	0.0466841	5.25142	1.50935e-07	1.55052e-06	1.18522
3977	LIFR	LIF receptor alpha [Source:HGNC Symbol;Acc:HGNC:6597]	1849.86	-0.410952	0.0782635	-5.25088	1.51378e-07	1.55437e-06	-1.32956
26249	KLHL3	kelch like family member 3 [Source:HGNC Symbol;Acc:HGNC:6354]	509.344	0.482298	0.0918541	5.25069	1.5153e-07	1.55522e-06	1.39697
23057	NMNAT2	nicotinamide nucleotide adenylyltransferase 2 [Source:HGNC Symbol;Acc:HGNC:16789]	2554.45	0.429524	0.0818173	5.24979	1.52276e-07	1.56216e-06	1.34679
9931	HELZ	helicase with zinc finger [Source:HGNC Symbol;Acc:HGNC:16878]	2232.01	0.321871	0.061316	5.24938	1.52613e-07	1.56491e-06	1.24995
8277	TKTL1	transketolase like 1 [Source:HGNC Symbol;Acc:HGNC:11835]	229.973	-0.718449	0.136887	-5.2485	1.53345e-07	1.5717e-06	-1.64541
7627	ZNF75A	zinc finger protein 75a [Source:HGNC Symbol;Acc:HGNC:13146]	918.271	-0.396444	0.0755548	-5.2471	1.5451e-07	1.58292e-06	-1.31626
57486	NLN	neurolysin [Source:HGNC Symbol;Acc:HGNC:16058]	1792.64	-0.364605	0.0694897	-5.24689	1.54687e-07	1.58402e-06	-1.28753
2863	GPR39	G protein-coupled receptor 39 [Source:HGNC Symbol;Acc:HGNC:4496]	624.079	-0.596306	0.113653	-5.24674	1.54812e-07	1.58458e-06	-1.51184
84296	GINS4	GINS complex subunit 4 [Source:HGNC Symbol;Acc:HGNC:28226]	1310.44	0.354679	0.0676037	5.24645	1.55056e-07	1.58635e-06	1.2787
355	FAS	Fas cell surface death receptor [Source:HGNC Symbol;Acc:HGNC:11920]	121.704	-0.863985	0.164696	-5.24592	1.55503e-07	1.5902e-06	-1.82006
4538	MT-ND4	mitochondrially encoded NADH:ubiquinone oxidoreductase core subunit 4 [Source:HGNC Symbol;Acc:HGNC:7459]	97477.6	-0.275175	0.0524562	-5.2458	1.55604e-07	1.59051e-06	-1.21014
79738	BBS10	Bardet-Biedl syndrome 10 [Source:HGNC Symbol;Acc:HGNC:26291]	1044.17	0.397584	0.0758034	5.24494	1.56331e-07	1.59722e-06	1.3173
79870	BAALC	BAALC, MAP3K1 and KLF4 binding [Source:HGNC Symbol;Acc:HGNC:14333]	567.664	-0.484486	0.0923859	-5.24415	1.57002e-07	1.60334e-06	-1.39909
57585	CRAMP1	cramped chromatin regulator homolog 1 [Source:HGNC Symbol;Acc:HGNC:14122]	2017.48	0.337795	0.06444	5.242	1.58843e-07	1.62067e-06	1.26382
51234	EMC4	ER membrane protein complex subunit 4 [Source:HGNC Symbol;Acc:HGNC:28032]	1951.07	-0.328459	0.0626666	-5.24138	1.59381e-07	1.62469e-06	-1.25567
51588	PIAS4	protein inhibitor of activated STAT 4 [Source:HGNC Symbol;Acc:HGNC:17002]	1159	0.370786	0.0707433	5.24128	1.59464e-07	1.6248e-06	1.29306
6666	SOX12	SRY-box 12 [Source:HGNC Symbol;Acc:HGNC:11198]	4410.22	0.285386	0.0544677	5.23955	1.60969e-07	1.63866e-06	1.21874
6728	SRP19	signal recognition particle 19 [Source:HGNC Symbol;Acc:HGNC:11300]	1161.26	-0.364206	0.0695179	-5.23902	1.61431e-07	1.64261e-06	-1.28717
10988	METAP2	methionyl aminopeptidase 2 [Source:HGNC Symbol;Acc:HGNC:16672]	3312.19	-0.287328	0.0548555	-5.2379	1.62412e-07	1.65184e-06	-1.22038
8878	SQSTM1	sequestosome 1 [Source:HGNC Symbol;Acc:HGNC:11280]	2732.8	-0.317665	0.0606571	-5.23706	1.63152e-07	1.65863e-06	-1.24631
5493	PPL	periplakin [Source:HGNC Symbol;Acc:HGNC:9273]	202.474	-0.717504	0.13704	-5.23573	1.6433e-07	1.66984e-06	-1.64433
56937	PMEPA1	prostate transmembrane protein, androgen induced 1 [Source:HGNC Symbol;Acc:HGNC:14107]	2221.99	0.982753	0.187784	5.23343	1.66396e-07	1.69008e-06	1.97623
7776	ZNF236	zinc finger protein 236 [Source:HGNC Symbol;Acc:HGNC:13028]	832.456	0.398487	0.0761543	5.23262	1.67126e-07	1.69585e-06	1.31812
151636	DTX3L	deltex E3 ubiquitin ligase 3L [Source:HGNC Symbol;Acc:HGNC:30323]	55.3729	-1.03629	0.198047	-5.23255	1.6719e-07	1.69585e-06	-2.05095
1047	CLGN	calmegin [Source:HGNC Symbol;Acc:HGNC:2060]	1326.6	-0.441807	0.0844447	-5.2319	1.67773e-07	1.70099e-06	-1.3583
3340	NDST1	N-deacetylase and N-sulfotransferase 1 [Source:HGNC Symbol;Acc:HGNC:7680]	5598.54	-0.328044	0.0627042	-5.23161	1.68041e-07	1.70294e-06	-1.25531
5464	PPA1	pyrophosphatase (inorganic) 1 [Source:HGNC Symbol;Acc:HGNC:9226]	3431.19	-0.306235	0.0585506	-5.23026	1.69275e-07	1.71468e-06	-1.23648
6135	RPL11	ribosomal protein L11 [Source:HGNC Symbol;Acc:HGNC:10301]	17655	-0.296004	0.056604	-5.22938	1.70078e-07	1.72204e-06	-1.22774
8490	RGS5	regulator of G protein signaling 5 [Source:HGNC Symbol;Acc:HGNC:10001]	284.121	-1.10976	0.212284	-5.22769	1.71641e-07	1.73708e-06	-2.15809
6821	SUOX	sulfite oxidase [Source:HGNC Symbol;Acc:HGNC:11460]	827.601	0.391592	0.0749442	5.22511	1.7405e-07	1.76068e-06	1.31184
9675	TTI1	TELO2 interacting protein 1 [Source:HGNC Symbol;Acc:HGNC:29029]	1679.48	0.342965	0.0656646	5.22298	1.76067e-07	1.78028e-06	1.26836
10194	TSHZ1	teashirt zinc finger homeobox 1 [Source:HGNC Symbol;Acc:HGNC:10669]	1555.22	-0.420717	0.080564	-5.22214	1.76864e-07	1.78753e-06	-1.33859
64427	TTC31	tetratricopeptide repeat domain 31 [Source:HGNC Symbol;Acc:HGNC:25759]	635.033	0.463977	0.0888878	5.2198	1.79118e-07	1.8095e-06	1.37934
7439	BEST1	bestrophin 1 [Source:HGNC Symbol;Acc:HGNC:12703]	15553.9	-0.255223	0.0488968	-5.21964	1.79276e-07	1.81028e-06	-1.19352
170689	ADAMTS15	ADAM metallopeptidase with thrombospondin type 1 motif 15 [Source:HGNC Symbol;Acc:HGNC:16305]	249.956	-1.18612	0.227271	-5.21895	1.79938e-07	1.81615e-06	-2.2754
255758	TCTEX1D2	Tctex1 domain containing 2 [Source:HGNC Symbol;Acc:HGNC:28482]	796.856	-0.395656	0.0758235	-5.21812	1.80752e-07	1.82356e-06	-1.31554
144165	PRICKLE1	prickle planar cell polarity protein 1 [Source:HGNC Symbol;Acc:HGNC:17019]	300.514	-0.600002	0.11502	-5.21651	1.82324e-07	1.83776e-06	-1.51572
51021	MRPS16	mitochondrial ribosomal protein S16 [Source:HGNC Symbol;Acc:HGNC:14048]	2970.63	-0.280828	0.0538387	-5.2161	1.82733e-07	1.84107e-06	-1.21489
51594	NBAS	neuroblastoma amplified sequence [Source:HGNC Symbol;Acc:HGNC:15625]	2999.07	0.297709	0.0570814	5.21552	1.83307e-07	1.84602e-06	1.22919
4627	MYH9	myosin heavy chain 9 [Source:HGNC Symbol;Acc:HGNC:7579]	8253.94	-0.84856	0.162723	-5.21474	1.84074e-07	1.85292e-06	-1.8007
2131	EXT1	exostosin glycosyltransferase 1 [Source:HGNC Symbol;Acc:HGNC:3512]	1429.73	-0.389044	0.0746209	-5.2136	1.85209e-07	1.8632e-06	-1.30953
255520	ELMOD2	ELMO domain containing 2 [Source:HGNC Symbol;Acc:HGNC:28111]	2564.47	0.297469	0.057057	5.21355	1.85261e-07	1.8632e-06	1.22899
5507	PPP1R3C	protein phosphatase 1 regulatory subunit 3C [Source:HGNC Symbol;Acc:HGNC:9293]	169.177	0.722632	0.138657	5.21167	1.87148e-07	1.88134e-06	1.65019
11075	STMN2	stathmin 2 [Source:HGNC Symbol;Acc:HGNC:10577]	23664.8	-0.354309	0.067986	-5.2115	1.87325e-07	1.88227e-06	-1.27837
50487	PLA2G3	phospholipase A2 group III [Source:HGNC Symbol;Acc:HGNC:17934]	665.169	0.460745	0.0884646	5.20825	1.90635e-07	1.91468e-06	1.37625
9136	RRP9	ribosomal RNA processing 9, U3 small nucleolar RNA binding protein [Source:HGNC Symbol;Acc:HGNC:16829]	411.253	-0.539427	0.103576	-5.20803	1.90857e-07	1.91606e-06	-1.45339
55204	GOLPH3L	golgi phosphoprotein 3 like [Source:HGNC Symbol;Acc:HGNC:24882]	579.08	0.467442	0.0897698	5.20712	1.91792e-07	1.92458e-06	1.38266
51491	NOP16	NOP16 nucleolar protein [Source:HGNC Symbol;Acc:HGNC:26934]	1297.86	-0.342076	0.065718	-5.20521	1.93782e-07	1.94321e-06	-1.26758
9415	FADS2	fatty acid desaturase 2 [Source:HGNC Symbol;Acc:HGNC:3575]	22582.7	0.228324	0.0438648	5.20517	1.93821e-07	1.94321e-06	1.17147
9141	PDCD5	programmed cell death 5 [Source:HGNC Symbol;Acc:HGNC:8764]	1347.56	-0.342813	0.0658678	-5.20456	1.94455e-07	1.94871e-06	-1.26823
6793	STK10	serine/threonine kinase 10 [Source:HGNC Symbol;Acc:HGNC:11388]	490.426	-0.469798	0.0903476	-5.19989	1.99404e-07	1.99693e-06	-1.38492
3313	HSPA9	heat shock protein family A (Hsp70) member 9 [Source:HGNC Symbol;Acc:HGNC:5244]	7044.84	-0.267766	0.0515148	-5.19784	2.01612e-07	2.01684e-06	-1.20394
8872	CDC123	cell division cycle 123 [Source:HGNC Symbol;Acc:HGNC:16827]	2416.84	-0.304595	0.0586077	-5.19718	2.02333e-07	2.02225e-06	-1.23507
27295	PDLIM3	PDZ and LIM domain 3 [Source:HGNC Symbol;Acc:HGNC:20767]	901.937	0.410692	0.0790321	5.19652	2.0305e-07	2.02852e-06	1.32932
56952	PRTFDC1	phosphoribosyl transferase domain containing 1 [Source:HGNC Symbol;Acc:HGNC:23333]	850.901	-0.448082	0.086258	-5.19467	2.0508e-07	2.04789e-06	-1.36423
55052	MRPL20	mitochondrial ribosomal protein L20 [Source:HGNC Symbol;Acc:HGNC:14478]	1280.05	-0.3845	0.0740326	-5.19365	2.06205e-07	2.05822e-06	-1.30541
4729	NDUFV2	NADH:ubiquinone oxidoreductase core subunit V2 [Source:HGNC Symbol;Acc:HGNC:7717]	2256.86	-0.315741	0.0608075	-5.19247	2.07526e-07	2.06957e-06	-1.24465
79684	MSANTD2	Myb/SANT DNA binding domain containing 2 [Source:HGNC Symbol;Acc:HGNC:26266]	726.646	0.452593	0.0871722	5.19194	2.08115e-07	2.07452e-06	1.3685
11212	PLPBP	pyridoxal phosphate binding protein [Source:HGNC Symbol;Acc:HGNC:9457]	1343.79	0.355041	0.0684149	5.18952	2.10833e-07	2.09975e-06	1.27902
50848	F11R	F11 receptor [Source:HGNC Symbol;Acc:HGNC:14685]	424.627	-0.603097	0.116251	-5.18789	2.1269e-07	2.11731e-06	-1.51897
89894	TMEM116	transmembrane protein 116 [Source:HGNC Symbol;Acc:HGNC:25084]	308.463	0.555131	0.107015	5.18741	2.13239e-07	2.12184e-06	1.4693
1303	COL12A1	collagen type XII alpha 1 chain [Source:HGNC Symbol;Acc:HGNC:2188]	156.549	-1.18846	0.229161	-5.18613	2.14704e-07	2.13547e-06	-2.27909
4204	MECP2	methyl-CpG binding protein 2 [Source:HGNC Symbol;Acc:HGNC:6990]	3951.38	0.272888	0.0526261	5.18541	2.15537e-07	2.14281e-06	1.20822
85378	TUBGCP6	tubulin gamma complex associated protein 6 [Source:HGNC Symbol;Acc:HGNC:18127]	1532.52	0.368021	0.0709752	5.18521	2.15773e-07	2.14421e-06	1.29058
3106	HLA-B	major histocompatibility complex, class I, B [Source:HGNC Symbol;Acc:HGNC:4932]	1145.9	-0.457593	0.0883053	-5.18194	2.19594e-07	2.18122e-06	-1.37325
7474	WNT5A	Wnt family member 5A [Source:HGNC Symbol;Acc:HGNC:12784]	84.5654	-0.983184	0.189786	-5.18049	2.21306e-07	2.19726e-06	-1.97682
85508	SCRT2	scratch family transcriptional repressor 2 [Source:HGNC Symbol;Acc:HGNC:15952]	1684.75	0.348098	0.0671999	5.18003	2.21852e-07	2.2017e-06	1.27288
55109	AGGF1	angiogenic factor with G-patch and FHA domains 1 [Source:HGNC Symbol;Acc:HGNC:24684]	1388.85	0.374498	0.0723141	5.17877	2.23351e-07	2.21463e-06	1.29639
5164	PDK2	pyruvate dehydrogenase kinase 2 [Source:HGNC Symbol;Acc:HGNC:8810]	1658.21	-0.314889	0.0608246	-5.177	2.25481e-07	2.23378e-06	-1.24392
1824	DSC2	desmocollin 2 [Source:HGNC Symbol;Acc:HGNC:3036]	1282.79	-0.377796	0.0729791	-5.17677	2.25762e-07	2.23558e-06	-1.29936
79692	ZNF322	zinc finger protein 322 [Source:HGNC Symbol;Acc:HGNC:23640]	813.274	0.389828	0.0753598	5.17289	2.30496e-07	2.28046e-06	1.31024
84466	MEGF10	multiple EGF like domains 10 [Source:HGNC Symbol;Acc:HGNC:29634]	1101.85	0.385816	0.0746549	5.16799	2.3662e-07	2.34001e-06	1.3066
56987	BBX	BBX, HMG-box containing [Source:HGNC Symbol;Acc:HGNC:14422]	2803.36	0.326244	0.0631408	5.16692	2.37977e-07	2.3524e-06	1.25375
63874	ABHD4	abhydrolase domain containing 4 [Source:HGNC Symbol;Acc:HGNC:20154]	926.251	0.371569	0.0719415	5.16488	2.40595e-07	2.37723e-06	1.29376
7980	TFPI2	tissue factor pathway inhibitor 2 [Source:HGNC Symbol;Acc:HGNC:11761]	249.489	-0.736079	0.142546	-5.16378	2.42009e-07	2.39015e-06	-1.66564
379	ARL4D	ADP ribosylation factor like GTPase 4D [Source:HGNC Symbol;Acc:HGNC:656]	2395.08	0.387679	0.0750866	5.16309	2.42906e-07	2.39796e-06	1.30829
22941	SHANK2	SH3 and multiple ankyrin repeat domains 2 [Source:HGNC Symbol;Acc:HGNC:14295]	1091.53	0.367511	0.0712183	5.16035	2.46493e-07	2.43187e-06	1.29013
[truncated: 2,906 more rows]

## Sheet: MSN40 DEGs
entrezID	geneName	description	baseMean	log2FoldChange	lfcSE	stat	pvalue	padj	FC
10716	TBR1	T-box, brain 1 [Source:HGNC Symbol;Acc:HGNC:11590]	742.845	-3.77169	0.132778	-28.4059	1.71155e-177	3.9761e-173	-13.6581
2170	FABP3	fatty acid binding protein 3 [Source:HGNC Symbol;Acc:HGNC:3557]	1683.23	1.74889	0.0727142	24.0516	8.03662e-128	9.33493e-124	3.361
148156	ZNF558	zinc finger protein 558 [Source:HGNC Symbol;Acc:HGNC:26422]	186.879	-5.16695	0.240949	-21.4442	5.17678e-102	3.00654e-98	-35.9258
4922	NTS	neurotensin [Source:HGNC Symbol;Acc:HGNC:8038]	587.328	-2.03906	0.0977182	-20.8667	1.07402e-96	4.99012e-93	-4.10978
55655	NLRP2	NLR family pyrin domain containing 2 [Source:HGNC Symbol;Acc:HGNC:22948]	156.061	-4.85436	0.240729	-20.1653	1.97615e-90	6.55829e-87	-28.9273
57586	SYT13	synaptotagmin 13 [Source:HGNC Symbol;Acc:HGNC:14962]	8242.97	1.26143	0.0626215	20.1438	3.0508e-90	8.85913e-87	2.39734
1287	COL4A5	collagen type IV alpha 5 chain [Source:HGNC Symbol;Acc:HGNC:2207]	881.369	-1.71428	0.0858875	-19.9596	1.23712e-88	2.87395e-85	-3.28133
9985	REC8	REC8 meiotic recombination protein [Source:HGNC Symbol;Acc:HGNC:16879]	849.229	-1.8003	0.090242	-19.9496	1.50945e-88	3.18781e-85	-3.48292
9806	SPOCK2	SPARC/osteonectin, cwcv and kazal like domains proteoglycan 2 [Source:HGNC Symbol;Acc:HGNC:13564]	6552.04	1.19345	0.0605359	19.7147	1.61131e-86	3.11936e-83	2.28699
2018	EMX2	empty spiracles homeobox 2 [Source:HGNC Symbol;Acc:HGNC:3341]	284.564	-2.7259	0.138555	-19.6737	3.62083e-86	6.00826e-83	-6.61575
7276	TTR	transthyretin [Source:HGNC Symbol;Acc:HGNC:12405]	205.229	-3.37287	0.174422	-19.3374	2.60252e-83	4.03061e-80	-10.3594
23544	SEZ6L	seizure related 6 homolog like [Source:HGNC Symbol;Acc:HGNC:10763]	5462	1.60444	0.0836243	19.1863	4.81552e-82	6.99184e-79	3.04078
57084	SLC17A6	solute carrier family 17 member 6 [Source:HGNC Symbol;Acc:HGNC:16703]	268.148	-3.04481	0.158824	-19.1709	6.47196e-82	8.84413e-79	-8.25236
339263	C17orf51	chromosome 17 open reading frame 51 [Source:HGNC Symbol;Acc:HGNC:27904]	2281.83	1.42572	0.0746725	19.093	2.88863e-81	3.7281e-78	2.68648
1288	COL4A6	collagen type IV alpha 6 chain [Source:HGNC Symbol;Acc:HGNC:2208]	475.196	-2.12604	0.11187	-19.0046	1.56284e-80	1.91086e-77	-4.36518
3303	HSPA1A	heat shock protein family A (Hsp70) member 1A [Source:HGNC Symbol;Acc:HGNC:5232]	401.408	-2.17607	0.114951	-18.9304	6.40454e-80	7.4392e-77	-4.51921
2113	ETS1	ETS proto-oncogene 1, transcription factor [Source:HGNC Symbol;Acc:HGNC:3488]	210.763	2.8811	0.154672	18.6272	1.933e-77	2.13836e-74	7.36714
283576	ZDHHC22	zinc finger DHHC-type containing 22 [Source:HGNC Symbol;Acc:HGNC:20106]	1147.52	1.43587	0.0782007	18.3614	2.67695e-75	2.82674e-72	2.70546
51299	NRN1	neuritin 1 [Source:HGNC Symbol;Acc:HGNC:17972]	284.491	-2.68486	0.146313	-18.3501	3.29483e-75	3.2536e-72	-6.43018
63974	NEUROD6	neuronal differentiation 6 [Source:HGNC Symbol;Acc:HGNC:13804]	732.301	-4.22438	0.230224	-18.349	3.3613e-75	3.2536e-72	-18.6924
63973	NEUROG2	neurogenin 2 [Source:HGNC Symbol;Acc:HGNC:13805]	150.242	-3.93673	0.217354	-18.1121	2.55907e-73	2.37799e-70	-15.3135
388662	SLC6A17	solute carrier family 6 member 17 [Source:HGNC Symbol;Acc:HGNC:31399]	2785.26	1.35515	0.0751147	18.0411	9.26726e-73	8.2803e-70	2.55824
54206	ERRFI1	ERBB receptor feedback inhibitor 1 [Source:HGNC Symbol;Acc:HGNC:18185]	1832.62	1.37779	0.0776486	17.7439	1.92295e-70	1.65452e-67	2.59869
81669	CCNL2	cyclin L2 [Source:HGNC Symbol;Acc:HGNC:20570]	4263.72	-1.21289	0.0693219	-17.4966	1.52203e-68	1.26279e-65	-2.31802
55885	LMO3	LIM domain only 3 [Source:HGNC Symbol;Acc:HGNC:6643]	1944.14	-1.25929	0.0724609	-17.3789	1.19188e-67	9.54774e-65	-2.39378
2049	EPHB3	EPH receptor B3 [Source:HGNC Symbol;Acc:HGNC:3394]	1405.81	1.46598	0.0846076	17.3269	2.94936e-67	2.28388e-64	2.76252
56978	PRDM8	PR/SET domain 8 [Source:HGNC Symbol;Acc:HGNC:13993]	139.554	-4.25038	0.247052	-17.2044	2.4624e-66	1.84529e-63	-19.0323
7102	TSPAN7	tetraspanin 7 [Source:HGNC Symbol;Acc:HGNC:11854]	4542.19	1.02407	0.0600493	17.0537	3.27814e-65	2.37983e-62	2.03364
7135	TNNI1	troponin I1, slow skeletal type [Source:HGNC Symbol;Acc:HGNC:11945]	204.517	2.76669	0.162344	17.0421	3.99796e-65	2.81444e-62	6.80543
140730	RIMS4	regulating synaptic membrane exocytosis 4 [Source:HGNC Symbol;Acc:HGNC:16183]	7212.79	0.996729	0.0587401	16.9685	1.40565e-64	9.6043e-62	1.99547
51523	CXXC5	CXXC finger protein 5 [Source:HGNC Symbol;Acc:HGNC:26943]	2292.22	1.2486	0.0737571	16.9285	2.77269e-64	1.84035e-61	2.3761
8349	HIST2H2BE	histone cluster 2 H2B family member e [Source:HGNC Symbol;Acc:HGNC:4760]	2143.13	1.40252	0.0832186	16.8534	9.90625e-64	6.39256e-61	2.64362
342667	STAC2	SH3 and cysteine rich domain 2 [Source:HGNC Symbol;Acc:HGNC:23990]	671.769	1.54019	0.091461	16.8398	1.24631e-63	7.82514e-61	2.90832
1301	COL11A1	collagen type XI alpha 1 chain [Source:HGNC Symbol;Acc:HGNC:2186]	1785.12	-1.25581	0.0750542	-16.7321	7.64973e-63	4.6766e-60	-2.38802
6844	VAMP2	vesicle associated membrane protein 2 [Source:HGNC Symbol;Acc:HGNC:12643]	12410.4	0.913291	0.0546684	16.706	1.18459e-62	7.05624e-60	1.88334
10439	OLFM1	olfactomedin 1 [Source:HGNC Symbol;Acc:HGNC:17187]	6188.52	1.10606	0.0663936	16.6591	2.59692e-62	1.50823e-59	2.15257
728116	ZBTB8B	zinc finger and BTB domain containing 8B [Source:HGNC Symbol;Acc:HGNC:37057]	1409.58	1.2304	0.0750989	16.3838	2.49692e-60	1.41478e-57	2.34633
55531	ELMOD1	ELMO domain containing 1 [Source:HGNC Symbol;Acc:HGNC:25334]	1180.33	1.20099	0.0735074	16.3384	5.26131e-60	2.91013e-57	2.29898
4761	NEUROD2	neuronal differentiation 2 [Source:HGNC Symbol;Acc:HGNC:7763]	426.653	-3.89885	0.240801	-16.1912	5.82041e-59	3.07305e-56	-14.9166
84679	SLC9A7	solute carrier family 9 member A7 [Source:HGNC Symbol;Acc:HGNC:17123]	1777.34	1.16259	0.071857	16.1792	7.06687e-59	3.64823e-56	2.23859
389549	FEZF1	FEZ family zinc finger 1 [Source:HGNC Symbol;Acc:HGNC:22788]	398.526	-1.79109	0.110857	-16.1568	1.01671e-58	5.13463e-56	-3.46077
8320	EOMES	eomesodermin [Source:HGNC Symbol;Acc:HGNC:3372]	114.117	-3.52676	0.222751	-15.8328	1.84916e-56	8.94955e-54	-11.5255
482	ATP1B2	ATPase Na+/K+ transporting subunit beta 2 [Source:HGNC Symbol;Acc:HGNC:805]	3380	0.982764	0.0629077	15.6223	5.13116e-55	2.33729e-52	1.97625
10278	EFS	embryonal Fyn-associated substrate [Source:HGNC Symbol;Acc:HGNC:16898]	1264.65	-1.19754	0.0767179	-15.6097	6.25411e-55	2.79402e-52	-2.29349
7546	ZIC2	Zic family member 2 [Source:HGNC Symbol;Acc:HGNC:12873]	260.394	-2.23192	0.14425	-15.4725	5.3165e-54	2.33033e-51	-4.69757
5764	PTN	pleiotrophin [Source:HGNC Symbol;Acc:HGNC:9630]	2078.3	-1.07961	0.0698103	-15.4649	5.98933e-54	2.57663e-51	-2.11346
1850	DUSP8	dual specificity phosphatase 8 [Source:HGNC Symbol;Acc:HGNC:3074]	5327.89	1.04468	0.0676713	15.4375	9.15113e-54	3.86527e-51	2.06291
5358	PLS3	plastin 3 [Source:HGNC Symbol;Acc:HGNC:9091]	1829.73	-1.06264	0.0689159	-15.4194	1.21232e-53	5.02919e-51	-2.08875
10858	CYP46A1	cytochrome P450 family 46 subfamily A member 1 [Source:HGNC Symbol;Acc:HGNC:2641]	411.501	1.62617	0.1059	15.3557	3.24417e-53	1.3222e-50	3.08693
9282	MED14	mediator complex subunit 14 [Source:HGNC Symbol;Acc:HGNC:2370]	2283.59	1.04716	0.0682066	15.3528	3.3941e-53	1.35945e-50	2.06646
6660	SOX5	SRY-box 5 [Source:HGNC Symbol;Acc:HGNC:11201]	846.032	-1.41163	0.092467	-15.2663	1.28171e-52	5.04669e-50	-2.66038
9839	ZEB2	zinc finger E-box binding homeobox 2 [Source:HGNC Symbol;Acc:HGNC:14881]	2846.19	-0.990366	0.0654901	-15.1224	1.1528e-51	4.46344e-49	-1.98669
94032	CAMK2N2	calcium/calmodulin dependent protein kinase II inhibitor 2 [Source:HGNC Symbol;Acc:HGNC:24197]	1023.56	1.22447	0.0812	15.0797	2.20324e-51	8.25541e-49	2.3367
5028	P2RY1	purinergic receptor P2Y1 [Source:HGNC Symbol;Acc:HGNC:8539]	1167.78	-1.52028	0.101464	-14.9834	9.42425e-51	3.47515e-48	-2.86847
2109	ETFB	electron transfer flavoprotein beta subunit [Source:HGNC Symbol;Acc:HGNC:3482]	3865.21	-1.06055	0.0710914	-14.9181	2.51489e-50	9.12865e-48	-2.08572
478	ATP1A3	ATPase Na+/K+ transporting subunit alpha 3 [Source:HGNC Symbol;Acc:HGNC:801]	15039.9	0.899809	0.0603855	14.9011	3.24322e-50	1.15913e-47	1.86582
85352	KIAA1644	KIAA1644 [Source:HGNC Symbol;Acc:HGNC:29335]	3644.22	0.931104	0.0625472	14.8864	4.03889e-50	1.42163e-47	1.90673
6507	SLC1A3	solute carrier family 1 member 3 [Source:HGNC Symbol;Acc:HGNC:10941]	2655.61	-1.06242	0.0713817	-14.8836	4.2105e-50	1.45991e-47	-2.08843
7087	ICAM5	intercellular adhesion molecule 5 [Source:HGNC Symbol;Acc:HGNC:5348]	603.123	1.6566	0.111514	14.8555	6.40406e-50	2.18784e-47	3.15273
140767	NRSN1	neurensin 1 [Source:HGNC Symbol;Acc:HGNC:17881]	1596.08	1.12443	0.0758174	14.8308	9.25875e-50	3.11725e-47	2.18016
5187	PER1	period circadian regulator 1 [Source:HGNC Symbol;Acc:HGNC:8845]	2952.31	1.17954	0.0795628	14.8253	1.00588e-49	3.33822e-47	2.26504
84168	ANTXR1	anthrax toxin receptor 1 [Source:HGNC Symbol;Acc:HGNC:21014]	1132.41	-1.14174	0.0770683	-14.8147	1.17796e-49	3.85424e-47	-2.20647
794	CALB2	calbindin 2 [Source:HGNC Symbol;Acc:HGNC:1435]	412.788	-1.84582	0.124951	-14.7724	2.20681e-49	7.12034e-47	-3.59458
400745	SH2D5	SH2 domain containing 5 [Source:HGNC Symbol;Acc:HGNC:28819]	871.598	1.33455	0.090353	14.7704	2.27387e-49	7.23622e-47	2.52197
285513	GPRIN3	GPRIN family member 3 [Source:HGNC Symbol;Acc:HGNC:27733]	1472.95	1.25337	0.0851678	14.7165	5.05083e-49	1.58562e-46	2.38398
57172	CAMK1G	calcium/calmodulin dependent protein kinase IG [Source:HGNC Symbol;Acc:HGNC:14585]	636.038	1.40252	0.0957285	14.6511	1.3263e-48	4.10817e-46	2.64364
54715	RBFOX1	RNA binding fox-1 homolog 1 [Source:HGNC Symbol;Acc:HGNC:18222]	4247.73	1.14873	0.0786654	14.6028	2.69675e-48	8.24318e-46	2.21719
9735	KNTC1	kinetochore associated 1 [Source:HGNC Symbol;Acc:HGNC:17255]	1101.68	-1.21525	0.0832945	-14.5898	3.25927e-48	9.83327e-46	-2.32182
6503	SLA	Src like adaptor [Source:HGNC Symbol;Acc:HGNC:10902]	311.354	-2.17289	0.149131	-14.5704	4.33533e-48	1.29121e-45	-4.50925
60676	PAPPA2	pappalysin 2 [Source:HGNC Symbol;Acc:HGNC:14615]	241.827	-2.43466	0.167378	-14.5459	6.20447e-48	1.82451e-45	-5.40638
5502	PPP1R1A	protein phosphatase 1 regulatory inhibitor subunit 1A [Source:HGNC Symbol;Acc:HGNC:9286]	1438.04	1.07764	0.0741401	14.5351	7.25615e-48	2.10709e-45	2.11058
7058	THBS2	thrombospondin 2 [Source:HGNC Symbol;Acc:HGNC:11786]	545.203	1.4476	0.0996318	14.5295	7.8769e-48	2.25911e-45	2.72754
3765	KCNJ9	potassium voltage-gated channel subfamily J member 9 [Source:HGNC Symbol;Acc:HGNC:6270]	2710.47	0.952672	0.0656023	14.5219	8.80112e-48	2.4934e-45	1.93545
90273	CEACAM21	carcinoembryonic antigen related cell adhesion molecule 21 [Source:HGNC Symbol;Acc:HGNC:28834]	113.149	2.76895	0.191598	14.4519	2.43996e-47	6.82924e-45	6.81612
55203	LGI2	leucine rich repeat LGI family member 2 [Source:HGNC Symbol;Acc:HGNC:18710]	768.431	1.37251	0.095224	14.4135	4.2546e-47	1.17665e-44	2.58921
2567	GABRG3	gamma-aminobutyric acid type A receptor gamma3 subunit [Source:HGNC Symbol;Acc:HGNC:4088]	769.924	1.28773	0.0894789	14.3914	5.85882e-47	1.60125e-44	2.44143
55118	CRTAC1	cartilage acidic protein 1 [Source:HGNC Symbol;Acc:HGNC:14882]	731.827	1.25226	0.0873313	14.3391	1.24598e-46	3.36573e-44	2.38213
1185	CLCN6	chloride voltage-gated channel 6 [Source:HGNC Symbol;Acc:HGNC:2024]	4692.88	1.0156	0.0709745	14.3093	1.91402e-46	5.11088e-44	2.02174
4804	NGFR	nerve growth factor receptor [Source:HGNC Symbol;Acc:HGNC:7809]	248.935	1.86597	0.131239	14.2181	7.07395e-46	1.82594e-43	3.64513
2017	CTTN	cortactin [Source:HGNC Symbol;Acc:HGNC:3338]	1832.83	-1.12998	0.0796736	-14.1826	1.17479e-45	2.99906e-43	-2.18855
166336	PRICKLE2	prickle planar cell polarity protein 2 [Source:HGNC Symbol;Acc:HGNC:20340]	1241.9	1.16404	0.0821173	14.1754	1.30173e-45	3.28701e-43	2.24084
4172	MCM3	minichromosome maintenance complex component 3 [Source:HGNC Symbol;Acc:HGNC:6945]	1204.77	-1.15283	0.0814362	-14.1562	1.70948e-45	4.27022e-43	-2.22349
56937	PMEPA1	prostate transmembrane protein, androgen induced 1 [Source:HGNC Symbol;Acc:HGNC:14107]	3422.45	1.08214	0.0768191	14.0869	4.57459e-45	1.13056e-42	2.11717
8654	PDE5A	phosphodiesterase 5A [Source:HGNC Symbol;Acc:HGNC:8784]	1932.57	-1.03117	0.0733024	-14.0673	6.03283e-45	1.47525e-42	-2.04368
9355	LHX2	LIM homeobox 2 [Source:HGNC Symbol;Acc:HGNC:6594]	647.829	-1.37621	0.0985761	-13.9609	2.70048e-44	6.53488e-42	-2.59586
64093	SMOC1	SPARC related modular calcium binding 1 [Source:HGNC Symbol;Acc:HGNC:20318]	588.356	-1.46467	0.104973	-13.9529	3.02126e-44	7.23576e-42	-2.76001
84443	FRMPD3	FERM and PDZ domain containing 3 [Source:HGNC Symbol;Acc:HGNC:29382]	1460.19	1.0001	0.0717838	13.9322	4.0386e-44	9.57355e-42	2.00014
10069	RWDD2B	RWD domain containing 2B [Source:HGNC Symbol;Acc:HGNC:1302]	75.4896	-3.30794	0.237613	-13.9216	4.68566e-44	1.09952e-41	-9.90353
27113	BBC3	BCL2 binding component 3 [Source:HGNC Symbol;Acc:HGNC:17868]	930.742	1.3695	0.099971	13.699	1.0299e-42	2.39255e-40	2.58381
222865	TMEM130	transmembrane protein 130 [Source:HGNC Symbol;Acc:HGNC:25429]	1508.97	1.02114	0.0745979	13.6886	1.18732e-42	2.73095e-40	2.02953
1917	EEF1A2	eukaryotic translation elongation factor 1 alpha 2 [Source:HGNC Symbol;Acc:HGNC:3192]	9105.68	0.975413	0.0714517	13.6514	1.98161e-42	4.49385e-40	1.9662
51560	RAB6B	RAB6B, member RAS oncogene family [Source:HGNC Symbol;Acc:HGNC:14902]	9975.44	0.779882	0.0571302	13.651	1.99245e-42	4.49385e-40	1.71699
9620	CELSR1	cadherin EGF LAG seven-pass G-type receptor 1 [Source:HGNC Symbol;Acc:HGNC:1850]	808.902	-1.55254	0.113782	-13.6449	2.16616e-42	4.83865e-40	-2.93334
340252	ZNF680	zinc finger protein 680 [Source:HGNC Symbol;Acc:HGNC:26897]	299.796	-1.65504	0.121572	-13.6137	3.32129e-42	7.34827e-40	-3.14932
10964	IFI44L	interferon induced protein 44 like [Source:HGNC Symbol;Acc:HGNC:17817]	239.339	-1.8856	0.138656	-13.5991	4.05165e-42	8.87961e-40	-3.69506
27148	STK36	serine/threonine kinase 36 [Source:HGNC Symbol;Acc:HGNC:17209]	695.114	-1.26148	0.0931097	-13.5484	8.10188e-42	1.75902e-39	-2.39742
2893	GRIA4	glutamate ionotropic receptor AMPA type subunit 4 [Source:HGNC Symbol;Acc:HGNC:4574]	1117.41	1.3147	0.0970818	13.5422	8.81697e-42	1.89655e-39	2.4875
2556	GABRA3	gamma-aminobutyric acid type A receptor alpha3 subunit [Source:HGNC Symbol;Acc:HGNC:4077]	2718.09	0.899776	0.0664977	13.5309	1.02718e-41	2.18922e-39	1.86578
124842	TMEM132E	transmembrane protein 132E [Source:HGNC Symbol;Acc:HGNC:26991]	2050.53	1.12172	0.0834526	13.4414	3.45886e-41	7.23898e-39	2.17606
115560	ZNF501	zinc finger protein 501 [Source:HGNC Symbol;Acc:HGNC:23717]	108.611	-2.58414	0.192459	-13.427	4.20369e-41	8.71929e-39	-5.99656
4807	NHLH1	nescient helix-loop-helix 1 [Source:HGNC Symbol;Acc:HGNC:7817]	151.329	-2.67486	0.199367	-13.4168	4.82349e-41	9.91632e-39	-6.38576
5141	PDE4A	phosphodiesterase 4A [Source:HGNC Symbol;Acc:HGNC:8780]	1411.98	0.947865	0.0706794	13.4108	5.22921e-41	1.06561e-38	1.92902
9066	SYT7	synaptotagmin 7 [Source:HGNC Symbol;Acc:HGNC:11514]	2528.68	0.998595	0.0748465	13.3419	1.32049e-40	2.66751e-38	1.99805
23109	DDN	dendrin [Source:HGNC Symbol;Acc:HGNC:24458]	1036.2	1.05844	0.0794617	13.3201	1.76861e-40	3.54195e-38	2.08268
126917	IFFO2	intermediate filament family orphan 2 [Source:HGNC Symbol;Acc:HGNC:27006]	1550.16	1.0042	0.075957	13.2206	6.66979e-40	1.32432e-37	2.00583
81551	STMN4	stathmin 4 [Source:HGNC Symbol;Acc:HGNC:16078]	10298.2	0.96773	0.0733261	13.1976	9.05537e-40	1.78276e-37	1.95576
3241	HPCAL1	hippocalcin like 1 [Source:HGNC Symbol;Acc:HGNC:5145]	1333.05	1.04013	0.078822	13.1959	9.25922e-40	1.80757e-37	2.05641
3361	HTR5A	5-hydroxytryptamine receptor 5A [Source:HGNC Symbol;Acc:HGNC:5300]	257.45	1.67861	0.127547	13.1607	1.47801e-39	2.83765e-37	3.20119
55713	ZNF334	zinc finger protein 334 [Source:HGNC Symbol;Acc:HGNC:15806]	621.601	-1.46278	0.111337	-13.1383	1.98699e-39	3.78358e-37	-2.7564
131870	NUDT16	nudix hydrolase 16 [Source:HGNC Symbol;Acc:HGNC:26442]	1836.91	0.945965	0.0724938	13.0489	6.44691e-39	1.21763e-36	1.92648
6853	SYN1	synapsin I [Source:HGNC Symbol;Acc:HGNC:11494]	1715.4	0.958048	0.0737034	12.9987	1.24431e-38	2.33117e-36	1.94268
8911	CACNA1I	calcium voltage-gated channel subunit alpha1 I [Source:HGNC Symbol;Acc:HGNC:1396]	939.454	1.32087	0.101671	12.9916	1.36521e-38	2.53722e-36	2.49816
29993	PACSIN1	protein kinase C and casein kinase substrate in neurons 1 [Source:HGNC Symbol;Acc:HGNC:8570]	1314.53	0.957914	0.0739032	12.9617	2.01646e-38	3.71781e-36	1.9425
139189	DGKK	diacylglycerol kinase kappa [Source:HGNC Symbol;Acc:HGNC:32395]	144.087	2.11377	0.163308	12.9435	2.55724e-38	4.67773e-36	4.32821
7533	YWHAH	tyrosine 3-monooxygenase/tryptophan 5-monooxygenase activation protein eta [Source:HGNC Symbol;Acc:HGNC:12853]	7175.27	0.750879	0.0580488	12.9353	2.84468e-38	5.16286e-36	1.68282
5818	NECTIN1	nectin cell adhesion molecule 1 [Source:HGNC Symbol;Acc:HGNC:9706]	7624.72	0.864908	0.0669538	12.918	3.56345e-38	6.41725e-36	1.82122
25975	EGFL6	EGF like domain multiple 6 [Source:HGNC Symbol;Acc:HGNC:3235]	158.543	2.13387	0.165625	12.8837	5.558e-38	9.85634e-36	4.38893
199777	ZNF626	zinc finger protein 626 [Source:HGNC Symbol;Acc:HGNC:30461]	318.604	-1.49234	0.115928	-12.873	6.38745e-38	1.12414e-35	-2.81344
1408	CRY2	cryptochrome circadian regulator 2 [Source:HGNC Symbol;Acc:HGNC:2385]	3085.33	0.805117	0.0626726	12.8464	9.01058e-38	1.57387e-35	1.74729
143	PARP4	poly(ADP-ribose) polymerase family member 4 [Source:HGNC Symbol;Acc:HGNC:271]	659.972	-1.1827	0.0923623	-12.805	1.53717e-37	2.64518e-35	-2.27001
7275	TUB	tubby bipartite transcription factor [Source:HGNC Symbol;Acc:HGNC:12406]	6834.23	0.763896	0.0597225	12.7908	1.84658e-37	3.15425e-35	1.69807
84258	SYT3	synaptotagmin 3 [Source:HGNC Symbol;Acc:HGNC:11511]	1358.44	0.979039	0.0766351	12.7753	2.25197e-37	3.81866e-35	1.97115
5998	RGS3	regulator of G protein signaling 3 [Source:HGNC Symbol;Acc:HGNC:9999]	1335.21	1.04392	0.0817575	12.7685	2.45815e-37	4.13806e-35	2.06182
3156	HMGCR	3-hydroxy-3-methylglutaryl-CoA reductase [Source:HGNC Symbol;Acc:HGNC:5006]	30263.5	0.955443	0.0748322	12.7678	2.48011e-37	4.145e-35	1.93918
284004	HEXDC	hexosaminidase D [Source:HGNC Symbol;Acc:HGNC:26307]	630.199	-1.22674	0.0960926	-12.7663	2.53014e-37	4.1984e-35	-2.34038
55366	LGR4	leucine rich repeat containing G protein-coupled receptor 4 [Source:HGNC Symbol;Acc:HGNC:13299]	643.264	1.38258	0.108353	12.7599	2.74387e-37	4.52076e-35	2.60735
5864	RAB3A	RAB3A, member RAS oncogene family [Source:HGNC Symbol;Acc:HGNC:9777]	7337.43	0.800014	0.0628697	12.7249	4.29789e-37	7.03129e-35	1.74112
90993	CREB3L1	cAMP responsive element binding protein 3 like 1 [Source:HGNC Symbol;Acc:HGNC:18856]	169.734	1.93533	0.152222	12.7139	4.95033e-37	8.04203e-35	3.82466
9718	ECE2	endothelin converting enzyme 2 [Source:HGNC Symbol;Acc:HGNC:13275]	859.155	1.06506	0.0838198	12.7065	5.43891e-37	8.7744e-35	2.09226
8463	TEAD2	TEA domain transcription factor 2 [Source:HGNC Symbol;Acc:HGNC:11715]	527.61	-1.32689	0.104887	-12.6507	1.10889e-36	1.77659e-34	-2.50861
10841	FTCD	formimidoyltransferase cyclodeaminase [Source:HGNC Symbol;Acc:HGNC:3974]	110.405	-2.51352	0.199325	-12.6101	1.85679e-36	2.95446e-34	-5.71011
3749	KCNC4	potassium voltage-gated channel subfamily C member 4 [Source:HGNC Symbol;Acc:HGNC:6236]	738.581	1.19281	0.0946437	12.6032	2.02772e-36	3.20448e-34	2.28598
51440	HPCAL4	hippocalcin like 4 [Source:HGNC Symbol;Acc:HGNC:18212]	6012.35	0.806329	0.0640057	12.5978	2.17219e-36	3.40961e-34	1.74876
1595	CYP51A1	cytochrome P450 family 51 subfamily A member 1 [Source:HGNC Symbol;Acc:HGNC:2649]	6032.17	0.791692	0.0628636	12.5938	2.28407e-36	3.56116e-34	1.7311
6319	SCD	stearoyl-CoA desaturase [Source:HGNC Symbol;Acc:HGNC:10571]	59846	0.901371	0.0716963	12.5721	3.00752e-36	4.65785e-34	1.86784
4137	MAPT	microtubule associated protein tau [Source:HGNC Symbol;Acc:HGNC:6893]	27348.3	0.814545	0.0648142	12.5674	3.19065e-36	4.90874e-34	1.75874
2316	FLNA	filamin A [Source:HGNC Symbol;Acc:HGNC:3754]	9042.36	-0.830678	0.0661569	-12.5562	3.67689e-36	5.61959e-34	-1.77852
5422	POLA1	DNA polymerase alpha 1, catalytic subunit [Source:HGNC Symbol;Acc:HGNC:9173]	1016.97	-1.06175	0.0847863	-12.5227	5.61063e-36	8.51899e-34	-2.08746
1719	DHFR	dihydrofolate reductase [Source:HGNC Symbol;Acc:HGNC:2861]	458.633	-1.34381	0.10753	-12.497	7.75139e-36	1.1693e-33	-2.5382
92737	DNER	delta/notch like EGF repeat containing [Source:HGNC Symbol;Acc:HGNC:24456]	7175.06	0.904097	0.0724231	12.4836	9.1799e-36	1.36704e-33	1.87137
5325	PLAGL1	PLAG1 like zinc finger 1 [Source:HGNC Symbol;Acc:HGNC:9046]	558.896	-1.30528	0.104611	-12.4774	9.91693e-36	1.46739e-33	-2.47131
2194	FASN	fatty acid synthase [Source:HGNC Symbol;Acc:HGNC:3594]	23244.1	0.872653	0.0699895	12.4683	1.11129e-35	1.63395e-33	1.83103
116154	PHACTR3	phosphatase and actin regulator 3 [Source:HGNC Symbol;Acc:HGNC:15833]	864.225	-1.01392	0.0815419	-12.4343	1.70192e-35	2.48663e-33	-2.01939
11255	HRH3	histamine receptor H3 [Source:HGNC Symbol;Acc:HGNC:5184]	244.163	1.60635	0.129479	12.4062	2.41759e-35	3.51019e-33	3.04481
2199	FBLN2	fibulin 2 [Source:HGNC Symbol;Acc:HGNC:3601]	253.594	1.60809	0.129731	12.3956	2.76017e-35	3.9827e-33	3.04849
59353	TMEM35A	transmembrane protein 35A [Source:HGNC Symbol;Acc:HGNC:25864]	5296.96	0.720718	0.0582093	12.3815	3.29194e-35	4.72069e-33	1.648
60598	KCNK15	potassium two pore domain channel subfamily K member 15 [Source:HGNC Symbol;Acc:HGNC:13814]	767.67	1.06997	0.0865009	12.3695	3.82132e-35	5.4462e-33	2.09939
4174	MCM5	minichromosome maintenance complex component 5 [Source:HGNC Symbol;Acc:HGNC:6948]	754.796	-1.25907	0.101818	-12.3659	3.99792e-35	5.66316e-33	-2.39342
10631	POSTN	periostin [Source:HGNC Symbol;Acc:HGNC:16953]	95.3183	-2.80051	0.22653	-12.3627	4.16155e-35	5.85921e-33	-6.96687
100289635	ZNF605	zinc finger protein 605 [Source:HGNC Symbol;Acc:HGNC:28068]	792.491	-1.16581	0.0945773	-12.3265	6.52145e-35	9.1265e-33	-2.24359
2115	ETV1	ETS variant 1 [Source:HGNC Symbol;Acc:HGNC:3490]	1032.49	-1.10444	0.0896432	-12.3204	7.03784e-35	9.79018e-33	-2.15015
1017	CDK2	cyclin dependent kinase 2 [Source:HGNC Symbol;Acc:HGNC:1771]	694.651	-1.05749	0.0858925	-12.3117	7.83253e-35	1.08308e-32	-2.0813
22876	INPP5F	inositol polyphosphate-5-phosphatase F [Source:HGNC Symbol;Acc:HGNC:17054]	22685.8	0.867525	0.0704931	12.3065	8.35324e-35	1.14825e-32	1.82453
8541	PPFIA3	PTPRF interacting protein alpha 3 [Source:HGNC Symbol;Acc:HGNC:9247]	3339.26	0.901623	0.0732809	12.3037	8.6568e-35	1.18298e-32	1.86817
4758	NEU1	neuraminidase 1 [Source:HGNC Symbol;Acc:HGNC:7758]	1228.96	1.04492	0.0849584	12.2993	9.1419e-35	1.24196e-32	2.06326
2222	FDFT1	farnesyl-diphosphate farnesyltransferase 1 [Source:HGNC Symbol;Acc:HGNC:3629]	25017.3	0.796891	0.0648449	12.2892	1.03554e-34	1.39864e-32	1.73735
10231	RCAN2	regulator of calcineurin 2 [Source:HGNC Symbol;Acc:HGNC:3041]	2190.48	0.861221	0.0700918	12.287	1.06318e-34	1.42767e-32	1.81658
54361	WNT4	Wnt family member 4 [Source:HGNC Symbol;Acc:HGNC:12783]	475.393	1.19878	0.0976053	12.2819	1.13312e-34	1.51284e-32	2.29545
10690	FUT9	fucosyltransferase 9 [Source:HGNC Symbol;Acc:HGNC:4020]	9436.9	1.08487	0.0884269	12.2685	1.33685e-34	1.77465e-32	2.12118
79875	THSD4	thrombospondin type 1 domain containing 4 [Source:HGNC Symbol;Acc:HGNC:25835]	377.287	-1.57078	0.128215	-12.2512	1.65559e-34	2.18528e-32	-2.97066
2906	GRIN2D	glutamate ionotropic receptor NMDA type subunit 2D [Source:HGNC Symbol;Acc:HGNC:4588]	1973.54	0.896579	0.0732574	12.2387	1.92985e-34	2.53291e-32	1.86165
238	ALK	ALK receptor tyrosine kinase [Source:HGNC Symbol;Acc:HGNC:427]	587.671	1.27596	0.104282	12.2357	2.00489e-34	2.6166e-32	2.4216
57565	KLHL14	kelch like family member 14 [Source:HGNC Symbol;Acc:HGNC:29266]	93.3396	-2.48999	0.203756	-12.2205	2.41704e-34	3.13688e-32	-5.61776
401387	LRRD1	leucine rich repeats and death domain containing 1 [Source:HGNC Symbol;Acc:HGNC:34300]	5773.56	0.792536	0.064901	12.2114	2.70047e-34	3.48525e-32	1.73212
64405	CDH22	cadherin 22 [Source:HGNC Symbol;Acc:HGNC:13251]	742.563	1.25764	0.103206	12.1857	3.70626e-34	4.67936e-32	2.39104
57497	LRFN2	leucine rich repeat and fibronectin type III domain containing 2 [Source:HGNC Symbol;Acc:HGNC:21226]	445.28	1.28159	0.105246	12.1771	4.11804e-34	5.17115e-32	2.43106
83394	PITPNM3	PITPNM family member 3 [Source:HGNC Symbol;Acc:HGNC:21043]	1246	0.982365	0.0807814	12.1608	5.02729e-34	6.27898e-32	1.9757
2983	GUCY1B3	guanylate cyclase 1 soluble subunit beta [Source:HGNC Symbol;Acc:HGNC:4687]	2289.81	0.849134	0.069895	12.1487	5.82863e-34	7.2409e-32	1.80142
80725	SRCIN1	SRC kinase signaling inhibitor 1 [Source:HGNC Symbol;Acc:HGNC:29506]	3776.69	0.774614	0.0637992	12.1414	6.36927e-34	7.87045e-32	1.71073
1131	CHRM3	cholinergic receptor muscarinic 3 [Source:HGNC Symbol;Acc:HGNC:1952]	236.197	1.53136	0.126539	12.1019	1.0321e-33	1.2686e-31	2.89058
5638	PRRG1	proline rich and Gla domain 1 [Source:HGNC Symbol;Acc:HGNC:9469]	518.999	1.25699	0.103883	12.1001	1.05483e-33	1.28973e-31	2.38997
23026	MYO16	myosin XVI [Source:HGNC Symbol;Acc:HGNC:29822]	972.028	1.10566	0.0913979	12.0972	1.09302e-33	1.32943e-31	2.15197
65009	NDRG4	NDRG family member 4 [Source:HGNC Symbol;Acc:HGNC:14466]	10607.9	0.664106	0.0549566	12.0842	1.28022e-33	1.549e-31	1.58459
169026	SLC30A8	solute carrier family 30 member 8 [Source:HGNC Symbol;Acc:HGNC:20303]	42.9438	-3.25527	0.270129	-12.0508	1.92075e-33	2.31197e-31	-9.54849
23467	NPTXR	neuronal pentraxin receptor [Source:HGNC Symbol;Acc:HGNC:7954]	3998.65	0.742051	0.0616971	12.0273	2.55297e-33	3.05712e-31	1.67255
6529	SLC6A1	solute carrier family 6 member 1 [Source:HGNC Symbol;Acc:HGNC:11042]	3424.92	0.799428	0.0664877	12.0237	2.66795e-33	3.17841e-31	1.74041
9796	PHYHIP	phytanoyl-CoA 2-hydroxylase interacting protein [Source:HGNC Symbol;Acc:HGNC:16865]	1268.09	0.943065	0.0785022	12.0132	3.0281e-33	3.58907e-31	1.92261
55079	FEZF2	FEZ family zinc finger 2 [Source:HGNC Symbol;Acc:HGNC:13506]	99.2084	-2.44315	0.203948	-11.9793	4.56366e-33	5.38164e-31	-5.43828
9643	MORF4L2	mortality factor 4 like 2 [Source:HGNC Symbol;Acc:HGNC:16849]	14930.8	0.922959	0.077071	11.9754	4.779e-33	5.60712e-31	1.896
6579	SLCO1A2	solute carrier organic anion transporter family member 1A2 [Source:HGNC Symbol;Acc:HGNC:10956]	188.234	-1.74936	0.146338	-11.9542	6.17048e-33	7.20334e-31	-3.36209
2263	FGFR2	fibroblast growth factor receptor 2 [Source:HGNC Symbol;Acc:HGNC:3689]	1186.93	-1.07938	0.0904265	-11.9365	7.63304e-33	8.86616e-31	-2.11313
3119	HLA-DQB1	major histocompatibility complex, class II, DQ beta 1 [Source:HGNC Symbol;Acc:HGNC:4944]	145.253	1.90209	0.159367	11.9353	7.75169e-33	8.95918e-31	3.73753
199704	ZNF585A	zinc finger protein 585A [Source:HGNC Symbol;Acc:HGNC:26305]	328.269	1.40925	0.118101	11.9326	7.99929e-33	9.19958e-31	2.656
2675	GFRA2	GDNF family receptor alpha 2 [Source:HGNC Symbol;Acc:HGNC:4244]	739.837	1.05137	0.0881773	11.9233	8.94812e-33	1.02401e-30	2.07249
2334	AFF2	AF4/FMR2 family member 2 [Source:HGNC Symbol;Acc:HGNC:3776]	1808.66	0.87852	0.0737931	11.9052	1.1122e-32	1.26655e-30	1.83849
284370	ZNF615	zinc finger protein 615 [Source:HGNC Symbol;Acc:HGNC:24740]	399.748	-1.27788	0.108221	-11.8081	3.54643e-32	3.99937e-30	-2.42483
4128	MAOA	monoamine oxidase A [Source:HGNC Symbol;Acc:HGNC:6833]	693.827	-1.07115	0.0907411	-11.8045	3.69921e-32	4.15151e-30	-2.10111
2785	GNG3	G protein subunit gamma 3 [Source:HGNC Symbol;Acc:HGNC:4405]	2964.49	0.771621	0.0653769	11.8027	3.78205e-32	4.22407e-30	1.70719
6713	SQLE	squalene epoxidase [Source:HGNC Symbol;Acc:HGNC:11279]	14172.5	0.824443	0.0698785	11.7982	3.98533e-32	4.42982e-30	1.77085
79084	WDR77	WD repeat domain 77 [Source:HGNC Symbol;Acc:HGNC:29652]	618.123	-1.09496	0.0929328	-11.7823	4.81556e-32	5.32716e-30	-2.13608
3309	HSPA5	heat shock protein family A (Hsp70) member 5 [Source:HGNC Symbol;Acc:HGNC:5238]	10047.5	0.760786	0.0645806	11.7804	4.92493e-32	5.42233e-30	1.69441
51176	LEF1	lymphoid enhancer binding factor 1 [Source:HGNC Symbol;Acc:HGNC:6551]	88.537	-2.48679	0.211311	-11.7684	5.68092e-32	6.22516e-30	-5.60528
1837	DTNA	dystrobrevin alpha [Source:HGNC Symbol;Acc:HGNC:3057]	1985.37	0.916593	0.0779623	11.7569	6.50988e-32	7.10005e-30	1.88765
164633	CABP7	calcium binding protein 7 [Source:HGNC Symbol;Acc:HGNC:20834]	641.399	-1.40187	0.119516	-11.7296	8.98445e-32	9.75316e-30	-2.64245
6622	SNCA	synuclein alpha [Source:HGNC Symbol;Acc:HGNC:11138]	3735.04	0.738406	0.0629947	11.7217	9.86385e-32	1.0658e-29	1.66833
2525	FUT3	fucosyltransferase 3 (Lewis blood group) [Source:HGNC Symbol;Acc:HGNC:4014]	113.83	2.06177	0.176599	11.6749	1.71309e-31	1.83395e-29	4.17498
116113	FOXP4	forkhead box P4 [Source:HGNC Symbol;Acc:HGNC:20842]	6575.68	0.778512	0.0667268	11.6672	1.87581e-31	1.99894e-29	1.71536
8482	SEMA7A	semaphorin 7A (John Milton Hagen blood group) [Source:HGNC Symbol;Acc:HGNC:10741]	1701.71	0.815092	0.0698783	11.6645	1.93626e-31	2.05394e-29	1.75941
79716	NPEPL1	aminopeptidase like 1 [Source:HGNC Symbol;Acc:HGNC:16244]	771.235	-0.977589	0.0838212	-11.6628	1.97467e-31	2.08516e-29	-1.96917
4670	HNRNPM	heterogeneous nuclear ribonucleoprotein M [Source:HGNC Symbol;Acc:HGNC:5046]	2863.01	-1.03623	0.0890928	-11.631	2.86877e-31	3.01558e-29	-2.05087
25789	TMEM59L	transmembrane protein 59 like [Source:HGNC Symbol;Acc:HGNC:13237]	4399.52	0.759325	0.0653331	11.6224	3.17241e-31	3.31974e-29	1.6927
8334	HIST1H2AC	histone cluster 1 H2A family member c [Source:HGNC Symbol;Acc:HGNC:4733]	235.273	1.70014	0.1464	11.613	3.54062e-31	3.68843e-29	3.24932
9709	HERPUD1	homocysteine inducible ER protein with ubiquitin like domain 1 [Source:HGNC Symbol;Acc:HGNC:13744]	1746.22	0.926728	0.0800102	11.5826	5.04747e-31	5.21146e-29	1.90096
8848	TSC22D1	TSC22 domain family member 1 [Source:HGNC Symbol;Acc:HGNC:16826]	13147.2	0.661539	0.0571973	11.5659	6.13406e-31	6.30532e-29	1.58177
4808	NHLH2	nescient helix-loop-helix 2 [Source:HGNC Symbol;Acc:HGNC:7818]	69.2312	-2.70198	0.234698	-11.5126	1.14015e-30	1.16171e-28	-6.50693
4171	MCM2	minichromosome maintenance complex component 2 [Source:HGNC Symbol;Acc:HGNC:6944]	1688.87	-0.921226	0.080502	-11.4435	2.53375e-30	2.57037e-28	-1.89372
4155	MBP	myelin basic protein [Source:HGNC Symbol;Acc:HGNC:6925]	217.419	1.62123	0.141901	11.4251	3.1329e-30	3.16437e-28	3.07638
1028	CDKN1C	cyclin dependent kinase inhibitor 1C [Source:HGNC Symbol;Acc:HGNC:1786]	577.946	1.34244	0.117537	11.4214	3.26768e-30	3.28621e-28	2.53581
6426	SRSF1	serine and arginine rich splicing factor 1 [Source:HGNC Symbol;Acc:HGNC:10780]	5447.26	-0.742637	0.0651513	-11.3987	4.24598e-30	4.25165e-28	-1.67323
26064	RAI14	retinoic acid induced 14 [Source:HGNC Symbol;Acc:HGNC:14873]	1038.35	-0.996158	0.0875838	-11.3738	5.64909e-30	5.63236e-28	-1.99468
54795	TRPM4	transient receptor potential cation channel subfamily M member 4 [Source:HGNC Symbol;Acc:HGNC:17993]	300.007	1.37886	0.121259	11.3712	5.81619e-30	5.77419e-28	2.60063
63895	PIEZO2	piezo type mechanosensitive ion channel component 2 [Source:HGNC Symbol;Acc:HGNC:26270]	461.84	1.52458	0.134357	11.3472	7.65784e-30	7.57018e-28	2.87703
83543	AIF1L	allograft inflammatory factor 1 like [Source:HGNC Symbol;Acc:HGNC:28904]	840.08	-0.987446	0.0870977	-11.3372	8.58226e-30	8.44808e-28	-1.98267
55013	MCUB	mitochondrial calcium uniporter dominant negative beta subunit [Source:HGNC Symbol;Acc:HGNC:26076]	202.568	-1.59319	0.140607	-11.3308	9.23266e-30	9.04995e-28	-3.01716
400961	PAIP2B	poly(A) binding protein interacting protein 2B [Source:HGNC Symbol;Acc:HGNC:29200]	2257.85	0.872357	0.0770826	11.3172	1.0791e-29	1.0533e-27	1.83065
5579	PRKCB	protein kinase C beta [Source:HGNC Symbol;Acc:HGNC:9395]	1556.34	0.970977	0.0858864	11.3054	1.23439e-29	1.19984e-27	1.96017
7704	ZBTB16	zinc finger and BTB domain containing 16 [Source:HGNC Symbol;Acc:HGNC:12930]	249.448	1.52407	0.134913	11.2967	1.36283e-29	1.31917e-27	2.87602
57419	SLC24A3	solute carrier family 24 member 3 [Source:HGNC Symbol;Acc:HGNC:10977]	653.406	1.33736	0.118437	11.2917	1.44265e-29	1.39063e-27	2.52688
3310	HSPA6	heat shock protein family A (Hsp70) member 6 [Source:HGNC Symbol;Acc:HGNC:5239]	254.497	-1.80714	0.160058	-11.2905	1.46159e-29	1.40307e-27	-3.49947
2046	EPHA8	EPH receptor A8 [Source:HGNC Symbol;Acc:HGNC:3391]	345.521	1.37697	0.122084	11.2789	1.66856e-29	1.59516e-27	2.59723
192683	SCAMP5	secretory carrier membrane protein 5 [Source:HGNC Symbol;Acc:HGNC:30386]	9749.06	0.622425	0.0552971	11.256	2.16312e-29	2.05948e-27	1.53946
221937	FOXK1	forkhead box K1 [Source:HGNC Symbol;Acc:HGNC:23480]	2596.19	0.710505	0.0631438	11.2522	2.25926e-29	2.14224e-27	1.63638
3021	H3F3B	H3 histone family member 3B [Source:HGNC Symbol;Acc:HGNC:4765]	28500.4	0.70979	0.0630828	11.2517	2.27114e-29	2.14475e-27	1.63557
23288	IQCE	IQ motif containing E [Source:HGNC Symbol;Acc:HGNC:29171]	1485.36	-0.861434	0.0766054	-11.2451	2.44871e-29	2.30307e-27	-1.81684
26011	TENM4	teneurin transmembrane protein 4 [Source:HGNC Symbol;Acc:HGNC:29945]	1330.13	-1.11139	0.0988512	-11.2431	2.50553e-29	2.34702e-27	-2.16054
58477	SRPRB	SRP receptor beta subunit [Source:HGNC Symbol;Acc:HGNC:24085]	2600.38	0.816042	0.0726652	11.2302	2.89929e-29	2.70496e-27	1.76057
84435	ADGRA1	adhesion G protein-coupled receptor A1 [Source:HGNC Symbol;Acc:HGNC:13838]	881.709	0.91983	0.0820904	11.2051	3.85006e-29	3.57763e-27	1.89189
2571	GAD1	glutamate decarboxylase 1 [Source:HGNC Symbol;Acc:HGNC:4092]	13077.2	0.848034	0.075691	11.2039	3.90164e-29	3.61112e-27	1.80005
8325	FZD8	frizzled class receptor 8 [Source:HGNC Symbol;Acc:HGNC:4046]	849.561	-1.00117	0.0894429	-11.1934	4.3918e-29	4.04865e-27	-2.00162
253559	CADM2	cell adhesion molecule 2 [Source:HGNC Symbol;Acc:HGNC:29849]	1005.26	0.977611	0.0873694	11.1894	4.59567e-29	4.21984e-27	1.9692
5652	PRSS8	protease, serine 8 [Source:HGNC Symbol;Acc:HGNC:9491]	72.9679	2.32399	0.207739	11.1871	4.71812e-29	4.31522e-27	5.00716
151188	ARL6IP6	ADP ribosylation factor like GTPase 6 interacting protein 6 [Source:HGNC Symbol;Acc:HGNC:24048]	792.27	-0.922335	0.0825246	-11.1765	5.31582e-29	4.84282e-27	-1.89518
4681	NBL1	neuroblastoma 1, DAN family BMP antagonist [Source:HGNC Symbol;Acc:HGNC:7650]	1165.49	0.889573	0.079599	11.1757	5.36358e-29	4.86724e-27	1.85263
54873	PALMD	palmdelphin [Source:HGNC Symbol;Acc:HGNC:15846]	144.357	-1.84295	0.165152	-11.1591	6.46467e-29	5.8436e-27	-3.58742
4084	MXD1	MAX dimerization protein 1 [Source:HGNC Symbol;Acc:HGNC:6761]	2371.99	1.025	0.0918617	11.158	6.54116e-29	5.88983e-27	2.03496
7430	EZR	ezrin [Source:HGNC Symbol;Acc:HGNC:12691]	2482.54	-0.870798	0.0780497	-11.157	6.62148e-29	5.93914e-27	-1.82867
23551	RASD2	RASD family member 2 [Source:HGNC Symbol;Acc:HGNC:18229]	704.669	1.05798	0.0950994	11.125	9.48077e-29	8.47107e-27	2.08201
90865	IL33	interleukin 33 [Source:HGNC Symbol;Acc:HGNC:16028]	279.872	-1.49923	0.134962	-11.1085	1.14002e-28	1.01471e-26	-2.82693
23779	ARHGAP8	Rho GTPase activating protein 8 [Source:HGNC Symbol;Acc:HGNC:677]	212.958	1.55913	0.14048	11.0986	1.27367e-28	1.12933e-26	2.94677
8701	DNAH11	dynein axonemal heavy chain 11 [Source:HGNC Symbol;Acc:HGNC:2942]	588.438	-1.03989	0.0937206	-11.0957	1.31686e-28	1.16319e-26	-2.05607
50863	NTM	neurotrimin [Source:HGNC Symbol;Acc:HGNC:17941]	2171.72	0.839863	0.0757248	11.091	1.38737e-28	1.22083e-26	1.78988
83990	BRIP1	BRCA1 interacting protein C-terminal helicase 1 [Source:HGNC Symbol;Acc:HGNC:20473]	176.377	-1.64136	0.148067	-11.0852	1.47954e-28	1.29215e-26	-3.11961
54769	DIRAS2	DIRAS family GTPase 2 [Source:HGNC Symbol;Acc:HGNC:19323]	3135.35	0.689517	0.0623039	11.067	1.81362e-28	1.57798e-26	1.61274
4760	NEUROD1	neuronal differentiation 1 [Source:HGNC Symbol;Acc:HGNC:7762]	46.2435	-2.88857	0.261816	-11.0328	2.65462e-28	2.3011e-26	-7.40534
5426	POLE	DNA polymerase epsilon, catalytic subunit [Source:HGNC Symbol;Acc:HGNC:9177]	1094.75	-1.01541	0.0920495	-11.0311	2.70588e-28	2.32816e-26	-2.02147
6620	SNCB	synuclein beta [Source:HGNC Symbol;Acc:HGNC:11140]	738.008	0.991546	0.089961	11.022	2.99486e-28	2.55785e-26	1.98831
1272	CNTN1	contactin 1 [Source:HGNC Symbol;Acc:HGNC:2171]	5225.84	0.859288	0.0779746	11.0201	3.05737e-28	2.60167e-26	1.81414
6585	SLIT1	slit guidance ligand 1 [Source:HGNC Symbol;Acc:HGNC:11085]	5222.58	0.879077	0.0797877	11.0177	3.14001e-28	2.66225e-26	1.8392
90427	BMF	Bcl2 modifying factor [Source:HGNC Symbol;Acc:HGNC:24132]	992.638	1.08314	0.0983341	11.0149	3.23788e-28	2.73524e-26	2.11865
1742	DLG4	discs large MAGUK scaffold protein 4 [Source:HGNC Symbol;Acc:HGNC:2903]	10334.2	0.620915	0.056409	11.0074	3.52082e-28	2.96349e-26	1.53785
11130	ZWINT	ZW10 interacting kinetochore protein [Source:HGNC Symbol;Acc:HGNC:13195]	281.99	-1.42401	0.129441	-11.0012	3.77027e-28	3.15081e-26	-2.6833
55657	ZNF692	zinc finger protein 692 [Source:HGNC Symbol;Acc:HGNC:26049]	1269.97	-0.819183	0.074463	-11.0012	3.7705e-28	3.15081e-26	-1.76441
255783	INAFM1	InaF motif containing 1 [Source:HGNC Symbol;Acc:HGNC:27406]	582.434	1.18406	0.107698	10.9943	4.07109e-28	3.3898e-26	2.27215
10628	TXNIP	thioredoxin interacting protein [Source:HGNC Symbol;Acc:HGNC:16952]	17667.6	0.716241	0.0652061	10.9843	4.54887e-28	3.7741e-26	1.6429
2104	ESRRG	estrogen related receptor gamma [Source:HGNC Symbol;Acc:HGNC:3474]	1451.26	0.966987	0.0881188	10.9737	5.11485e-28	4.22858e-26	1.95475
140679	SLC32A1	solute carrier family 32 member 1 [Source:HGNC Symbol;Acc:HGNC:11018]	4493.58	0.674707	0.061501	10.9707	5.28849e-28	4.35663e-26	1.59627
50848	F11R	F11 receptor [Source:HGNC Symbol;Acc:HGNC:14685]	491.798	1.03568	0.0947726	10.9281	8.45964e-28	6.94438e-26	2.05009
56992	KIF15	kinesin family member 15 [Source:HGNC Symbol;Acc:HGNC:17273]	559.343	-1.12026	0.102593	-10.9194	9.31027e-28	7.58901e-26	-2.17386
26470	SEZ6L2	seizure related 6 homolog like 2 [Source:HGNC Symbol;Acc:HGNC:30844]	5832.38	0.744954	0.0683305	10.9022	1.12487e-27	9.13705e-26	1.67592
440730	TRIM67	tripartite motif containing 67 [Source:HGNC Symbol;Acc:HGNC:31859]	1587.74	0.918684	0.0843222	10.8949	1.21868e-27	9.86455e-26	1.89039
2521	FUS	FUS RNA binding protein [Source:HGNC Symbol;Acc:HGNC:4010]	6542.36	-0.870105	0.0799537	-10.8826	1.39518e-27	1.1215e-25	-1.8278
55082	ARGLU1	arginine and glutamate rich 1 [Source:HGNC Symbol;Acc:HGNC:25482]	6553.34	-0.74826	0.0687809	-10.8789	1.4532e-27	1.16412e-25	-1.67977
4081	MAB21L1	mab-21 like 1 [Source:HGNC Symbol;Acc:HGNC:6757]	112.112	-2.15489	0.198091	-10.8783	1.46264e-27	1.16765e-25	-4.45334
7059	THBS3	thrombospondin 3 [Source:HGNC Symbol;Acc:HGNC:11787]	648.147	-1.0935	0.100594	-10.8704	1.59519e-27	1.26911e-25	-2.13391
26240	FAM50B	family with sequence similarity 50 member B [Source:HGNC Symbol;Acc:HGNC:18789]	117.354	-1.92394	0.177003	-10.8695	1.61059e-27	1.27699e-25	-3.79457
10209	EIF1	eukaryotic translation initiation factor 1 [Source:HGNC Symbol;Acc:HGNC:3249]	19703.9	0.758776	0.0698966	10.8557	1.87364e-27	1.4805e-25	1.69205
9568	GABBR2	gamma-aminobutyric acid type B receptor subunit 2 [Source:HGNC Symbol;Acc:HGNC:4507]	2049.66	0.853975	0.078682	10.8535	1.91936e-27	1.51148e-25	1.80747
7351	UCP2	uncoupling protein 2 [Source:HGNC Symbol;Acc:HGNC:12518]	423.075	-1.18728	0.10941	-10.8517	1.95815e-27	1.53682e-25	-2.27723
7072	TIA1	TIA1 cytotoxic granule associated RNA binding protein [Source:HGNC Symbol;Acc:HGNC:11802]	6478.57	-0.85434	0.0787941	-10.8427	2.16029e-27	1.68408e-25	-1.80793
57613	FAM234B	family with sequence similarity 234 member B [Source:HGNC Symbol;Acc:HGNC:29288]	3371.69	0.698232	0.0645395	10.8187	2.80795e-27	2.18165e-25	1.62252
1137	CHRNA4	cholinergic receptor nicotinic alpha 4 subunit [Source:HGNC Symbol;Acc:HGNC:1958]	1133.81	0.841636	0.0778156	10.8158	2.89834e-27	2.24438e-25	1.79208
1114	CHGB	chromogranin B [Source:HGNC Symbol;Acc:HGNC:1930]	2678.82	0.68723	0.0635883	10.8075	3.17264e-27	2.44052e-25	1.61019
728215	FAM155A	family with sequence similarity 155 member A [Source:HGNC Symbol;Acc:HGNC:33877]	884.988	0.951364	0.0882824	10.7764	4.45101e-27	3.40137e-25	1.9337
2900	GRIK4	glutamate ionotropic receptor kainate type subunit 4 [Source:HGNC Symbol;Acc:HGNC:4582]	439.883	1.24841	0.116024	10.7599	5.32392e-27	4.05508e-25	2.37579
23224	SYNE2	spectrin repeat containing nuclear envelope protein 2 [Source:HGNC Symbol;Acc:HGNC:17084]	8081.33	-0.798367	0.0742764	-10.7486	6.01709e-27	4.56807e-25	-1.73913
219	ALDH1B1	aldehyde dehydrogenase 1 family member B1 [Source:HGNC Symbol;Acc:HGNC:407]	767.255	0.906521	0.084372	10.7443	6.30154e-27	4.76844e-25	1.87452
3306	HSPA2	heat shock protein family A (Hsp70) member 2 [Source:HGNC Symbol;Acc:HGNC:5235]	66.2041	-2.4178	0.225262	-10.7333	7.10515e-27	5.35908e-25	-5.34354
23025	UNC13A	unc-13 homolog A [Source:HGNC Symbol;Acc:HGNC:23150]	6324.65	0.629885	0.0587842	10.7152	8.63645e-27	6.47204e-25	1.54744
113419	TEX261	testis expressed 261 [Source:HGNC Symbol;Acc:HGNC:30712]	1042.17	-1.11231	0.103863	-10.7095	9.18995e-27	6.86469e-25	-2.16192
89122	TRIM4	tripartite motif containing 4 [Source:HGNC Symbol;Acc:HGNC:16275]	348.492	1.17538	0.109967	10.6885	1.15272e-26	8.58296e-25	2.25853
537	ATP6AP1	ATPase H+ transporting accessory protein 1 [Source:HGNC Symbol;Acc:HGNC:868]	5442.49	0.653725	0.0612227	10.6778	1.2928e-26	9.59522e-25	1.57322
64787	EPS8L2	EPS8 like 2 [Source:HGNC Symbol;Acc:HGNC:21296]	528.246	1.00972	0.0946168	10.6717	1.38122e-26	1.02188e-24	2.01352
78997	GDAP1L1	ganglioside induced differentiation associated protein 1 like 1 [Source:HGNC Symbol;Acc:HGNC:4213]	4981.19	0.704629	0.0660887	10.6619	1.53474e-26	1.13186e-24	1.62973
84622	ZNF594	zinc finger protein 594 [Source:HGNC Symbol;Acc:HGNC:29392]	472.641	-1.11569	0.104743	-10.6517	1.71266e-26	1.25907e-24	-2.16699
22927	HABP4	hyaluronan binding protein 4 [Source:HGNC Symbol;Acc:HGNC:17062]	1998.43	0.74245	0.0698199	10.6338	2.075e-26	1.52064e-24	1.67301
28988	DBNL	drebrin like [Source:HGNC Symbol;Acc:HGNC:2696]	2096.68	-0.869726	0.0818494	-10.6259	2.25747e-26	1.64916e-24	-1.82732
140733	MACROD2	MACRO domain containing 2 [Source:HGNC Symbol;Acc:HGNC:16126]	726.393	1.06913	0.100648	10.6224	2.34414e-26	1.70711e-24	2.09816
10044	SH2D3C	SH2 domain containing 3C [Source:HGNC Symbol;Acc:HGNC:16884]	1171.51	0.946275	0.0890944	10.621	2.37889e-26	1.727e-24	1.92689
89941	RHOT2	ras homolog family member T2 [Source:HGNC Symbol;Acc:HGNC:21169]	1669.57	-0.819294	0.0772129	-10.6108	2.65366e-26	1.92047e-24	-1.76454
26022	TMEM98	transmembrane protein 98 [Source:HGNC Symbol;Acc:HGNC:24529]	1306.37	-0.891466	0.0840299	-10.6089	2.70862e-26	1.95416e-24	-1.85506
6658	SOX3	SRY-box 3 [Source:HGNC Symbol;Acc:HGNC:11199]	333.493	-1.2477	0.117707	-10.6	2.98073e-26	2.14382e-24	-2.37462
5621	PRNP	prion protein [Source:HGNC Symbol;Acc:HGNC:9449]	3524.75	0.675792	0.0637908	10.5939	3.18096e-26	2.28077e-24	1.59747
5522	PPP2R2C	protein phosphatase 2 regulatory subunit Bgamma [Source:HGNC Symbol;Acc:HGNC:9306]	2607.44	0.726594	0.0687388	10.5704	4.08906e-26	2.92286e-24	1.65473
4209	MEF2D	myocyte enhancer factor 2D [Source:HGNC Symbol;Acc:HGNC:6997]	3276.66	0.754542	0.071542	10.5468	5.25348e-26	3.73222e-24	1.6871
124935	SLC43A2	solute carrier family 43 member 2 [Source:HGNC Symbol;Acc:HGNC:23087]	1356.37	0.807071	0.0765615	10.5415	5.5622e-26	3.93949e-24	1.74966
6447	SCG5	secretogranin V [Source:HGNC Symbol;Acc:HGNC:10816]	2469.8	0.683505	0.0648735	10.536	5.89719e-26	4.16406e-24	1.60604
2914	GRM4	glutamate metabotropic receptor 4 [Source:HGNC Symbol;Acc:HGNC:4596]	790.659	0.889599	0.0844431	10.5349	5.9647e-26	4.19897e-24	1.85266
54328	GPR173	G protein-coupled receptor 173 [Source:HGNC Symbol;Acc:HGNC:18186]	4208.96	0.737135	0.0699873	10.5324	6.12498e-26	4.29877e-24	1.66686
89891	WDR34	WD repeat domain 34 [Source:HGNC Symbol;Acc:HGNC:28296]	926.931	-0.861916	0.0818641	-10.5286	6.3763e-26	4.46168e-24	-1.81745
3696	ITGB8	integrin subunit beta 8 [Source:HGNC Symbol;Acc:HGNC:6163]	1209.79	-0.856818	0.081439	-10.521	6.9158e-26	4.82465e-24	-1.81104
7148	TNXB	tenascin XB [Source:HGNC Symbol;Acc:HGNC:11976]	379.448	1.12078	0.106647	10.5092	7.83163e-26	5.44721e-24	2.17465
54438	GFOD1	glucose-fructose oxidoreductase domain containing 1 [Source:HGNC Symbol;Acc:HGNC:21096]	1119.86	0.888429	0.0846823	10.4913	9.46962e-26	6.56683e-24	1.85116
258	AMBN	ameloblastin [Source:HGNC Symbol;Acc:HGNC:452]	315.971	-1.30404	0.124321	-10.4893	9.67599e-26	6.68997e-24	-2.4692
8566	PDXK	pyridoxal kinase [Source:HGNC Symbol;Acc:HGNC:8819]	5839.37	0.629453	0.0600114	10.4889	9.71696e-26	6.69836e-24	1.54698
401190	RGS7BP	regulator of G protein signaling 7 binding protein [Source:HGNC Symbol;Acc:HGNC:23271]	877.968	1.00778	0.0961093	10.4857	1.00473e-25	6.90561e-24	2.01081
9705	ST18	ST18, C2H2C-type zinc finger [Source:HGNC Symbol;Acc:HGNC:18695]	257.136	-1.47199	0.140411	-10.4834	1.02964e-25	7.05589e-24	-2.77404
57468	SLC12A5	solute carrier family 12 member 5 [Source:HGNC Symbol;Acc:HGNC:13818]	2041.69	0.850854	0.0811752	10.4817	1.04846e-25	7.16378e-24	1.80357
128434	VSTM2L	V-set and transmembrane domain containing 2 like [Source:HGNC Symbol;Acc:HGNC:16096]	1963.51	1.00097	0.0955345	10.4776	1.09495e-25	7.45945e-24	2.00135
672	BRCA1	BRCA1, DNA repair associated [Source:HGNC Symbol;Acc:HGNC:1100]	316.281	-1.24636	0.119146	-10.4608	1.30778e-25	8.88332e-24	-2.37243
7022	TFAP2C	transcription factor AP-2 gamma [Source:HGNC Symbol;Acc:HGNC:11744]	56.1837	-2.54039	0.243301	-10.4413	1.60568e-25	1.08751e-23	-5.81744
55117	SLC6A15	solute carrier family 6 member 15 [Source:HGNC Symbol;Acc:HGNC:13621]	2294.05	0.843105	0.0809327	10.4174	2.06607e-25	1.39525e-23	1.79391
375	ARF1	ADP ribosylation factor 1 [Source:HGNC Symbol;Acc:HGNC:652]	14729.8	0.748698	0.0719375	10.4076	2.28873e-25	1.54114e-23	1.68028
51339	DACT1	dishevelled binding antagonist of beta catenin 1 [Source:HGNC Symbol;Acc:HGNC:17748]	3143.08	0.675818	0.0649479	10.4055	2.33907e-25	1.57049e-23	1.5975
2177	FANCD2	Fanconi anemia complementation group D2 [Source:HGNC Symbol;Acc:HGNC:3585]	420.243	-1.20811	0.116145	-10.4017	2.43559e-25	1.63058e-23	-2.31034
340371	NRBP2	nuclear receptor binding protein 2 [Source:HGNC Symbol;Acc:HGNC:19339]	1199.32	-0.87499	0.0841836	-10.3938	2.64535e-25	1.76592e-23	-1.834
56134	PCDHAC2	protocadherin alpha subfamily C, 2 [Source:HGNC Symbol;Acc:HGNC:8677]	3609.48	0.642203	0.0618194	10.3884	2.80102e-25	1.86449e-23	1.56071
1869	E2F1	E2F transcription factor 1 [Source:HGNC Symbol;Acc:HGNC:3113]	450.457	-1.33731	0.128801	-10.3827	2.97285e-25	1.97321e-23	-2.52679
4605	MYBL2	MYB proto-oncogene like 2 [Source:HGNC Symbol;Acc:HGNC:7548]	589.432	-1.28115	0.123665	-10.3598	3.77655e-25	2.49952e-23	-2.43032
91	ACVR1B	activin A receptor type 1B [Source:HGNC Symbol;Acc:HGNC:172]	4513.67	0.635115	0.0613171	10.3579	3.85431e-25	2.54373e-23	1.55306
10123	ARL4C	ADP ribosylation factor like GTPase 4C [Source:HGNC Symbol;Acc:HGNC:698]	3587.45	0.666588	0.0643661	10.3562	3.92304e-25	2.58176e-23	1.58731
132204	SYNPR	synaptoporin [Source:HGNC Symbol;Acc:HGNC:16507]	4429.16	0.89593	0.0865358	10.3533	4.04362e-25	2.65359e-23	1.86081
163933	FAM43B	family with sequence similarity 43 member B [Source:HGNC Symbol;Acc:HGNC:31791]	527.346	1.08102	0.104446	10.3501	4.18055e-25	2.73048e-23	2.11554
29128	UHRF1	ubiquitin like with PHD and ring finger domains 1 [Source:HGNC Symbol;Acc:HGNC:12556]	524.987	-1.16534	0.112593	-10.35	4.18428e-25	2.73048e-23	-2.24286
1717	DHCR7	7-dehydrocholesterol reductase [Source:HGNC Symbol;Acc:HGNC:2860]	4722.82	0.617055	0.0596959	10.3366	4.81123e-25	3.11336e-23	1.53374
661	POLR3D	RNA polymerase III subunit D [Source:HGNC Symbol;Acc:HGNC:1080]	2401.66	0.828863	0.0802305	10.331	5.10153e-25	3.29204e-23	1.77628
7101	NR2E1	nuclear receptor subfamily 2 group E member 1 [Source:HGNC Symbol;Acc:HGNC:7973]	607.395	-1.08638	0.105212	-10.3256	5.39683e-25	3.47296e-23	-2.1234
197335	WDR90	WD repeat domain 90 [Source:HGNC Symbol;Acc:HGNC:26960]	364.456	-1.21578	0.11776	-10.3242	5.47472e-25	3.51335e-23	-2.32267
57528	KCTD16	potassium channel tetramerization domain containing 16 [Source:HGNC Symbol;Acc:HGNC:29244]	1056.02	1.0719	0.103895	10.3171	5.89961e-25	3.77559e-23	2.10219
8106	PABPN1	poly(A) binding protein nuclear 1 [Source:HGNC Symbol;Acc:HGNC:8565]	3830.84	-0.634641	0.0615315	-10.3141	6.08551e-25	3.88386e-23	-1.55255
4123	MAN2C1	mannosidase alpha class 2C member 1 [Source:HGNC Symbol;Acc:HGNC:6827]	1259.7	-0.76568	0.0743439	-10.2992	7.10745e-25	4.52365e-23	-1.70017
8091	HMGA2	high mobility group AT-hook 2 [Source:HGNC Symbol;Acc:HGNC:5009]	682.836	-0.945298	0.0918474	-10.292	7.65294e-25	4.85753e-23	-1.92559
8139	GAN	gigaxonin [Source:HGNC Symbol;Acc:HGNC:4137]	1444.53	0.776189	0.0754987	10.2808	8.59787e-25	5.44243e-23	1.7126
23194	FBXL7	F-box and leucine rich repeat protein 7 [Source:HGNC Symbol;Acc:HGNC:13604]	407.185	-1.14576	0.111636	-10.2633	1.03096e-24	6.49059e-23	-2.21262
55215	FANCI	Fanconi anemia complementation group I [Source:HGNC Symbol;Acc:HGNC:25568]	1109.07	-0.852087	0.0831114	-10.2524	1.155e-24	7.25184e-23	-1.80511
6241	RRM2	ribonucleotide reductase regulatory subunit M2 [Source:HGNC Symbol;Acc:HGNC:10452]	631.317	-1.00242	0.0980337	-10.2253	1.52813e-24	9.54304e-23	-2.00336
134353	LSM11	LSM11, U7 small nuclear RNA associated [Source:HGNC Symbol;Acc:HGNC:30860]	2540.89	0.852657	0.0834214	10.2211	1.59548e-24	9.93688e-23	1.80582
9899	SV2B	synaptic vesicle glycoprotein 2B [Source:HGNC Symbol;Acc:HGNC:16874]	161.054	1.62666	0.159337	10.209	1.80762e-24	1.1228e-22	3.08798
9435	CHST2	carbohydrate sulfotransferase 2 [Source:HGNC Symbol;Acc:HGNC:1970]	1098.23	0.823737	0.0806951	10.208	1.8254e-24	1.12912e-22	1.76999
56139	PCDHA10	protocadherin alpha 10 [Source:HGNC Symbol;Acc:HGNC:8664]	3938.52	0.648829	0.0635613	10.2079	1.82752e-24	1.12912e-22	1.56789
57186	RALGAPA2	Ral GTPase activating protein catalytic alpha subunit 2 [Source:HGNC Symbol;Acc:HGNC:16207]	2202.75	-0.752439	0.073735	-10.2046	1.89004e-24	1.16466e-22	-1.68464
256329	LMNTD2	lamin tail domain containing 2 [Source:HGNC Symbol;Acc:HGNC:28561]	271.647	-1.24918	0.122491	-10.1982	2.02042e-24	1.2417e-22	-2.37706
6307	MSMO1	methylsterol monooxygenase 1 [Source:HGNC Symbol;Acc:HGNC:10545]	12734.6	0.940228	0.0922246	10.195	2.08791e-24	1.27979e-22	1.91883
79971	WLS	wntless Wnt ligand secretion mediator [Source:HGNC Symbol;Acc:HGNC:30238]	4130.27	0.684703	0.0672264	10.185	2.31275e-24	1.41388e-22	1.60737
10682	EBP	emopamil binding protein (sterol isomerase) [Source:HGNC Symbol;Acc:HGNC:3133]	1695.02	0.70346	0.0690994	10.1804	2.42545e-24	1.47889e-22	1.62841
23057	NMNAT2	nicotinamide nucleotide adenylyltransferase 2 [Source:HGNC Symbol;Acc:HGNC:16789]	8093.57	0.643986	0.0633502	10.1655	2.82686e-24	1.71913e-22	1.56264
10234	LRRC17	leucine rich repeat containing 17 [Source:HGNC Symbol;Acc:HGNC:16895]	285.594	-1.30336	0.128368	-10.1533	3.20439e-24	1.94363e-22	-2.46802
7025	NR2F1	nuclear receptor subfamily 2 group F member 1 [Source:HGNC Symbol;Acc:HGNC:7975]	1014.19	-1.01804	0.100498	-10.1299	4.06926e-24	2.46179e-22	-2.02516
2026	ENO2	enolase 2 [Source:HGNC Symbol;Acc:HGNC:3353]	29647.2	0.525558	0.0518962	10.1271	4.18925e-24	2.52126e-22	1.43949
79094	CHAC1	ChaC glutathione specific gamma-glutamylcyclotransferase 1 [Source:HGNC Symbol;Acc:HGNC:28680]	646.248	1.0881	0.107449	10.1267	4.20785e-24	2.52591e-22	2.12594
64651	CSRNP1	cysteine and serine rich nuclear protein 1 [Source:HGNC Symbol;Acc:HGNC:14300]	539.889	1.11646	0.110403	10.1125	4.8612e-24	2.91058e-22	2.16814
6427	SRSF2	serine and arginine rich splicing factor 2 [Source:HGNC Symbol;Acc:HGNC:10783]	2990.85	-0.727355	0.0720294	-10.098	5.63624e-24	3.36595e-22	-1.6556
8507	ENC1	ectodermal-neural cortex 1 [Source:HGNC Symbol;Acc:HGNC:3345]	7865.22	-0.584246	0.0578773	-10.0946	5.83914e-24	3.47818e-22	-1.49925
51114	ZDHHC9	zinc finger DHHC-type containing 9 [Source:HGNC Symbol;Acc:HGNC:18475]	2868.44	0.627257	0.0621477	10.093	5.93171e-24	3.52429e-22	1.54463
90809	PIP4P1	phosphatidylinositol-4,5-bisphosphate 4-phosphatase 1 [Source:HGNC Symbol;Acc:HGNC:19299]	2194.07	0.706333	0.0699921	10.0916	6.01778e-24	3.5663e-22	1.63165
51669	SARAF	store-operated calcium entry associated regulatory factor [Source:HGNC Symbol;Acc:HGNC:28789]	15442.8	0.592767	0.0587711	10.086	6.36955e-24	3.76517e-22	1.50814
9672	SDC3	syndecan 3 [Source:HGNC Symbol;Acc:HGNC:10660]	12201.5	0.680445	0.0674999	10.0807	6.7257e-24	3.96561e-22	1.60263
3400	ID4	inhibitor of DNA binding 4, HLH protein [Source:HGNC Symbol;Acc:HGNC:5363]	2372.17	-0.786463	0.0780275	-10.0793	6.82059e-24	4.01137e-22	-1.72484
22887	FOXJ3	forkhead box J3 [Source:HGNC Symbol;Acc:HGNC:29178]	4122.43	0.633951	0.0630198	10.0596	8.33766e-24	4.89121e-22	1.55181
55450	CAMK2N1	calcium/calmodulin dependent protein kinase II inhibitor 1 [Source:HGNC Symbol;Acc:HGNC:24190]	4334.33	0.603098	0.0599903	10.0533	8.88692e-24	5.2003e-22	1.51898
7922	SLC39A7	solute carrier family 39 member 7 [Source:HGNC Symbol;Acc:HGNC:4927]	3856.08	0.748529	0.0744678	10.0517	9.0278e-24	5.26947e-22	1.68008
150	ADRA2A	adrenoceptor alpha 2A [Source:HGNC Symbol;Acc:HGNC:281]	116.272	-1.78352	0.177489	-10.0486	9.3157e-24	5.42389e-22	-3.44265
8573	CASK	calcium/calmodulin dependent serine protein kinase [Source:HGNC Symbol;Acc:HGNC:1497]	9010.36	0.563761	0.0561147	10.0466	9.51251e-24	5.52463e-22	1.47812
214	ALCAM	activated leukocyte cell adhesion molecule [Source:HGNC Symbol;Acc:HGNC:400]	918.898	0.961129	0.0958362	10.0289	1.13808e-23	6.59322e-22	1.94683
23769	FLRT1	fibronectin leucine rich transmembrane protein 1 [Source:HGNC Symbol;Acc:HGNC:3760]	1816.01	0.720447	0.0719106	10.0186	1.26223e-23	7.29426e-22	1.64769
343702	XKR7	XK related 7 [Source:HGNC Symbol;Acc:HGNC:23062]	3804.72	0.637445	0.063669	10.0119	1.35178e-23	7.79234e-22	1.55557
4173	MCM4	minichromosome maintenance complex component 4 [Source:HGNC Symbol;Acc:HGNC:6947]	2640.47	-0.661325	0.0661421	-9.99855	1.54648e-23	8.89265e-22	-1.58153
9902	MRC2	mannose receptor C type 2 [Source:HGNC Symbol;Acc:HGNC:16875]	1917.41	-0.702636	0.0702857	-9.99686	1.57307e-23	9.02322e-22	-1.62748
92154	MTSS1L	MTSS1L, I-BAR domain containing [Source:HGNC Symbol;Acc:HGNC:25094]	7424.42	0.632637	0.063287	9.99632	1.58173e-23	9.05055e-22	1.5504
442117	GALNTL6	polypeptide N-acetylgalactosaminyltransferase like 6 [Source:HGNC Symbol;Acc:HGNC:33844]	398.954	1.09035	0.109101	9.99396	1.61975e-23	9.24529e-22	2.12926
54492	NEURL1B	neuralized E3 ubiquitin protein ligase 1B [Source:HGNC Symbol;Acc:HGNC:35422]	1556.72	0.728078	0.0729259	9.98381	1.79439e-23	1.01921e-21	1.65643
56137	PCDHA12	protocadherin alpha 12 [Source:HGNC Symbol;Acc:HGNC:8666]	3615.44	0.621555	0.0622861	9.97904	1.88277e-23	1.0668e-21	1.53853
5814	PURB	purine rich element binding protein B [Source:HGNC Symbol;Acc:HGNC:9702]	3229.07	0.835008	0.0836811	9.97845	1.89408e-23	1.0706e-21	1.78387
5445	PON2	paraoxonase 2 [Source:HGNC Symbol;Acc:HGNC:9205]	575.108	-0.977992	0.0981042	-9.96891	2.08497e-23	1.17341e-21	-1.96972
9687	GREB1	growth regulation by estrogen in breast cancer 1 [Source:HGNC Symbol;Acc:HGNC:24885]	463.996	1.00069	0.100382	9.96886	2.08609e-23	1.17341e-21	2.00096
1032	CDKN2D	cyclin dependent kinase inhibitor 2D [Source:HGNC Symbol;Acc:HGNC:1790]	2738.45	0.702796	0.0705086	9.96751	2.11461e-23	1.18658e-21	1.62766
7803	PTP4A1	protein tyrosine phosphatase type IVA, member 1 [Source:HGNC Symbol;Acc:HGNC:9634]	6930.45	0.580533	0.0582572	9.965	2.16883e-23	1.21407e-21	1.4954
57709	SLC7A14	solute carrier family 7 member 14 [Source:HGNC Symbol;Acc:HGNC:29326]	635.759	0.985613	0.0989348	9.96225	2.22966e-23	1.24512e-21	1.98015
5364	PLXNB1	plexin B1 [Source:HGNC Symbol;Acc:HGNC:9103]	3254.92	-0.696004	0.0698831	-9.95955	2.29093e-23	1.27627e-21	-1.62001
9854	C2CD2L	C2CD2 like [Source:HGNC Symbol;Acc:HGNC:29000]	1505.89	0.848089	0.0851851	9.95584	2.37804e-23	1.32163e-21	1.80012
79682	CENPU	centromere protein U [Source:HGNC Symbol;Acc:HGNC:21348]	504.356	-0.993632	0.0998303	-9.95322	2.44159e-23	1.35074e-21	-1.99119
10922	FASTK	Fas activated serine/threonine kinase [Source:HGNC Symbol;Acc:HGNC:24676]	1262.68	-0.738391	0.0741862	-9.9532	2.44204e-23	1.35074e-21	-1.66831
23099	ZBTB43	zinc finger and BTB domain containing 43 [Source:HGNC Symbol;Acc:HGNC:17908]	1358.38	0.72768	0.0731915	9.94214	2.72895e-23	1.50585e-21	1.65597
27122	DKK3	dickkopf WNT signaling pathway inhibitor 3 [Source:HGNC Symbol;Acc:HGNC:2893]	4179.71	0.633283	0.0637296	9.93704	2.87241e-23	1.58125e-21	1.55109
9746	CLSTN3	calsyntenin 3 [Source:HGNC Symbol;Acc:HGNC:18371]	6508.47	0.665009	0.066988	9.92728	3.16772e-23	1.7397e-21	1.58558
10955	SERINC3	serine incorporator 3 [Source:HGNC Symbol;Acc:HGNC:11699]	3746.19	0.618293	0.0623283	9.91994	3.40973e-23	1.86819e-21	1.53506
252839	TMEM9	transmembrane protein 9 [Source:HGNC Symbol;Acc:HGNC:18823]	4154.73	0.613428	0.0618706	9.91469	3.59388e-23	1.96446e-21	1.52989
23406	COTL1	coactosin like F-actin binding protein 1 [Source:HGNC Symbol;Acc:HGNC:18304]	2895.62	0.675434	0.0682043	9.90311	4.03533e-23	2.20058e-21	1.59708
9509	ADAMTS2	ADAM metallopeptidase with thrombospondin type 1 motif 2 [Source:HGNC Symbol;Acc:HGNC:218]	224.703	1.28113	0.129445	9.89706	4.28703e-23	2.33237e-21	2.43029
1001	CDH3	cadherin 3 [Source:HGNC Symbol;Acc:HGNC:1762]	735.652	1.02141	0.103247	9.89291	4.46838e-23	2.42535e-21	2.0299
283149	BCL9L	B-cell CLL/lymphoma 9 like [Source:HGNC Symbol;Acc:HGNC:23688]	3954.33	0.640175	0.0647831	9.88182	4.99161e-23	2.70303e-21	1.55852
203259	FAM219A	family with sequence similarity 219 member A [Source:HGNC Symbol;Acc:HGNC:19920]	6428.15	0.590942	0.059832	9.87667	5.25488e-23	2.83898e-21	1.50623
10945	KDELR1	KDEL endoplasmic reticulum protein retention receptor 1 [Source:HGNC Symbol;Acc:HGNC:6304]	3326.9	0.600955	0.060901	9.86774	5.74463e-23	3.09637e-21	1.51672
84302	TMEM246	transmembrane protein 246 [Source:HGNC Symbol;Acc:HGNC:28180]	2551.76	0.689974	0.0700806	9.84544	7.17262e-23	3.85711e-21	1.61325
91319	DERL3	derlin 3 [Source:HGNC Symbol;Acc:HGNC:14236]	451.285	1.04496	0.10614	9.84516	7.1927e-23	3.85897e-21	2.06331
23423	TMED3	transmembrane p24 trafficking protein 3 [Source:HGNC Symbol;Acc:HGNC:28889]	2036.59	0.826315	0.0840211	9.83461	7.98759e-23	4.27557e-21	1.77315
118429	ANTXR2	anthrax toxin receptor 2 [Source:HGNC Symbol;Acc:HGNC:21732]	149.594	-1.51755	0.154434	-9.82652	8.65541e-23	4.62239e-21	-2.86304
8671	SLC4A4	solute carrier family 4 member 4 [Source:HGNC Symbol;Acc:HGNC:11030]	546.512	-1.04625	0.106534	-9.82076	9.16524e-23	4.88343e-21	-2.06515
25956	SEC31B	SEC31 homolog B, COPII coat complex component [Source:HGNC Symbol;Acc:HGNC:23197]	658.319	-0.987722	0.100694	-9.80915	1.02833e-22	5.46662e-21	-1.98305
2918	GRM8	glutamate metabotropic receptor 8 [Source:HGNC Symbol;Acc:HGNC:4600]	159.529	1.435	0.146399	9.80199	1.10392e-22	5.85507e-21	2.70383
6866	TAC3	tachykinin 3 [Source:HGNC Symbol;Acc:HGNC:11521]	92.3104	1.83133	0.187332	9.77583	1.42985e-22	7.5665e-21	3.55864
9547	CXCL14	C-X-C motif chemokine ligand 14 [Source:HGNC Symbol;Acc:HGNC:10640]	310.178	1.29222	0.132343	9.76419	1.60392e-22	8.46831e-21	2.44905
338811	FAM19A2	family with sequence similarity 19 member A2, C-C motif chemokine like [Source:HGNC Symbol;Acc:HGNC:21589]	608.143	0.959964	0.0984315	9.75261	1.79785e-22	9.4707e-21	1.94526
57459	GATAD2B	GATA zinc finger domain containing 2B [Source:HGNC Symbol;Acc:HGNC:30778]	4255.94	0.66003	0.0676889	9.75093	1.82782e-22	9.60679e-21	1.58012
11076	TPPP	tubulin polymerization promoting protein [Source:HGNC Symbol;Acc:HGNC:24164]	2120.54	0.756482	0.0776511	9.74206	1.99473e-22	1.04368e-20	1.68937
9077	DIRAS3	DIRAS family GTPase 3 [Source:HGNC Symbol;Acc:HGNC:687]	1086.41	0.83671	0.0859927	9.73001	2.24562e-22	1.17231e-20	1.78597
284001	CCDC57	coiled-coil domain containing 57 [Source:HGNC Symbol;Acc:HGNC:27564]	1410.13	-0.771469	0.0793268	-9.72521	2.35419e-22	1.22624e-20	-1.70701
80336	PABPC1L	poly(A) binding protein cytoplasmic 1 like [Source:HGNC Symbol;Acc:HGNC:15797]	219.775	-1.40344	0.144349	-9.72258	2.41571e-22	1.25547e-20	-2.64532
9448	MAP4K4	mitogen-activated protein kinase kinase kinase kinase 4 [Source:HGNC Symbol;Acc:HGNC:6866]	12163.3	-0.605312	0.0623142	-9.71387	2.63151e-22	1.36457e-20	-1.52131
2542	SLC37A4	solute carrier family 37 member 4 [Source:HGNC Symbol;Acc:HGNC:4061]	745.146	-0.853448	0.0878632	-9.71337	2.64458e-22	1.36829e-20	-1.80681
84966	IGSF21	immunoglobin superfamily member 21 [Source:HGNC Symbol;Acc:HGNC:28246]	406.117	1.00828	0.103812	9.71252	2.66664e-22	1.37664e-20	2.01151
54890	ALKBH5	alkB homolog 5, RNA demethylase [Source:HGNC Symbol;Acc:HGNC:25996]	4903.23	0.864409	0.0890053	9.71189	2.68319e-22	1.38211e-20	1.82059
1849	DUSP7	dual specificity phosphatase 7 [Source:HGNC Symbol;Acc:HGNC:3073]	1480.9	0.778063	0.0801919	9.70252	2.94143e-22	1.51178e-20	1.71483
987	LRBA	LPS responsive beige-like anchor protein [Source:HGNC Symbol;Acc:HGNC:1742]	709.072	-0.838702	0.0864908	-9.697	3.10491e-22	1.59228e-20	-1.78844
23039	XPO7	exportin 7 [Source:HGNC Symbol;Acc:HGNC:14108]	5866.65	0.596489	0.0615808	9.68628	3.44867e-22	1.76467e-20	1.51203
29028	ATAD2	ATPase family, AAA domain containing 2 [Source:HGNC Symbol;Acc:HGNC:30123]	1165.06	-0.871461	0.0900527	-9.67723	3.7679e-22	1.92378e-20	-1.82951
440193	CCDC88C	coiled-coil domain containing 88C [Source:HGNC Symbol;Acc:HGNC:19967]	1082.81	-0.763372	0.0789129	-9.6736	3.90395e-22	1.98887e-20	-1.69745
4541	MT-ND6	mitochondrially encoded NADH:ubiquinone oxidoreductase core subunit 6 [Source:HGNC Symbol;Acc:HGNC:7462]	32017.9	0.534268	0.05525	9.67001	4.0432e-22	2.05531e-20	1.44821
84440	RAB11FIP4	RAB11 family interacting protein 4 [Source:HGNC Symbol;Acc:HGNC:30267]	4731.04	0.576397	0.0596554	9.66211	4.3678e-22	2.21547e-20	1.49112
55779	CFAP44	cilia and flagella associated protein 44 [Source:HGNC Symbol;Acc:HGNC:25631]	468.033	-0.959419	0.0994211	-9.65005	4.91294e-22	2.48655e-20	-1.94453
51433	ANAPC5	anaphase promoting complex subunit 5 [Source:HGNC Symbol;Acc:HGNC:15713]	2403.43	-0.61015	0.0633027	-9.6386	5.49333e-22	2.77425e-20	-1.52642
4747	NEFL	neurofilament light [Source:HGNC Symbol;Acc:HGNC:7739]	3213.73	0.733347	0.0761349	9.6322	5.84641e-22	2.94616e-20	1.66249
80198	MUS81	MUS81 structure-specific endonuclease subunit [Source:HGNC Symbol;Acc:HGNC:29814]	1387.84	-0.751194	0.0780057	-9.62999	5.97366e-22	3.00377e-20	-1.68319
7159	TP53BP2	tumor protein p53 binding protein 2 [Source:HGNC Symbol;Acc:HGNC:12000]	1501.32	-0.702497	0.0730424	-9.61766	6.73488e-22	3.37922e-20	-1.62732
7325	UBE2E2	ubiquitin conjugating enzyme E2 E2 [Source:HGNC Symbol;Acc:HGNC:12478]	1089.54	0.847561	0.0881789	9.61184	7.12672e-22	3.56246e-20	1.79946
79659	DYNC2H1	dynein cytoplasmic 2 heavy chain 1 [Source:HGNC Symbol;Acc:HGNC:2962]	643.97	-0.893486	0.0929584	-9.61168	7.1377e-22	3.56246e-20	-1.85766
163	AP2B1	adaptor related protein complex 2 beta 1 subunit [Source:HGNC Symbol;Acc:HGNC:563]	22052.5	0.580087	0.0603531	9.61156	7.14608e-22	3.56246e-20	1.49494
1120	CHKB	choline kinase beta [Source:HGNC Symbol;Acc:HGNC:1938]	848.746	-0.809576	0.0842516	-9.60903	7.32346e-22	3.64307e-20	-1.7527
6734	SRPRA	SRP receptor alpha subunit [Source:HGNC Symbol;Acc:HGNC:11307]	2922.44	0.740641	0.0771187	9.60391	7.69694e-22	3.82067e-20	1.67092
675	BRCA2	BRCA2, DNA repair associated [Source:HGNC Symbol;Acc:HGNC:1101]	158.848	-1.45293	0.151747	-9.57472	1.02132e-21	5.05889e-20	-2.73764
118980	SFXN2	sideroflexin 2 [Source:HGNC Symbol;Acc:HGNC:16086]	109.874	-1.68591	0.176447	-9.55477	1.23863e-21	6.12227e-20	-3.21744
84879	MFSD2A	major facilitator superfamily domain containing 2A [Source:HGNC Symbol;Acc:HGNC:25897]	1340.51	0.830001	0.0869808	9.54235	1.39638e-21	6.88735e-20	1.77769
4335	MNT	MAX network transcriptional repressor [Source:HGNC Symbol;Acc:HGNC:7188]	1996.62	0.685264	0.0718243	9.54084	1.41678e-21	6.97316e-20	1.608
10898	CPSF4	cleavage and polyadenylation specific factor 4 [Source:HGNC Symbol;Acc:HGNC:2327]	1098.52	-0.721326	0.0756161	-9.53931	1.43788e-21	7.06202e-20	-1.6487
5581	PRKCE	protein kinase C epsilon [Source:HGNC Symbol;Acc:HGNC:9401]	1390.85	0.739867	0.0775701	9.53804	1.45552e-21	7.13359e-20	1.67002
80005	DOCK5	dedicator of cytokinesis 5 [Source:HGNC Symbol;Acc:HGNC:23476]	97.209	-1.76782	0.185438	-9.53321	1.52491e-21	7.45795e-20	-3.40538
8318	CDC45	cell division cycle 45 [Source:HGNC Symbol;Acc:HGNC:1739]	159.786	-1.5512	0.162751	-9.53113	1.55581e-21	7.59307e-20	-2.93061
221981	THSD7A	thrombospondin type 1 domain containing 7A [Source:HGNC Symbol;Acc:HGNC:22207]	654.752	-0.938386	0.0984697	-9.52969	1.57752e-21	7.68291e-20	-1.91638
1879	EBF1	early B-cell factor 1 [Source:HGNC Symbol;Acc:HGNC:3126]	189.786	-1.48523	0.155933	-9.52482	1.65322e-21	8.03471e-20	-2.79962
27445	PCLO	piccolo presynaptic cytomatrix protein [Source:HGNC Symbol;Acc:HGNC:13406]	3413.73	0.84358	0.0886058	9.52059	1.72195e-21	8.35128e-20	1.7945
3754	KCNF1	potassium voltage-gated channel modifier subfamily F member 1 [Source:HGNC Symbol;Acc:HGNC:6246]	882.379	0.797103	0.0837286	9.52007	1.73057e-21	8.37561e-20	1.73761
57326	PBXIP1	PBX homeobox interacting protein 1 [Source:HGNC Symbol;Acc:HGNC:21199]	373.005	-1.07105	0.112719	-9.50195	2.05988e-21	9.94868e-20	-2.10096
57460	PPM1H	protein phosphatase, Mg2+/Mn2+ dependent 1H [Source:HGNC Symbol;Acc:HGNC:18583]	524.367	1.01029	0.106368	9.498	2.13959e-21	1.03122e-19	2.01431
151126	ZNF385B	zinc finger protein 385B [Source:HGNC Symbol;Acc:HGNC:26332]	214.056	1.28259	0.135064	9.49614	2.17805e-21	1.04758e-19	2.43274
463	ZFHX3	zinc finger homeobox 3 [Source:HGNC Symbol;Acc:HGNC:777]	2734.49	-0.627118	0.0660532	-9.49414	2.22045e-21	1.06577e-19	-1.54448
51046	ST8SIA3	ST8 alpha-N-acetyl-neuraminide alpha-2,8-sialyltransferase 3 [Source:HGNC Symbol;Acc:HGNC:14269]	700.855	0.94944	0.100108	9.48415	2.44362e-21	1.17047e-19	1.93112
1375	CPT1B	carnitine palmitoyltransferase 1B [Source:HGNC Symbol;Acc:HGNC:2329]	822.342	-0.902775	0.0952521	-9.47774	2.59843e-21	1.24206e-19	-1.86966
50632	CALY	calcyon neuron specific vesicular protein [Source:HGNC Symbol;Acc:HGNC:17938]	798.291	0.802717	0.0847683	9.46954	2.81077e-21	1.3408e-19	1.74438
3422	IDI1	isopentenyl-diphosphate delta isomerase 1 [Source:HGNC Symbol;Acc:HGNC:5387]	11777.1	0.710596	0.0750508	9.4682	2.84696e-21	1.35528e-19	1.63648
273	AMPH	amphiphysin [Source:HGNC Symbol;Acc:HGNC:471]	2214.67	0.684288	0.0722844	9.46661	2.89076e-21	1.37332e-19	1.60691
2309	FOXO3	forkhead box O3 [Source:HGNC Symbol;Acc:HGNC:3821]	2932.59	0.728195	0.0770255	9.45395	3.26284e-21	1.54377e-19	1.65657
10656	KHDRBS3	KH RNA binding domain containing, signal transduction associated 3 [Source:HGNC Symbol;Acc:HGNC:18117]	815.071	0.790739	0.0836582	9.45203	3.3233e-21	1.56918e-19	1.72996
7298	TYMS	thymidylate synthetase [Source:HGNC Symbol;Acc:HGNC:12441]	1072.53	-0.782311	0.0828479	-9.44274	3.63155e-21	1.71125e-19	-1.71988
85465	SELENOI	selenoprotein I [Source:HGNC Symbol;Acc:HGNC:29361]	2688.32	0.7028	0.0744465	9.44034	3.71557e-21	1.7473e-19	1.62766
219287	AMER2	APC membrane recruitment protein 2 [Source:HGNC Symbol;Acc:HGNC:26360]	5370.41	0.666122	0.0705807	9.43773	3.80928e-21	1.78774e-19	1.5868
23504	RIMBP2	RIMS binding protein 2 [Source:HGNC Symbol;Acc:HGNC:30339]	1615.07	0.694171	0.0736019	9.43143	4.04531e-21	1.89469e-19	1.61795
259266	ASPM	abnormal spindle microtubule assembly [Source:HGNC Symbol;Acc:HGNC:19048]	893.921	-0.951799	0.101057	-9.41848	4.57672e-21	2.13927e-19	-1.93428
3757	KCNH2	potassium voltage-gated channel subfamily H member 2 [Source:HGNC Symbol;Acc:HGNC:6251]	2377.05	0.620045	0.0659086	9.40765	5.07338e-21	2.36666e-19	1.53692
1294	COL7A1	collagen type VII alpha 1 chain [Source:HGNC Symbol;Acc:HGNC:2214]	347.545	-1.10939	0.117943	-9.40621	5.14365e-21	2.39463e-19	-2.15755
338645	LUZP2	leucine zipper protein 2 [Source:HGNC Symbol;Acc:HGNC:23206]	340.45	1.14949	0.122262	9.40188	5.35975e-21	2.49025e-19	2.21835
56136	PCDHA13	protocadherin alpha 13 [Source:HGNC Symbol;Acc:HGNC:8667]	3106.28	0.58754	0.0625023	9.4003	5.44058e-21	2.52276e-19	1.50268
57176	VARS2	valyl-tRNA synthetase 2, mitochondrial [Source:HGNC Symbol;Acc:HGNC:21642]	2075.18	-0.613283	0.0652504	-9.39892	5.51284e-21	2.55117e-19	-1.52974
9922	IQSEC1	IQ motif and Sec7 domain 1 [Source:HGNC Symbol;Acc:HGNC:29112]	3770.11	0.729579	0.0776405	9.39689	5.62003e-21	2.5956e-19	1.65815
3777	KCNK3	potassium two pore domain channel subfamily K member 3 [Source:HGNC Symbol;Acc:HGNC:6278]	1723.28	0.765456	0.0815622	9.38492	6.29615e-21	2.9021e-19	1.69991
56141	PCDHA7	protocadherin alpha 7 [Source:HGNC Symbol;Acc:HGNC:8673]	3134.18	0.580652	0.0618955	9.38117	6.52461e-21	3.00145e-19	1.49552
5054	SERPINE1	serpin family E member 1 [Source:HGNC Symbol;Acc:HGNC:8583]	207.855	1.48435	0.158231	9.38092	6.54004e-21	3.0026e-19	2.79791
23710	GABARAPL1	GABA type A receptor associated protein like 1 [Source:HGNC Symbol;Acc:HGNC:4068]	4227.31	0.607587	0.0647814	9.37905	6.65703e-21	3.05028e-19	1.52371
4609	MYC	MYC proto-oncogene, bHLH transcription factor [Source:HGNC Symbol;Acc:HGNC:7553]	456.919	0.931658	0.0996888	9.34567	9.13118e-21	4.17572e-19	1.90747
9829	DNAJC6	DnaJ heat shock protein family (Hsp40) member C6 [Source:HGNC Symbol;Acc:HGNC:15469]	3963.16	0.634148	0.0678591	9.34508	9.18233e-21	4.19086e-19	1.55202
80319	CXXC4	CXXC finger protein 4 [Source:HGNC Symbol;Acc:HGNC:24593]	4677.39	0.674568	0.0722635	9.33484	1.01142e-20	4.60711e-19	1.59612
23657	SLC7A11	solute carrier family 7 member 11 [Source:HGNC Symbol;Acc:HGNC:11059]	205.441	-1.46744	0.157254	-9.33163	1.04252e-20	4.73949e-19	-2.7653
56853	CELF4	CUGBP Elav-like family member 4 [Source:HGNC Symbol;Acc:HGNC:14015]	5112.18	0.611734	0.0655931	9.32618	1.09753e-20	4.97981e-19	1.52809
56142	PCDHA6	protocadherin alpha 6 [Source:HGNC Symbol;Acc:HGNC:8672]	3144.22	0.582087	0.0624239	9.32475	1.11241e-20	5.03749e-19	1.49701
9143	SYNGR3	synaptogyrin 3 [Source:HGNC Symbol;Acc:HGNC:11501]	1018.35	0.720846	0.0773538	9.31881	1.17648e-20	5.31726e-19	1.64815
56140	PCDHA8	protocadherin alpha 8 [Source:HGNC Symbol;Acc:HGNC:8674]	3150.17	0.583239	0.0626078	9.31576	1.21087e-20	5.45148e-19	1.49821
115123	MARCH3	membrane associated ring-CH-type finger 3 [Source:HGNC Symbol;Acc:HGNC:28728]	601.362	0.90567	0.0972808	9.30986	1.28002e-20	5.75166e-19	1.87341
10076	PTPRU	protein tyrosine phosphatase, receptor type U [Source:HGNC Symbol;Acc:HGNC:9683]	2413.2	0.739529	0.0794545	9.30758	1.30782e-20	5.86525e-19	1.66963
9761	MLEC	malectin [Source:HGNC Symbol;Acc:HGNC:28973]	4995.83	0.567212	0.060953	9.30573	1.33079e-20	5.95676e-19	1.48166
23210	JMJD6	arginine demethylase and lysine hydroxylase [Source:HGNC Symbol;Acc:HGNC:19355]	2419.33	0.737747	0.0793269	9.30008	1.40338e-20	6.25756e-19	1.66757
9652	TTC37	tetratricopeptide repeat domain 37 [Source:HGNC Symbol;Acc:HGNC:23639]	2427.02	-0.739398	0.0795617	-9.29339	1.49445e-20	6.63814e-19	-1.66948
79817	MOB3B	MOB kinase activator 3B [Source:HGNC Symbol;Acc:HGNC:23825]	727.261	-0.864432	0.0930858	-9.28641	1.59585e-20	7.07503e-19	-1.82062
758	MPPED1	metallophosphoesterase domain containing 1 [Source:HGNC Symbol;Acc:HGNC:1306]	802.638	-0.820674	0.0884392	-9.27952	1.70242e-20	7.53311e-19	-1.76623
9844	ELMO1	engulfment and cell motility 1 [Source:HGNC Symbol;Acc:HGNC:16286]	2140.61	0.600611	0.0647621	9.2741	1.79117e-20	7.91077e-19	1.51636
4439	MSH5	mutS homolog 5 [Source:HGNC Symbol;Acc:HGNC:7328]	273.577	-1.10634	0.119346	-9.27006	1.86041e-20	8.201e-19	-2.15299
28981	IFT81	intraflagellar transport 81 [Source:HGNC Symbol;Acc:HGNC:14313]	1142.18	-0.789357	0.085265	-9.25769	2.08902e-20	9.19129e-19	-1.7283
140578	CHODL	chondrolectin [Source:HGNC Symbol;Acc:HGNC:17807]	121.448	-1.55126	0.167632	-9.25396	2.16321e-20	9.49974e-19	-2.93074
6695	SPOCK1	SPARC/osteonectin, cwcv and kazal like domains proteoglycan 1 [Source:HGNC Symbol;Acc:HGNC:11251]	2066.85	0.725308	0.07839	9.25255	2.19199e-20	9.60796e-19	1.65325
643	CXCR5	C-X-C motif chemokine receptor 5 [Source:HGNC Symbol;Acc:HGNC:1060]	1055.6	0.731608	0.0790758	9.25199	2.20347e-20	9.6401e-19	1.66049
374393	FAM111B	family with sequence similarity 111 member B [Source:HGNC Symbol;Acc:HGNC:24200]	183.933	-1.39212	0.150559	-9.24631	2.32373e-20	1.01471e-18	-2.62464
55624	POMGNT1	protein O-linked mannose N-acetylglucosaminyltransferase 1 (beta 1,2-) [Source:HGNC Symbol;Acc:HGNC:19139]	1986.27	-0.624947	0.0676068	-9.24384	2.37806e-20	1.03648e-18	-1.54215
2821	GPI	glucose-6-phosphate isomerase [Source:HGNC Symbol;Acc:HGNC:4458]	14485.2	0.584723	0.0633275	9.23332	2.62365e-20	1.14139e-18	1.49975
23136	EPB41L3	erythrocyte membrane protein band 4.1 like 3 [Source:HGNC Symbol;Acc:HGNC:3380]	1302.51	-0.751695	0.0814208	-9.23222	2.65078e-20	1.15103e-18	-1.68377
60481	ELOVL5	ELOVL fatty acid elongase 5 [Source:HGNC Symbol;Acc:HGNC:21308]	3987.34	0.649741	0.070413	9.22757	2.76852e-20	1.19992e-18	1.56889
10157	AASS	aminoadipate-semialdehyde synthase [Source:HGNC Symbol;Acc:HGNC:17366]	360.974	-1.14627	0.124328	-9.21977	2.97752e-20	1.2881e-18	-2.21341
10842	PPP1R17	protein phosphatase 1 regulatory subunit 17 [Source:HGNC Symbol;Acc:HGNC:16973]	85.248	-1.98208	0.215011	-9.21847	3.01363e-20	1.30129e-18	-3.95061
92170	MTG1	mitochondrial ribosome associated GTPase 1 [Source:HGNC Symbol;Acc:HGNC:32159]	522.673	-1.15189	0.125031	-9.21279	3.1777e-20	1.3696e-18	-2.22205
11022	TDRKH	tudor and KH domain containing [Source:HGNC Symbol;Acc:HGNC:11713]	1939.92	0.613268	0.0665801	9.21098	3.23154e-20	1.39022e-18	1.52972
93185	IGSF8	immunoglobulin superfamily member 8 [Source:HGNC Symbol;Acc:HGNC:17813]	3198.5	0.55923	0.0607475	9.20581	3.39104e-20	1.45614e-18	1.47348
6309	SC5D	sterol-C5-desaturase [Source:HGNC Symbol;Acc:HGNC:10547]	4148.72	0.639605	0.0695254	9.19959	3.59333e-20	1.54016e-18	1.5579
57484	RNF150	ring finger protein 150 [Source:HGNC Symbol;Acc:HGNC:23138]	1632.57	0.688689	0.074865	9.19908	3.61037e-20	1.54461e-18	1.61182
6812	STXBP1	syntaxin binding protein 1 [Source:HGNC Symbol;Acc:HGNC:11444]	12343.5	0.51905	0.0564392	9.19662	3.69378e-20	1.5774e-18	1.43301
230	ALDOC	aldolase, fructose-bisphosphate C [Source:HGNC Symbol;Acc:HGNC:418]	5093.53	0.604543	0.0658117	9.18595	4.07897e-20	1.73551e-18	1.5205
51593	SRRT	serrate, RNA effector molecule [Source:HGNC Symbol;Acc:HGNC:24101]	1814.72	-0.798086	0.0868985	-9.18411	4.14947e-20	1.76227e-18	-1.73879
7174	TPP2	tripeptidyl peptidase 2 [Source:HGNC Symbol;Acc:HGNC:12016]	1134.23	-0.692453	0.0754123	-9.18222	4.22284e-20	1.79016e-18	-1.61603
219854	TMEM218	transmembrane protein 218 [Source:HGNC Symbol;Acc:HGNC:27344]	374.221	-0.997319	0.108638	-9.18024	4.30148e-20	1.82018e-18	-1.99629
6519	SLC3A1	solute carrier family 3 member 1 [Source:HGNC Symbol;Acc:HGNC:11025]	3352.6	0.670961	0.0731319	9.17467	4.52951e-20	1.91318e-18	1.59213
8914	TIMELESS	timeless circadian regulator [Source:HGNC Symbol;Acc:HGNC:11813]	1201.13	-0.692287	0.0754773	-9.17213	4.6377e-20	1.95533e-18	-1.61584
254263	CNIH2	cornichon family AMPA receptor auxiliary protein 2 [Source:HGNC Symbol;Acc:HGNC:28744]	3820.14	0.584891	0.0638757	9.15671	5.35021e-20	2.25164e-18	1.49993
154075	SAMD3	sterile alpha motif domain containing 3 [Source:HGNC Symbol;Acc:HGNC:21574]	60.6903	-2.04392	0.223264	-9.15472	5.44997e-20	2.28948e-18	-4.12364
4524	MTHFR	methylenetetrahydrofolate reductase [Source:HGNC Symbol;Acc:HGNC:7436]	3633.23	0.632192	0.0690737	9.15243	5.56685e-20	2.33436e-18	1.54992
781	CACNA2D1	calcium voltage-gated channel auxiliary subunit alpha2delta 1 [Source:HGNC Symbol;Acc:HGNC:1399]	794.359	-0.89845	0.0982572	-9.14386	6.02611e-20	2.51333e-18	-1.86406
150297	C22orf42	chromosome 22 open reading frame 42 [Source:HGNC Symbol;Acc:HGNC:27160]	180.519	1.36182	0.14905	9.13662	6.44325e-20	2.68249e-18	2.57009
3098	HK1	hexokinase 1 [Source:HGNC Symbol;Acc:HGNC:4922]	11648.7	0.535498	0.0586878	9.12451	7.20596e-20	2.99466e-18	1.44944
56135	PCDHAC1	protocadherin alpha subfamily C, 1 [Source:HGNC Symbol;Acc:HGNC:8676]	3203.55	0.564409	0.0618786	9.12124	7.42695e-20	3.08099e-18	1.47878
5067	CNTN3	contactin 3 [Source:HGNC Symbol;Acc:HGNC:2173]	281.002	1.21986	0.133812	9.11623	7.77838e-20	3.21529e-18	2.32924
3423	IDS	iduronate 2-sulfatase [Source:HGNC Symbol;Acc:HGNC:5389]	14496.9	0.552651	0.0606846	9.10694	8.47372e-20	3.4965e-18	1.46678
55964	SEPT3	septin 3 [Source:HGNC Symbol;Acc:HGNC:10750]	40051.9	0.533121	0.0585504	9.10534	8.59998e-20	3.54231e-18	1.44706
100507043	TUNAR	TCL1 upstream neural differentiation-associated RNA [Source:HGNC Symbol;Acc:HGNC:44088]	1357.07	0.661735	0.0727168	9.10017	9.01923e-20	3.70842e-18	1.58198
8987	STBD1	starch binding domain 1 [Source:HGNC Symbol;Acc:HGNC:24854]	219.631	1.17781	0.129643	9.08502	1.03677e-19	4.24783e-18	2.26233
5774	PTPN3	protein tyrosine phosphatase, non-receptor type 3 [Source:HGNC Symbol;Acc:HGNC:9655]	127.627	1.62584	0.179075	9.07906	1.09515e-19	4.47912e-18	3.08621
2527	FUT5	fucosyltransferase 5 [Source:HGNC Symbol;Acc:HGNC:4016]	87.3226	1.71242	0.188642	9.07766	1.10939e-19	4.52938e-18	3.27711
9363	RAB33A	RAB33A, member RAS oncogene family [Source:HGNC Symbol;Acc:HGNC:9773]	1116.51	0.814834	0.0897726	9.07664	1.11974e-19	4.56362e-18	1.7591
57515	SERINC1	serine incorporator 1 [Source:HGNC Symbol;Acc:HGNC:13464]	18317	0.581733	0.0640947	9.07615	1.12484e-19	4.57002e-18	1.49665
5681	PSKH1	protein serine kinase H1 [Source:HGNC Symbol;Acc:HGNC:9529]	522.97	-0.96198	0.10599	-9.07611	1.12524e-19	4.57002e-18	-1.94798
55536	CDCA7L	cell division cycle associated 7 like [Source:HGNC Symbol;Acc:HGNC:30777]	1125.13	-0.734698	0.0810032	-9.06998	1.19035e-19	4.8129e-18	-1.66405
51132	RLIM	ring finger protein, LIM domain interacting [Source:HGNC Symbol;Acc:HGNC:13429]	4869.78	0.578664	0.0638087	9.06874	1.20403e-19	4.85605e-18	1.49347
57689	LRRC4C	leucine rich repeat containing 4C [Source:HGNC Symbol;Acc:HGNC:29317]	597.448	0.857209	0.0945473	9.06645	1.22957e-19	4.95046e-18	1.81153
10983	CCNI	cyclin I [Source:HGNC Symbol;Acc:HGNC:1595]	19546.9	0.667529	0.07363	9.06598	1.23485e-19	4.9631e-18	1.58835
56256	SERTAD4	SERTA domain containing 4 [Source:HGNC Symbol;Acc:HGNC:25236]	5586.22	0.714758	0.0788505	9.06472	1.24928e-19	5.01242e-18	1.64121
56147	PCDHA1	protocadherin alpha 1 [Source:HGNC Symbol;Acc:HGNC:8663]	3166.68	0.562346	0.0620544	9.06215	1.27908e-19	5.12316e-18	1.47667
121551	BTBD11	BTB domain containing 11 [Source:HGNC Symbol;Acc:HGNC:23844]	122.793	1.47518	0.16285	9.05857	1.32176e-19	5.285e-18	2.78019
100631383	FAM47E-STBD1	FAM47E-STBD1 readthrough [Source:HGNC Symbol;Acc:HGNC:44667]	214.367	1.21697	0.134371	9.05677	1.34365e-19	5.36331e-18	2.32458
5569	PKIA	cAMP-dependent protein kinase inhibitor alpha [Source:HGNC Symbol;Acc:HGNC:9017]	21081.2	0.648185	0.0716026	9.05254	1.39679e-19	5.55975e-18	1.5672
55796	MBNL3	muscleblind like splicing regulator 3 [Source:HGNC Symbol;Acc:HGNC:20564]	145.321	-1.57291	0.173755	-9.05247	1.39766e-19	5.55975e-18	-2.97504
10051	SMC4	structural maintenance of chromosomes 4 [Source:HGNC Symbol;Acc:HGNC:14013]	2057.1	-0.74957	0.0828396	-9.04844	1.45023e-19	5.75904e-18	-1.68129
1808	DPYSL2	dihydropyrimidinase like 2 [Source:HGNC Symbol;Acc:HGNC:3014]	21454.5	0.527399	0.0583014	9.04609	1.48179e-19	5.8743e-18	1.44133
81887	LAS1L	LAS1 like, ribosome biogenesis factor [Source:HGNC Symbol;Acc:HGNC:25726]	874.361	-0.740804	0.0819098	-9.04415	1.50839e-19	5.96956e-18	-1.67111
8659	ALDH4A1	aldehyde dehydrogenase 4 family member A1 [Source:HGNC Symbol;Acc:HGNC:406]	286.355	-1.12941	0.124894	-9.04302	1.52408e-19	6.02142e-18	-2.1877
9768	PCLAF	PCNA clamp associated factor [Source:HGNC Symbol;Acc:HGNC:28961]	274.502	-1.07942	0.119466	-9.03542	1.63381e-19	6.44399e-18	-2.11319
23764	MAFF	MAF bZIP transcription factor F [Source:HGNC Symbol;Acc:HGNC:6780]	551.435	0.945573	0.104754	9.02659	1.77108e-19	6.97356e-18	1.92595
8660	IRS2	insulin receptor substrate 2 [Source:HGNC Symbol;Acc:HGNC:6126]	1282.08	0.698197	0.077351	9.02635	1.7749e-19	6.97677e-18	1.62248
204962	SLC44A5	solute carrier family 44 member 5 [Source:HGNC Symbol;Acc:HGNC:28524]	960.807	-0.798468	0.0884762	-9.02466	1.80252e-19	7.07338e-18	-1.73925
9925	ZBTB5	zinc finger and BTB domain containing 5 [Source:HGNC Symbol;Acc:HGNC:23836]	3497.86	0.60227	0.0667979	9.01631	1.9454e-19	7.62116e-18	1.5181
51449	PCYOX1	prenylcysteine oxidase 1 [Source:HGNC Symbol;Acc:HGNC:20588]	3035.93	0.561957	0.0623389	9.01455	1.97687e-19	7.71843e-18	1.47627
7030	TFE3	transcription factor binding to IGHM enhancer 3 [Source:HGNC Symbol;Acc:HGNC:11752]	2706.08	0.583977	0.0648506	9.00496	2.15745e-19	8.40933e-18	1.49898
23646	PLD3	phospholipase D family member 3 [Source:HGNC Symbol;Acc:HGNC:17158]	9991.6	0.605493	0.0672636	9.0018	2.22053e-19	8.62628e-18	1.5215
51361	HOOK1	hook microtubule tethering protein 1 [Source:HGNC Symbol;Acc:HGNC:19884]	1038.33	0.824942	0.0916535	9.00066	2.24369e-19	8.70168e-18	1.77146
114794	ELFN2	extracellular leucine rich repeat and fibronectin type III domain containing 2 [Source:HGNC Symbol;Acc:HGNC:29396]	3262.6	0.668196	0.0742683	8.99705	2.31862e-19	8.97733e-18	1.58908
8558	CDK10	cyclin dependent kinase 10 [Source:HGNC Symbol;Acc:HGNC:1770]	679.194	-0.847696	0.0942433	-8.99476	2.36755e-19	9.13629e-18	-1.79962
84919	PPP1R15B	protein phosphatase 1 regulatory subunit 15B [Source:HGNC Symbol;Acc:HGNC:14951]	3601.1	0.64619	0.0719076	8.98639	2.55473e-19	9.84226e-18	1.56503
127262	TPRG1L	tumor protein p63 regulated 1 like [Source:HGNC Symbol;Acc:HGNC:27007]	1222.14	0.855732	0.0952614	8.98298	2.63521e-19	1.01355e-17	1.80968
54058	C21orf58	chromosome 21 open reading frame 58 [Source:HGNC Symbol;Acc:HGNC:1300]	294.409	-1.09533	0.121987	-8.97912	2.72942e-19	1.04805e-17	-2.13663
25927	CNRIP1	cannabinoid receptor interacting protein 1 [Source:HGNC Symbol;Acc:HGNC:24546]	471.416	0.873769	0.097377	8.97306	2.88395e-19	1.10556e-17	1.83244
10788	IQGAP2	IQ motif containing GTPase activating protein 2 [Source:HGNC Symbol;Acc:HGNC:6111]	815.628	-0.853094	0.0950848	-8.97193	2.91369e-19	1.11512e-17	-1.80637
5600	MAPK11	mitogen-activated protein kinase 11 [Source:HGNC Symbol;Acc:HGNC:6873]	796.101	-0.769895	0.0859847	-8.95385	3.43281e-19	1.3052e-17	-1.70515
6941	TCF19	transcription factor 19 [Source:HGNC Symbol;Acc:HGNC:11629]	233.095	-1.26731	0.141649	-8.94685	3.65783e-19	1.38848e-17	-2.40712
9362	CPNE6	copine 6 [Source:HGNC Symbol;Acc:HGNC:2319]	79.3485	-1.83022	0.204597	-8.94548	3.70353e-19	1.40353e-17	-3.55591
23208	SYT11	synaptotagmin 11 [Source:HGNC Symbol;Acc:HGNC:19239]	16041.1	0.50429	0.0564226	8.93773	3.97241e-19	1.50298e-17	1.41842
535	ATP6V0A1	ATPase H+ transporting V0 subunit a1 [Source:HGNC Symbol;Acc:HGNC:865]	7472.82	0.523814	0.058642	8.93241	4.16832e-19	1.57222e-17	1.43775
6599	SMARCC1	SWI/SNF related, matrix associated, actin dependent regulator of chromatin subfamily c member 1 [Source:HGNC Symbol;Acc:HGNC:11104]	4432.29	-0.519331	0.0581402	-8.93239	4.16894e-19	1.57222e-17	-1.43329
6996	TDG	thymine DNA glycosylase [Source:HGNC Symbol;Acc:HGNC:11700]	1918.04	-0.671918	0.0752321	-8.93128	4.21122e-19	1.58559e-17	-1.59319
824	CAPN2	calpain 2 [Source:HGNC Symbol;Acc:HGNC:1479]	1600.37	-0.626484	0.0701473	-8.93098	4.22268e-19	1.58733e-17	-1.5438
8237	USP11	ubiquitin specific peptidase 11 [Source:HGNC Symbol;Acc:HGNC:12609]	21180.8	0.495093	0.0554447	8.92948	4.28013e-19	1.60633e-17	1.40941
9581	PREPL	prolyl endopeptidase-like [Source:HGNC Symbol;Acc:HGNC:30228]	11464.6	0.618189	0.0692342	8.92894	4.30099e-19	1.61155e-17	1.53495
3017	HIST1H2BD	histone cluster 1 H2B family member d [Source:HGNC Symbol;Acc:HGNC:4747]	866.919	1.85274	0.207525	8.92778	4.34635e-19	1.62593e-17	3.61185
10036	CHAF1A	chromatin assembly factor 1 subunit A [Source:HGNC Symbol;Acc:HGNC:1910]	439.041	-1.05414	0.118079	-8.92742	4.36061e-19	1.62864e-17	-2.07648
392617	ELFN1	extracellular leucine rich repeat and fibronectin type III domain containing 1 [Source:HGNC Symbol;Acc:HGNC:33154]	579.961	0.825707	0.0925379	8.9229	4.54218e-19	1.69102e-17	1.7724
7077	TIMP2	TIMP metallopeptidase inhibitor 2 [Source:HGNC Symbol;Acc:HGNC:11821]	6783.14	0.507679	0.0569259	8.91823	4.73785e-19	1.76104e-17	1.42176
6855	SYP	synaptophysin [Source:HGNC Symbol;Acc:HGNC:11506]	5758.7	0.53412	0.0599182	8.91416	4.91521e-19	1.82405e-17	1.44806
6004	RGS16	regulator of G protein signaling 16 [Source:HGNC Symbol;Acc:HGNC:9997]	571.259	0.949605	0.106616	8.90677	5.25416e-19	1.94672e-17	1.93134
200407	CREG2	cellular repressor of E1A stimulated genes 2 [Source:HGNC Symbol;Acc:HGNC:14272]	374.376	0.950264	0.106719	8.90436	5.36966e-19	1.98635e-17	1.93223
6252	RTN1	reticulon 1 [Source:HGNC Symbol;Acc:HGNC:10467]	17127.7	0.550697	0.0619581	8.8882	6.21054e-19	2.29375e-17	1.46479
3656	IRAK2	interleukin 1 receptor associated kinase 2 [Source:HGNC Symbol;Acc:HGNC:6113]	192.632	1.28639	0.144841	8.8814	6.60255e-19	2.43467e-17	2.43917
219790	RTKN2	rhotekin 2 [Source:HGNC Symbol;Acc:HGNC:19364]	288.788	-1.13896	0.128453	-8.86671	7.53417e-19	2.7694e-17	-2.20221
81848	SPRY4	sprouty RTK signaling antagonist 4 [Source:HGNC Symbol;Acc:HGNC:15533]	1070.97	0.824365	0.0930691	8.85756	8.1786e-19	3.00153e-17	1.77076
29058	TMEM230	transmembrane protein 230 [Source:HGNC Symbol;Acc:HGNC:15876]	978.436	-0.693369	0.0783029	-8.85496	8.37141e-19	3.06745e-17	-1.61706
56143	PCDHA5	protocadherin alpha 5 [Source:HGNC Symbol;Acc:HGNC:8671]	3197.79	0.555408	0.062762	8.84944	8.79579e-19	3.21787e-17	1.46958
10014	HDAC5	histone deacetylase 5 [Source:HGNC Symbol;Acc:HGNC:14068]	6186	0.544157	0.0615582	8.83972	9.59588e-19	3.50506e-17	1.45817
79939	SLC35E1	solute carrier family 35 member E1 [Source:HGNC Symbol;Acc:HGNC:20803]	3068.87	0.602702	0.0682218	8.83445	1.00591e-18	3.66851e-17	1.51856
25769	SLC24A2	solute carrier family 24 member 2 [Source:HGNC Symbol;Acc:HGNC:10976]	100.176	-1.65285	0.187167	-8.83088	1.03857e-18	3.78166e-17	-3.14455
57863	CADM3	cell adhesion molecule 3 [Source:HGNC Symbol;Acc:HGNC:17601]	9179.84	0.542394	0.0614253	8.83014	1.04547e-18	3.80085e-17	1.45639
78986	DUSP26	dual specificity phosphatase 26 [Source:HGNC Symbol;Acc:HGNC:28161]	831.491	0.795398	0.090153	8.82275	1.11684e-18	4.05396e-17	1.73556
353088	ZNF429	zinc finger protein 429 [Source:HGNC Symbol;Acc:HGNC:20817]	375.469	-0.968838	0.109847	-8.81992	1.14545e-18	4.15132e-17	-1.95726
23231	SEL1L3	SEL1L family member 3 [Source:HGNC Symbol;Acc:HGNC:29108]	933.813	-0.75495	0.0856121	-8.81826	1.16249e-18	4.20652e-17	-1.68757
27289	RND1	Rho family GTPase 1 [Source:HGNC Symbol;Acc:HGNC:18314]	616.167	0.811513	0.0920594	8.8151	1.19576e-18	4.32015e-17	1.75505
91653	BOC	BOC cell adhesion associated, oncogene regulated [Source:HGNC Symbol;Acc:HGNC:17173]	633.386	-0.829916	0.0942683	-8.80376	1.32308e-18	4.77275e-17	-1.77758
130872	AHSA2	activator of HSP90 ATPase homolog 2 [Source:HGNC Symbol;Acc:HGNC:20437]	2690.69	-0.608183	0.0690861	-8.80327	1.32892e-18	4.78637e-17	-1.52434
10724	MGEA5	meningioma expressed antigen 5 (hyaluronidase) [Source:HGNC Symbol;Acc:HGNC:7056]	10484.4	0.567237	0.0644363	8.80306	1.33132e-18	4.78761e-17	1.48168
11177	BAZ1A	bromodomain adjacent to zinc finger domain 1A [Source:HGNC Symbol;Acc:HGNC:960]	872.176	-0.751911	0.0854309	-8.80139	1.35135e-18	4.85212e-17	-1.68402
51747	LUC7L3	LUC7 like 3 pre-mRNA splicing factor [Source:HGNC Symbol;Acc:HGNC:24309]	11270.2	-0.743114	0.0844457	-8.79991	1.36926e-18	4.90884e-17	-1.67379
84898	PLXDC2	plexin domain containing 2 [Source:HGNC Symbol;Acc:HGNC:21013]	300.076	-1.028	0.116893	-8.79439	1.43831e-18	5.14844e-17	-2.0392
8869	ST3GAL5	ST3 beta-galactoside alpha-2,3-sialyltransferase 5 [Source:HGNC Symbol;Acc:HGNC:10872]	2187.72	0.574108	0.0653457	8.7857	1.55395e-18	5.5453e-17	1.48876
11014	KDELR2	KDEL endoplasmic reticulum protein retention receptor 2 [Source:HGNC Symbol;Acc:HGNC:6305]	3547.29	0.627062	0.0713792	8.78495	1.56433e-18	5.57375e-17	1.54442
283455	KSR2	kinase suppressor of ras 2 [Source:HGNC Symbol;Acc:HGNC:18610]	903.205	0.702353	0.0799574	8.7841	1.57626e-18	5.60766e-17	1.62716
4092	SMAD7	SMAD family member 7 [Source:HGNC Symbol;Acc:HGNC:6773]	438.924	0.896411	0.102116	8.77833	1.65915e-18	5.87558e-17	1.86143
80243	PREX2	phosphatidylinositol-3,4,5-trisphosphate dependent Rac exchange factor 2 [Source:HGNC Symbol;Acc:HGNC:22950]	194.993	-1.28221	0.146094	-8.77656	1.68547e-18	5.95968e-17	-2.43211
55556	ENOSF1	enolase superfamily member 1 [Source:HGNC Symbol;Acc:HGNC:30365]	728.445	-0.799022	0.0910531	-8.77534	1.70388e-18	6.01563e-17	-1.73992
2827	GPR3	G protein-coupled receptor 3 [Source:HGNC Symbol;Acc:HGNC:4484]	238.406	1.09272	0.124562	8.7725	1.74747e-18	6.16017e-17	2.13276
2737	GLI3	GLI family zinc finger 3 [Source:HGNC Symbol;Acc:HGNC:4319]	2052.14	-0.651051	0.0742597	-8.76723	1.83123e-18	6.43589e-17	-1.57031
2878	GPX3	glutathione peroxidase 3 [Source:HGNC Symbol;Acc:HGNC:4555]	395.185	0.94443	0.107735	8.76622	1.84757e-18	6.48353e-17	1.92443
10289	EIF1B	eukaryotic translation initiation factor 1B [Source:HGNC Symbol;Acc:HGNC:30792]	3365.54	0.794987	0.0907199	8.7631	1.89951e-18	6.65574e-17	1.73506
57185	NIPAL3	NIPA like domain containing 3 [Source:HGNC Symbol;Acc:HGNC:25233]	1625.01	0.635825	0.0725928	8.75879	1.9735e-18	6.90459e-17	1.55383
161145	TMEM229B	transmembrane protein 229B [Source:HGNC Symbol;Acc:HGNC:20130]	1571.36	0.725398	0.0828256	8.75813	1.98511e-18	6.93476e-17	1.65336
2742	GLRA2	glycine receptor alpha 2 [Source:HGNC Symbol;Acc:HGNC:4327]	3020.44	0.694641	0.0793475	8.75442	2.0516e-18	7.15628e-17	1.61848
9935	MAFB	MAF bZIP transcription factor B [Source:HGNC Symbol;Acc:HGNC:6408]	758.687	-1.04546	0.119434	-8.7535	2.06835e-18	7.20388e-17	-2.06403
63908	NAPB	NSF attachment protein beta [Source:HGNC Symbol;Acc:HGNC:15751]	5372.97	0.569681	0.0650889	8.75236	2.08929e-18	7.26591e-17	1.4842
7432	VIP	vasoactive intestinal peptide [Source:HGNC Symbol;Acc:HGNC:12693]	87.1784	-1.73758	0.198636	-8.74757	2.18001e-18	7.57008e-17	-3.33476
64112	MOAP1	modulator of apoptosis 1 [Source:HGNC Symbol;Acc:HGNC:16658]	3501.52	0.538623	0.0616113	8.74227	2.28466e-18	7.92164e-17	1.45259
64770	CCDC14	coiled-coil domain containing 14 [Source:HGNC Symbol;Acc:HGNC:25766]	4029.47	-0.851968	0.0974634	-8.74142	2.30196e-18	7.96972e-17	-1.80496
8458	TTF2	transcription termination factor 2 [Source:HGNC Symbol;Acc:HGNC:12398]	181.465	-1.28078	0.146552	-8.73944	2.34259e-18	8.09833e-17	-2.42971
1394	CRHR1	corticotropin releasing hormone receptor 1 [Source:HGNC Symbol;Acc:HGNC:2357]	335.113	1.01918	0.116683	8.73456	2.44611e-18	8.44364e-17	2.02676
51454	GULP1	GULP, engulfment adaptor PTB domain containing 1 [Source:HGNC Symbol;Acc:HGNC:18649]	401.665	-1.06915	0.122417	-8.73364	2.46596e-18	8.49952e-17	-2.0982
26986	PABPC1	poly(A) binding protein cytoplasmic 1 [Source:HGNC Symbol;Acc:HGNC:8554]	10170.5	0.592148	0.067833	8.72949	2.55818e-18	8.79129e-17	1.50749
7439	BEST1	bestrophin 1 [Source:HGNC Symbol;Acc:HGNC:12703]	26824.7	0.558331	0.0639724	8.72769	2.5993e-18	8.9194e-17	1.47256
34	ACADM	acyl-CoA dehydrogenase medium chain [Source:HGNC Symbol;Acc:HGNC:89]	1092.5	-0.710154	0.0814	-8.72425	2.67962e-18	9.18144e-17	-1.63598
79570	NKAIN1	sodium/potassium transporting ATPase interacting 1 [Source:HGNC Symbol;Acc:HGNC:25743]	3732.22	0.572989	0.0657164	8.71911	2.80394e-18	9.59329e-17	1.4876
5660	PSAP	prosaposin [Source:HGNC Symbol;Acc:HGNC:9498]	17737.6	0.517357	0.0593658	8.71474	2.91431e-18	9.94162e-17	1.43133
57539	WDR35	WD repeat domain 35 [Source:HGNC Symbol;Acc:HGNC:29250]	583.088	-0.861386	0.0988759	-8.71179	2.99107e-18	1.01885e-16	-1.81678
29906	ST8SIA5	ST8 alpha-N-acetyl-neuraminide alpha-2,8-sialyltransferase 5 [Source:HGNC Symbol;Acc:HGNC:17827]	1697.66	-0.696434	0.0799531	-8.71053	3.02464e-18	1.02878e-16	-1.62049
9465	AKAP7	A-kinase anchoring protein 7 [Source:HGNC Symbol;Acc:HGNC:377]	488.937	0.860697	0.0988251	8.70929	3.05776e-18	1.03852e-16	1.81591
146754	DNAH2	dynein axonemal heavy chain 2 [Source:HGNC Symbol;Acc:HGNC:2948]	259.018	1.03947	0.11937	8.70796	3.09404e-18	1.04931e-16	2.05547
9752	PCDHA9	protocadherin alpha 9 [Source:HGNC Symbol;Acc:HGNC:8675]	3221.06	0.542976	0.0623664	8.70623	3.14155e-18	1.06387e-16	1.45698
6478	SIAH2	siah E3 ubiquitin protein ligase 2 [Source:HGNC Symbol;Acc:HGNC:10858]	1194.15	0.749314	0.0861	8.70283	3.23695e-18	1.09458e-16	1.68099
7494	XBP1	X-box binding protein 1 [Source:HGNC Symbol;Acc:HGNC:12801]	1221.46	0.753951	0.0869375	8.67234	4.23344e-18	1.42739e-16	1.68641
26580	BSCL2	BSCL2, seipin lipid droplet biogenesis associated [Source:HGNC Symbol;Acc:HGNC:15832]	6737.42	0.543389	0.0626712	8.67047	4.30357e-18	1.44893e-16	1.45739
4779	NFE2L1	nuclear factor, erythroid 2 like 1 [Source:HGNC Symbol;Acc:HGNC:7781]	7745.83	0.550002	0.0634573	8.66729	4.42529e-18	1.48776e-16	1.46409
11186	RASSF1	Ras association domain family member 1 [Source:HGNC Symbol;Acc:HGNC:9882]	758.413	0.836045	0.0964785	8.66561	4.49085e-18	1.50761e-16	1.78515
1826	DSCAM	DS cell adhesion molecule [Source:HGNC Symbol;Acc:HGNC:3039]	674.67	0.81028	0.0935099	8.66517	4.50826e-18	1.51128e-16	1.75355
57537	SORCS2	sortilin related VPS10 domain containing receptor 2 [Source:HGNC Symbol;Acc:HGNC:16698]	1246.24	0.777061	0.0897025	8.66265	4.60936e-18	1.54294e-16	1.71364
3763	KCNJ6	potassium voltage-gated channel subfamily J member 6 [Source:HGNC Symbol;Acc:HGNC:6267]	343.584	1.04754	0.120958	8.66036	4.7027e-18	1.57192e-16	2.06701
25759	SHC2	SHC adaptor protein 2 [Source:HGNC Symbol;Acc:HGNC:29869]	1711.98	-0.591811	0.0683543	-8.65799	4.80138e-18	1.6026e-16	-1.50714
7703	PCGF2	polycomb group ring finger 2 [Source:HGNC Symbol;Acc:HGNC:12929]	3484.2	0.577196	0.0667005	8.65354	4.99266e-18	1.66405e-16	1.49195
23229	ARHGEF9	Cdc42 guanine nucleotide exchange factor 9 [Source:HGNC Symbol;Acc:HGNC:14561]	7492.15	0.567903	0.0656403	8.65173	5.07237e-18	1.6882e-16	1.48237
9804	TOMM20	translocase of outer mitochondrial membrane 20 [Source:HGNC Symbol;Acc:HGNC:20947]	12547.4	0.593882	0.0686503	8.65083	5.11281e-18	1.69922e-16	1.5093
64780	MICAL1	microtubule associated monooxygenase, calponin and LIM domain containing 1 [Source:HGNC Symbol;Acc:HGNC:20619]	2491.35	-0.552241	0.0638408	-8.65029	5.13677e-18	1.70475e-16	-1.46636
90668	CARMIL3	capping protein regulator and myosin 1 linker 3 [Source:HGNC Symbol;Acc:HGNC:20272]	798.668	-0.848594	0.098153	-8.64563	5.35096e-18	1.77077e-16	-1.80075
3305	HSPA1L	heat shock protein family A (Hsp70) member 1 like [Source:HGNC Symbol;Acc:HGNC:5234]	86.6586	-1.66932	0.193525	-8.62587	6.36063e-18	2.1019e-16	-3.18066
90249	UNC5A	unc-5 netrin receptor A [Source:HGNC Symbol;Acc:HGNC:12567]	1222.59	0.684329	0.079344	8.62483	6.41854e-18	2.11803e-16	1.60695
8731	RNMT	RNA guanine-7 methyltransferase [Source:HGNC Symbol;Acc:HGNC:10075]	6949.58	0.622772	0.0722227	8.62293	6.52603e-18	2.15044e-16	1.53983
57480	PLEKHG1	pleckstrin homology and RhoGEF domain containing G1 [Source:HGNC Symbol;Acc:HGNC:20884]	1040.51	-0.673073	0.0780598	-8.62253	6.54919e-18	2.15502e-16	-1.59447
147906	DACT3	dishevelled binding antagonist of beta catenin 3 [Source:HGNC Symbol;Acc:HGNC:30745]	1865.38	0.624279	0.0724803	8.61308	7.1121e-18	2.33693e-16	1.54144
56121	PCDHB15	protocadherin beta 15 [Source:HGNC Symbol;Acc:HGNC:8686]	472.624	-0.968107	0.11257	-8.60005	7.9678e-18	2.61441e-16	-1.95627
27328	PCDH11X	protocadherin 11 X-linked [Source:HGNC Symbol;Acc:HGNC:8656]	1462.04	0.735385	0.0855603	8.59494	8.33075e-18	2.72964e-16	1.66484
80774	LIMD2	LIM domain containing 2 [Source:HGNC Symbol;Acc:HGNC:28142]	1240.33	-0.755499	0.0879513	-8.58997	8.69908e-18	2.84631e-16	-1.68822
84246	MED10	mediator complex subunit 10 [Source:HGNC Symbol;Acc:HGNC:28760]	1335.65	0.709672	0.082648	8.58668	8.95166e-18	2.92484e-16	1.63543
2997	GYS1	glycogen synthase 1 [Source:HGNC Symbol;Acc:HGNC:4706]	1397.25	-0.611255	0.071197	-8.5854	9.05177e-18	2.9534e-16	-1.52759
1006	CDH8	cadherin 8 [Source:HGNC Symbol;Acc:HGNC:1767]	444.969	0.957917	0.111663	8.57866	9.59822e-18	3.1273e-16	1.9425
58526	MID1IP1	MID1 interacting protein 1 [Source:HGNC Symbol;Acc:HGNC:20715]	1635.29	0.714647	0.08331	8.57816	9.64011e-18	3.13655e-16	1.64108
5139	PDE3A	phosphodiesterase 3A [Source:HGNC Symbol;Acc:HGNC:8778]	120.954	-1.44508	0.168751	-8.56339	1.09597e-17	3.56089e-16	-2.72278
23216	TBC1D1	TBC1 domain family member 1 [Source:HGNC Symbol;Acc:HGNC:11578]	1092.65	-0.721272	0.0843188	-8.55411	1.18782e-17	3.85393e-16	-1.64864
10526	IPO8	importin 8 [Source:HGNC Symbol;Acc:HGNC:9853]	1196.45	-0.685035	0.080159	-8.54595	1.27488e-17	4.13065e-16	-1.60774
4343	MOV10	Mov10 RISC complex RNA helicase [Source:HGNC Symbol;Acc:HGNC:7200]	206.198	-1.16921	0.136862	-8.54301	1.30769e-17	4.22516e-16	-2.24889
2962	GTF2F1	general transcription factor IIF subunit 1 [Source:HGNC Symbol;Acc:HGNC:4652]	3553.26	0.640643	0.0750798	8.53283	1.42813e-17	4.60151e-16	1.55902
163404	PLPPR5	phospholipid phosphatase related 5 [Source:HGNC Symbol;Acc:HGNC:31703]	757.918	0.724814	0.0849942	8.52781	1.49139e-17	4.79869e-16	1.65269
57560	IFT80	intraflagellar transport 80 [Source:HGNC Symbol;Acc:HGNC:29262]	890.229	-0.758575	0.0889612	-8.52703	1.50152e-17	4.82459e-16	-1.69182
40	ASIC2	acid sensing ion channel subunit 2 [Source:HGNC Symbol;Acc:HGNC:99]	441.858	1.68728	0.197942	8.52411	1.53992e-17	4.94114e-16	3.22049
10561	IFI44	interferon induced protein 44 [Source:HGNC Symbol;Acc:HGNC:16938]	247.039	-1.12762	0.132331	-8.5212	1.57908e-17	5.04771e-16	-2.18498
55656	INTS8	integrator complex subunit 8 [Source:HGNC Symbol;Acc:HGNC:26048]	1517.62	-0.634247	0.074432	-8.52116	1.57965e-17	5.04771e-16	-1.55213
4898	NRDC	nardilysin convertase [Source:HGNC Symbol;Acc:HGNC:7995]	3809.89	-0.564395	0.0662528	-8.51881	1.61196e-17	5.14388e-16	-1.47877
50515	CHST11	carbohydrate sulfotransferase 11 [Source:HGNC Symbol;Acc:HGNC:17422]	1332.83	0.646247	0.0758851	8.51613	1.64971e-17	5.25711e-16	1.56509
55228	PNMA8A	PNMA family member 8A [Source:HGNC Symbol;Acc:HGNC:25578]	5316.56	0.486688	0.0571945	8.50935	1.74912e-17	5.55866e-16	1.40122
50854	C6orf48	chromosome 6 open reading frame 48 [Source:HGNC Symbol;Acc:HGNC:19078]	2235.37	0.598223	0.0703403	8.5047	1.82063e-17	5.778e-16	1.51385
6428	SRSF3	serine and arginine rich splicing factor 3 [Source:HGNC Symbol;Acc:HGNC:10785]	3848.5	-0.79001	0.0929037	-8.50354	1.83899e-17	5.82831e-16	-1.72909
23129	PLXND1	plexin D1 [Source:HGNC Symbol;Acc:HGNC:9107]	478.353	-1.05407	0.124007	-8.50013	1.89376e-17	5.99153e-16	-2.07638
85416	ZIC5	Zic family member 5 [Source:HGNC Symbol;Acc:HGNC:20322]	57.7523	-1.91162	0.224896	-8.50002	1.89564e-17	5.99153e-16	-3.76231
351	APP	amyloid beta precursor protein [Source:HGNC Symbol;Acc:HGNC:620]	23904.5	0.482739	0.0568	8.49892	1.9137e-17	6.04039e-16	1.39739
222008	VSTM2A	V-set and transmembrane domain containing 2A [Source:HGNC Symbol;Acc:HGNC:28499]	2433.95	0.628585	0.0739837	8.49627	1.95788e-17	6.17145e-16	1.54605
79968	WDR76	WD repeat domain 76 [Source:HGNC Symbol;Acc:HGNC:25773]	371.038	-0.948323	0.111693	-8.49045	2.05832e-17	6.47924e-16	-1.92963
6389	SDHA	succinate dehydrogenase complex flavoprotein subunit A [Source:HGNC Symbol;Acc:HGNC:10680]	3061.05	0.531373	0.0625953	8.48902	2.08388e-17	6.54435e-16	1.4453
83988	NCALD	neurocalcin delta [Source:HGNC Symbol;Acc:HGNC:7655]	2053.88	0.649505	0.0765116	8.48898	2.08464e-17	6.54435e-16	1.56863
55914	ERBIN	erbb2 interacting protein [Source:HGNC Symbol;Acc:HGNC:15842]	1679.94	-0.654378	0.0771221	-8.48496	2.1579e-17	6.7652e-16	-1.57394
63950	DMRTA2	DMRT like family A2 [Source:HGNC Symbol;Acc:HGNC:13908]	94.3169	-2.33395	0.275127	-8.48318	2.19121e-17	6.86039e-16	-5.04183
9379	NRXN2	neurexin 2 [Source:HGNC Symbol;Acc:HGNC:8009]	13063.2	0.604297	0.0712772	8.47813	2.28849e-17	7.15529e-16	1.52024
10397	NDRG1	N-myc downstream regulated 1 [Source:HGNC Symbol;Acc:HGNC:7679]	1458.82	0.798664	0.0943344	8.46631	2.5329e-17	7.90883e-16	1.73949
85301	COL27A1	collagen type XXVII alpha 1 chain [Source:HGNC Symbol;Acc:HGNC:22986]	218.926	-1.17653	0.138969	-8.46615	2.53638e-17	7.90908e-16	-2.26033
2835	GPR12	G protein-coupled receptor 12 [Source:HGNC Symbol;Acc:HGNC:4466]	1260.66	0.702605	0.0830583	8.45918	2.69275e-17	8.38542e-16	1.62744
23511	NUP188	nucleoporin 188 [Source:HGNC Symbol;Acc:HGNC:17859]	1747.62	-0.663499	0.0784436	-8.4583	2.71313e-17	8.43757e-16	-1.58392
3996	LLGL1	LLGL1, scribble cell polarity complex component [Source:HGNC Symbol;Acc:HGNC:6628]	2914.37	-0.576725	0.0682163	-8.45435	2.80651e-17	8.71632e-16	-1.49146
57820	CCNB1IP1	cyclin B1 interacting protein 1 [Source:HGNC Symbol;Acc:HGNC:19437]	1807.83	0.590046	0.0698175	8.45125	2.88191e-17	8.92663e-16	1.50529
84450	ZNF512	zinc finger protein 512 [Source:HGNC Symbol;Acc:HGNC:29380]	4466.33	0.500314	0.0592034	8.45077	2.89383e-17	8.95162e-16	1.41452
3983	ABLIM1	actin binding LIM protein 1 [Source:HGNC Symbol;Acc:HGNC:78]	1339.22	0.625425	0.0740114	8.45038	2.90345e-17	8.96941e-16	1.54267
390937	AC010616.1		81.2173	1.68295	0.199219	8.44773	2.97014e-17	9.16324e-16	3.21084
84460	ZMAT1	zinc finger matrin-type 1 [Source:HGNC Symbol;Acc:HGNC:29377]	454.547	-1.10395	0.130757	-8.44275	3.09968e-17	9.55023e-16	-2.14942
9480	ONECUT2	one cut homeobox 2 [Source:HGNC Symbol;Acc:HGNC:8139]	831.766	0.857698	0.10163	8.43941	3.18935e-17	9.8005e-16	1.81214
23209	MLC1	megalencephalic leukoencephalopathy with subcortical cysts 1 [Source:HGNC Symbol;Acc:HGNC:17082]	439.499	-0.926162	0.109752	-8.43867	3.20956e-17	9.84958e-16	-1.90021
139411	PTCHD1	patched domain containing 1 [Source:HGNC Symbol;Acc:HGNC:26392]	296.459	0.983888	0.11666	8.43384	3.34517e-17	1.02522e-15	1.97779
51439	FAM8A1	family with sequence similarity 8 member A1 [Source:HGNC Symbol;Acc:HGNC:16372]	3556.18	0.650492	0.0771501	8.43151	3.41222e-17	1.04439e-15	1.5697
10362	HMG20B	high mobility group 20B [Source:HGNC Symbol;Acc:HGNC:5002]	514.243	-0.896219	0.106311	-8.43014	3.45265e-17	1.05537e-15	-1.86118
387856	CCDC184	coiled-coil domain containing 184 [Source:HGNC Symbol;Acc:HGNC:33749]	2968.9	0.544413	0.0646326	8.4232	3.66354e-17	1.11837e-15	1.45843
343450	KCNT2	potassium sodium-activated channel subfamily T member 2 [Source:HGNC Symbol;Acc:HGNC:18866]	319.355	-1.03189	0.122563	-8.41926	3.78883e-17	1.1551e-15	-2.0447
9819	TSC22D2	TSC22 domain family member 2 [Source:HGNC Symbol;Acc:HGNC:29095]	1698.59	0.649068	0.0771204	8.41628	3.88611e-17	1.18319e-15	1.56815
64599	GIGYF1	GRB10 interacting GYF protein 1 [Source:HGNC Symbol;Acc:HGNC:9126]	2151.74	-0.603169	0.0716682	-8.41613	3.89118e-17	1.18319e-15	-1.51905
148	ADRA1A	adrenoceptor alpha 1A [Source:HGNC Symbol;Acc:HGNC:277]	398.177	1.00275	0.119181	8.41361	3.97576e-17	1.20733e-15	2.00381
80031	SEMA6D	semaphorin 6D [Source:HGNC Symbol;Acc:HGNC:16770]	3452.86	0.702517	0.0835359	8.40976	4.10855e-17	1.24603e-15	1.62734
66004	LYNX1	Ly6/neurotoxin 1 [Source:HGNC Symbol;Acc:HGNC:29604]	725.369	0.714326	0.0849548	8.40831	4.15968e-17	1.25989e-15	1.64072
641	BLM	Bloom syndrome RecQ like helicase [Source:HGNC Symbol;Acc:HGNC:1058]	232.561	-1.10462	0.131426	-8.40483	4.2847e-17	1.29607e-15	-2.15042
197258	FUK	fucokinase [Source:HGNC Symbol;Acc:HGNC:29500]	316.882	-0.992444	0.118088	-8.40424	4.30634e-17	1.30092e-15	-1.98955
[truncated: 5,139 more rows]
