# Supplementary material for: CTIP2-Regulated Reduction in PKA-Dependent DARPP32 Phosphorylation in Human Medium Spiny Neurons: Implications for Huntington Disease
Source: Stem Cell Reports. 2019 Aug 22;13(3):448–57. doi: 10.1016/j.stemcr.2019.07.015 (PMC6739739; doi:10.1016/j.stemcr.2019.07.015)
Supplement: Table S2. Summary of Striatal Gene Set, KEGG Gene Set, and IPA Canonical Pathway Enrichment Analysis of CTIP2KO DEGs, Related to Figures 2, 3, and S3 [file mmc3.xlsx]

## Sheet: 1. CTIP2KO_STR_association
Table S2 (Related to Figures 2, 3 and S3) - Summary of striatal gene set, KEGG gene set and IPA canonical pathway enrichment analysis of CTIP2KO DEGs.
The first sheet provides an overview and Fisher’s exact test statistics for each association with striatal dataset tested. Tables #2-7 provide lists of striatum-specific MSN20 and MSN40 DEGs with differential expression statistics, each sheet corresponding to one ‘time point’/‘striatal dataset’ combination. Tables #8-11 contain one sheet per ‘time point’/analysis combination (KEGG or IPA) showing…
CTIP2KO dataset	Striatal genes dataset	Overlap	Fisher_pval
MSN20	bcl11b_18199763_brain_lof_mouse_gpl1261_gds3178_up (Arlotta 2008; Enrichr analysis)	280/812	8.63053e-08
MSN20	Striatal-specific vs cortical genes from Onorati 2014	261/569	6.942e-11
MSN20	Module M25 genes from Onorati 2014	1172/3229	6.642e-06
MSN40	bcl11b_18199763_brain_lof_mouse_gpl1261_gds3178_up (Arlotta 2008; Enrichr analysis)	345/812	6.33454e-12
MSN40	Striatal-specific vs cortical genes from Onorati 2014	345/568	2.2e-16
MSN40	Module M25 genes from Onorati 2014	1512/3245	2.2e-16

## Sheet: 2. MSN20_Arlotta
entrezID	geneName	description	padj	FC
664	BNIP3	BCL2 interacting protein 3 [Source:HGNC Symbol;Acc:HGNC:1084]	9.58303e-141	3.92313
10512	SEMA3C	semaphorin 3C [Source:HGNC Symbol;Acc:HGNC:10725]	7.76195e-96	-3.53301
23544	SEZ6L	seizure related 6 homolog like [Source:HGNC Symbol;Acc:HGNC:10763]	5.3998e-76	3.085
5325	PLAGL1	PLAG1 like zinc finger 1 [Source:HGNC Symbol;Acc:HGNC:9046]	2.35203e-54	-2.3385
7143	TNR	tenascin R [Source:HGNC Symbol;Acc:HGNC:11953]	1.18096e-47	-7.72123
794	CALB2	calbindin 2 [Source:HGNC Symbol;Acc:HGNC:1435]	4.26102e-44	-2.50455
214	ALCAM	activated leukocyte cell adhesion molecule [Source:HGNC Symbol;Acc:HGNC:400]	9.17466e-43	-2.89037
3400	ID4	inhibitor of DNA binding 4, HLH protein [Source:HGNC Symbol;Acc:HGNC:5363]	2.33644e-42	-1.78874
2334	AFF2	AF4/FMR2 family member 2 [Source:HGNC Symbol;Acc:HGNC:3776]	6.50185e-42	1.74244
4004	LMO1	LIM domain only 1 [Source:HGNC Symbol;Acc:HGNC:6641]	2.73543e-40	2.34193
5100	PCDH8	protocadherin 8 [Source:HGNC Symbol;Acc:HGNC:8660]	8.88213e-35	-4.78746
5090	PBX3	PBX homeobox 3 [Source:HGNC Symbol;Acc:HGNC:8634]	9.01245e-34	-1.83912
847	CAT	catalase [Source:HGNC Symbol;Acc:HGNC:1516]	5.97057e-31	1.96232
55269	PSPC1	paraspeckle component 1 [Source:HGNC Symbol;Acc:HGNC:20320]	7.50151e-30	-1.60235
80312	TET1	tet methylcytosine dioxygenase 1 [Source:HGNC Symbol;Acc:HGNC:29484]	9.91304e-30	1.77946
22822	PHLDA1	pleckstrin homology like domain family A member 1 [Source:HGNC Symbol;Acc:HGNC:8933]	3.49316e-27	1.65413
10653	SPINT2	serine peptidase inhibitor, Kunitz type 2 [Source:HGNC Symbol;Acc:HGNC:11247]	2.21306e-26	-1.96829
10808	HSPH1	heat shock protein family H (Hsp110) member 1 [Source:HGNC Symbol;Acc:HGNC:16969]	2.67435e-26	1.68151
2775	GNAO1	G protein subunit alpha o1 [Source:HGNC Symbol;Acc:HGNC:4389]	3.84578e-26	1.58197
6323	SCN1A	sodium voltage-gated channel alpha subunit 1 [Source:HGNC Symbol;Acc:HGNC:10585]	6.7789e-26	-2.46418
2890	GRIA1	glutamate ionotropic receptor AMPA type subunit 1 [Source:HGNC Symbol;Acc:HGNC:4571]	1.27176e-24	-1.68458
6422	SFRP1	secreted frizzled related protein 1 [Source:HGNC Symbol;Acc:HGNC:10776]	6.02542e-24	1.57265
56475	RPRM	reprimo, TP53 dependent G2 arrest mediator homolog [Source:HGNC Symbol;Acc:HGNC:24201]	2.72042e-23	2.50061
63876	PKNOX2	PBX/knotted 1 homeobox 2 [Source:HGNC Symbol;Acc:HGNC:16714]	2.84834e-23	1.6847
3303	HSPA1A	heat shock protein family A (Hsp70) member 1A [Source:HGNC Symbol;Acc:HGNC:5232]	3.34143e-23	-2.38228
7052	TGM2	transglutaminase 2 [Source:HGNC Symbol;Acc:HGNC:11778]	3.84266e-23	-5.38184
8534	CHST1	carbohydrate sulfotransferase 1 [Source:HGNC Symbol;Acc:HGNC:1969]	1.30008e-22	1.8663
26137	ZBTB20	zinc finger and BTB domain containing 20 [Source:HGNC Symbol;Acc:HGNC:13503]	4.50813e-21	1.61739
79971	WLS	wntless Wnt ligand secretion mediator [Source:HGNC Symbol;Acc:HGNC:30238]	8.35425e-21	-2.60979
6304	SATB1	SATB homeobox 1 [Source:HGNC Symbol;Acc:HGNC:10541]	1.6303e-20	1.52864
285704	RGMB	repulsive guidance molecule family member b [Source:HGNC Symbol;Acc:HGNC:26896]	1.2471e-19	-1.60092
23670	TMEM2	transmembrane protein 2 [Source:HGNC Symbol;Acc:HGNC:11869]	1.80154e-19	1.40529
58526	MID1IP1	MID1 interacting protein 1 [Source:HGNC Symbol;Acc:HGNC:20715]	1.90088e-19	1.59871
78997	GDAP1L1	ganglioside induced differentiation associated protein 1 like 1 [Source:HGNC Symbol;Acc:HGNC:4213]	8.67843e-19	-1.50714
9666	DZIP3	DAZ interacting zinc finger protein 3 [Source:HGNC Symbol;Acc:HGNC:30938]	1.73564e-18	1.45165
23220	DTX4	deltex E3 ubiquitin ligase 4 [Source:HGNC Symbol;Acc:HGNC:29151]	1.90957e-18	1.40444
118427	OLFM3	olfactomedin 3 [Source:HGNC Symbol;Acc:HGNC:17990]	2.32368e-18	-2.99775
51339	DACT1	dishevelled binding antagonist of beta catenin 1 [Source:HGNC Symbol;Acc:HGNC:17748]	6.01232e-18	1.64616
10124	ARL4A	ADP ribosylation factor like GTPase 4A [Source:HGNC Symbol;Acc:HGNC:695]	5.31571e-17	-1.95832
3021	H3F3B	H3 histone family member 3B [Source:HGNC Symbol;Acc:HGNC:4765]	5.48484e-17	-1.38318
10018	BCL2L11	BCL2 like 11 [Source:HGNC Symbol;Acc:HGNC:994]	5.99456e-17	1.58758
1996	ELAVL4	ELAV like RNA binding protein 4 [Source:HGNC Symbol;Acc:HGNC:3315]	6.07969e-17	1.54063
166614	DCLK2	doublecortin like kinase 2 [Source:HGNC Symbol;Acc:HGNC:19002]	6.20376e-17	-1.42077
7316	UBC	ubiquitin C [Source:HGNC Symbol;Acc:HGNC:12468]	7.29591e-16	-1.29652
8654	PDE5A	phosphodiesterase 5A [Source:HGNC Symbol;Acc:HGNC:8784]	9.93843e-16	-1.51896
143686	SESN3	sestrin 3 [Source:HGNC Symbol;Acc:HGNC:23060]	1.15193e-15	1.52829
5793	PTPRG	protein tyrosine phosphatase, receptor type G [Source:HGNC Symbol;Acc:HGNC:9671]	2.72925e-15	1.44172
10395	DLC1	DLC1 Rho GTPase activating protein [Source:HGNC Symbol;Acc:HGNC:2897]	4.03006e-15	-3.13707
23504	RIMBP2	RIMS binding protein 2 [Source:HGNC Symbol;Acc:HGNC:30339]	4.55487e-15	1.94461
6496	SIX3	SIX homeobox 3 [Source:HGNC Symbol;Acc:HGNC:10889]	6.07486e-15	1.4801
220441	RNF152	ring finger protein 152 [Source:HGNC Symbol;Acc:HGNC:26811]	1.80654e-14	-1.86202
4978	OPCML	opioid binding protein/cell adhesion molecule like [Source:HGNC Symbol;Acc:HGNC:8143]	2.83626e-14	-2.33433
5456	POU3F4	POU class 3 homeobox 4 [Source:HGNC Symbol;Acc:HGNC:9217]	2.89958e-14	-1.57582
55632	G2E3	G2/M-phase specific E3 ubiquitin protein ligase [Source:HGNC Symbol;Acc:HGNC:20338]	3.32682e-14	1.42214
140730	RIMS4	regulating synaptic membrane exocytosis 4 [Source:HGNC Symbol;Acc:HGNC:16183]	6.01376e-14	1.43433
57628	DPP10	dipeptidyl peptidase like 10 [Source:HGNC Symbol;Acc:HGNC:20823]	6.67353e-14	-2.00822
170302	ARX	aristaless related homeobox [Source:HGNC Symbol;Acc:HGNC:18060]	7.58794e-14	-1.38449
50863	NTM	neurotrimin [Source:HGNC Symbol;Acc:HGNC:17941]	9.74516e-14	-1.61129
23769	FLRT1	fibronectin leucine rich transmembrane protein 1 [Source:HGNC Symbol;Acc:HGNC:3760]	1.16656e-13	1.64492
23316	CUX2	cut like homeobox 2 [Source:HGNC Symbol;Acc:HGNC:19347]	1.16961e-13	1.51278
1271	CNTFR	ciliary neurotrophic factor receptor [Source:HGNC Symbol;Acc:HGNC:2170]	1.42796e-13	1.41657
4026	LPP	LIM domain containing preferred translocation partner in lipoma [Source:HGNC Symbol;Acc:HGNC:6679]	1.73775e-13	-1.60668
5063	PAK3	p21 (RAC1) activated kinase 3 [Source:HGNC Symbol;Acc:HGNC:8592]	1.90149e-13	1.44603
7046	TGFBR1	transforming growth factor beta receptor 1 [Source:HGNC Symbol;Acc:HGNC:11772]	5.01053e-13	-1.32174
2044	EPHA5	EPH receptor A5 [Source:HGNC Symbol;Acc:HGNC:3389]	5.96656e-13	-2.16289
1630	DCC	DCC netrin 1 receptor [Source:HGNC Symbol;Acc:HGNC:2701]	6.84807e-13	1.47134
54551	MAGEL2	MAGE family member L2 [Source:HGNC Symbol;Acc:HGNC:6814]	9.86807e-13	1.69558
5522	PPP2R2C	protein phosphatase 2 regulatory subunit Bgamma [Source:HGNC Symbol;Acc:HGNC:9306]	1.10241e-12	-1.8739
51232	CRIM1	cysteine rich transmembrane BMP regulator 1 [Source:HGNC Symbol;Acc:HGNC:2359]	1.49654e-12	-2.37841
222865	TMEM130	transmembrane protein 130 [Source:HGNC Symbol;Acc:HGNC:25429]	4.4148e-12	-1.66547
4923	NTSR1	neurotensin receptor 1 [Source:HGNC Symbol;Acc:HGNC:8039]	5.83272e-12	-3.09939
2274	FHL2	four and a half LIM domains 2 [Source:HGNC Symbol;Acc:HGNC:3703]	5.85912e-12	-1.99105
1846	DUSP4	dual specificity phosphatase 4 [Source:HGNC Symbol;Acc:HGNC:3070]	6.43113e-12	-1.44036
8531	YBX3	Y-box binding protein 3 [Source:HGNC Symbol;Acc:HGNC:2428]	2.40798e-11	-1.6681
1000	CDH2	cadherin 2 [Source:HGNC Symbol;Acc:HGNC:1759]	2.65264e-11	-1.29698
23318	ZCCHC11	zinc finger CCHC-type containing 11 [Source:HGNC Symbol;Acc:HGNC:28981]	2.9705e-11	1.32357
23113	CUL9	cullin 9 [Source:HGNC Symbol;Acc:HGNC:15982]	4.64957e-11	1.45014
3749	KCNC4	potassium voltage-gated channel subfamily C member 4 [Source:HGNC Symbol;Acc:HGNC:6236]	6.99417e-11	1.8295
23468	CBX5	chromobox 5 [Source:HGNC Symbol;Acc:HGNC:1555]	9.39103e-11	1.29467
3092	HIP1	huntingtin interacting protein 1 [Source:HGNC Symbol;Acc:HGNC:4913]	1.22025e-10	1.27736
23671	TMEFF2	transmembrane protein with EGF like and two follistatin like domains 2 [Source:HGNC Symbol;Acc:HGNC:11867]	2.04337e-10	-1.82305
4983	OPHN1	oligophrenin 1 [Source:HGNC Symbol;Acc:HGNC:8148]	2.28441e-10	1.50879
84707	BEX2	brain expressed X-linked 2 [Source:HGNC Symbol;Acc:HGNC:30933]	2.64336e-10	-1.42963
23406	COTL1	coactosin like F-actin binding protein 1 [Source:HGNC Symbol;Acc:HGNC:18304]	2.64336e-10	-1.43449
84894	LINGO1	leucine rich repeat and Ig domain containing 1 [Source:HGNC Symbol;Acc:HGNC:21205]	2.95755e-10	-1.34317
1786	DNMT1	DNA methyltransferase 1 [Source:HGNC Symbol;Acc:HGNC:2976]	3.52541e-10	1.30958
1809	DPYSL3	dihydropyrimidinase like 3 [Source:HGNC Symbol;Acc:HGNC:3015]	6.82342e-10	1.2284
28514	DLL1	delta like canonical Notch ligand 1 [Source:HGNC Symbol;Acc:HGNC:2908]	8.71126e-10	1.34186
5358	PLS3	plastin 3 [Source:HGNC Symbol;Acc:HGNC:9091]	1.14843e-09	1.31714
2619	GAS1	growth arrest specific 1 [Source:HGNC Symbol;Acc:HGNC:4165]	1.26259e-09	-1.48231
140685	ZBTB46	zinc finger and BTB domain containing 46 [Source:HGNC Symbol;Acc:HGNC:16094]	1.92658e-09	1.38576
55187	VPS13D	vacuolar protein sorting 13 homolog D [Source:HGNC Symbol;Acc:HGNC:23595]	2.61685e-09	1.30059
388403	YPEL2	yippee like 2 [Source:HGNC Symbol;Acc:HGNC:18326]	3.75784e-09	1.53525
10439	OLFM1	olfactomedin 1 [Source:HGNC Symbol;Acc:HGNC:17187]	3.98778e-09	1.49462
80318	GKAP1	G kinase anchoring protein 1 [Source:HGNC Symbol;Acc:HGNC:17496]	4.1581e-09	1.53764
9203	ZMYM3	zinc finger MYM-type containing 3 [Source:HGNC Symbol;Acc:HGNC:13054]	6.24155e-09	1.26263
53354	PANK1	pantothenate kinase 1 [Source:HGNC Symbol;Acc:HGNC:8598]	7.45506e-09	1.34428
5101	PCDH9	protocadherin 9 [Source:HGNC Symbol;Acc:HGNC:8661]	1.01688e-08	-1.38565
3304	HSPA1B	heat shock protein family A (Hsp70) member 1B [Source:HGNC Symbol;Acc:HGNC:5233]	1.03111e-08	1.4733
1316	KLF6	Kruppel like factor 6 [Source:HGNC Symbol;Acc:HGNC:2235]	1.04453e-08	-1.4133
5954	RCN1	reticulocalbin 1 [Source:HGNC Symbol;Acc:HGNC:9934]	1.07042e-08	-1.2546
57460	PPM1H	protein phosphatase, Mg2+/Mn2+ dependent 1H [Source:HGNC Symbol;Acc:HGNC:18583]	1.07042e-08	-1.77405
55023	PHIP	pleckstrin homology domain interacting protein [Source:HGNC Symbol;Acc:HGNC:15673]	1.43307e-08	1.24477
23077	MYCBP2	MYC binding protein 2, E3 ubiquitin protein ligase [Source:HGNC Symbol;Acc:HGNC:23386]	1.75351e-08	1.27403
23112	TNRC6B	trinucleotide repeat containing 6B [Source:HGNC Symbol;Acc:HGNC:29190]	2.14315e-08	1.30016
1746	DLX2	distal-less homeobox 2 [Source:HGNC Symbol;Acc:HGNC:2915]	2.16022e-08	1.31361
23052	ENDOD1	endonuclease domain containing 1 [Source:HGNC Symbol;Acc:HGNC:29129]	2.57292e-08	1.64697
9659	PDE4DIP	phosphodiesterase 4D interacting protein [Source:HGNC Symbol;Acc:HGNC:15580]	2.67094e-08	1.3255
1509	CTSD	cathepsin D [Source:HGNC Symbol;Acc:HGNC:2529]	2.71464e-08	-1.38634
7171	TPM4	tropomyosin 4 [Source:HGNC Symbol;Acc:HGNC:12013]	3.77607e-08	-1.24613
55500	ETNK1	ethanolamine kinase 1 [Source:HGNC Symbol;Acc:HGNC:24649]	3.91107e-08	1.2724
4212	MEIS2	Meis homeobox 2 [Source:HGNC Symbol;Acc:HGNC:7001]	4.63926e-08	-1.29679
55171	TBCCD1	TBCC domain containing 1 [Source:HGNC Symbol;Acc:HGNC:25546]	5.7112e-08	1.41834
51306	FAM13B	family with sequence similarity 13 member B [Source:HGNC Symbol;Acc:HGNC:1335]	6.04883e-08	-1.39353
56977	STOX2	storkhead box 2 [Source:HGNC Symbol;Acc:HGNC:25450]	6.37832e-08	1.29372
4697	NDUFA4	NDUFA4, mitochondrial complex associated [Source:HGNC Symbol;Acc:HGNC:7687]	6.69023e-08	-1.24064
29994	BAZ2B	bromodomain adjacent to zinc finger domain 2B [Source:HGNC Symbol;Acc:HGNC:963]	6.79507e-08	1.26885
6428	SRSF3	serine and arginine rich splicing factor 3 [Source:HGNC Symbol;Acc:HGNC:10785]	7.4195e-08	-1.26465
9031	BAZ1B	bromodomain adjacent to zinc finger domain 1B [Source:HGNC Symbol;Acc:HGNC:961]	7.95993e-08	1.21214
143279	HECTD2	HECT domain E3 ubiquitin protein ligase 2 [Source:HGNC Symbol;Acc:HGNC:26736]	8.05406e-08	1.28315
29103	DNAJC15	DnaJ heat shock protein family (Hsp40) member C15 [Source:HGNC Symbol;Acc:HGNC:20325]	8.8206e-08	-1.85155
22983	MAST1	microtubule associated serine/threonine kinase 1 [Source:HGNC Symbol;Acc:HGNC:19034]	1.1741e-07	1.29473
3074	HEXB	hexosaminidase subunit beta [Source:HGNC Symbol;Acc:HGNC:4879]	2.083e-07	-1.3585
23576	DDAH1	dimethylarginine dimethylaminohydrolase 1 [Source:HGNC Symbol;Acc:HGNC:2715]	2.08724e-07	-1.25937
10178	TENM1	teneurin transmembrane protein 1 [Source:HGNC Symbol;Acc:HGNC:8117]	2.32345e-07	-1.64746
3675	ITGA3	integrin subunit alpha 3 [Source:HGNC Symbol;Acc:HGNC:6139]	2.38939e-07	-1.38345
84457	PHYHIPL	phytanoyl-CoA 2-hydroxylase interacting protein like [Source:HGNC Symbol;Acc:HGNC:29378]	2.39435e-07	1.29326
4199	ME1	malic enzyme 1 [Source:HGNC Symbol;Acc:HGNC:6983]	2.42888e-07	-1.93513
4139	MARK1	microtubule affinity regulating kinase 1 [Source:HGNC Symbol;Acc:HGNC:6896]	3.32559e-07	1.2858
8867	SYNJ1	synaptojanin 1 [Source:HGNC Symbol;Acc:HGNC:11503]	3.37095e-07	1.32139
10434	LYPLA1	lysophospholipase I [Source:HGNC Symbol;Acc:HGNC:6737]	3.61573e-07	-1.26239
51523	CXXC5	CXXC finger protein 5 [Source:HGNC Symbol;Acc:HGNC:26943]	3.92269e-07	1.32758
57472	CNOT6	CCR4-NOT transcription complex subunit 6 [Source:HGNC Symbol;Acc:HGNC:14099]	4.467e-07	1.24558
1845	DUSP3	dual specificity phosphatase 3 [Source:HGNC Symbol;Acc:HGNC:3069]	5.28537e-07	-1.26771
1350	COX7C	cytochrome c oxidase subunit 7C [Source:HGNC Symbol;Acc:HGNC:2292]	7.14509e-07	-1.21842
122786	FRMD6	FERM domain containing 6 [Source:HGNC Symbol;Acc:HGNC:19839]	7.31845e-07	-1.84294
9823	ARMCX2	armadillo repeat containing, X-linked 2 [Source:HGNC Symbol;Acc:HGNC:16869]	7.36255e-07	1.27316
7357	UGCG	UDP-glucose ceramide glucosyltransferase [Source:HGNC Symbol;Acc:HGNC:12524]	7.37907e-07	-1.35169
84002	B3GNT5	UDP-GlcNAc:betaGal beta-1,3-N-acetylglucosaminyltransferase 5 [Source:HGNC Symbol;Acc:HGNC:15684]	8.38774e-07	-1.26272
22874	PLEKHA6	pleckstrin homology domain containing A6 [Source:HGNC Symbol;Acc:HGNC:17053]	8.81767e-07	1.32151
55229	PANK4	pantothenate kinase 4 [Source:HGNC Symbol;Acc:HGNC:19366]	9.28857e-07	1.333
1008	CDH10	cadherin 10 [Source:HGNC Symbol;Acc:HGNC:1749]	9.45385e-07	1.40832
1964	EIF1AX	eukaryotic translation initiation factor 1A, X-linked [Source:HGNC Symbol;Acc:HGNC:3250]	1.29055e-06	-1.20689
9760	TOX	thymocyte selection associated high mobility group box [Source:HGNC Symbol;Acc:HGNC:18988]	1.31039e-06	-1.27971
5332	PLCB4	phospholipase C beta 4 [Source:HGNC Symbol;Acc:HGNC:9059]	1.5052e-06	1.32862
221092	HNRNPUL2	heterogeneous nuclear ribonucleoprotein U like 2 [Source:HGNC Symbol;Acc:HGNC:25451]	1.55052e-06	1.18522
79870	BAALC	BAALC, MAP3K1 and KLF4 binding [Source:HGNC Symbol;Acc:HGNC:14333]	1.60334e-06	-1.39909
6666	SOX12	SRY-box 12 [Source:HGNC Symbol;Acc:HGNC:11198]	1.63866e-06	1.21874
10194	TSHZ1	teashirt zinc finger homeobox 1 [Source:HGNC Symbol;Acc:HGNC:10669]	1.78753e-06	-1.33859
4204	MECP2	methyl-CpG binding protein 2 [Source:HGNC Symbol;Acc:HGNC:6990]	2.14281e-06	1.20822
1301	COL11A1	collagen type XI alpha 1 chain [Source:HGNC Symbol;Acc:HGNC:2186]	4.73002e-06	-1.58316
7791	ZYX	zyxin [Source:HGNC Symbol;Acc:HGNC:13200]	4.85044e-06	-1.27382
4131	MAP1B	microtubule associated protein 1B [Source:HGNC Symbol;Acc:HGNC:6836]	5.08309e-06	1.25803
9118	INA	internexin neuronal intermediate filament protein alpha [Source:HGNC Symbol;Acc:HGNC:6057]	5.48787e-06	1.25274
1002	CDH4	cadherin 4 [Source:HGNC Symbol;Acc:HGNC:1763]	5.884e-06	-1.25443
9584	RBM39	RNA binding motif protein 39 [Source:HGNC Symbol;Acc:HGNC:15923]	6.09005e-06	1.18181
27000	DNAJC2	DnaJ heat shock protein family (Hsp40) member C2 [Source:HGNC Symbol;Acc:HGNC:13192]	6.23532e-06	-1.28875
2170	FABP3	fatty acid binding protein 3 [Source:HGNC Symbol;Acc:HGNC:3557]	6.722e-06	1.45733
80331	DNAJC5	DnaJ heat shock protein family (Hsp40) member C5 [Source:HGNC Symbol;Acc:HGNC:16235]	7.83448e-06	-1.20138
84108	PCGF6	polycomb group ring finger 6 [Source:HGNC Symbol;Acc:HGNC:21156]	8.37205e-06	-1.40054
4922	NTS	neurotensin [Source:HGNC Symbol;Acc:HGNC:8038]	1.08438e-05	-2.06659
26038	CHD5	chromodomain helicase DNA binding protein 5 [Source:HGNC Symbol;Acc:HGNC:16816]	1.31946e-05	-1.67748
7389	UROD	uroporphyrinogen decarboxylase [Source:HGNC Symbol;Acc:HGNC:12591]	1.42102e-05	-1.24928
6667	SP1	Sp1 transcription factor [Source:HGNC Symbol;Acc:HGNC:11205]	1.46816e-05	1.18399
80777	CYB5B	cytochrome b5 type B [Source:HGNC Symbol;Acc:HGNC:24374]	1.46903e-05	-1.20305
1948	EFNB2	ephrin B2 [Source:HGNC Symbol;Acc:HGNC:3227]	1.90204e-05	-1.17157
29942	PURG	purine rich element binding protein G [Source:HGNC Symbol;Acc:HGNC:17930]	2.12285e-05	1.37144
3320	HSP90AA1	heat shock protein 90 alpha family class A member 1 [Source:HGNC Symbol;Acc:HGNC:5253]	2.34963e-05	1.19757
9935	MAFB	MAF bZIP transcription factor B [Source:HGNC Symbol;Acc:HGNC:6408]	2.50437e-05	-1.55502
408263	FNDC9	fibronectin type III domain containing 9 [Source:HGNC Symbol;Acc:HGNC:33547]	2.56763e-05	-2.13439
800	CALD1	caldesmon 1 [Source:HGNC Symbol;Acc:HGNC:1441]	2.71316e-05	-1.58522
4858	NOVA2	NOVA alternative splicing regulator 2 [Source:HGNC Symbol;Acc:HGNC:7887]	3.18785e-05	1.1868
388	RHOB	ras homolog family member B [Source:HGNC Symbol;Acc:HGNC:668]	3.42557e-05	-1.25959
8788	DLK1	delta like non-canonical Notch ligand 1 [Source:HGNC Symbol;Acc:HGNC:2907]	3.62309e-05	1.58351
23230	VPS13A	vacuolar protein sorting 13 homolog A [Source:HGNC Symbol;Acc:HGNC:1908]	4.09031e-05	1.20783
29978	UBQLN2	ubiquilin 2 [Source:HGNC Symbol;Acc:HGNC:12509]	4.12599e-05	1.20332
57178	ZMIZ1	zinc finger MIZ-type containing 1 [Source:HGNC Symbol;Acc:HGNC:16493]	4.46174e-05	1.19808
10752	CHL1	cell adhesion molecule L1 like [Source:HGNC Symbol;Acc:HGNC:1939]	5.26733e-05	-1.24187
6091	ROBO1	roundabout guidance receptor 1 [Source:HGNC Symbol;Acc:HGNC:10249]	5.40335e-05	-1.18526
128553	TSHZ2	teashirt zinc finger homeobox 2 [Source:HGNC Symbol;Acc:HGNC:13010]	5.48937e-05	-1.38236
140609	NEK7	NIMA related kinase 7 [Source:HGNC Symbol;Acc:HGNC:13386]	5.78595e-05	1.31396
7296	TXNRD1	thioredoxin reductase 1 [Source:HGNC Symbol;Acc:HGNC:12437]	6.30081e-05	-1.18168
23261	CAMTA1	calmodulin binding transcription activator 1 [Source:HGNC Symbol;Acc:HGNC:18806]	6.95249e-05	-1.22269
56252	YLPM1	YLP motif containing 1 [Source:HGNC Symbol;Acc:HGNC:17798]	7.45879e-05	1.16138
2744	GLS	glutaminase [Source:HGNC Symbol;Acc:HGNC:4331]	7.49684e-05	1.21381
60468	BACH2	BTB domain and CNC homolog 2 [Source:HGNC Symbol;Acc:HGNC:14078]	7.93315e-05	-1.2307
2259	FGF14	fibroblast growth factor 14 [Source:HGNC Symbol;Acc:HGNC:3671]	8.39951e-05	1.5005
9254	CACNA2D2	calcium voltage-gated channel auxiliary subunit alpha2delta 2 [Source:HGNC Symbol;Acc:HGNC:1400]	8.40237e-05	-1.22973
636	BICD1	BICD cargo adaptor 1 [Source:HGNC Symbol;Acc:HGNC:1049]	8.41183e-05	1.1958
29951	PDZRN4	PDZ domain containing ring finger 4 [Source:HGNC Symbol;Acc:HGNC:30552]	9.08779e-05	-1.50772
26017	FAM32A	family with sequence similarity 32 member A [Source:HGNC Symbol;Acc:HGNC:24563]	9.22389e-05	-1.16544
1363	CPE	carboxypeptidase E [Source:HGNC Symbol;Acc:HGNC:2303]	0.000101489	-1.17393
57475	PLEKHH1	pleckstrin homology, MyTH4 and FERM domain containing H1 [Source:HGNC Symbol;Acc:HGNC:17733]	0.000103301	1.24598
320	APBA1	amyloid beta precursor protein binding family A member 1 [Source:HGNC Symbol;Acc:HGNC:578]	0.000106894	-1.3425
9201	DCLK1	doublecortin like kinase 1 [Source:HGNC Symbol;Acc:HGNC:2700]	0.000111562	1.22753
23367	LARP1	La ribonucleoprotein domain family member 1 [Source:HGNC Symbol;Acc:HGNC:29531]	0.000123654	-1.16149
2776	GNAQ	G protein subunit alpha q [Source:HGNC Symbol;Acc:HGNC:4390]	0.000123834	-1.21101
862	RUNX1T1	RUNX1 translocation partner 1 [Source:HGNC Symbol;Acc:HGNC:1535]	0.000125938	-1.27097
55083	KIF26B	kinesin family member 26B [Source:HGNC Symbol;Acc:HGNC:25484]	0.000146034	-1.49957
56853	CELF4	CUGBP Elav-like family member 4 [Source:HGNC Symbol;Acc:HGNC:14015]	0.000146212	1.23298
2332	FMR1	fragile X mental retardation 1 [Source:HGNC Symbol;Acc:HGNC:3775]	0.000150192	1.18792
89796	NAV1	neuron navigator 1 [Source:HGNC Symbol;Acc:HGNC:15989]	0.000154656	-1.14513
8672	EIF4G3	eukaryotic translation initiation factor 4 gamma 3 [Source:HGNC Symbol;Acc:HGNC:3298]	0.000158406	1.14984
6654	SOS1	SOS Ras/Rac guanine nucleotide exchange factor 1 [Source:HGNC Symbol;Acc:HGNC:11187]	0.000174236	1.1818
6526	SLC5A3	solute carrier family 5 member 3 [Source:HGNC Symbol;Acc:HGNC:11038]	0.00022414	1.19754
3920	LAMP2	lysosomal associated membrane protein 2 [Source:HGNC Symbol;Acc:HGNC:6501]	0.000226282	-1.17546
6303	SAT1	spermidine/spermine N1-acetyltransferase 1 [Source:HGNC Symbol;Acc:HGNC:10540]	0.000245833	-1.21723
30010	NXPH1	neurexophilin 1 [Source:HGNC Symbol;Acc:HGNC:20693]	0.000306	-1.89501
2752	GLUL	glutamate-ammonia ligase [Source:HGNC Symbol;Acc:HGNC:4341]	0.000308745	1.13645
57412	AS3MT	arsenite methyltransferase [Source:HGNC Symbol;Acc:HGNC:17452]	0.000319805	1.23056
57468	SLC12A5	solute carrier family 12 member 5 [Source:HGNC Symbol;Acc:HGNC:13818]	0.000341474	1.37507
5886	RAD23A	RAD23 homolog A, nucleotide excision repair protein [Source:HGNC Symbol;Acc:HGNC:9812]	0.000346085	1.20748
6002	RGS12	regulator of G protein signaling 12 [Source:HGNC Symbol;Acc:HGNC:9994]	0.000371885	1.18262
137970	UNC5D	unc-5 netrin receptor D [Source:HGNC Symbol;Acc:HGNC:18634]	0.000411829	-1.33646
4291	MLF1	myeloid leukemia factor 1 [Source:HGNC Symbol;Acc:HGNC:7125]	0.000477553	-1.30037
960	CD44	CD44 molecule (Indian blood group) [Source:HGNC Symbol;Acc:HGNC:1681]	0.000488875	-1.83029
378	ARF4	ADP ribosylation factor 4 [Source:HGNC Symbol;Acc:HGNC:655]	0.00049256	-1.1563
7336	UBE2V2	ubiquitin conjugating enzyme E2 V2 [Source:HGNC Symbol;Acc:HGNC:12495]	0.000497484	-1.1847
222008	VSTM2A	V-set and transmembrane domain containing 2A [Source:HGNC Symbol;Acc:HGNC:28499]	0.000504024	-1.7631
85397	RGS8	regulator of G protein signaling 8 [Source:HGNC Symbol;Acc:HGNC:16810]	0.000530616	-1.303
84932	RAB2B	RAB2B, member RAS oncogene family [Source:HGNC Symbol;Acc:HGNC:20246]	0.00060007	1.18868
9274	BCL7C	BCL tumor suppressor 7C [Source:HGNC Symbol;Acc:HGNC:1006]	0.000687584	-1.20498
149345	SHISA4	shisa family member 4 [Source:HGNC Symbol;Acc:HGNC:27139]	0.000722967	-1.33475
54469	ZFAND6	zinc finger AN1-type containing 6 [Source:HGNC Symbol;Acc:HGNC:30164]	0.00074882	1.17261
79776	ZFHX4	zinc finger homeobox 4 [Source:HGNC Symbol;Acc:HGNC:30939]	0.000767313	1.15641
55016	2001-03-01	membrane associated ring-CH-type finger 1 [Source:HGNC Symbol;Acc:HGNC:26077]	0.000895768	-1.23617
27445	PCLO	piccolo presynaptic cytomatrix protein [Source:HGNC Symbol;Acc:HGNC:13406]	0.000896184	1.2746
27253	PCDH17	protocadherin 17 [Source:HGNC Symbol;Acc:HGNC:14267]	0.000945399	1.2745
9705	ST18	ST18, C2H2C-type zinc finger [Source:HGNC Symbol;Acc:HGNC:18695]	0.00099795	1.20992
288	ANK3	ankyrin 3 [Source:HGNC Symbol;Acc:HGNC:494]	0.00111693	-1.1968
5800	PTPRO	protein tyrosine phosphatase, receptor type O [Source:HGNC Symbol;Acc:HGNC:9678]	0.00111719	1.52602
10487	CAP1	cyclase associated actin cytoskeleton regulatory protein 1 [Source:HGNC Symbol;Acc:HGNC:20040]	0.00119352	-1.14932
58480	RHOU	ras homolog family member U [Source:HGNC Symbol;Acc:HGNC:17794]	0.00126212	-1.23768
135138	PACRG	parkin coregulated [Source:HGNC Symbol;Acc:HGNC:19152]	0.001309	-1.63154
55742	PARVA	parvin alpha [Source:HGNC Symbol;Acc:HGNC:14652]	0.00141767	-1.2046
115209	OMA1	OMA1 zinc metallopeptidase [Source:HGNC Symbol;Acc:HGNC:29661]	0.00143875	1.42545
9480	ONECUT2	one cut homeobox 2 [Source:HGNC Symbol;Acc:HGNC:8139]	0.00147757	1.35814
92667	MGME1	mitochondrial genome maintenance exonuclease 1 [Source:HGNC Symbol;Acc:HGNC:16205]	0.00151018	1.19197
10659	CELF2	CUGBP Elav-like family member 2 [Source:HGNC Symbol;Acc:HGNC:2550]	0.0015402	-1.16316
950	SCARB2	scavenger receptor class B member 2 [Source:HGNC Symbol;Acc:HGNC:1665]	0.00174702	-1.1551
8224	SYN3	synapsin III [Source:HGNC Symbol;Acc:HGNC:11496]	0.00187779	-1.46042
10411	RAPGEF3	Rap guanine nucleotide exchange factor 3 [Source:HGNC Symbol;Acc:HGNC:16629]	0.00189493	-1.62042
79633	FAT4	FAT atypical cadherin 4 [Source:HGNC Symbol;Acc:HGNC:23109]	0.00205365	1.18712
23332	CLASP1	cytoplasmic linker associated protein 1 [Source:HGNC Symbol;Acc:HGNC:17088]	0.0020973	1.1279
1745	DLX1	distal-less homeobox 1 [Source:HGNC Symbol;Acc:HGNC:2914]	0.00211189	1.15869
6546	SLC8A1	solute carrier family 8 member A1 [Source:HGNC Symbol;Acc:HGNC:11068]	0.00216059	-1.19252
136319	MTPN	myotrophin [Source:HGNC Symbol;Acc:HGNC:15667]	0.00224251	-1.13774
1879	EBF1	early B-cell factor 1 [Source:HGNC Symbol;Acc:HGNC:3126]	0.00267214	-1.42341
23139	MAST2	microtubule associated serine/threonine kinase 2 [Source:HGNC Symbol;Acc:HGNC:19035]	0.00280519	1.18551
8842	PROM1	prominin 1 [Source:HGNC Symbol;Acc:HGNC:9454]	0.00290579	-1.20063
6595	SMARCA2	SWI/SNF related, matrix associated, actin dependent regulator of chromatin, subfamily a, member 2 [Source:HGNC Symbol;Acc:HGNC:11098]	0.00303884	-1.30193
5873	RAB27A	RAB27A, member RAS oncogene family [Source:HGNC Symbol;Acc:HGNC:9766]	0.00312512	-1.3412
5662	PSD	pleckstrin and Sec7 domain containing [Source:HGNC Symbol;Acc:HGNC:9507]	0.00329652	1.19154
4745	NELL1	neural EGFL like 1 [Source:HGNC Symbol;Acc:HGNC:7750]	0.00335942	-1.66718
2561	GABRB2	gamma-aminobutyric acid type A receptor beta2 subunit [Source:HGNC Symbol;Acc:HGNC:4082]	0.00353417	1.37253
79645	EFCAB1	EF-hand calcium binding domain 1 [Source:HGNC Symbol;Acc:HGNC:25678]	0.0035931	-1.6914
2571	GAD1	glutamate decarboxylase 1 [Source:HGNC Symbol;Acc:HGNC:4092]	0.00380337	1.20667
6045	RNF2	ring finger protein 2 [Source:HGNC Symbol;Acc:HGNC:10061]	0.00388858	-1.15595
221178	SPATA13	spermatogenesis associated 13 [Source:HGNC Symbol;Acc:HGNC:23222]	0.00428533	1.15535
7884	SLBP	stem-loop binding protein [Source:HGNC Symbol;Acc:HGNC:10904]	0.00442525	-1.14832
10801	2009-09-01	septin 9 [Source:HGNC Symbol;Acc:HGNC:7323]	0.00461136	-1.11595
81490	PTDSS2	phosphatidylserine synthase 2 [Source:HGNC Symbol;Acc:HGNC:15463]	0.00475727	-1.19667
22927	HABP4	hyaluronan binding protein 4 [Source:HGNC Symbol;Acc:HGNC:17062]	0.00493195	-1.17601
404093	CUEDC1	CUE domain containing 1 [Source:HGNC Symbol;Acc:HGNC:31350]	0.00510003	-1.15379
5802	PTPRS	protein tyrosine phosphatase, receptor type S [Source:HGNC Symbol;Acc:HGNC:9681]	0.00580455	1.13441
80823	BHLHB9	basic helix-loop-helix family member b9 [Source:HGNC Symbol;Acc:HGNC:29353]	0.00621646	1.17689
55312	RFK	riboflavin kinase [Source:HGNC Symbol;Acc:HGNC:30324]	0.00640849	-1.15599
8991	SELENBP1	selenium binding protein 1 [Source:HGNC Symbol;Acc:HGNC:10719]	0.00640957	1.21977
9667	SAFB2	scaffold attachment factor B2 [Source:HGNC Symbol;Acc:HGNC:21605]	0.00647426	1.17874
2771	GNAI2	G protein subunit alpha i2 [Source:HGNC Symbol;Acc:HGNC:4385]	0.00681399	1.1019
139065	SLITRK4	SLIT and NTRK like family member 4 [Source:HGNC Symbol;Acc:HGNC:23502]	0.0070876	1.24238
9908	G3BP2	G3BP stress granule assembly factor 2 [Source:HGNC Symbol;Acc:HGNC:30291]	0.00754184	-1.12418
345557	PLCXD3	phosphatidylinositol specific phospholipase C X domain containing 3 [Source:HGNC Symbol;Acc:HGNC:31822]	0.00781919	-1.54234
8618	CADPS	calcium dependent secretion activator [Source:HGNC Symbol;Acc:HGNC:1426]	0.00791658	1.15346
863	CBFA2T3	CBFA2/RUNX1 translocation partner 3 [Source:HGNC Symbol;Acc:HGNC:1537]	0.00799963	-1.22329
2048	EPHB2	EPH receptor B2 [Source:HGNC Symbol;Acc:HGNC:3393]	0.00821638	1.11933
23040	MYT1L	myelin transcription factor 1 like [Source:HGNC Symbol;Acc:HGNC:7623]	0.00828558	1.19572
1998	ELF2	E74 like ETS transcription factor 2 [Source:HGNC Symbol;Acc:HGNC:3317]	0.00850107	1.13526
9001	HAP1	huntingtin associated protein 1 [Source:HGNC Symbol;Acc:HGNC:4812]	0.00861943	1.46491
80324	PUS1	pseudouridylate synthase 1 [Source:HGNC Symbol;Acc:HGNC:15508]	0.00873718	-1.30197

## Sheet: 3. MSN40_Arlotta
entrezID	geneName	description	padj	FC
2487	FRZB	frizzled-related protein [Source:HGNC Symbol;Acc:HGNC:3959]	1.31375e-77	2.58517
116154	PHACTR3	phosphatase and actin regulator 3 [Source:HGNC Symbol;Acc:HGNC:15833]	9.1372e-70	-4.92981
80319	CXXC4	CXXC finger protein 4 [Source:HGNC Symbol;Acc:HGNC:24593]	2.01527e-65	2.05215
3067	HDC	histidine decarboxylase [Source:HGNC Symbol;Acc:HGNC:4855]	3.47302e-64	5.21194
2719	GPC3	glypican 3 [Source:HGNC Symbol;Acc:HGNC:4451]	1.34586e-61	-2.58585
6863	TAC1	tachykinin precursor 1 [Source:HGNC Symbol;Acc:HGNC:11517]	4.982e-54	-3.74726
2109	ETFB	electron transfer flavoprotein beta subunit [Source:HGNC Symbol;Acc:HGNC:3482]	1.47859e-51	-2.05172
114088	TRIM9	tripartite motif containing 9 [Source:HGNC Symbol;Acc:HGNC:16288]	1.42404e-46	2.28862
11122	PTPRT	protein tyrosine phosphatase, receptor type T [Source:HGNC Symbol;Acc:HGNC:9682]	6.2454e-43	-8.71399
214	ALCAM	activated leukocyte cell adhesion molecule [Source:HGNC Symbol;Acc:HGNC:400]	9.17466e-43	-2.89037
2334	AFF2	AF4/FMR2 family member 2 [Source:HGNC Symbol;Acc:HGNC:3776]	6.50185e-42	1.74244
29906	ST8SIA5	ST8 alpha-N-acetyl-neuraminide alpha-2,8-sialyltransferase 5 [Source:HGNC Symbol;Acc:HGNC:17827]	2.34482e-41	-2.82094
4004	LMO1	LIM domain only 1 [Source:HGNC Symbol;Acc:HGNC:6641]	2.73543e-40	2.34193
23180	RFTN1	raftlin, lipid raft linker 1 [Source:HGNC Symbol;Acc:HGNC:30278]	2.65982e-36	-3.02924
5090	PBX3	PBX homeobox 3 [Source:HGNC Symbol;Acc:HGNC:8634]	9.01245e-34	-1.83912
18	ABAT	4-aminobutyrate aminotransferase [Source:HGNC Symbol;Acc:HGNC:23]	6.32558e-33	1.60566
9516	LITAF	lipopolysaccharide induced TNF factor [Source:HGNC Symbol;Acc:HGNC:16841]	8.27472e-33	-2.49502
10418	SPON1	spondin 1 [Source:HGNC Symbol;Acc:HGNC:11252]	1.69043e-32	2.76924
10215	OLIG2	oligodendrocyte transcription factor 2 [Source:HGNC Symbol;Acc:HGNC:9398]	1.16115e-30	2.14508
23089	PEG10	paternally expressed 10 [Source:HGNC Symbol;Acc:HGNC:14005]	5.0131e-30	-1.55367
301	ANXA1	annexin A1 [Source:HGNC Symbol;Acc:HGNC:533]	1.53579e-27	-4.23861
2012	EMP1	epithelial membrane protein 1 [Source:HGNC Symbol;Acc:HGNC:3333]	1.73366e-27	-4.75812
1028	CDKN1C	cyclin dependent kinase inhibitor 1C [Source:HGNC Symbol;Acc:HGNC:1786]	9.65586e-27	1.70994
6750	SST	somatostatin [Source:HGNC Symbol;Acc:HGNC:11329]	2.28565e-26	-4.50866
2775	GNAO1	G protein subunit alpha o1 [Source:HGNC Symbol;Acc:HGNC:4389]	3.84578e-26	1.58197
1009	CDH11	cadherin 11 [Source:HGNC Symbol;Acc:HGNC:1750]	1.38911e-25	1.75696
429	ASCL1	achaete-scute family bHLH transcription factor 1 [Source:HGNC Symbol;Acc:HGNC:738]	5.84614e-24	1.70385
84952	CGNL1	cingulin like 1 [Source:HGNC Symbol;Acc:HGNC:25931]	5.99648e-23	-3.14294
26137	ZBTB20	zinc finger and BTB domain containing 20 [Source:HGNC Symbol;Acc:HGNC:13503]	4.50813e-21	1.61739
6310	ATXN1	ataxin 1 [Source:HGNC Symbol;Acc:HGNC:10548]	5.46812e-21	1.89295
1381	CRABP1	cellular retinoic acid binding protein 1 [Source:HGNC Symbol;Acc:HGNC:2338]	2.00694e-20	-2.76722
2049	EPHB3	EPH receptor B3 [Source:HGNC Symbol;Acc:HGNC:3394]	1.38229e-19	1.67832
3983	ABLIM1	actin binding LIM protein 1 [Source:HGNC Symbol;Acc:HGNC:78]	1.79691e-19	-3.28308
7200	TRH	thyrotropin releasing hormone [Source:HGNC Symbol;Acc:HGNC:12298]	2.05573e-19	-2.10675
4661	MYT1	myelin transcription factor 1 [Source:HGNC Symbol;Acc:HGNC:7622]	4.37403e-19	1.41654
80333	KCNIP4	potassium voltage-gated channel interacting protein 4 [Source:HGNC Symbol;Acc:HGNC:30083]	6.21518e-19	-2.61928
78997	GDAP1L1	ganglioside induced differentiation associated protein 1 like 1 [Source:HGNC Symbol;Acc:HGNC:4213]	8.67843e-19	-1.50714
1281	COL3A1	collagen type III alpha 1 chain [Source:HGNC Symbol;Acc:HGNC:2201]	1.38674e-18	-4.54428
5099	PCDH7	protocadherin 7 [Source:HGNC Symbol;Acc:HGNC:8659]	3.087e-18	-1.80356
10124	ARL4A	ADP ribosylation factor like GTPase 4A [Source:HGNC Symbol;Acc:HGNC:695]	5.31571e-17	-1.95832
3021	H3F3B	H3 histone family member 3B [Source:HGNC Symbol;Acc:HGNC:4765]	5.48484e-17	-1.38318
166614	DCLK2	doublecortin like kinase 2 [Source:HGNC Symbol;Acc:HGNC:19002]	6.20376e-17	-1.42077
8153	RND2	Rho family GTPase 2 [Source:HGNC Symbol;Acc:HGNC:18315]	1.01382e-16	2.19445
4211	MEIS1	Meis homeobox 1 [Source:HGNC Symbol;Acc:HGNC:7000]	2.08548e-16	1.48589
5727	PTCH1	patched 1 [Source:HGNC Symbol;Acc:HGNC:9585]	1.04633e-15	-1.48643
2	A2M	alpha-2-macroglobulin [Source:HGNC Symbol;Acc:HGNC:7]	1.13922e-15	-3.0619
51268	PIPOX	pipecolic acid and sarcosine oxidase [Source:HGNC Symbol;Acc:HGNC:17804]	2.39533e-15	1.79807
57643	ZSWIM5	zinc finger SWIM-type containing 5 [Source:HGNC Symbol;Acc:HGNC:29299]	2.72925e-15	1.45493
23504	RIMBP2	RIMS binding protein 2 [Source:HGNC Symbol;Acc:HGNC:30339]	4.55487e-15	1.94461
6496	SIX3	SIX homeobox 3 [Source:HGNC Symbol;Acc:HGNC:10889]	6.07486e-15	1.4801
30812	SOX8	SRY-box 8 [Source:HGNC Symbol;Acc:HGNC:11203]	1.04515e-14	1.53565
2202	EFEMP1	EGF containing fibulin like extracellular matrix protein 1 [Source:HGNC Symbol;Acc:HGNC:3218]	1.35931e-14	-3.42714
26045	LRRTM2	leucine rich repeat transmembrane neuronal 2 [Source:HGNC Symbol;Acc:HGNC:19409]	2.30229e-14	-1.55359
4978	OPCML	opioid binding protein/cell adhesion molecule like [Source:HGNC Symbol;Acc:HGNC:8143]	2.83626e-14	-2.33433
27430	MAT2B	methionine adenosyltransferase 2B [Source:HGNC Symbol;Acc:HGNC:6905]	3.72855e-14	1.38856
115827	RAB3C	RAB3C, member RAS oncogene family [Source:HGNC Symbol;Acc:HGNC:30269]	6.47272e-14	1.6498
50863	NTM	neurotrimin [Source:HGNC Symbol;Acc:HGNC:17941]	9.74516e-14	-1.61129
9568	GABBR2	gamma-aminobutyric acid type B receptor subunit 2 [Source:HGNC Symbol;Acc:HGNC:4507]	1.09303e-13	-2.37587
8850	KAT2B	lysine acetyltransferase 2B [Source:HGNC Symbol;Acc:HGNC:8638]	1.16342e-13	1.51723
1740	DLG2	discs large MAGUK scaffold protein 2 [Source:HGNC Symbol;Acc:HGNC:2901]	1.20038e-13	-1.63843
57636	ARHGAP23	Rho GTPase activating protein 23 [Source:HGNC Symbol;Acc:HGNC:29293]	1.41689e-13	-1.49125
827	CAPN6	calpain 6 [Source:HGNC Symbol;Acc:HGNC:1483]	1.74558e-13	2.47159
1036	CDO1	cysteine dioxygenase type 1 [Source:HGNC Symbol;Acc:HGNC:1795]	2.34549e-13	1.41473
586	BCAT1	branched chain amino acid transaminase 1 [Source:HGNC Symbol;Acc:HGNC:976]	2.39406e-13	1.34909
4013	VWA5A	von Willebrand factor A domain containing 5A [Source:HGNC Symbol;Acc:HGNC:6658]	2.51928e-13	-1.58993
5997	RGS2	regulator of G protein signaling 2 [Source:HGNC Symbol;Acc:HGNC:9998]	1.04667e-12	1.66909
5522	PPP2R2C	protein phosphatase 2 regulatory subunit Bgamma [Source:HGNC Symbol;Acc:HGNC:9306]	1.10241e-12	-1.8739
54504	CPVL	carboxypeptidase, vitellogenic like [Source:HGNC Symbol;Acc:HGNC:14399]	1.6619e-12	-1.86587
10468	FST	follistatin [Source:HGNC Symbol;Acc:HGNC:3971]	2.36864e-12	3.20737
10600	USP16	ubiquitin specific peptidase 16 [Source:HGNC Symbol;Acc:HGNC:12614]	2.50494e-12	-1.41919
2550	GABBR1	gamma-aminobutyric acid type B receptor subunit 1 [Source:HGNC Symbol;Acc:HGNC:4070]	2.72772e-12	-1.34029
85352	KIAA1644	KIAA1644 [Source:HGNC Symbol;Acc:HGNC:29335]	3.65008e-12	-1.48628
4128	MAOA	monoamine oxidase A [Source:HGNC Symbol;Acc:HGNC:6833]	3.77773e-12	-1.88977
222865	TMEM130	transmembrane protein 130 [Source:HGNC Symbol;Acc:HGNC:25429]	4.4148e-12	-1.66547
3490	IGFBP7	insulin like growth factor binding protein 7 [Source:HGNC Symbol;Acc:HGNC:5476]	5.57035e-12	-1.60775
80034	CSRNP3	cysteine and serine rich nuclear protein 3 [Source:HGNC Symbol;Acc:HGNC:30729]	6.35428e-12	1.44077
10234	LRRC17	leucine rich repeat containing 17 [Source:HGNC Symbol;Acc:HGNC:16895]	8.49448e-12	-1.58112
3084	NRG1	neuregulin 1 [Source:HGNC Symbol;Acc:HGNC:7997]	1.04734e-11	1.47815
2000	ELF4	E74 like ETS transcription factor 4 [Source:HGNC Symbol;Acc:HGNC:3319]	1.1643e-11	-2.82927
89795	NAV3	neuron navigator 3 [Source:HGNC Symbol;Acc:HGNC:15998]	1.43917e-11	1.42459
10003	NAALAD2	N-acetylated alpha-linked acidic dipeptidase 2 [Source:HGNC Symbol;Acc:HGNC:14526]	1.45246e-11	1.52683
7436	VLDLR	very low density lipoprotein receptor [Source:HGNC Symbol;Acc:HGNC:12698]	2.06283e-11	-1.63944
27255	CNTN6	contactin 6 [Source:HGNC Symbol;Acc:HGNC:2176]	2.13413e-11	-3.22828
998	CDC42	cell division cycle 42 [Source:HGNC Symbol;Acc:HGNC:1736]	4.61285e-11	-1.32133
170825	GSX2	GS homeobox 2 [Source:HGNC Symbol;Acc:HGNC:24959]	5.49385e-11	1.40168
57526	PCDH19	protocadherin 19 [Source:HGNC Symbol;Acc:HGNC:14270]	5.77646e-11	1.41039
2308	FOXO1	forkhead box O1 [Source:HGNC Symbol;Acc:HGNC:3819]	8.34189e-11	-2.08352
283576	ZDHHC22	zinc finger DHHC-type containing 22 [Source:HGNC Symbol;Acc:HGNC:20106]	1.08403e-10	1.73598
22885	ABLIM3	actin binding LIM protein family member 3 [Source:HGNC Symbol;Acc:HGNC:29132]	1.3384e-10	-1.9046
23671	TMEFF2	transmembrane protein with EGF like and two follistatin like domains 2 [Source:HGNC Symbol;Acc:HGNC:11867]	2.04337e-10	-1.82305
7010	TEK	TEK receptor tyrosine kinase [Source:HGNC Symbol;Acc:HGNC:11724]	2.69418e-10	-2.74705
84894	LINGO1	leucine rich repeat and Ig domain containing 1 [Source:HGNC Symbol;Acc:HGNC:21205]	2.95755e-10	-1.34317
150297	C22orf42	chromosome 22 open reading frame 42 [Source:HGNC Symbol;Acc:HGNC:27160]	6.38186e-10	1.94238
1290	COL5A2	collagen type V alpha 2 chain [Source:HGNC Symbol;Acc:HGNC:2210]	9.24985e-10	-2.21066
55885	LMO3	LIM domain only 3 [Source:HGNC Symbol;Acc:HGNC:6643]	9.99509e-10	-1.42019
79809	TTC21B	tetratricopeptide repeat domain 21B [Source:HGNC Symbol;Acc:HGNC:25660]	1.76422e-09	1.33437
114795	TMEM132B	transmembrane protein 132B [Source:HGNC Symbol;Acc:HGNC:29397]	1.90744e-09	-1.81576
140685	ZBTB46	zinc finger and BTB domain containing 46 [Source:HGNC Symbol;Acc:HGNC:16094]	1.92658e-09	1.38576
55799	CACNA2D3	calcium voltage-gated channel auxiliary subunit alpha2delta 3 [Source:HGNC Symbol;Acc:HGNC:15460]	2.78801e-09	2.32534
439921	MXRA7	matrix remodeling associated 7 [Source:HGNC Symbol;Acc:HGNC:7541]	3.58865e-09	-1.26003
25834	MGAT4C	MGAT4 family member C [Source:HGNC Symbol;Acc:HGNC:30871]	4.28507e-09	1.68179
259217	HSPA12A	heat shock protein family A (Hsp70) member 12A [Source:HGNC Symbol;Acc:HGNC:19022]	7.45506e-09	-1.56962
1646	AKR1C2	aldo-keto reductase family 1 member C2 [Source:HGNC Symbol;Acc:HGNC:385]	7.57979e-09	1.54164
375323	LHFPL4	LHFPL tetraspan subfamily member 4 [Source:HGNC Symbol;Acc:HGNC:29568]	7.57979e-09	-1.61015
6876	TAGLN	transgelin [Source:HGNC Symbol;Acc:HGNC:11553]	8.17603e-09	-2.54331
201780	SLC10A4	solute carrier family 10 member 4 [Source:HGNC Symbol;Acc:HGNC:22980]	9.20594e-09	1.77522
131405	TRIM71	tripartite motif containing 71 [Source:HGNC Symbol;Acc:HGNC:32669]	1.06318e-08	-1.47493
56961	SHD	Src homology 2 domain containing transforming protein D [Source:HGNC Symbol;Acc:HGNC:30633]	1.38827e-08	1.50004
92691	TMEM169	transmembrane protein 169 [Source:HGNC Symbol;Acc:HGNC:25130]	1.49953e-08	1.32322
441151	TMEM151B	transmembrane protein 151B [Source:HGNC Symbol;Acc:HGNC:21315]	1.74105e-08	1.28213
1746	DLX2	distal-less homeobox 2 [Source:HGNC Symbol;Acc:HGNC:2915]	2.16022e-08	1.31361
1124	CHN2	chimerin 2 [Source:HGNC Symbol;Acc:HGNC:1944]	2.31394e-08	-1.40224
29106	SCG3	secretogranin III [Source:HGNC Symbol;Acc:HGNC:13707]	3.24865e-08	1.38108
2898	GRIK2	glutamate ionotropic receptor kainate type subunit 2 [Source:HGNC Symbol;Acc:HGNC:4580]	3.75228e-08	1.64382
6855	SYP	synaptophysin [Source:HGNC Symbol;Acc:HGNC:11506]	4.34535e-08	-1.29286
57657	HCN3	hyperpolarization activated cyclic nucleotide gated potassium channel 3 [Source:HGNC Symbol;Acc:HGNC:19183]	4.5599e-08	1.38473
283514	SIAH3	siah E3 ubiquitin protein ligase family member 3 [Source:HGNC Symbol;Acc:HGNC:30553]	4.6258e-08	-1.9885
55553	SOX6	SRY-box 6 [Source:HGNC Symbol;Acc:HGNC:16421]	4.63028e-08	1.27424
1906	EDN1	endothelin 1 [Source:HGNC Symbol;Acc:HGNC:3176]	5.71505e-08	-2.26995
4861	NPAS1	neuronal PAS domain protein 1 [Source:HGNC Symbol;Acc:HGNC:7894]	8.6062e-08	2.07604
55351	STK32B	serine/threonine kinase 32B [Source:HGNC Symbol;Acc:HGNC:14217]	1.2081e-07	2.45486
8120	AP3B2	adaptor related protein complex 3 beta 2 subunit [Source:HGNC Symbol;Acc:HGNC:567]	1.53683e-07	1.33203
6457	SH3GL3	SH3 domain containing GRB2 like 3, endophilin A3 [Source:HGNC Symbol;Acc:HGNC:10832]	1.56292e-07	-1.55605
140767	NRSN1	neurensin 1 [Source:HGNC Symbol;Acc:HGNC:17881]	1.72721e-07	1.72981
8404	SPARCL1	SPARC like 1 [Source:HGNC Symbol;Acc:HGNC:11220]	2.10698e-07	-2.41795
84457	PHYHIPL	phytanoyl-CoA 2-hydroxylase interacting protein like [Source:HGNC Symbol;Acc:HGNC:29378]	2.39435e-07	1.29326
1951	CELSR3	cadherin EGF LAG seven-pass G-type receptor 3 [Source:HGNC Symbol;Acc:HGNC:3230]	2.96285e-07	1.21224
4139	MARK1	microtubule affinity regulating kinase 1 [Source:HGNC Symbol;Acc:HGNC:6896]	3.32559e-07	1.2858
4072	EPCAM	epithelial cell adhesion molecule [Source:HGNC Symbol;Acc:HGNC:11529]	3.72169e-07	-2.14478
80223	RAB11FIP1	RAB11 family interacting protein 1 [Source:HGNC Symbol;Acc:HGNC:30265]	4.28357e-07	-1.36466
775	CACNA1C	calcium voltage-gated channel subunit alpha1 C [Source:HGNC Symbol;Acc:HGNC:1390]	4.57661e-07	-1.46308
2558	GABRA5	gamma-aminobutyric acid type A receptor alpha5 subunit [Source:HGNC Symbol;Acc:HGNC:4079]	5.99787e-07	-2.12819
114818	KLHL29	kelch like family member 29 [Source:HGNC Symbol;Acc:HGNC:29404]	6.36017e-07	-1.49217
84530	SRRM4	serine/arginine repetitive matrix 4 [Source:HGNC Symbol;Acc:HGNC:29389]	6.46852e-07	1.3166
22874	PLEKHA6	pleckstrin homology domain containing A6 [Source:HGNC Symbol;Acc:HGNC:17053]	8.81767e-07	1.32151
5453	POU3F1	POU class 3 homeobox 1 [Source:HGNC Symbol;Acc:HGNC:9214]	1.09264e-06	1.81874
152273	FGD5	FYVE, RhoGEF and PH domain containing 5 [Source:HGNC Symbol;Acc:HGNC:19117]	1.27123e-06	-2.37477
9760	TOX	thymocyte selection associated high mobility group box [Source:HGNC Symbol;Acc:HGNC:18988]	1.31039e-06	-1.27971
85445	CNTNAP4	contactin associated protein like 4 [Source:HGNC Symbol;Acc:HGNC:18747]	1.47811e-06	-1.83813
23057	NMNAT2	nicotinamide nucleotide adenylyltransferase 2 [Source:HGNC Symbol;Acc:HGNC:16789]	1.56216e-06	1.34679
11075	STMN2	stathmin 2 [Source:HGNC Symbol;Acc:HGNC:10577]	1.88227e-06	-1.27837
27295	PDLIM3	PDZ and LIM domain 3 [Source:HGNC Symbol;Acc:HGNC:20767]	2.02852e-06	1.32932
22941	SHANK2	SH3 and multiple ankyrin repeat domains 2 [Source:HGNC Symbol;Acc:HGNC:14295]	2.43187e-06	1.29013
85446	ZFHX2	zinc finger homeobox 2 [Source:HGNC Symbol;Acc:HGNC:20152]	2.70257e-06	1.30563
8715	NOL4	nucleolar protein 4 [Source:HGNC Symbol;Acc:HGNC:7870]	2.81662e-06	1.30447
1804	DPP6	dipeptidyl peptidase like 6 [Source:HGNC Symbol;Acc:HGNC:3010]	3.19717e-06	-1.33713
5159	PDGFRB	platelet derived growth factor receptor beta [Source:HGNC Symbol;Acc:HGNC:8804]	3.86005e-06	-2.02675
6196	RPS6KA2	ribosomal protein S6 kinase A2 [Source:HGNC Symbol;Acc:HGNC:10431]	3.86478e-06	-1.20362
55084	SOBP	sine oculis binding protein homolog [Source:HGNC Symbol;Acc:HGNC:29256]	3.91418e-06	1.2566
816	CAMK2B	calcium/calmodulin dependent protein kinase II beta [Source:HGNC Symbol;Acc:HGNC:1461]	4.4699e-06	-1.59358
9118	INA	internexin neuronal intermediate filament protein alpha [Source:HGNC Symbol;Acc:HGNC:6057]	5.48787e-06	1.25274
1994	ELAVL1	ELAV like RNA binding protein 1 [Source:HGNC Symbol;Acc:HGNC:3312]	7.13317e-06	1.18065
2891	GRIA2	glutamate ionotropic receptor AMPA type subunit 2 [Source:HGNC Symbol;Acc:HGNC:4572]	7.23696e-06	-1.3165
166336	PRICKLE2	prickle planar cell polarity protein 2 [Source:HGNC Symbol;Acc:HGNC:20340]	7.57583e-06	-1.5187
63827	BCAN	brevican [Source:HGNC Symbol;Acc:HGNC:23059]	7.61447e-06	1.82736
51046	ST8SIA3	ST8 alpha-N-acetyl-neuraminide alpha-2,8-sialyltransferase 3 [Source:HGNC Symbol;Acc:HGNC:14269]	1.03389e-05	-1.48383
256714	MAP7D2	MAP7 domain containing 2 [Source:HGNC Symbol;Acc:HGNC:25899]	1.21475e-05	-1.64768
22854	NTNG1	netrin G1 [Source:HGNC Symbol;Acc:HGNC:23319]	1.2706e-05	-1.99456
26038	CHD5	chromodomain helicase DNA binding protein 5 [Source:HGNC Symbol;Acc:HGNC:16816]	1.31946e-05	-1.67748
2113	ETS1	ETS proto-oncogene 1, transcription factor [Source:HGNC Symbol;Acc:HGNC:3488]	1.83298e-05	-1.88918
7035	TFPI	tissue factor pathway inhibitor [Source:HGNC Symbol;Acc:HGNC:11760]	1.9281e-05	-2.05709
26052	DNM3	dynamin 3 [Source:HGNC Symbol;Acc:HGNC:29125]	2.27491e-05	-1.34318
10133	OPTN	optineurin [Source:HGNC Symbol;Acc:HGNC:17142]	2.30503e-05	-1.27965
79805	VASH2	vasohibin 2 [Source:HGNC Symbol;Acc:HGNC:25723]	2.36008e-05	-1.34585
9935	MAFB	MAF bZIP transcription factor B [Source:HGNC Symbol;Acc:HGNC:6408]	2.50437e-05	-1.55502
221914	GPC2	glypican 2 [Source:HGNC Symbol;Acc:HGNC:4450]	2.96932e-05	1.18108
7275	TUB	tubby bipartite transcription factor [Source:HGNC Symbol;Acc:HGNC:12406]	3.00794e-05	1.1908
80059	LRRTM4	leucine rich repeat transmembrane neuronal 4 [Source:HGNC Symbol;Acc:HGNC:19411]	3.01314e-05	1.42582
3756	KCNH1	potassium voltage-gated channel subfamily H member 1 [Source:HGNC Symbol;Acc:HGNC:6250]	3.038e-05	1.68912
4858	NOVA2	NOVA alternative splicing regulator 2 [Source:HGNC Symbol;Acc:HGNC:7887]	3.18785e-05	1.1868
2555	GABRA2	gamma-aminobutyric acid type A receptor alpha2 subunit [Source:HGNC Symbol;Acc:HGNC:4076]	3.20573e-05	-1.89996
8788	DLK1	delta like non-canonical Notch ligand 1 [Source:HGNC Symbol;Acc:HGNC:2907]	3.62309e-05	1.58351
7855	FZD5	frizzled class receptor 5 [Source:HGNC Symbol;Acc:HGNC:4043]	4.0453e-05	-1.26344
23285	KIAA1107	KIAA1107 [Source:HGNC Symbol;Acc:HGNC:29192]	4.56419e-05	1.36019
947	CD34	CD34 molecule [Source:HGNC Symbol;Acc:HGNC:1662]	4.89838e-05	-2.09802
10752	CHL1	cell adhesion molecule L1 like [Source:HGNC Symbol;Acc:HGNC:1939]	5.26733e-05	-1.24187
1917	EEF1A2	eukaryotic translation elongation factor 1 alpha 2 [Source:HGNC Symbol;Acc:HGNC:3192]	5.33309e-05	-1.23267
128553	TSHZ2	teashirt zinc finger homeobox 2 [Source:HGNC Symbol;Acc:HGNC:13010]	5.48937e-05	-1.38236
57620	STIM2	stromal interaction molecule 2 [Source:HGNC Symbol;Acc:HGNC:19205]	5.51006e-05	1.2701
5799	PTPRN2	protein tyrosine phosphatase, receptor type N2 [Source:HGNC Symbol;Acc:HGNC:9677]	5.78595e-05	-1.17981
23261	CAMTA1	calmodulin binding transcription activator 1 [Source:HGNC Symbol;Acc:HGNC:18806]	6.95249e-05	-1.22269
84249	PSD2	pleckstrin and Sec7 domain containing 2 [Source:HGNC Symbol;Acc:HGNC:19092]	7.1647e-05	-1.27636
51412	ACTL6B	actin like 6B [Source:HGNC Symbol;Acc:HGNC:160]	7.20443e-05	-1.31062
2259	FGF14	fibroblast growth factor 14 [Source:HGNC Symbol;Acc:HGNC:3671]	8.39951e-05	1.5005
9254	CACNA2D2	calcium voltage-gated channel auxiliary subunit alpha2delta 2 [Source:HGNC Symbol;Acc:HGNC:1400]	8.40237e-05	-1.22973
10019	SH2B3	SH2B adaptor protein 3 [Source:HGNC Symbol;Acc:HGNC:29605]	8.82326e-05	-1.40564
29951	PDZRN4	PDZ domain containing ring finger 4 [Source:HGNC Symbol;Acc:HGNC:30552]	9.08779e-05	-1.50772
5121	PCP4	Purkinje cell protein 4 [Source:HGNC Symbol;Acc:HGNC:8742]	0.000109911	-1.85776
9201	DCLK1	doublecortin like kinase 1 [Source:HGNC Symbol;Acc:HGNC:2700]	0.000111562	1.22753
862	RUNX1T1	RUNX1 translocation partner 1 [Source:HGNC Symbol;Acc:HGNC:1535]	0.000125938	-1.27097
4987	OPRL1	opioid related nociceptin receptor 1 [Source:HGNC Symbol;Acc:HGNC:8155]	0.000146955	1.47231
80031	SEMA6D	semaphorin 6D [Source:HGNC Symbol;Acc:HGNC:16770]	0.000150767	-1.34322
9892	SNAP91	synaptosome associated protein 91 [Source:HGNC Symbol;Acc:HGNC:14986]	0.000155701	1.26821
10769	PLK2	polo like kinase 2 [Source:HGNC Symbol;Acc:HGNC:19699]	0.000158048	-1.608
148014	TTC9B	tetratricopeptide repeat domain 9B [Source:HGNC Symbol;Acc:HGNC:26395]	0.000175158	-1.44789
5069	PAPPA	pappalysin 1 [Source:HGNC Symbol;Acc:HGNC:8602]	0.000230039	-1.57441
653319	KIAA0895L	KIAA0895 like [Source:HGNC Symbol;Acc:HGNC:34408]	0.000248399	1.19198
79608	RIC3	RIC3 acetylcholine receptor chaperone [Source:HGNC Symbol;Acc:HGNC:30338]	0.000252846	1.26416
389549	FEZF1	FEZ family zinc finger 1 [Source:HGNC Symbol;Acc:HGNC:22788]	0.000274909	1.22571
54020	SLC37A1	solute carrier family 37 member 1 [Source:HGNC Symbol;Acc:HGNC:11024]	0.000288904	1.21436
9679	FAM53B	family with sequence similarity 53 member B [Source:HGNC Symbol;Acc:HGNC:28968]	0.000291128	1.16637
30010	NXPH1	neurexophilin 1 [Source:HGNC Symbol;Acc:HGNC:20693]	0.000306	-1.89501
57468	SLC12A5	solute carrier family 12 member 5 [Source:HGNC Symbol;Acc:HGNC:13818]	0.000341474	1.37507
10630	PDPN	podoplanin [Source:HGNC Symbol;Acc:HGNC:29602]	0.000349609	-1.27966
6616	SNAP25	synaptosome associated protein 25 [Source:HGNC Symbol;Acc:HGNC:11132]	0.000358192	-1.28254
54550	NECAB2	N-terminal EF-hand calcium binding protein 2 [Source:HGNC Symbol;Acc:HGNC:23746]	0.000390748	-1.50163
137970	UNC5D	unc-5 netrin receptor D [Source:HGNC Symbol;Acc:HGNC:18634]	0.000411829	-1.33646
3754	KCNF1	potassium voltage-gated channel modifier subfamily F member 1 [Source:HGNC Symbol;Acc:HGNC:6246]	0.000458049	-1.68146
7982	ST7	suppression of tumorigenicity 7 [Source:HGNC Symbol;Acc:HGNC:11351]	0.00048112	-1.26894
222008	VSTM2A	V-set and transmembrane domain containing 2A [Source:HGNC Symbol;Acc:HGNC:28499]	0.000504024	-1.7631
6447	SCG5	secretogranin V [Source:HGNC Symbol;Acc:HGNC:10816]	0.000569979	-1.24678
9228	DLGAP2	DLG associated protein 2 [Source:HGNC Symbol;Acc:HGNC:2906]	0.000575274	-1.87423
783	CACNB2	calcium voltage-gated channel auxiliary subunit beta 2 [Source:HGNC Symbol;Acc:HGNC:1402]	0.000597835	1.41686
9543	IGDCC3	immunoglobulin superfamily DCC subclass member 3 [Source:HGNC Symbol;Acc:HGNC:9700]	0.0006969	1.23001
397	ARHGDIB	Rho GDP dissociation inhibitor beta [Source:HGNC Symbol;Acc:HGNC:679]	0.000720973	-1.87282
2034	EPAS1	endothelial PAS domain protein 1 [Source:HGNC Symbol;Acc:HGNC:3374]	0.000767093	-1.86823
79776	ZFHX4	zinc finger homeobox 4 [Source:HGNC Symbol;Acc:HGNC:30939]	0.000767313	1.15641
27239	GPR162	G protein-coupled receptor 162 [Source:HGNC Symbol;Acc:HGNC:16693]	0.000792371	1.20409
163255	ZNF540	zinc finger protein 540 [Source:HGNC Symbol;Acc:HGNC:25331]	0.000808866	1.47031
79816	TLE6	transducin like enhancer of split 6 [Source:HGNC Symbol;Acc:HGNC:30788]	0.000846763	-1.62902
27445	PCLO	piccolo presynaptic cytomatrix protein [Source:HGNC Symbol;Acc:HGNC:13406]	0.000896184	1.2746
27253	PCDH17	protocadherin 17 [Source:HGNC Symbol;Acc:HGNC:14267]	0.000945399	1.2745
2893	GRIA4	glutamate ionotropic receptor AMPA type subunit 4 [Source:HGNC Symbol;Acc:HGNC:4574]	0.000950736	-1.63979
253982	ASPHD1	aspartate beta-hydroxylase domain containing 1 [Source:HGNC Symbol;Acc:HGNC:27380]	0.00101248	-1.3634
143282	FGFBP3	fibroblast growth factor binding protein 3 [Source:HGNC Symbol;Acc:HGNC:23428]	0.00102556	1.22599
5800	PTPRO	protein tyrosine phosphatase, receptor type O [Source:HGNC Symbol;Acc:HGNC:9678]	0.00111719	1.52602
1750	DLX6	distal-less homeobox 6 [Source:HGNC Symbol;Acc:HGNC:2919]	0.00116735	-1.26265
169044	COL22A1	collagen type XXII alpha 1 chain [Source:HGNC Symbol;Acc:HGNC:22989]	0.00122386	1.30457
8905	AP1S2	adaptor related protein complex 1 sigma 2 subunit [Source:HGNC Symbol;Acc:HGNC:560]	0.00135451	-1.14167
4257	MGST1	microsomal glutathione S-transferase 1 [Source:HGNC Symbol;Acc:HGNC:7061]	0.00140945	-1.39138
9480	ONECUT2	one cut homeobox 2 [Source:HGNC Symbol;Acc:HGNC:8139]	0.00147757	1.35814
3670	ISL1	ISL LIM homeobox 1 [Source:HGNC Symbol;Acc:HGNC:6132]	0.00194072	1.33739
1745	DLX1	distal-less homeobox 1 [Source:HGNC Symbol;Acc:HGNC:2914]	0.00211189	1.15869
6546	SLC8A1	solute carrier family 8 member A1 [Source:HGNC Symbol;Acc:HGNC:11068]	0.00216059	-1.19252
7903	ST8SIA4	ST8 alpha-N-acetyl-neuraminide alpha-2,8-sialyltransferase 4 [Source:HGNC Symbol;Acc:HGNC:10871]	0.00226319	1.28779
6326	SCN2A	sodium voltage-gated channel alpha subunit 2 [Source:HGNC Symbol;Acc:HGNC:10588]	0.00263159	-1.36165
23645	PPP1R15A	protein phosphatase 1 regulatory subunit 15A [Source:HGNC Symbol;Acc:HGNC:14375]	0.00266229	-1.16486
1879	EBF1	early B-cell factor 1 [Source:HGNC Symbol;Acc:HGNC:3126]	0.00267214	-1.42341
9462	RASAL2	RAS protein activator like 2 [Source:HGNC Symbol;Acc:HGNC:9874]	0.00269702	1.1493
1749	DLX5	distal-less homeobox 5 [Source:HGNC Symbol;Acc:HGNC:2918]	0.00277394	1.15938
4745	NELL1	neural EGFL like 1 [Source:HGNC Symbol;Acc:HGNC:7750]	0.00335942	-1.66718
92162	TMEM88	transmembrane protein 88 [Source:HGNC Symbol;Acc:HGNC:32371]	0.00338328	-1.49912
9452	ITM2A	integral membrane protein 2A [Source:HGNC Symbol;Acc:HGNC:6173]	0.00347516	-1.57232
633	BGN	biglycan [Source:HGNC Symbol;Acc:HGNC:1044]	0.00368214	-1.67162
2571	GAD1	glutamate decarboxylase 1 [Source:HGNC Symbol;Acc:HGNC:4092]	0.00380337	1.20667
6328	SCN3A	sodium voltage-gated channel alpha subunit 3 [Source:HGNC Symbol;Acc:HGNC:10590]	0.00443133	1.20638
57575	PCDH10	protocadherin 10 [Source:HGNC Symbol;Acc:HGNC:13404]	0.00451588	-1.22384
26010	SPATS2L	spermatogenesis associated serine rich 2 like [Source:HGNC Symbol;Acc:HGNC:24574]	0.00471513	-1.26449
130026	ICA1L	islet cell autoantigen 1 like [Source:HGNC Symbol;Acc:HGNC:14442]	0.00474857	-1.21809
113091	PTH2	parathyroid hormone 2 [Source:HGNC Symbol;Acc:HGNC:30828]	0.00491516	1.59655
5602	MAPK10	mitogen-activated protein kinase 10 [Source:HGNC Symbol;Acc:HGNC:6872]	0.00517552	1.14736
440	ASNS	asparagine synthetase (glutamine-hydrolyzing) [Source:HGNC Symbol;Acc:HGNC:753]	0.00613684	1.19543
139065	SLITRK4	SLIT and NTRK like family member 4 [Source:HGNC Symbol;Acc:HGNC:23502]	0.0070876	1.24238
6253	RTN2	reticulon 2 [Source:HGNC Symbol;Acc:HGNC:10468]	0.00712108	1.16958
55450	CAMK2N1	calcium/calmodulin dependent protein kinase II inhibitor 1 [Source:HGNC Symbol;Acc:HGNC:24190]	0.00762908	1.18163
345557	PLCXD3	phosphatidylinositol specific phospholipase C X domain containing 3 [Source:HGNC Symbol;Acc:HGNC:31822]	0.00781919	-1.54234
23040	MYT1L	myelin transcription factor 1 like [Source:HGNC Symbol;Acc:HGNC:7623]	0.00828558	1.19572
23551	RASD2	RASD family member 2 [Source:HGNC Symbol;Acc:HGNC:18229]	0.00840841	-1.59283
631	BFSP1	beaded filament structural protein 1 [Source:HGNC Symbol;Acc:HGNC:1040]	0.00845031	-1.65291
6547	SLC8A3	solute carrier family 8 member A3 [Source:HGNC Symbol;Acc:HGNC:11070]	0.00950524	-1.46543
4137	MAPT	microtubule associated protein tau [Source:HGNC Symbol;Acc:HGNC:6893]	0.00981699	-1.13744

## Sheet: 4. MSN20_OnoratiM25
entrezID	geneName	description	padj	FC
51050	PI15	peptidase inhibitor 15 [Source:HGNC Symbol;Acc:HGNC:8946]	3.95605e-97	-9.73636
5947	RBP1	retinol binding protein 1 [Source:HGNC Symbol;Acc:HGNC:9919]	8.00785e-96	2.38045
2487	FRZB	frizzled-related protein [Source:HGNC Symbol;Acc:HGNC:3959]	1.31375e-77	2.58517
108	ADCY2	adenylate cyclase 2 [Source:HGNC Symbol;Acc:HGNC:233]	3.058e-71	-4.81702
116154	PHACTR3	phosphatase and actin regulator 3 [Source:HGNC Symbol;Acc:HGNC:15833]	9.1372e-70	-4.92981
1910	EDNRB	endothelin receptor type B [Source:HGNC Symbol;Acc:HGNC:3180]	1.66612e-68	2.84548
80319	CXXC4	CXXC finger protein 4 [Source:HGNC Symbol;Acc:HGNC:24593]	2.01527e-65	2.05215
8549	LGR5	leucine rich repeat containing G protein-coupled receptor 5 [Source:HGNC Symbol;Acc:HGNC:4504]	2.29962e-56	-6.9851
6863	TAC1	tachykinin precursor 1 [Source:HGNC Symbol;Acc:HGNC:11517]	4.982e-54	-3.74726
11166	SOX21	SRY-box 21 [Source:HGNC Symbol;Acc:HGNC:11197]	1.54407e-52	-2.19116
7832	BTG2	BTG anti-proliferation factor 2 [Source:HGNC Symbol;Acc:HGNC:1131]	8.12324e-52	1.95632
2109	ETFB	electron transfer flavoprotein beta subunit [Source:HGNC Symbol;Acc:HGNC:3482]	1.47859e-51	-2.05172
402665	IGLON5	IgLON family member 5 [Source:HGNC Symbol;Acc:HGNC:34550]	1.43989e-49	-1.86094
114088	TRIM9	tripartite motif containing 9 [Source:HGNC Symbol;Acc:HGNC:16288]	1.42404e-46	2.28862
1958	EGR1	early growth response 1 [Source:HGNC Symbol;Acc:HGNC:3238]	8.16401e-45	-3.70836
23135	KDM6B	lysine demethylase 6B [Source:HGNC Symbol;Acc:HGNC:29012]	1.04399e-44	1.76166
6282	S100A11	S100 calcium binding protein A11 [Source:HGNC Symbol;Acc:HGNC:10488]	2.82228e-44	-3.68898
3956	LGALS1	galectin 1 [Source:HGNC Symbol;Acc:HGNC:6561]	4.57379e-44	-3.82689
11122	PTPRT	protein tyrosine phosphatase, receptor type T [Source:HGNC Symbol;Acc:HGNC:9682]	6.2454e-43	-8.71399
214	ALCAM	activated leukocyte cell adhesion molecule [Source:HGNC Symbol;Acc:HGNC:400]	9.17466e-43	-2.89037
2334	AFF2	AF4/FMR2 family member 2 [Source:HGNC Symbol;Acc:HGNC:3776]	6.50185e-42	1.74244
29906	ST8SIA5	ST8 alpha-N-acetyl-neuraminide alpha-2,8-sialyltransferase 5 [Source:HGNC Symbol;Acc:HGNC:17827]	2.34482e-41	-2.82094
4004	LMO1	LIM domain only 1 [Source:HGNC Symbol;Acc:HGNC:6641]	2.73543e-40	2.34193
5797	PTPRM	protein tyrosine phosphatase, receptor type M [Source:HGNC Symbol;Acc:HGNC:9675]	6.56912e-40	-2.04244
54715	RBFOX1	RNA binding fox-1 homolog 1 [Source:HGNC Symbol;Acc:HGNC:18222]	2.21006e-38	-2.55549
23180	RFTN1	raftlin, lipid raft linker 1 [Source:HGNC Symbol;Acc:HGNC:30278]	2.65982e-36	-3.02924
3306	HSPA2	heat shock protein family A (Hsp70) member 2 [Source:HGNC Symbol;Acc:HGNC:5235]	2.00001e-35	-6.47851
5100	PCDH8	protocadherin 8 [Source:HGNC Symbol;Acc:HGNC:8660]	8.88213e-35	-4.78746
10014	HDAC5	histone deacetylase 5 [Source:HGNC Symbol;Acc:HGNC:14068]	1.17836e-34	1.61844
5090	PBX3	PBX homeobox 3 [Source:HGNC Symbol;Acc:HGNC:8634]	9.01245e-34	-1.83912
3312	HSPA8	heat shock protein family A (Hsp70) member 8 [Source:HGNC Symbol;Acc:HGNC:5241]	1.38344e-33	1.53131
18	ABAT	4-aminobutyrate aminotransferase [Source:HGNC Symbol;Acc:HGNC:23]	6.32558e-33	1.60566
9516	LITAF	lipopolysaccharide induced TNF factor [Source:HGNC Symbol;Acc:HGNC:16841]	8.27472e-33	-2.49502
169611	OLFML2A	olfactomedin like 2A [Source:HGNC Symbol;Acc:HGNC:27270]	1.28043e-32	-3.12401
6319	SCD	stearoyl-CoA desaturase [Source:HGNC Symbol;Acc:HGNC:10571]	1.69043e-32	1.57263
10418	SPON1	spondin 1 [Source:HGNC Symbol;Acc:HGNC:11252]	1.69043e-32	2.76924
10215	OLIG2	oligodendrocyte transcription factor 2 [Source:HGNC Symbol;Acc:HGNC:9398]	1.16115e-30	2.14508
23089	PEG10	paternally expressed 10 [Source:HGNC Symbol;Acc:HGNC:14005]	5.0131e-30	-1.55367
55086	CXorf57	chromosome X open reading frame 57 [Source:HGNC Symbol;Acc:HGNC:25486]	2.00253e-29	1.69595
9951	HS3ST4	heparan sulfate-glucosamine 3-sulfotransferase 4 [Source:HGNC Symbol;Acc:HGNC:5200]	3.2279e-28	-3.08611
6281	S100A10	S100 calcium binding protein A10 [Source:HGNC Symbol;Acc:HGNC:10487]	3.49787e-28	-2.46704
301	ANXA1	annexin A1 [Source:HGNC Symbol;Acc:HGNC:533]	1.53579e-27	-4.23861
2012	EMP1	epithelial membrane protein 1 [Source:HGNC Symbol;Acc:HGNC:3333]	1.73366e-27	-4.75812
1012	CDH13	cadherin 13 [Source:HGNC Symbol;Acc:HGNC:1753]	2.02933e-27	-5.02994
57795	BRINP2	BMP/retinoic acid inducible neural specific 2 [Source:HGNC Symbol;Acc:HGNC:13746]	2.40787e-27	-2.1306
1028	CDKN1C	cyclin dependent kinase inhibitor 1C [Source:HGNC Symbol;Acc:HGNC:1786]	9.65586e-27	1.70994
10493	VAT1	vesicle amine transport 1 [Source:HGNC Symbol;Acc:HGNC:16919]	1.18858e-26	1.54715
6750	SST	somatostatin [Source:HGNC Symbol;Acc:HGNC:11329]	2.28565e-26	-4.50866
3685	ITGAV	integrin subunit alpha V [Source:HGNC Symbol;Acc:HGNC:6150]	2.49089e-26	-1.78131
2775	GNAO1	G protein subunit alpha o1 [Source:HGNC Symbol;Acc:HGNC:4389]	3.84578e-26	1.58197
1839	HBEGF	heparin binding EGF like growth factor [Source:HGNC Symbol;Acc:HGNC:3059]	5.00187e-26	-2.6435
57453	DSCAML1	DS cell adhesion molecule like 1 [Source:HGNC Symbol;Acc:HGNC:14656]	6.21296e-26	-2.21433
1009	CDH11	cadherin 11 [Source:HGNC Symbol;Acc:HGNC:1750]	1.38911e-25	1.75696
5654	HTRA1	HtrA serine peptidase 1 [Source:HGNC Symbol;Acc:HGNC:9476]	1.48105e-25	-2.68424
5914	RARA	retinoic acid receptor alpha [Source:HGNC Symbol;Acc:HGNC:9864]	1.03585e-24	1.70721
132204	SYNPR	synaptoporin [Source:HGNC Symbol;Acc:HGNC:16507]	3.23452e-24	-4.12339
9175	MAP3K13	mitogen-activated protein kinase kinase kinase 13 [Source:HGNC Symbol;Acc:HGNC:6852]	3.3078e-24	2.14459
25830	SULT4A1	sulfotransferase family 4A member 1 [Source:HGNC Symbol;Acc:HGNC:14903]	5.01737e-24	-1.91202
429	ASCL1	achaete-scute family bHLH transcription factor 1 [Source:HGNC Symbol;Acc:HGNC:738]	5.84614e-24	1.70385
4242	MFNG	MFNG O-fucosylpeptide 3-beta-N-acetylglucosaminyltransferase [Source:HGNC Symbol;Acc:HGNC:7038]	6.27151e-24	1.93036
3052	HCCS	holocytochrome c synthase [Source:HGNC Symbol;Acc:HGNC:4837]	3.59408e-23	-1.74454
169792	GLIS3	GLIS family zinc finger 3 [Source:HGNC Symbol;Acc:HGNC:28510]	3.64468e-23	-4.03404
81618	ITM2C	integral membrane protein 2C [Source:HGNC Symbol;Acc:HGNC:6175]	3.76098e-23	-1.60012
7052	TGM2	transglutaminase 2 [Source:HGNC Symbol;Acc:HGNC:11778]	3.84266e-23	-5.38184
83591	THAP2	THAP domain containing 2 [Source:HGNC Symbol;Acc:HGNC:20854]	5.76665e-23	1.80374
84952	CGNL1	cingulin like 1 [Source:HGNC Symbol;Acc:HGNC:25931]	5.99648e-23	-3.14294
8534	CHST1	carbohydrate sulfotransferase 1 [Source:HGNC Symbol;Acc:HGNC:1969]	1.30008e-22	1.8663
3060	HCRT	hypocretin neuropeptide precursor [Source:HGNC Symbol;Acc:HGNC:4847]	1.66457e-22	3.30727
8519	IFITM1	interferon induced transmembrane protein 1 [Source:HGNC Symbol;Acc:HGNC:5412]	3.89441e-22	-3.46608
22998	LIMCH1	LIM and calponin homology domains 1 [Source:HGNC Symbol;Acc:HGNC:29191]	4.8246e-22	1.54397
117154	DACH2	dachshund family transcription factor 2 [Source:HGNC Symbol;Acc:HGNC:16814]	1.71656e-21	-2.36642
440730	TRIM67	tripartite motif containing 67 [Source:HGNC Symbol;Acc:HGNC:31859]	2.76796e-21	2.00641
26137	ZBTB20	zinc finger and BTB domain containing 20 [Source:HGNC Symbol;Acc:HGNC:13503]	4.50813e-21	1.61739
6310	ATXN1	ataxin 1 [Source:HGNC Symbol;Acc:HGNC:10548]	5.46812e-21	1.89295
84915	FAM222A	family with sequence similarity 222 member A [Source:HGNC Symbol;Acc:HGNC:25915]	1.23252e-20	1.55065
6304	SATB1	SATB homeobox 1 [Source:HGNC Symbol;Acc:HGNC:10541]	1.6303e-20	1.52864
1381	CRABP1	cellular retinoic acid binding protein 1 [Source:HGNC Symbol;Acc:HGNC:2338]	2.00694e-20	-2.76722
1001	CDH3	cadherin 3 [Source:HGNC Symbol;Acc:HGNC:1762]	5.61272e-20	-2.79621
2786	GNG4	G protein subunit gamma 4 [Source:HGNC Symbol;Acc:HGNC:4407]	5.89667e-20	-1.39857
2049	EPHB3	EPH receptor B3 [Source:HGNC Symbol;Acc:HGNC:3394]	1.38229e-19	1.67832
3983	ABLIM1	actin binding LIM protein 1 [Source:HGNC Symbol;Acc:HGNC:78]	1.79691e-19	-3.28308
3642	INSM1	INSM transcriptional repressor 1 [Source:HGNC Symbol;Acc:HGNC:6090]	1.80154e-19	1.59417
666	BOK	BOK, BCL2 family apoptosis regulator [Source:HGNC Symbol;Acc:HGNC:1087]	2.00684e-19	-2.49309
7200	TRH	thyrotropin releasing hormone [Source:HGNC Symbol;Acc:HGNC:12298]	2.05573e-19	-2.10675
51313	FAM198B	family with sequence similarity 198 member B [Source:HGNC Symbol;Acc:HGNC:25312]	2.16963e-19	-4.28499
166	AES	amino-terminal enhancer of split [Source:HGNC Symbol;Acc:HGNC:307]	2.20173e-19	-1.3647
11259	FILIP1L	filamin A interacting protein 1 like [Source:HGNC Symbol;Acc:HGNC:24589]	3.54499e-19	-2.78293
4661	MYT1	myelin transcription factor 1 [Source:HGNC Symbol;Acc:HGNC:7622]	4.37403e-19	1.41654
643836	ZFP62	ZFP62 zinc finger protein [Source:HGNC Symbol;Acc:HGNC:23241]	5.28331e-19	1.51419
80333	KCNIP4	potassium voltage-gated channel interacting protein 4 [Source:HGNC Symbol;Acc:HGNC:30083]	6.21518e-19	-2.61928
9079	LDB2	LIM domain binding 2 [Source:HGNC Symbol;Acc:HGNC:6533]	6.4341e-19	1.84379
78997	GDAP1L1	ganglioside induced differentiation associated protein 1 like 1 [Source:HGNC Symbol;Acc:HGNC:4213]	8.67843e-19	-1.50714
1281	COL3A1	collagen type III alpha 1 chain [Source:HGNC Symbol;Acc:HGNC:2201]	1.38674e-18	-4.54428
9666	DZIP3	DAZ interacting zinc finger protein 3 [Source:HGNC Symbol;Acc:HGNC:30938]	1.73564e-18	1.45165
3912	LAMB1	laminin subunit beta 1 [Source:HGNC Symbol;Acc:HGNC:6486]	2.19811e-18	-3.07312
11167	FSTL1	follistatin like 1 [Source:HGNC Symbol;Acc:HGNC:3972]	2.97241e-18	-2.37578
389206	BEND4	BEN domain containing 4 [Source:HGNC Symbol;Acc:HGNC:23815]	3.50073e-18	2.2776
10671	DCTN6	dynactin subunit 6 [Source:HGNC Symbol;Acc:HGNC:16964]	4.38498e-18	-1.54902
1974	EIF4A2	eukaryotic translation initiation factor 4A2 [Source:HGNC Symbol;Acc:HGNC:3284]	4.98697e-17	1.3733
10124	ARL4A	ADP ribosylation factor like GTPase 4A [Source:HGNC Symbol;Acc:HGNC:695]	5.31571e-17	-1.95832
3021	H3F3B	H3 histone family member 3B [Source:HGNC Symbol;Acc:HGNC:4765]	5.48484e-17	-1.38318
1996	ELAVL4	ELAV like RNA binding protein 4 [Source:HGNC Symbol;Acc:HGNC:3315]	6.07969e-17	1.54063
166614	DCLK2	doublecortin like kinase 2 [Source:HGNC Symbol;Acc:HGNC:19002]	6.20376e-17	-1.42077
8153	RND2	Rho family GTPase 2 [Source:HGNC Symbol;Acc:HGNC:18315]	1.01382e-16	2.19445
8925	HERC1	HECT and RLD domain containing E3 ubiquitin protein ligase family member 1 [Source:HGNC Symbol;Acc:HGNC:4867]	1.2556e-16	1.36411
4211	MEIS1	Meis homeobox 1 [Source:HGNC Symbol;Acc:HGNC:7000]	2.08548e-16	1.48589
10253	SPRY2	sprouty RTK signaling antagonist 2 [Source:HGNC Symbol;Acc:HGNC:11270]	2.94772e-16	-1.90293
84557	MAP1LC3A	microtubule associated protein 1 light chain 3 alpha [Source:HGNC Symbol;Acc:HGNC:6838]	4.13661e-16	-1.89722
26240	FAM50B	family with sequence similarity 50 member B [Source:HGNC Symbol;Acc:HGNC:18789]	4.70065e-16	-2.78964
55279	ZNF654	zinc finger protein 654 [Source:HGNC Symbol;Acc:HGNC:25612]	5.76176e-16	1.5683
7316	UBC	ubiquitin C [Source:HGNC Symbol;Acc:HGNC:12468]	7.29591e-16	-1.29652
8654	PDE5A	phosphodiesterase 5A [Source:HGNC Symbol;Acc:HGNC:8784]	9.93843e-16	-1.51896
65268	WNK2	WNK lysine deficient protein kinase 2 [Source:HGNC Symbol;Acc:HGNC:14542]	1.03179e-15	-1.42867
5727	PTCH1	patched 1 [Source:HGNC Symbol;Acc:HGNC:9585]	1.04633e-15	-1.48643
2	A2M	alpha-2-macroglobulin [Source:HGNC Symbol;Acc:HGNC:7]	1.13922e-15	-3.0619
25907	TMEM158	transmembrane protein 158 (gene/pseudogene) [Source:HGNC Symbol;Acc:HGNC:30293]	1.61275e-15	-1.77461
27328	PCDH11X	protocadherin 11 X-linked [Source:HGNC Symbol;Acc:HGNC:8656]	1.97871e-15	1.92432
5156	PDGFRA	platelet derived growth factor receptor alpha [Source:HGNC Symbol;Acc:HGNC:8803]	2.1491e-15	-2.07976
26509	MYOF	myoferlin [Source:HGNC Symbol;Acc:HGNC:3656]	2.18769e-15	-3.21948
57643	ZSWIM5	zinc finger SWIM-type containing 5 [Source:HGNC Symbol;Acc:HGNC:29299]	2.72925e-15	1.45493
23504	RIMBP2	RIMS binding protein 2 [Source:HGNC Symbol;Acc:HGNC:30339]	4.55487e-15	1.94461
6496	SIX3	SIX homeobox 3 [Source:HGNC Symbol;Acc:HGNC:10889]	6.07486e-15	1.4801
30812	SOX8	SRY-box 8 [Source:HGNC Symbol;Acc:HGNC:11203]	1.04515e-14	1.53565
23732	FRRS1L	ferric chelate reductase 1 like [Source:HGNC Symbol;Acc:HGNC:1362]	1.2952e-14	-2.06719
858	CAV2	caveolin 2 [Source:HGNC Symbol;Acc:HGNC:1528]	1.8234e-14	-2.47074
9722	NOS1AP	nitric oxide synthase 1 adaptor protein [Source:HGNC Symbol;Acc:HGNC:16859]	2.00191e-14	1.62577
887	CCKBR	cholecystokinin B receptor [Source:HGNC Symbol;Acc:HGNC:1571]	2.08152e-14	-2.5306
26045	LRRTM2	leucine rich repeat transmembrane neuronal 2 [Source:HGNC Symbol;Acc:HGNC:19409]	2.30229e-14	-1.55359
4978	OPCML	opioid binding protein/cell adhesion molecule like [Source:HGNC Symbol;Acc:HGNC:8143]	2.83626e-14	-2.33433
57182	ANKRD50	ankyrin repeat domain 50 [Source:HGNC Symbol;Acc:HGNC:29223]	2.9258e-14	1.38741
2914	GRM4	glutamate metabotropic receptor 4 [Source:HGNC Symbol;Acc:HGNC:4596]	3.06441e-14	-2.77081
27430	MAT2B	methionine adenosyltransferase 2B [Source:HGNC Symbol;Acc:HGNC:6905]	3.72855e-14	1.38856
6171	RPL41	ribosomal protein L41 [Source:HGNC Symbol;Acc:HGNC:10354]	3.98428e-14	-1.36204
140730	RIMS4	regulating synaptic membrane exocytosis 4 [Source:HGNC Symbol;Acc:HGNC:16183]	6.01376e-14	1.43433
115827	RAB3C	RAB3C, member RAS oncogene family [Source:HGNC Symbol;Acc:HGNC:30269]	6.47272e-14	1.6498
50863	NTM	neurotrimin [Source:HGNC Symbol;Acc:HGNC:17941]	9.74516e-14	-1.61129
9568	GABBR2	gamma-aminobutyric acid type B receptor subunit 2 [Source:HGNC Symbol;Acc:HGNC:4507]	1.09303e-13	-2.37587
8850	KAT2B	lysine acetyltransferase 2B [Source:HGNC Symbol;Acc:HGNC:8638]	1.16342e-13	1.51723
23769	FLRT1	fibronectin leucine rich transmembrane protein 1 [Source:HGNC Symbol;Acc:HGNC:3760]	1.16656e-13	1.64492
23316	CUX2	cut like homeobox 2 [Source:HGNC Symbol;Acc:HGNC:19347]	1.16961e-13	1.51278
1740	DLG2	discs large MAGUK scaffold protein 2 [Source:HGNC Symbol;Acc:HGNC:2901]	1.20038e-13	-1.63843
9445	ITM2B	integral membrane protein 2B [Source:HGNC Symbol;Acc:HGNC:6174]	1.24303e-13	-1.33622
57636	ARHGAP23	Rho GTPase activating protein 23 [Source:HGNC Symbol;Acc:HGNC:29293]	1.41689e-13	-1.49125
3916	LAMP1	lysosomal associated membrane protein 1 [Source:HGNC Symbol;Acc:HGNC:6499]	1.41689e-13	-1.46982
827	CAPN6	calpain 6 [Source:HGNC Symbol;Acc:HGNC:1483]	1.74558e-13	2.47159
22900	CARD8	caspase recruitment domain family member 8 [Source:HGNC Symbol;Acc:HGNC:17057]	1.90048e-13	1.44761
5063	PAK3	p21 (RAC1) activated kinase 3 [Source:HGNC Symbol;Acc:HGNC:8592]	1.90149e-13	1.44603
1282	COL4A1	collagen type IV alpha 1 chain [Source:HGNC Symbol;Acc:HGNC:2202]	2.1767e-13	-2.56006
5575	PRKAR1B	protein kinase cAMP-dependent type I regulatory subunit beta [Source:HGNC Symbol;Acc:HGNC:9390]	2.31333e-13	-1.44345
1036	CDO1	cysteine dioxygenase type 1 [Source:HGNC Symbol;Acc:HGNC:1795]	2.34549e-13	1.41473
4013	VWA5A	von Willebrand factor A domain containing 5A [Source:HGNC Symbol;Acc:HGNC:6658]	2.51928e-13	-1.58993
10181	RBM5	RNA binding motif protein 5 [Source:HGNC Symbol;Acc:HGNC:9902]	3.8901e-13	1.29957
3300	DNAJB2	DnaJ heat shock protein family (Hsp40) member B2 [Source:HGNC Symbol;Acc:HGNC:5228]	3.89847e-13	1.42536
9804	TOMM20	translocase of outer mitochondrial membrane 20 [Source:HGNC Symbol;Acc:HGNC:20947]	4.1347e-13	-1.33017
348	APOE	apolipoprotein E [Source:HGNC Symbol;Acc:HGNC:613]	4.26601e-13	-3.17916
11170	FAM107A	family with sequence similarity 107 member A [Source:HGNC Symbol;Acc:HGNC:30827]	5.40913e-13	-2.13601
23413	NCS1	neuronal calcium sensor 1 [Source:HGNC Symbol;Acc:HGNC:3953]	5.86592e-13	-1.33029
131566	DCBLD2	discoidin, CUB and LCCL domain containing 2 [Source:HGNC Symbol;Acc:HGNC:24627]	6.69374e-13	-1.35086
1630	DCC	DCC netrin 1 receptor [Source:HGNC Symbol;Acc:HGNC:2701]	6.84807e-13	1.47134
5787	PTPRB	protein tyrosine phosphatase, receptor type B [Source:HGNC Symbol;Acc:HGNC:9665]	7.25352e-13	-3.16063
9806	SPOCK2	SPARC/osteonectin, cwcv and kazal like domains proteoglycan 2 [Source:HGNC Symbol;Acc:HGNC:13564]	7.60559e-13	-1.79705
54551	MAGEL2	MAGE family member L2 [Source:HGNC Symbol;Acc:HGNC:6814]	9.86807e-13	1.69558
2346	FOLH1	folate hydrolase 1 [Source:HGNC Symbol;Acc:HGNC:3788]	1.01729e-12	-3.45066
5997	RGS2	regulator of G protein signaling 2 [Source:HGNC Symbol;Acc:HGNC:9998]	1.04667e-12	1.66909
5522	PPP2R2C	protein phosphatase 2 regulatory subunit Bgamma [Source:HGNC Symbol;Acc:HGNC:9306]	1.10241e-12	-1.8739
9583	ENTPD4	ectonucleoside triphosphate diphosphohydrolase 4 [Source:HGNC Symbol;Acc:HGNC:14573]	1.19429e-12	-1.35503
6774	STAT3	signal transducer and activator of transcription 3 [Source:HGNC Symbol;Acc:HGNC:11364]	1.4575e-12	-1.34032
54504	CPVL	carboxypeptidase, vitellogenic like [Source:HGNC Symbol;Acc:HGNC:14399]	1.6619e-12	-1.86587
1501	CTNND2	catenin delta 2 [Source:HGNC Symbol;Acc:HGNC:2516]	1.89371e-12	1.32494
10656	KHDRBS3	KH RNA binding domain containing, signal transduction associated 3 [Source:HGNC Symbol;Acc:HGNC:18117]	2.07346e-12	1.55439
10468	FST	follistatin [Source:HGNC Symbol;Acc:HGNC:3971]	2.36864e-12	3.20737
2042	EPHA3	EPH receptor A3 [Source:HGNC Symbol;Acc:HGNC:3387]	2.36864e-12	1.38522
10600	USP16	ubiquitin specific peptidase 16 [Source:HGNC Symbol;Acc:HGNC:12614]	2.50494e-12	-1.41919
2550	GABBR1	gamma-aminobutyric acid type B receptor subunit 1 [Source:HGNC Symbol;Acc:HGNC:4070]	2.72772e-12	-1.34029
27065	NSG1	neuronal vesicle trafficking associated 1 [Source:HGNC Symbol;Acc:HGNC:18790]	2.7485e-12	-1.3445
2897	GRIK1	glutamate ionotropic receptor kainate type subunit 1 [Source:HGNC Symbol;Acc:HGNC:4579]	2.75367e-12	-2.57073
11137	PWP1	PWP1 homolog, endonuclein [Source:HGNC Symbol;Acc:HGNC:17015]	2.76282e-12	-1.41786
84939	MUM1	melanoma associated antigen (mutated) 1 [Source:HGNC Symbol;Acc:HGNC:29641]	3.13823e-12	1.34891
26960	NBEA	neurobeachin [Source:HGNC Symbol;Acc:HGNC:7648]	3.22564e-12	1.40303
445	ASS1	argininosuccinate synthase 1 [Source:HGNC Symbol;Acc:HGNC:758]	3.22689e-12	-1.83441
6405	SEMA3F	semaphorin 3F [Source:HGNC Symbol;Acc:HGNC:10728]	3.28366e-12	-1.58516
85352	KIAA1644	KIAA1644 [Source:HGNC Symbol;Acc:HGNC:29335]	3.65008e-12	-1.48628
4128	MAOA	monoamine oxidase A [Source:HGNC Symbol;Acc:HGNC:6833]	3.77773e-12	-1.88977
222865	TMEM130	transmembrane protein 130 [Source:HGNC Symbol;Acc:HGNC:25429]	4.4148e-12	-1.66547
7280	TUBB2A	tubulin beta 2A class IIa [Source:HGNC Symbol;Acc:HGNC:12412]	4.58399e-12	-1.28656
5126	PCSK2	proprotein convertase subtilisin/kexin type 2 [Source:HGNC Symbol;Acc:HGNC:8744]	5.1674e-12	-1.67122
5452	POU2F2	POU class 2 homeobox 2 [Source:HGNC Symbol;Acc:HGNC:9213]	5.51307e-12	1.5295
3490	IGFBP7	insulin like growth factor binding protein 7 [Source:HGNC Symbol;Acc:HGNC:5476]	5.57035e-12	-1.60775
23169	SLC35D1	solute carrier family 35 member D1 [Source:HGNC Symbol;Acc:HGNC:20800]	5.65506e-12	1.5058
116496	FAM129A	family with sequence similarity 129 member A [Source:HGNC Symbol;Acc:HGNC:16784]	5.94358e-12	-2.7743
80034	CSRNP3	cysteine and serine rich nuclear protein 3 [Source:HGNC Symbol;Acc:HGNC:30729]	6.35428e-12	1.44077
2774	GNAL	G protein subunit alpha L [Source:HGNC Symbol;Acc:HGNC:4388]	6.87445e-12	-1.54747
10234	LRRC17	leucine rich repeat containing 17 [Source:HGNC Symbol;Acc:HGNC:16895]	8.49448e-12	-1.58112
9723	SEMA3E	semaphorin 3E [Source:HGNC Symbol;Acc:HGNC:10727]	8.76521e-12	2.4832
10220	GDF11	growth differentiation factor 11 [Source:HGNC Symbol;Acc:HGNC:4216]	9.50637e-12	1.30882
3084	NRG1	neuregulin 1 [Source:HGNC Symbol;Acc:HGNC:7997]	1.04734e-11	1.47815
5991	RFX3	regulatory factor X3 [Source:HGNC Symbol;Acc:HGNC:9984]	1.11716e-11	1.39753
2000	ELF4	E74 like ETS transcription factor 4 [Source:HGNC Symbol;Acc:HGNC:3319]	1.1643e-11	-2.82927
55593	OTUD5	OTU deubiquitinase 5 [Source:HGNC Symbol;Acc:HGNC:25402]	1.2529e-11	1.32376
89795	NAV3	neuron navigator 3 [Source:HGNC Symbol;Acc:HGNC:15998]	1.43917e-11	1.42459
10003	NAALAD2	N-acetylated alpha-linked acidic dipeptidase 2 [Source:HGNC Symbol;Acc:HGNC:14526]	1.45246e-11	1.52683
2512	FTL	ferritin light chain [Source:HGNC Symbol;Acc:HGNC:3999]	1.52371e-11	-1.32372
5243	ABCB1	ATP binding cassette subfamily B member 1 [Source:HGNC Symbol;Acc:HGNC:40]	1.56731e-11	2.21366
55139	ANKZF1	ankyrin repeat and zinc finger domain containing 1 [Source:HGNC Symbol;Acc:HGNC:25527]	1.64228e-11	1.51629
56967	C14orf132	chromosome 14 open reading frame 132 [Source:HGNC Symbol;Acc:HGNC:20346]	1.71725e-11	1.28926
7436	VLDLR	very low density lipoprotein receptor [Source:HGNC Symbol;Acc:HGNC:12698]	2.06283e-11	-1.63944
10544	PROCR	protein C receptor [Source:HGNC Symbol;Acc:HGNC:9452]	2.10004e-11	-2.92428
27255	CNTN6	contactin 6 [Source:HGNC Symbol;Acc:HGNC:2176]	2.13413e-11	-3.22828
51059	FAM135B	family with sequence similarity 135 member B [Source:HGNC Symbol;Acc:HGNC:28029]	2.22106e-11	2.55915
56675	NRIP3	nuclear receptor interacting protein 3 [Source:HGNC Symbol;Acc:HGNC:1167]	2.28162e-11	-1.82941
22865	SLITRK3	SLIT and NTRK like family member 3 [Source:HGNC Symbol;Acc:HGNC:23501]	2.73971e-11	1.84756
351	APP	amyloid beta precursor protein [Source:HGNC Symbol;Acc:HGNC:620]	2.85554e-11	-1.29001
6653	SORL1	sortilin related receptor 1 [Source:HGNC Symbol;Acc:HGNC:11185]	2.94257e-11	1.53696
10567	RABAC1	Rab acceptor 1 [Source:HGNC Symbol;Acc:HGNC:9794]	3.32242e-11	-1.44943
64061	TSPYL2	TSPY like 2 [Source:HGNC Symbol;Acc:HGNC:24358]	3.5027e-11	1.57216
57084	SLC17A6	solute carrier family 17 member 6 [Source:HGNC Symbol;Acc:HGNC:16703]	3.51723e-11	-1.75727
148398	SAMD11	sterile alpha motif domain containing 11 [Source:HGNC Symbol;Acc:HGNC:28706]	3.77146e-11	1.73907
114569	MAL2	mal, T-cell differentiation protein 2 (gene/pseudogene) [Source:HGNC Symbol;Acc:HGNC:13634]	4.48942e-11	-2.05836
998	CDC42	cell division cycle 42 [Source:HGNC Symbol;Acc:HGNC:1736]	4.61285e-11	-1.32133
9909	DENND4B	DENN domain containing 4B [Source:HGNC Symbol;Acc:HGNC:29044]	4.87293e-11	1.36796
170825	GSX2	GS homeobox 2 [Source:HGNC Symbol;Acc:HGNC:24959]	5.49385e-11	1.40168
57526	PCDH19	protocadherin 19 [Source:HGNC Symbol;Acc:HGNC:14270]	5.77646e-11	1.41039
23199	GSE1	Gse1 coiled-coil protein [Source:HGNC Symbol;Acc:HGNC:28979]	5.83411e-11	1.29321
55122	AKIRIN2	akirin 2 [Source:HGNC Symbol;Acc:HGNC:21407]	5.90349e-11	1.35059
273	AMPH	amphiphysin [Source:HGNC Symbol;Acc:HGNC:471]	5.96696e-11	1.41798
7412	VCAM1	vascular cell adhesion molecule 1 [Source:HGNC Symbol;Acc:HGNC:12663]	5.96696e-11	1.53844
1404	HAPLN1	hyaluronan and proteoglycan link protein 1 [Source:HGNC Symbol;Acc:HGNC:2380]	6.3243e-11	-2.99712
57414	RHBDD2	rhomboid domain containing 2 [Source:HGNC Symbol;Acc:HGNC:23082]	6.44655e-11	-1.32584
482	ATP1B2	ATPase Na+/K+ transporting subunit beta 2 [Source:HGNC Symbol;Acc:HGNC:805]	7.26869e-11	1.52875
5201	PFDN1	prefoldin subunit 1 [Source:HGNC Symbol;Acc:HGNC:8866]	7.3161e-11	-1.34355
2171	FABP5	fatty acid binding protein 5 [Source:HGNC Symbol;Acc:HGNC:3560]	7.50034e-11	-1.40289
7905	REEP5	receptor accessory protein 5 [Source:HGNC Symbol;Acc:HGNC:30077]	7.84047e-11	-1.35774
2308	FOXO1	forkhead box O1 [Source:HGNC Symbol;Acc:HGNC:3819]	8.34189e-11	-2.08352
80000	GREB1L	growth regulation by estrogen in breast cancer 1 like [Source:HGNC Symbol;Acc:HGNC:31042]	8.83943e-11	1.44016
1915	EEF1A1	eukaryotic translation elongation factor 1 alpha 1 [Source:HGNC Symbol;Acc:HGNC:3189]	9.47407e-11	-1.30011
114788	CSMD3	CUB and Sushi multiple domains 3 [Source:HGNC Symbol;Acc:HGNC:19291]	1.04423e-10	-2.51995
254048	UBN2	ubinuclein 2 [Source:HGNC Symbol;Acc:HGNC:21931]	1.04423e-10	1.3522
283576	ZDHHC22	zinc finger DHHC-type containing 22 [Source:HGNC Symbol;Acc:HGNC:20106]	1.08403e-10	1.73598
57595	PDZD4	PDZ domain containing 4 [Source:HGNC Symbol;Acc:HGNC:21167]	1.08403e-10	-1.27161
8503	PIK3R3	phosphoinositide-3-kinase regulatory subunit 3 [Source:HGNC Symbol;Acc:HGNC:8981]	1.09291e-10	1.32895
10944	C11orf58	chromosome 11 open reading frame 58 [Source:HGNC Symbol;Acc:HGNC:16990]	1.10507e-10	-1.29001
90007	MIDN	midnolin [Source:HGNC Symbol;Acc:HGNC:16298]	1.20087e-10	1.33122
22885	ABLIM3	actin binding LIM protein family member 3 [Source:HGNC Symbol;Acc:HGNC:29132]	1.3384e-10	-1.9046
80256	FAM214B	family with sequence similarity 214 member B [Source:HGNC Symbol;Acc:HGNC:25666]	1.36092e-10	1.37124
7089	TLE2	transducin like enhancer of split 2 [Source:HGNC Symbol;Acc:HGNC:11838]	1.42559e-10	-2.69798
22903	BTBD3	BTB domain containing 3 [Source:HGNC Symbol;Acc:HGNC:15854]	1.84064e-10	1.35718
23671	TMEFF2	transmembrane protein with EGF like and two follistatin like domains 2 [Source:HGNC Symbol;Acc:HGNC:11867]	2.04337e-10	-1.82305
56616	DIABLO	diablo IAP-binding mitochondrial protein [Source:HGNC Symbol;Acc:HGNC:21528]	2.24143e-10	1.48073
9348	NDST3	N-deacetylase and N-sulfotransferase 3 [Source:HGNC Symbol;Acc:HGNC:7682]	2.46381e-10	-2.05387
23406	COTL1	coactosin like F-actin binding protein 1 [Source:HGNC Symbol;Acc:HGNC:18304]	2.64336e-10	-1.43449
84707	BEX2	brain expressed X-linked 2 [Source:HGNC Symbol;Acc:HGNC:30933]	2.64336e-10	-1.42963
857	CAV1	caveolin 1 [Source:HGNC Symbol;Acc:HGNC:1527]	2.68795e-10	-2.07024
7010	TEK	TEK receptor tyrosine kinase [Source:HGNC Symbol;Acc:HGNC:11724]	2.69418e-10	-2.74705
9780	PIEZO1	piezo type mechanosensitive ion channel component 1 [Source:HGNC Symbol;Acc:HGNC:28993]	2.7026e-10	-1.86684
84894	LINGO1	leucine rich repeat and Ig domain containing 1 [Source:HGNC Symbol;Acc:HGNC:21205]	2.95755e-10	-1.34317
55638	SYBU	syntabulin [Source:HGNC Symbol;Acc:HGNC:26011]	2.97854e-10	1.37933
6233	RPS27A	ribosomal protein S27a [Source:HGNC Symbol;Acc:HGNC:10417]	2.99219e-10	-1.32312
25937	WWTR1	WW domain containing transcription regulator 1 [Source:HGNC Symbol;Acc:HGNC:24042]	3.41061e-10	1.4971
5763	PTMS	parathymosin [Source:HGNC Symbol;Acc:HGNC:9629]	3.80425e-10	1.26253
5621	PRNP	prion protein [Source:HGNC Symbol;Acc:HGNC:9449]	3.94261e-10	-1.38923
100129842	ZNF737	zinc finger protein 737 [Source:HGNC Symbol;Acc:HGNC:32468]	4.05303e-10	1.4155
353088	ZNF429	zinc finger protein 429 [Source:HGNC Symbol;Acc:HGNC:20817]	4.73939e-10	-1.58407
6138	RPL15	ribosomal protein L15 [Source:HGNC Symbol;Acc:HGNC:10306]	5.05041e-10	-1.31887
140691	TRIM69	tripartite motif containing 69 [Source:HGNC Symbol;Acc:HGNC:17857]	5.14369e-10	1.44767
3672	ITGA1	integrin subunit alpha 1 [Source:HGNC Symbol;Acc:HGNC:6134]	5.30219e-10	-1.74962
317	APAF1	apoptotic peptidase activating factor 1 [Source:HGNC Symbol;Acc:HGNC:576]	5.32282e-10	1.31868
92675	DTD1	D-tyrosyl-tRNA deacylase 1 [Source:HGNC Symbol;Acc:HGNC:16219]	5.80385e-10	-1.29345
150297	C22orf42	chromosome 22 open reading frame 42 [Source:HGNC Symbol;Acc:HGNC:27160]	6.38186e-10	1.94238
1809	DPYSL3	dihydropyrimidinase like 3 [Source:HGNC Symbol;Acc:HGNC:3015]	6.82342e-10	1.2284
146909	KIF18B	kinesin family member 18B [Source:HGNC Symbol;Acc:HGNC:27102]	6.95901e-10	1.45738
1407	CRY1	cryptochrome circadian regulator 1 [Source:HGNC Symbol;Acc:HGNC:2384]	7.27123e-10	-1.3403
8522	GAS7	growth arrest specific 7 [Source:HGNC Symbol;Acc:HGNC:4169]	7.5434e-10	-1.44824
7168	TPM1	tropomyosin 1 [Source:HGNC Symbol;Acc:HGNC:12010]	8.80828e-10	-2.32321
8492	PRSS12	protease, serine 12 [Source:HGNC Symbol;Acc:HGNC:9477]	8.81382e-10	-2.74561
4135	MAP6	microtubule associated protein 6 [Source:HGNC Symbol;Acc:HGNC:6868]	8.82148e-10	1.29118
23001	WDFY3	WD repeat and FYVE domain containing 3 [Source:HGNC Symbol;Acc:HGNC:20751]	8.99854e-10	1.28033
1290	COL5A2	collagen type V alpha 2 chain [Source:HGNC Symbol;Acc:HGNC:2210]	9.24985e-10	-2.21066
55885	LMO3	LIM domain only 3 [Source:HGNC Symbol;Acc:HGNC:6643]	9.99509e-10	-1.42019
3757	KCNH2	potassium voltage-gated channel subfamily H member 2 [Source:HGNC Symbol;Acc:HGNC:6251]	1.20238e-09	1.37579
5067	CNTN3	contactin 3 [Source:HGNC Symbol;Acc:HGNC:2173]	1.29484e-09	-2.65725
6205	RPS11	ribosomal protein S11 [Source:HGNC Symbol;Acc:HGNC:10384]	1.34165e-09	-1.24588
140733	MACROD2	MACRO domain containing 2 [Source:HGNC Symbol;Acc:HGNC:16126]	1.4159e-09	-1.77714
22846	VASH1	vasohibin 1 [Source:HGNC Symbol;Acc:HGNC:19964]	1.55042e-09	1.27137
114795	TMEM132B	transmembrane protein 132B [Source:HGNC Symbol;Acc:HGNC:29397]	1.90744e-09	-1.81576
140685	ZBTB46	zinc finger and BTB domain containing 46 [Source:HGNC Symbol;Acc:HGNC:16094]	1.92658e-09	1.38576
23741	EID1	EP300 interacting inhibitor of differentiation 1 [Source:HGNC Symbol;Acc:HGNC:1191]	2.06472e-09	-1.23989
5955	RCN2	reticulocalbin 2 [Source:HGNC Symbol;Acc:HGNC:9935]	2.26262e-09	-1.24757
11033	ADAP1	ArfGAP with dual PH domains 1 [Source:HGNC Symbol;Acc:HGNC:16486]	2.35639e-09	-1.57969
55187	VPS13D	vacuolar protein sorting 13 homolog D [Source:HGNC Symbol;Acc:HGNC:23595]	2.61685e-09	1.30059
7078	TIMP3	TIMP metallopeptidase inhibitor 3 [Source:HGNC Symbol;Acc:HGNC:11822]	2.71559e-09	-1.73494
55799	CACNA2D3	calcium voltage-gated channel auxiliary subunit alpha2delta 3 [Source:HGNC Symbol;Acc:HGNC:15460]	2.78801e-09	2.32534
54328	GPR173	G protein-coupled receptor 173 [Source:HGNC Symbol;Acc:HGNC:18186]	2.78853e-09	1.31751
10497	UNC13B	unc-13 homolog B [Source:HGNC Symbol;Acc:HGNC:12566]	3.37334e-09	1.26711
439921	MXRA7	matrix remodeling associated 7 [Source:HGNC Symbol;Acc:HGNC:7541]	3.58865e-09	-1.26003
90990	KIFC2	kinesin family member C2 [Source:HGNC Symbol;Acc:HGNC:29530]	3.63023e-09	-1.62671
23148	NACAD	NAC alpha domain containing [Source:HGNC Symbol;Acc:HGNC:22196]	3.64591e-09	1.31259
56980	PRDM10	PR/SET domain 10 [Source:HGNC Symbol;Acc:HGNC:13995]	3.73995e-09	1.38015
10439	OLFM1	olfactomedin 1 [Source:HGNC Symbol;Acc:HGNC:17187]	3.98778e-09	1.49462
8660	IRS2	insulin receptor substrate 2 [Source:HGNC Symbol;Acc:HGNC:6126]	5.26829e-09	-1.46513
4885	NPTX2	neuronal pentraxin 2 [Source:HGNC Symbol;Acc:HGNC:7953]	5.36134e-09	-1.94532
6867	TACC1	transforming acidic coiled-coil containing protein 1 [Source:HGNC Symbol;Acc:HGNC:11522]	5.82548e-09	-1.43231
55591	VEZT	vezatin, adherens junctions transmembrane protein [Source:HGNC Symbol;Acc:HGNC:18258]	6.21758e-09	-1.29533
9203	ZMYM3	zinc finger MYM-type containing 3 [Source:HGNC Symbol;Acc:HGNC:13054]	6.24155e-09	1.26263
1153	CIRBP	cold inducible RNA binding protein [Source:HGNC Symbol;Acc:HGNC:1982]	6.71978e-09	-1.23216
57162	PELI1	pellino E3 ubiquitin protein ligase 1 [Source:HGNC Symbol;Acc:HGNC:8827]	6.88123e-09	1.28595
9687	GREB1	growth regulation by estrogen in breast cancer 1 [Source:HGNC Symbol;Acc:HGNC:24885]	7.05003e-09	1.33421
259217	HSPA12A	heat shock protein family A (Hsp70) member 12A [Source:HGNC Symbol;Acc:HGNC:19022]	7.45506e-09	-1.56962
375323	LHFPL4	LHFPL tetraspan subfamily member 4 [Source:HGNC Symbol;Acc:HGNC:29568]	7.57979e-09	-1.61015
1646	AKR1C2	aldo-keto reductase family 1 member C2 [Source:HGNC Symbol;Acc:HGNC:385]	7.57979e-09	1.54164
6876	TAGLN	transgelin [Source:HGNC Symbol;Acc:HGNC:11553]	8.17603e-09	-2.54331
6167	RPL37	ribosomal protein L37 [Source:HGNC Symbol;Acc:HGNC:10347]	8.46567e-09	-1.25713
481	ATP1B1	ATPase Na+/K+ transporting subunit beta 1 [Source:HGNC Symbol;Acc:HGNC:804]	8.80555e-09	-1.33861
201780	SLC10A4	solute carrier family 10 member 4 [Source:HGNC Symbol;Acc:HGNC:22980]	9.20594e-09	1.77522
7102	TSPAN7	tetraspanin 7 [Source:HGNC Symbol;Acc:HGNC:11854]	9.4362e-09	-1.51355
5101	PCDH9	protocadherin 9 [Source:HGNC Symbol;Acc:HGNC:8661]	1.01688e-08	-1.38565
1375	CPT1B	carnitine palmitoyltransferase 1B [Source:HGNC Symbol;Acc:HGNC:2329]	1.04016e-08	1.43022
131405	TRIM71	tripartite motif containing 71 [Source:HGNC Symbol;Acc:HGNC:32669]	1.06318e-08	-1.47493
498	ATP5A1	ATP synthase, H+ transporting, mitochondrial F1 complex, alpha subunit 1, cardiac muscle [Source:HGNC Symbol;Acc:HGNC:823]	1.06836e-08	-1.20532
57460	PPM1H	protein phosphatase, Mg2+/Mn2+ dependent 1H [Source:HGNC Symbol;Acc:HGNC:18583]	1.07042e-08	-1.77405
5881	RAC3	Rac family small GTPase 3 [Source:HGNC Symbol;Acc:HGNC:9803]	1.14629e-08	-1.38654
388695	LYSMD1	LysM domain containing 1 [Source:HGNC Symbol;Acc:HGNC:32070]	1.20046e-08	1.48154
221749	PXDC1	PX domain containing 1 [Source:HGNC Symbol;Acc:HGNC:21361]	1.24431e-08	-1.88891
55075	UACA	uveal autoantigen with coiled-coil domains and ankyrin repeats [Source:HGNC Symbol;Acc:HGNC:15947]	1.32824e-08	-1.50089
54812	AFTPH	aftiphilin [Source:HGNC Symbol;Acc:HGNC:25951]	1.37713e-08	1.3382
56961	SHD	Src homology 2 domain containing transforming protein D [Source:HGNC Symbol;Acc:HGNC:30633]	1.38827e-08	1.50004
84307	ZNF397	zinc finger protein 397 [Source:HGNC Symbol;Acc:HGNC:18818]	1.39077e-08	1.28842
92691	TMEM169	transmembrane protein 169 [Source:HGNC Symbol;Acc:HGNC:25130]	1.49953e-08	1.32322
54778	RNF111	ring finger protein 111 [Source:HGNC Symbol;Acc:HGNC:17384]	1.58699e-08	1.30891
7428	VHL	von Hippel-Lindau tumor suppressor [Source:HGNC Symbol;Acc:HGNC:12687]	1.61139e-08	-1.31225
152330	CNTN4	contactin 4 [Source:HGNC Symbol;Acc:HGNC:2174]	1.62517e-08	1.71926
103910	MYL12B	myosin light chain 12B [Source:HGNC Symbol;Acc:HGNC:29827]	1.65429e-08	-1.302
10147	SUGP2	SURP and G-patch domain containing 2 [Source:HGNC Symbol;Acc:HGNC:18641]	1.66516e-08	1.24888
3486	IGFBP3	insulin like growth factor binding protein 3 [Source:HGNC Symbol;Acc:HGNC:5472]	1.68243e-08	-2.11541
441151	TMEM151B	transmembrane protein 151B [Source:HGNC Symbol;Acc:HGNC:21315]	1.74105e-08	1.28213
3097	HIVEP2	human immunodeficiency virus type I enhancer binding protein 2 [Source:HGNC Symbol;Acc:HGNC:4921]	1.86547e-08	1.33393
9235	IL32	interleukin 32 [Source:HGNC Symbol;Acc:HGNC:16830]	1.8756e-08	-2.66293
10632	ATP5L	ATP synthase, H+ transporting, mitochondrial Fo complex subunit G [Source:HGNC Symbol;Acc:HGNC:14247]	1.87589e-08	-1.24232
3791	KDR	kinase insert domain receptor [Source:HGNC Symbol;Acc:HGNC:6307]	1.92052e-08	-2.53988
90874	ZNF697	zinc finger protein 697 [Source:HGNC Symbol;Acc:HGNC:32034]	2.10793e-08	1.3132
3566	IL4R	interleukin 4 receptor [Source:HGNC Symbol;Acc:HGNC:6015]	2.12541e-08	-2.08815
23112	TNRC6B	trinucleotide repeat containing 6B [Source:HGNC Symbol;Acc:HGNC:29190]	2.14315e-08	1.30016
1746	DLX2	distal-less homeobox 2 [Source:HGNC Symbol;Acc:HGNC:2915]	2.16022e-08	1.31361
55521	TRIM36	tripartite motif containing 36 [Source:HGNC Symbol;Acc:HGNC:16280]	2.21791e-08	1.30936
1124	CHN2	chimerin 2 [Source:HGNC Symbol;Acc:HGNC:1944]	2.31394e-08	-1.40224
2256	FGF11	fibroblast growth factor 11 [Source:HGNC Symbol;Acc:HGNC:3667]	2.50994e-08	1.53765
23052	ENDOD1	endonuclease domain containing 1 [Source:HGNC Symbol;Acc:HGNC:29129]	2.57292e-08	1.64697
9659	PDE4DIP	phosphodiesterase 4D interacting protein [Source:HGNC Symbol;Acc:HGNC:15580]	2.67094e-08	1.3255
6542	SLC7A2	solute carrier family 7 member 2 [Source:HGNC Symbol;Acc:HGNC:11060]	2.70659e-08	-2.00551
81706	PPP1R14C	protein phosphatase 1 regulatory inhibitor subunit 14C [Source:HGNC Symbol;Acc:HGNC:14952]	2.77784e-08	-2.14354
25758	KIAA1549L	KIAA1549 like [Source:HGNC Symbol;Acc:HGNC:24836]	2.89178e-08	1.33315
29106	SCG3	secretogranin III [Source:HGNC Symbol;Acc:HGNC:13707]	3.24865e-08	1.38108
285203	EOGT	EGF domain specific O-linked N-acetylglucosamine transferase [Source:HGNC Symbol;Acc:HGNC:28526]	3.26289e-08	-2.08961
29915	HCFC2	host cell factor C2 [Source:HGNC Symbol;Acc:HGNC:24972]	3.27873e-08	1.40126
334	APLP2	amyloid beta precursor like protein 2 [Source:HGNC Symbol;Acc:HGNC:598]	3.33195e-08	-1.25587
7746	ZSCAN9	zinc finger and SCAN domain containing 9 [Source:HGNC Symbol;Acc:HGNC:12984]	3.73353e-08	1.31003
2898	GRIK2	glutamate ionotropic receptor kainate type subunit 2 [Source:HGNC Symbol;Acc:HGNC:4580]	3.75228e-08	1.64382
6855	SYP	synaptophysin [Source:HGNC Symbol;Acc:HGNC:11506]	4.34535e-08	-1.29286
4293	MAP3K9	mitogen-activated protein kinase kinase kinase 9 [Source:HGNC Symbol;Acc:HGNC:6861]	4.3724e-08	1.27825
57657	HCN3	hyperpolarization activated cyclic nucleotide gated potassium channel 3 [Source:HGNC Symbol;Acc:HGNC:19183]	4.5599e-08	1.38473
283514	SIAH3	siah E3 ubiquitin protein ligase family member 3 [Source:HGNC Symbol;Acc:HGNC:30553]	4.6258e-08	-1.9885
55553	SOX6	SRY-box 6 [Source:HGNC Symbol;Acc:HGNC:16421]	4.63028e-08	1.27424
4212	MEIS2	Meis homeobox 2 [Source:HGNC Symbol;Acc:HGNC:7001]	4.63926e-08	-1.29679
129285	PPP1R21	protein phosphatase 1 regulatory subunit 21 [Source:HGNC Symbol;Acc:HGNC:30595]	4.71665e-08	1.36344
9341	VAMP3	vesicle associated membrane protein 3 [Source:HGNC Symbol;Acc:HGNC:12644]	5.39956e-08	-1.39051
399687	MYO18A	myosin XVIIIA [Source:HGNC Symbol;Acc:HGNC:31104]	5.45981e-08	1.26255
284361	EMC10	ER membrane protein complex subunit 10 [Source:HGNC Symbol;Acc:HGNC:27609]	5.65642e-08	-1.26906
1906	EDN1	endothelin 1 [Source:HGNC Symbol;Acc:HGNC:3176]	5.71505e-08	-2.26995
4067	LYN	LYN proto-oncogene, Src family tyrosine kinase [Source:HGNC Symbol;Acc:HGNC:6735]	5.7629e-08	-2.21273
8941	CDK5R2	cyclin dependent kinase 5 regulatory subunit 2 [Source:HGNC Symbol;Acc:HGNC:1776]	5.89491e-08	1.56625
51306	FAM13B	family with sequence similarity 13 member B [Source:HGNC Symbol;Acc:HGNC:1335]	6.04883e-08	-1.39353
54960	GEMIN8	gem nuclear organelle associated protein 8 [Source:HGNC Symbol;Acc:HGNC:26044]	6.39721e-08	1.38331
143279	HECTD2	HECT domain E3 ubiquitin protein ligase 2 [Source:HGNC Symbol;Acc:HGNC:26736]	8.05406e-08	1.28315
7799	PRDM2	PR/SET domain 2 [Source:HGNC Symbol;Acc:HGNC:9347]	8.22225e-08	1.24994
7991	TUSC3	tumor suppressor candidate 3 [Source:HGNC Symbol;Acc:HGNC:30242]	8.3184e-08	-1.24963
4685	NCAM2	neural cell adhesion molecule 2 [Source:HGNC Symbol;Acc:HGNC:7657]	8.49859e-08	-1.75577
10094	ARPC3	actin related protein 2/3 complex subunit 3 [Source:HGNC Symbol;Acc:HGNC:706]	8.54717e-08	-1.2508
4861	NPAS1	neuronal PAS domain protein 1 [Source:HGNC Symbol;Acc:HGNC:7894]	8.6062e-08	2.07604
3192	HNRNPU	heterogeneous nuclear ribonucleoprotein U [Source:HGNC Symbol;Acc:HGNC:5048]	8.85843e-08	1.19977
7625	ZNF74	zinc finger protein 74 [Source:HGNC Symbol;Acc:HGNC:13144]	9.41948e-08	1.29765
140886	PABPC5	poly(A) binding protein cytoplasmic 5 [Source:HGNC Symbol;Acc:HGNC:13629]	9.55573e-08	1.53681
51760	SYT17	synaptotagmin 17 [Source:HGNC Symbol;Acc:HGNC:24119]	1.06935e-07	1.48045
56052	ALG1	ALG1, chitobiosyldiphosphodolichol beta-mannosyltransferase [Source:HGNC Symbol;Acc:HGNC:18294]	1.10365e-07	-1.41094
22983	MAST1	microtubule associated serine/threonine kinase 1 [Source:HGNC Symbol;Acc:HGNC:19034]	1.1741e-07	1.29473
55351	STK32B	serine/threonine kinase 32B [Source:HGNC Symbol;Acc:HGNC:14217]	1.2081e-07	2.45486
56255	TMX4	thioredoxin related transmembrane protein 4 [Source:HGNC Symbol;Acc:HGNC:25237]	1.279e-07	-1.29857
2941	GSTA4	glutathione S-transferase alpha 4 [Source:HGNC Symbol;Acc:HGNC:4629]	1.28719e-07	-1.27792
50649	ARHGEF4	Rho guanine nucleotide exchange factor 4 [Source:HGNC Symbol;Acc:HGNC:684]	1.29235e-07	-1.46328
26130	GAPVD1	GTPase activating protein and VPS9 domains 1 [Source:HGNC Symbol;Acc:HGNC:23375]	1.32355e-07	1.28951
10391	CORO2B	coronin 2B [Source:HGNC Symbol;Acc:HGNC:2256]	1.37908e-07	-1.26459
83648	FAM167A	family with sequence similarity 167 member A [Source:HGNC Symbol;Acc:HGNC:15549]	1.38952e-07	1.43158
26262	TSPAN17	tetraspanin 17 [Source:HGNC Symbol;Acc:HGNC:13594]	1.42414e-07	-1.28397
129642	MBOAT2	membrane bound O-acyltransferase domain containing 2 [Source:HGNC Symbol;Acc:HGNC:25193]	1.42845e-07	1.25467
55731	FAM222B	family with sequence similarity 222 member B [Source:HGNC Symbol;Acc:HGNC:25563]	1.47316e-07	1.31338
9066	SYT7	synaptotagmin 7 [Source:HGNC Symbol;Acc:HGNC:11514]	1.49589e-07	-1.47211
145864	HAPLN3	hyaluronan and proteoglycan link protein 3 [Source:HGNC Symbol;Acc:HGNC:21446]	1.50579e-07	-1.83962
8120	AP3B2	adaptor related protein complex 3 beta 2 subunit [Source:HGNC Symbol;Acc:HGNC:567]	1.53683e-07	1.33203
64781	CERK	ceramide kinase [Source:HGNC Symbol;Acc:HGNC:19256]	1.53925e-07	1.21886
6457	SH3GL3	SH3 domain containing GRB2 like 3, endophilin A3 [Source:HGNC Symbol;Acc:HGNC:10832]	1.56292e-07	-1.55605
10150	MBNL2	muscleblind like splicing regulator 2 [Source:HGNC Symbol;Acc:HGNC:16746]	1.58026e-07	-1.52152
140767	NRSN1	neurensin 1 [Source:HGNC Symbol;Acc:HGNC:17881]	1.72721e-07	1.72981
360023	ZBTB41	zinc finger and BTB domain containing 41 [Source:HGNC Symbol;Acc:HGNC:24819]	1.7507e-07	1.41038
11034	DSTN	destrin, actin depolymerizing factor [Source:HGNC Symbol;Acc:HGNC:15750]	1.97906e-07	-1.22576
89853	MVB12B	multivesicular body subunit 12B [Source:HGNC Symbol;Acc:HGNC:23368]	1.99171e-07	-1.24078
8404	SPARCL1	SPARC like 1 [Source:HGNC Symbol;Acc:HGNC:11220]	2.10698e-07	-2.41795
5660	PSAP	prosaposin [Source:HGNC Symbol;Acc:HGNC:9498]	2.11524e-07	-1.20134
23154	NCDN	neurochondrin [Source:HGNC Symbol;Acc:HGNC:17597]	2.16637e-07	-1.32891
10178	TENM1	teneurin transmembrane protein 1 [Source:HGNC Symbol;Acc:HGNC:8117]	2.32345e-07	-1.64746
3675	ITGA3	integrin subunit alpha 3 [Source:HGNC Symbol;Acc:HGNC:6139]	2.38939e-07	-1.38345
84457	PHYHIPL	phytanoyl-CoA 2-hydroxylase interacting protein like [Source:HGNC Symbol;Acc:HGNC:29378]	2.39435e-07	1.29326
9181	ARHGEF2	Rho/Rac guanine nucleotide exchange factor 2 [Source:HGNC Symbol;Acc:HGNC:682]	2.51248e-07	1.22598
6541	SLC7A1	solute carrier family 7 member 1 [Source:HGNC Symbol;Acc:HGNC:11057]	2.53259e-07	-1.26833
9985	REC8	REC8 meiotic recombination protein [Source:HGNC Symbol;Acc:HGNC:16879]	2.68896e-07	-1.36862
7041	TGFB1I1	transforming growth factor beta 1 induced transcript 1 [Source:HGNC Symbol;Acc:HGNC:11767]	2.73496e-07	-1.68528
64332	NFKBIZ	NFKB inhibitor zeta [Source:HGNC Symbol;Acc:HGNC:29805]	2.75369e-07	-1.91589
1951	CELSR3	cadherin EGF LAG seven-pass G-type receptor 3 [Source:HGNC Symbol;Acc:HGNC:3230]	2.96285e-07	1.21224
3356	HTR2A	5-hydroxytryptamine receptor 2A [Source:HGNC Symbol;Acc:HGNC:5293]	3.14498e-07	1.73921
2258	FGF13	fibroblast growth factor 13 [Source:HGNC Symbol;Acc:HGNC:3670]	3.2195e-07	1.31464
4139	MARK1	microtubule affinity regulating kinase 1 [Source:HGNC Symbol;Acc:HGNC:6896]	3.32559e-07	1.2858
8867	SYNJ1	synaptojanin 1 [Source:HGNC Symbol;Acc:HGNC:11503]	3.37095e-07	1.32139
2181	ACSL3	acyl-CoA synthetase long chain family member 3 [Source:HGNC Symbol;Acc:HGNC:3570]	3.42007e-07	1.24075
389136	VGLL3	vestigial like family member 3 [Source:HGNC Symbol;Acc:HGNC:24327]	3.58844e-07	-1.8353
1258	CNGB1	cyclic nucleotide gated channel beta 1 [Source:HGNC Symbol;Acc:HGNC:2151]	3.59163e-07	-1.7768
4072	EPCAM	epithelial cell adhesion molecule [Source:HGNC Symbol;Acc:HGNC:11529]	3.72169e-07	-2.14478
10780	ZNF234	zinc finger protein 234 [Source:HGNC Symbol;Acc:HGNC:13027]	3.73443e-07	1.4232
11320	MGAT4A	mannosyl (alpha-1,3-)-glycoprotein beta-1,4-N-acetylglucosaminyltransferase, isozyme A [Source:HGNC Symbol;Acc:HGNC:7047]	3.77342e-07	1.3431
57554	LRRC7	leucine rich repeat containing 7 [Source:HGNC Symbol;Acc:HGNC:18531]	3.79566e-07	-1.57947
1302	COL11A2	collagen type XI alpha 2 chain [Source:HGNC Symbol;Acc:HGNC:2187]	4.09707e-07	-1.61238
2186	BPTF	bromodomain PHD finger transcription factor [Source:HGNC Symbol;Acc:HGNC:3581]	4.27949e-07	1.20341
80223	RAB11FIP1	RAB11 family interacting protein 1 [Source:HGNC Symbol;Acc:HGNC:30265]	4.28357e-07	-1.36466
901	CCNG2	cyclin G2 [Source:HGNC Symbol;Acc:HGNC:1593]	4.33901e-07	1.25022
57472	CNOT6	CCR4-NOT transcription complex subunit 6 [Source:HGNC Symbol;Acc:HGNC:14099]	4.467e-07	1.24558
55740	ENAH	ENAH, actin regulator [Source:HGNC Symbol;Acc:HGNC:18271]	4.49418e-07	1.23796
775	CACNA1C	calcium voltage-gated channel subunit alpha1 C [Source:HGNC Symbol;Acc:HGNC:1390]	4.57661e-07	-1.46308
869	CBLN1	cerebellin 1 precursor [Source:HGNC Symbol;Acc:HGNC:1543]	4.91126e-07	1.6562
1347	COX7A2	cytochrome c oxidase subunit 7A2 [Source:HGNC Symbol;Acc:HGNC:2288]	5.15695e-07	-1.24146
128434	VSTM2L	V-set and transmembrane domain containing 2 like [Source:HGNC Symbol;Acc:HGNC:16096]	5.27112e-07	-1.47201
58476	TP53INP2	tumor protein p53 inducible nuclear protein 2 [Source:HGNC Symbol;Acc:HGNC:16104]	5.8712e-07	1.3044
2558	GABRA5	gamma-aminobutyric acid type A receptor alpha5 subunit [Source:HGNC Symbol;Acc:HGNC:4079]	5.99787e-07	-2.12819
57528	KCTD16	potassium channel tetramerization domain containing 16 [Source:HGNC Symbol;Acc:HGNC:29244]	6.00941e-07	1.69987
23294	ANKS1A	ankyrin repeat and sterile alpha motif domain containing 1A [Source:HGNC Symbol;Acc:HGNC:20961]	6.28453e-07	1.24295
114818	KLHL29	kelch like family member 29 [Source:HGNC Symbol;Acc:HGNC:29404]	6.36017e-07	-1.49217
84530	SRRM4	serine/arginine repetitive matrix 4 [Source:HGNC Symbol;Acc:HGNC:29389]	6.46852e-07	1.3166
10072	DPP3	dipeptidyl peptidase 3 [Source:HGNC Symbol;Acc:HGNC:3008]	6.85832e-07	1.26688
91584	PLXNA4	plexin A4 [Source:HGNC Symbol;Acc:HGNC:9102]	6.88662e-07	-1.48147
23020	SNRNP200	small nuclear ribonucleoprotein U5 subunit 200 [Source:HGNC Symbol;Acc:HGNC:30859]	6.96838e-07	1.20426
50512	PODXL2	podocalyxin like 2 [Source:HGNC Symbol;Acc:HGNC:17936]	7.00324e-07	-1.23304
1350	COX7C	cytochrome c oxidase subunit 7C [Source:HGNC Symbol;Acc:HGNC:2292]	7.14509e-07	-1.21842
5337	PLD1	phospholipase D1 [Source:HGNC Symbol;Acc:HGNC:9067]	7.2754e-07	-2.30945
8507	ENC1	ectodermal-neural cortex 1 [Source:HGNC Symbol;Acc:HGNC:3345]	7.33456e-07	-1.59067
9823	ARMCX2	armadillo repeat containing, X-linked 2 [Source:HGNC Symbol;Acc:HGNC:16869]	7.36255e-07	1.27316
7357	UGCG	UDP-glucose ceramide glucosyltransferase [Source:HGNC Symbol;Acc:HGNC:12524]	7.37907e-07	-1.35169
10476	ATP5H	ATP synthase, H+ transporting, mitochondrial Fo complex subunit D [Source:HGNC Symbol;Acc:HGNC:845]	7.44908e-07	-1.24276
51200	CPA4	carboxypeptidase A4 [Source:HGNC Symbol;Acc:HGNC:15740]	7.50063e-07	-2.38619
91752	ZNF804A	zinc finger protein 804A [Source:HGNC Symbol;Acc:HGNC:21711]	7.86022e-07	-1.61114
5414	SEPT4	septin 4 [Source:HGNC Symbol;Acc:HGNC:9165]	8.08378e-07	1.49078
56917	MEIS3	Meis homeobox 3 [Source:HGNC Symbol;Acc:HGNC:29537]	8.5034e-07	1.22169
22874	PLEKHA6	pleckstrin homology domain containing A6 [Source:HGNC Symbol;Acc:HGNC:17053]	8.81767e-07	1.32151
81688	C6orf62	chromosome 6 open reading frame 62 [Source:HGNC Symbol;Acc:HGNC:20998]	8.98188e-07	1.21747
65110	UPF3A	UPF3A, regulator of nonsense mediated mRNA decay [Source:HGNC Symbol;Acc:HGNC:20332]	9.17192e-07	-1.24487
1008	CDH10	cadherin 10 [Source:HGNC Symbol;Acc:HGNC:1749]	9.45385e-07	1.40832
6263	RYR3	ryanodine receptor 3 [Source:HGNC Symbol;Acc:HGNC:10485]	9.60459e-07	1.49722
8707	B3GALT2	beta-1,3-galactosyltransferase 2 [Source:HGNC Symbol;Acc:HGNC:917]	9.69762e-07	1.52189
26153	KIF26A	kinesin family member 26A [Source:HGNC Symbol;Acc:HGNC:20226]	1.02251e-06	-1.2934
10409	BASP1	brain abundant membrane attached signal protein 1 [Source:HGNC Symbol;Acc:HGNC:957]	1.08724e-06	-1.18167
5453	POU3F1	POU class 3 homeobox 1 [Source:HGNC Symbol;Acc:HGNC:9214]	1.09264e-06	1.81874
1212	CLTB	clathrin light chain B [Source:HGNC Symbol;Acc:HGNC:2091]	1.21812e-06	-1.32484
152273	FGD5	FYVE, RhoGEF and PH domain containing 5 [Source:HGNC Symbol;Acc:HGNC:19117]	1.27123e-06	-2.37477
9760	TOX	thymocyte selection associated high mobility group box [Source:HGNC Symbol;Acc:HGNC:18988]	1.31039e-06	-1.27971
56924	PAK6	p21 (RAC1) activated kinase 6 [Source:HGNC Symbol;Acc:HGNC:16061]	1.34529e-06	-1.90516
8635	RNASET2	ribonuclease T2 [Source:HGNC Symbol;Acc:HGNC:21686]	1.36096e-06	-1.51354
92126	DSEL	dermatan sulfate epimerase-like [Source:HGNC Symbol;Acc:HGNC:18144]	1.40803e-06	-1.44053
1808	DPYSL2	dihydropyrimidinase like 2 [Source:HGNC Symbol;Acc:HGNC:3014]	1.41227e-06	1.21816
5504	PPP1R2	protein phosphatase 1 regulatory inhibitor subunit 2 [Source:HGNC Symbol;Acc:HGNC:9288]	1.45699e-06	-1.27467
54602	NDFIP2	Nedd4 family interacting protein 2 [Source:HGNC Symbol;Acc:HGNC:18537]	1.46513e-06	-1.34368
85445	CNTNAP4	contactin associated protein like 4 [Source:HGNC Symbol;Acc:HGNC:18747]	1.47811e-06	-1.83813
1392	CRH	corticotropin releasing hormone [Source:HGNC Symbol;Acc:HGNC:2355]	1.49213e-06	-2.37175
2281	FKBP1B	FK506 binding protein 1B [Source:HGNC Symbol;Acc:HGNC:3712]	1.50507e-06	-1.3815
5332	PLCB4	phospholipase C beta 4 [Source:HGNC Symbol;Acc:HGNC:9059]	1.5052e-06	1.32862
23057	NMNAT2	nicotinamide nucleotide adenylyltransferase 2 [Source:HGNC Symbol;Acc:HGNC:16789]	1.56216e-06	1.34679
79870	BAALC	BAALC, MAP3K1 and KLF4 binding [Source:HGNC Symbol;Acc:HGNC:14333]	1.60334e-06	-1.39909
6666	SOX12	SRY-box 12 [Source:HGNC Symbol;Acc:HGNC:11198]	1.63866e-06	1.21874
8490	RGS5	regulator of G protein signaling 5 [Source:HGNC Symbol;Acc:HGNC:10001]	1.73708e-06	-2.15809
6821	SUOX	sulfite oxidase [Source:HGNC Symbol;Acc:HGNC:11460]	1.76068e-06	1.31184
7439	BEST1	bestrophin 1 [Source:HGNC Symbol;Acc:HGNC:12703]	1.81028e-06	-1.19352
255758	TCTEX1D2	Tctex1 domain containing 2 [Source:HGNC Symbol;Acc:HGNC:28482]	1.82356e-06	-1.31554
11075	STMN2	stathmin 2 [Source:HGNC Symbol;Acc:HGNC:10577]	1.88227e-06	-1.27837
27295	PDLIM3	PDZ and LIM domain 3 [Source:HGNC Symbol;Acc:HGNC:20767]	2.02852e-06	1.32932
85508	SCRT2	scratch family transcriptional repressor 2 [Source:HGNC Symbol;Acc:HGNC:15952]	2.2017e-06	1.27288
79692	ZNF322	zinc finger protein 322 [Source:HGNC Symbol;Acc:HGNC:23640]	2.28046e-06	1.31024
22941	SHANK2	SH3 and multiple ankyrin repeat domains 2 [Source:HGNC Symbol;Acc:HGNC:14295]	2.43187e-06	1.29013
85446	ZFHX2	zinc finger homeobox 2 [Source:HGNC Symbol;Acc:HGNC:20152]	2.70257e-06	1.30563
2495	FTH1	ferritin heavy chain 1 [Source:HGNC Symbol;Acc:HGNC:3976]	2.7257e-06	-1.20041
8715	NOL4	nucleolar protein 4 [Source:HGNC Symbol;Acc:HGNC:7870]	2.81662e-06	1.30447
6431	SRSF6	serine and arginine rich splicing factor 6 [Source:HGNC Symbol;Acc:HGNC:10788]	2.82996e-06	-1.24342
408	ARRB1	arrestin beta 1 [Source:HGNC Symbol;Acc:HGNC:711]	2.87542e-06	-1.43266
27241	BBS9	Bardet-Biedl syndrome 9 [Source:HGNC Symbol;Acc:HGNC:30000]	2.91947e-06	1.38404
25999	CLIP3	CAP-Gly domain containing linker protein 3 [Source:HGNC Symbol;Acc:HGNC:24314]	3.0197e-06	1.20302
55356	SLC22A15	solute carrier family 22 member 15 [Source:HGNC Symbol;Acc:HGNC:20301]	3.10746e-06	1.6221
2902	GRIN1	glutamate ionotropic receptor NMDA type subunit 1 [Source:HGNC Symbol;Acc:HGNC:4584]	3.15779e-06	-1.99609
1804	DPP6	dipeptidyl peptidase like 6 [Source:HGNC Symbol;Acc:HGNC:3010]	3.19717e-06	-1.33713
387712	ENO4	enolase family member 4 [Source:HGNC Symbol;Acc:HGNC:31670]	3.2721e-06	-1.79271
55966	AJAP1	adherens junctions associated protein 1 [Source:HGNC Symbol;Acc:HGNC:30801]	3.31373e-06	-1.74403
9770	RASSF2	Ras association domain family member 2 [Source:HGNC Symbol;Acc:HGNC:9883]	3.35426e-06	1.24236
79670	ZCCHC6	zinc finger CCHC-type containing 6 [Source:HGNC Symbol;Acc:HGNC:25817]	3.42862e-06	1.27321
59285	CACNG6	calcium voltage-gated channel auxiliary subunit gamma 6 [Source:HGNC Symbol;Acc:HGNC:13625]	3.48392e-06	1.8158
10520	ZNF211	zinc finger protein 211 [Source:HGNC Symbol;Acc:HGNC:13003]	3.86005e-06	1.31706
5159	PDGFRB	platelet derived growth factor receptor beta [Source:HGNC Symbol;Acc:HGNC:8804]	3.86005e-06	-2.02675
6196	RPS6KA2	ribosomal protein S6 kinase A2 [Source:HGNC Symbol;Acc:HGNC:10431]	3.86478e-06	-1.20362
55084	SOBP	sine oculis binding protein homolog [Source:HGNC Symbol;Acc:HGNC:29256]	3.91418e-06	1.2566
5128	CDK17	cyclin dependent kinase 17 [Source:HGNC Symbol;Acc:HGNC:8750]	4.09321e-06	1.22136
55531	ELMOD1	ELMO domain containing 1 [Source:HGNC Symbol;Acc:HGNC:25334]	4.29543e-06	-2.18701
79605	PGBD5	piggyBac transposable element derived 5 [Source:HGNC Symbol;Acc:HGNC:19405]	4.29889e-06	1.27789
1728	NQO1	NAD(P)H quinone dehydrogenase 1 [Source:HGNC Symbol;Acc:HGNC:2874]	4.34349e-06	-1.57825
23708	GSPT2	G1 to S phase transition 2 [Source:HGNC Symbol;Acc:HGNC:4622]	4.35369e-06	1.27057
816	CAMK2B	calcium/calmodulin dependent protein kinase II beta [Source:HGNC Symbol;Acc:HGNC:1461]	4.4699e-06	-1.59358
8766	RAB11A	RAB11A, member RAS oncogene family [Source:HGNC Symbol;Acc:HGNC:9760]	4.57484e-06	-1.20653
627	BDNF	brain derived neurotrophic factor [Source:HGNC Symbol;Acc:HGNC:1033]	4.66426e-06	-1.82101
9921	RNF10	ring finger protein 10 [Source:HGNC Symbol;Acc:HGNC:10055]	4.71254e-06	1.19989
80209	PROSER1	proline and serine rich 1 [Source:HGNC Symbol;Acc:HGNC:20291]	4.93899e-06	1.21203
79585	CORO7	coronin 7 [Source:HGNC Symbol;Acc:HGNC:26161]	5.04746e-06	-1.32456
56944	OLFML3	olfactomedin like 3 [Source:HGNC Symbol;Acc:HGNC:24956]	5.10822e-06	-1.97874
4637	MYL6	myosin light chain 6 [Source:HGNC Symbol;Acc:HGNC:7587]	5.16885e-06	-1.19335
9118	INA	internexin neuronal intermediate filament protein alpha [Source:HGNC Symbol;Acc:HGNC:6057]	5.48787e-06	1.25274
23248	RPRD2	regulation of nuclear pre-mRNA domain containing 2 [Source:HGNC Symbol;Acc:HGNC:29039]	5.85535e-06	1.22966
9413	FAM189A2	family with sequence similarity 189 member A2 [Source:HGNC Symbol;Acc:HGNC:24820]	5.86073e-06	-1.9397
7327	UBE2G2	ubiquitin conjugating enzyme E2 G2 [Source:HGNC Symbol;Acc:HGNC:12483]	6.19199e-06	-1.20163
84869	CBR4	carbonyl reductase 4 [Source:HGNC Symbol;Acc:HGNC:25891]	6.2263e-06	1.22971
57677	ZFP14	ZFP14 zinc finger protein [Source:HGNC Symbol;Acc:HGNC:29312]	6.62847e-06	1.33838
4753	NELL2	neural EGFL like 2 [Source:HGNC Symbol;Acc:HGNC:7751]	6.62953e-06	-1.19133
2182	ACSL4	acyl-CoA synthetase long chain family member 4 [Source:HGNC Symbol;Acc:HGNC:3571]	6.86299e-06	-1.22028
1994	ELAVL1	ELAV like RNA binding protein 1 [Source:HGNC Symbol;Acc:HGNC:3312]	7.13317e-06	1.18065
10814	CPLX2	complexin 2 [Source:HGNC Symbol;Acc:HGNC:2310]	7.14104e-06	-1.29665
6597	SMARCA4	SWI/SNF related, matrix associated, actin dependent regulator of chromatin, subfamily a, member 4 [Source:HGNC Symbol;Acc:HGNC:11100]	7.22105e-06	1.18451
2891	GRIA2	glutamate ionotropic receptor AMPA type subunit 2 [Source:HGNC Symbol;Acc:HGNC:4572]	7.23696e-06	-1.3165
29796	UQCR10	ubiquinol-cytochrome c reductase, complex III subunit X [Source:HGNC Symbol;Acc:HGNC:30863]	7.36249e-06	-1.21884
9962	SLC23A2	solute carrier family 23 member 2 [Source:HGNC Symbol;Acc:HGNC:10973]	7.38214e-06	-1.2633
166336	PRICKLE2	prickle planar cell polarity protein 2 [Source:HGNC Symbol;Acc:HGNC:20340]	7.57583e-06	-1.5187
63827	BCAN	brevican [Source:HGNC Symbol;Acc:HGNC:23059]	7.61447e-06	1.82736
3157	HMGCS1	3-hydroxy-3-methylglutaryl-CoA synthase 1 [Source:HGNC Symbol;Acc:HGNC:5007]	7.7024e-06	1.2184
80331	DNAJC5	DnaJ heat shock protein family (Hsp40) member C5 [Source:HGNC Symbol;Acc:HGNC:16235]	7.83448e-06	-1.20138
10123	ARL4C	ADP ribosylation factor like GTPase 4C [Source:HGNC Symbol;Acc:HGNC:698]	7.91044e-06	-1.31073
57572	DOCK6	dedicator of cytokinesis 6 [Source:HGNC Symbol;Acc:HGNC:19189]	8.19466e-06	-1.55002
260425	MAGI3	membrane associated guanylate kinase, WW and PDZ domain containing 3 [Source:HGNC Symbol;Acc:HGNC:29647]	8.44485e-06	1.24967
153572	IRX2	iroquois homeobox 2 [Source:HGNC Symbol;Acc:HGNC:14359]	8.50727e-06	1.8823
10109	ARPC2	actin related protein 2/3 complex subunit 2 [Source:HGNC Symbol;Acc:HGNC:705]	8.54951e-06	-1.19382
116	ADCYAP1	adenylate cyclase activating polypeptide 1 [Source:HGNC Symbol;Acc:HGNC:241]	8.72127e-06	-2.06888
26267	FBXO10	F-box protein 10 [Source:HGNC Symbol;Acc:HGNC:13589]	8.93705e-06	1.28602
5862	RAB2A	RAB2A, member RAS oncogene family [Source:HGNC Symbol;Acc:HGNC:9763]	9.12466e-06	-1.20727
57446	NDRG3	NDRG family member 3 [Source:HGNC Symbol;Acc:HGNC:14462]	9.21394e-06	1.23409
91689	SMDT1	single-pass membrane protein with aspartate rich tail 1 [Source:HGNC Symbol;Acc:HGNC:25055]	9.91219e-06	-1.28021
51046	ST8SIA3	ST8 alpha-N-acetyl-neuraminide alpha-2,8-sialyltransferase 3 [Source:HGNC Symbol;Acc:HGNC:14269]	1.03389e-05	-1.48383
6845	VAMP7	vesicle associated membrane protein 7 [Source:HGNC Symbol;Acc:HGNC:11486]	1.04256e-05	-1.31946
23457	ABCB9	ATP binding cassette subfamily B member 9 [Source:HGNC Symbol;Acc:HGNC:50]	1.13793e-05	-1.27144
7461	CLIP2	CAP-Gly domain containing linker protein 2 [Source:HGNC Symbol;Acc:HGNC:2586]	1.16532e-05	-1.18994
256714	MAP7D2	MAP7 domain containing 2 [Source:HGNC Symbol;Acc:HGNC:25899]	1.21475e-05	-1.64768
7163	TPD52	tumor protein D52 [Source:HGNC Symbol;Acc:HGNC:12005]	1.21786e-05	-1.56689
22854	NTNG1	netrin G1 [Source:HGNC Symbol;Acc:HGNC:23319]	1.2706e-05	-1.99456
26038	CHD5	chromodomain helicase DNA binding protein 5 [Source:HGNC Symbol;Acc:HGNC:16816]	1.31946e-05	-1.67748
134353	LSM11	LSM11, U7 small nuclear RNA associated [Source:HGNC Symbol;Acc:HGNC:30860]	1.44673e-05	1.29712
219927	MRPL21	mitochondrial ribosomal protein L21 [Source:HGNC Symbol;Acc:HGNC:14479]	1.44673e-05	-1.3055
26136	TES	testin LIM domain protein [Source:HGNC Symbol;Acc:HGNC:14620]	1.47282e-05	-1.89837
7311	UBA52	ubiquitin A-52 residue ribosomal protein fusion product 1 [Source:HGNC Symbol;Acc:HGNC:12458]	1.47322e-05	-1.17456
57198	ATP8B2	ATPase phospholipid transporting 8B2 [Source:HGNC Symbol;Acc:HGNC:13534]	1.67341e-05	1.24473
5155	PDGFB	platelet derived growth factor subunit B [Source:HGNC Symbol;Acc:HGNC:8800]	1.67607e-05	-1.81069
7917	BAG6	BCL2 associated athanogene 6 [Source:HGNC Symbol;Acc:HGNC:13919]	1.68711e-05	1.16246
26031	OSBPL3	oxysterol binding protein like 3 [Source:HGNC Symbol;Acc:HGNC:16370]	1.69264e-05	-1.54772
23229	ARHGEF9	Cdc42 guanine nucleotide exchange factor 9 [Source:HGNC Symbol;Acc:HGNC:14561]	1.71322e-05	1.25495
56126	PCDHB10	protocadherin beta 10 [Source:HGNC Symbol;Acc:HGNC:8681]	1.73818e-05	1.52532
147179	WIPF2	WAS/WASL interacting protein family member 2 [Source:HGNC Symbol;Acc:HGNC:30923]	1.80338e-05	1.22465
10955	SERINC3	serine incorporator 3 [Source:HGNC Symbol;Acc:HGNC:11699]	1.80484e-05	1.223
2113	ETS1	ETS proto-oncogene 1, transcription factor [Source:HGNC Symbol;Acc:HGNC:3488]	1.83298e-05	-1.88918
84456	L3MBTL3	L3MBTL3, histone methyl-lysine binding protein [Source:HGNC Symbol;Acc:HGNC:23035]	1.84971e-05	1.30352
7035	TFPI	tissue factor pathway inhibitor [Source:HGNC Symbol;Acc:HGNC:11760]	1.9281e-05	-2.05709
25	ABL1	ABL proto-oncogene 1, non-receptor tyrosine kinase [Source:HGNC Symbol;Acc:HGNC:76]	1.99918e-05	1.18025
124751	KRBA2	KRAB-A domain containing 2 [Source:HGNC Symbol;Acc:HGNC:26989]	2.01042e-05	1.34045
728378	POTEF	POTE ankyrin domain family member F [Source:HGNC Symbol;Acc:HGNC:33905]	2.06177e-05	-1.845
79441	HAUS3	HAUS augmin like complex subunit 3 [Source:HGNC Symbol;Acc:HGNC:28719]	2.08761e-05	1.27486
8460	TPST1	tyrosylprotein sulfotransferase 1 [Source:HGNC Symbol;Acc:HGNC:12020]	2.10215e-05	-1.28941
3975	LHX1	LIM homeobox 1 [Source:HGNC Symbol;Acc:HGNC:6593]	2.18347e-05	-1.8214
26052	DNM3	dynamin 3 [Source:HGNC Symbol;Acc:HGNC:29125]	2.27491e-05	-1.34318
55170	PRMT6	protein arginine methyltransferase 6 [Source:HGNC Symbol;Acc:HGNC:18241]	2.29136e-05	-1.25653
10133	OPTN	optineurin [Source:HGNC Symbol;Acc:HGNC:17142]	2.30503e-05	-1.27965
4047	LSS	lanosterol synthase [Source:HGNC Symbol;Acc:HGNC:6708]	2.31927e-05	1.19357
3320	HSP90AA1	heat shock protein 90 alpha family class A member 1 [Source:HGNC Symbol;Acc:HGNC:5253]	2.34963e-05	1.19757
79805	VASH2	vasohibin 2 [Source:HGNC Symbol;Acc:HGNC:25723]	2.36008e-05	-1.34585
4850	CNOT4	CCR4-NOT transcription complex subunit 4 [Source:HGNC Symbol;Acc:HGNC:7880]	2.40985e-05	1.26666
54205	CYCS	cytochrome c, somatic [Source:HGNC Symbol;Acc:HGNC:19986]	2.49512e-05	-1.20062
9935	MAFB	MAF bZIP transcription factor B [Source:HGNC Symbol;Acc:HGNC:6408]	2.50437e-05	-1.55502
408263	FNDC9	fibronectin type III domain containing 9 [Source:HGNC Symbol;Acc:HGNC:33547]	2.56763e-05	-2.13439
5687	PSMA6	proteasome subunit alpha 6 [Source:HGNC Symbol;Acc:HGNC:9535]	2.61368e-05	-1.19865
9948	WDR1	WD repeat domain 1 [Source:HGNC Symbol;Acc:HGNC:12754]	2.62374e-05	-1.24396
57209	ZNF248	zinc finger protein 248 [Source:HGNC Symbol;Acc:HGNC:13041]	2.65404e-05	1.3306
56886	UGGT1	UDP-glucose glycoprotein glucosyltransferase 1 [Source:HGNC Symbol;Acc:HGNC:15663]	2.81202e-05	1.17717
5420	PODXL	podocalyxin like [Source:HGNC Symbol;Acc:HGNC:9171]	2.89344e-05	-1.73834
221914	GPC2	glypican 2 [Source:HGNC Symbol;Acc:HGNC:4450]	2.96932e-05	1.18108
51308	REEP2	receptor accessory protein 2 [Source:HGNC Symbol;Acc:HGNC:17975]	2.98084e-05	-1.20214
7275	TUB	tubby bipartite transcription factor [Source:HGNC Symbol;Acc:HGNC:12406]	3.00794e-05	1.1908
80059	LRRTM4	leucine rich repeat transmembrane neuronal 4 [Source:HGNC Symbol;Acc:HGNC:19411]	3.01314e-05	1.42582
3756	KCNH1	potassium voltage-gated channel subfamily H member 1 [Source:HGNC Symbol;Acc:HGNC:6250]	3.038e-05	1.68912
6860	SYT4	synaptotagmin 4 [Source:HGNC Symbol;Acc:HGNC:11512]	3.07393e-05	1.34384
81563	C1orf21	chromosome 1 open reading frame 21 [Source:HGNC Symbol;Acc:HGNC:15494]	3.1238e-05	1.21748
830	CAPZA2	capping actin protein of muscle Z-line alpha subunit 2 [Source:HGNC Symbol;Acc:HGNC:1490]	3.16179e-05	-1.18771
97	ACYP1	acylphosphatase 1 [Source:HGNC Symbol;Acc:HGNC:179]	3.18785e-05	1.40154
4858	NOVA2	NOVA alternative splicing regulator 2 [Source:HGNC Symbol;Acc:HGNC:7887]	3.18785e-05	1.1868
2555	GABRA2	gamma-aminobutyric acid type A receptor alpha2 subunit [Source:HGNC Symbol;Acc:HGNC:4076]	3.20573e-05	-1.89996
78999	LRFN4	leucine rich repeat and fibronectin type III domain containing 4 [Source:HGNC Symbol;Acc:HGNC:28456]	3.23479e-05	-1.25929
388	RHOB	ras homolog family member B [Source:HGNC Symbol;Acc:HGNC:668]	3.42557e-05	-1.25959
55716	LMBR1L	limb development membrane protein 1 like [Source:HGNC Symbol;Acc:HGNC:18268]	3.4881e-05	1.22441
9220	TIAF1	TGFB1-induced anti-apoptotic factor 1 [Source:HGNC Symbol;Acc:HGNC:11803]	3.52267e-05	1.29966
3899	AFF3	AF4/FMR2 family member 3 [Source:HGNC Symbol;Acc:HGNC:6473]	3.53866e-05	1.32057
204962	SLC44A5	solute carrier family 44 member 5 [Source:HGNC Symbol;Acc:HGNC:28524]	3.53866e-05	-1.21281
80725	SRCIN1	SRC kinase signaling inhibitor 1 [Source:HGNC Symbol;Acc:HGNC:29506]	3.62346e-05	1.25963
3728	JUP	junction plakoglobin [Source:HGNC Symbol;Acc:HGNC:6207]	3.66321e-05	-1.20315
23461	ABCA5	ATP binding cassette subfamily A member 5 [Source:HGNC Symbol;Acc:HGNC:35]	3.66796e-05	1.40579
150290	DUSP18	dual specificity phosphatase 18 [Source:HGNC Symbol;Acc:HGNC:18484]	3.67511e-05	1.34037
11335	CBX3	chromobox 3 [Source:HGNC Symbol;Acc:HGNC:1553]	3.68966e-05	-1.1798
90525	SHF	Src homology 2 domain containing F [Source:HGNC Symbol;Acc:HGNC:25116]	3.78734e-05	1.23475
3248	HPGD	15-hydroxyprostaglandin dehydrogenase [Source:HGNC Symbol;Acc:HGNC:5154]	3.97454e-05	-1.9938
7855	FZD5	frizzled class receptor 5 [Source:HGNC Symbol;Acc:HGNC:4043]	4.0453e-05	-1.26344
148641	SLC35F3	solute carrier family 35 member F3 [Source:HGNC Symbol;Acc:HGNC:23616]	4.05527e-05	1.71307
57136	APMAP	adipocyte plasma membrane associated protein [Source:HGNC Symbol;Acc:HGNC:13238]	4.06656e-05	-1.18322
161145	TMEM229B	transmembrane protein 229B [Source:HGNC Symbol;Acc:HGNC:20130]	4.07642e-05	-1.78335
83667	SESN2	sestrin 2 [Source:HGNC Symbol;Acc:HGNC:20746]	4.40894e-05	1.27749
57178	ZMIZ1	zinc finger MIZ-type containing 1 [Source:HGNC Symbol;Acc:HGNC:16493]	4.46174e-05	1.19808
54741	LEPROT	leptin receptor overlapping transcript [Source:HGNC Symbol;Acc:HGNC:29477]	4.49343e-05	-1.20936
23176	SEPT8	septin 8 [Source:HGNC Symbol;Acc:HGNC:16511]	4.51911e-05	-1.22907
23285	KIAA1107	KIAA1107 [Source:HGNC Symbol;Acc:HGNC:29192]	4.56419e-05	1.36019
55118	CRTAC1	cartilage acidic protein 1 [Source:HGNC Symbol;Acc:HGNC:14882]	4.63546e-05	1.57851
65258	MPPE1	metallophosphoesterase 1 [Source:HGNC Symbol;Acc:HGNC:15988]	4.65511e-05	-1.32868
57129	MRPL47	mitochondrial ribosomal protein L47 [Source:HGNC Symbol;Acc:HGNC:16652]	4.82363e-05	-1.22894
947	CD34	CD34 molecule [Source:HGNC Symbol;Acc:HGNC:1662]	4.89838e-05	-2.09802
22864	R3HDM2	R3H domain containing 2 [Source:HGNC Symbol;Acc:HGNC:29167]	4.94627e-05	1.23848
10056	FARSB	phenylalanyl-tRNA synthetase beta subunit [Source:HGNC Symbol;Acc:HGNC:17800]	4.99344e-05	-1.22227
9167	COX7A2L	cytochrome c oxidase subunit 7A2 like [Source:HGNC Symbol;Acc:HGNC:2289]	5.05589e-05	-1.19521
10752	CHL1	cell adhesion molecule L1 like [Source:HGNC Symbol;Acc:HGNC:1939]	5.26733e-05	-1.24187
10882	C1QL1	complement C1q like 1 [Source:HGNC Symbol;Acc:HGNC:24182]	5.26733e-05	1.84101
114784	CSMD2	CUB and Sushi multiple domains 2 [Source:HGNC Symbol;Acc:HGNC:19290]	5.29351e-05	-1.42943
1917	EEF1A2	eukaryotic translation elongation factor 1 alpha 2 [Source:HGNC Symbol;Acc:HGNC:3192]	5.33309e-05	-1.23267
282890	ZNF311	zinc finger protein 311 [Source:HGNC Symbol;Acc:HGNC:13847]	5.47604e-05	1.57528
128553	TSHZ2	teashirt zinc finger homeobox 2 [Source:HGNC Symbol;Acc:HGNC:13010]	5.48937e-05	-1.38236
57620	STIM2	stromal interaction molecule 2 [Source:HGNC Symbol;Acc:HGNC:19205]	5.51006e-05	1.2701
25970	SH2B1	SH2B adaptor protein 1 [Source:HGNC Symbol;Acc:HGNC:30417]	5.7549e-05	1.23987
5799	PTPRN2	protein tyrosine phosphatase, receptor type N2 [Source:HGNC Symbol;Acc:HGNC:9677]	5.78595e-05	-1.17981
23031	MAST3	microtubule associated serine/threonine kinase 3 [Source:HGNC Symbol;Acc:HGNC:19036]	5.78696e-05	1.36632
50614	GALNT9	polypeptide N-acetylgalactosaminyltransferase 9 [Source:HGNC Symbol;Acc:HGNC:4131]	5.98597e-05	-2.04619
3475	IFRD1	interferon related developmental regulator 1 [Source:HGNC Symbol;Acc:HGNC:5456]	6.02515e-05	1.20562
25789	TMEM59L	transmembrane protein 59 like [Source:HGNC Symbol;Acc:HGNC:13237]	6.03248e-05	-1.29175
3910	LAMA4	laminin subunit alpha 4 [Source:HGNC Symbol;Acc:HGNC:6484]	6.43604e-05	-1.52992
10159	ATP6AP2	ATPase H+ transporting accessory protein 2 [Source:HGNC Symbol;Acc:HGNC:18305]	6.66767e-05	-1.16812
4259	MGST3	microsomal glutathione S-transferase 3 [Source:HGNC Symbol;Acc:HGNC:7064]	6.92046e-05	-1.21546
23261	CAMTA1	calmodulin binding transcription activator 1 [Source:HGNC Symbol;Acc:HGNC:18806]	6.95249e-05	-1.22269
26039	SS18L1	SS18L1, nBAF chromatin remodeling complex subunit [Source:HGNC Symbol;Acc:HGNC:15592]	7.03673e-05	-1.2097
9026	HIP1R	huntingtin interacting protein 1 related [Source:HGNC Symbol;Acc:HGNC:18415]	7.05182e-05	1.22058
161253	REM2	RRAD and GEM like GTPase 2 [Source:HGNC Symbol;Acc:HGNC:20248]	7.07087e-05	1.33909
79844	ZDHHC11	zinc finger DHHC-type containing 11 [Source:HGNC Symbol;Acc:HGNC:19158]	7.1248e-05	1.45144
65980	BRD9	bromodomain containing 9 [Source:HGNC Symbol;Acc:HGNC:25818]	7.15854e-05	-1.23966
84249	PSD2	pleckstrin and Sec7 domain containing 2 [Source:HGNC Symbol;Acc:HGNC:19092]	7.1647e-05	-1.27636
51412	ACTL6B	actin like 6B [Source:HGNC Symbol;Acc:HGNC:160]	7.20443e-05	-1.31062
3638	INSIG1	insulin induced gene 1 [Source:HGNC Symbol;Acc:HGNC:6083]	7.38684e-05	1.24522
27141	CIDEB	cell death-inducing DFFA-like effector b [Source:HGNC Symbol;Acc:HGNC:1977]	7.49684e-05	1.23224
2615	LRRC32	leucine rich repeat containing 32 [Source:HGNC Symbol;Acc:HGNC:4161]	7.61631e-05	-2.05496
4185	ADAM11	ADAM metallopeptidase domain 11 [Source:HGNC Symbol;Acc:HGNC:189]	7.61644e-05	-1.62681
53827	FXYD5	FXYD domain containing ion transport regulator 5 [Source:HGNC Symbol;Acc:HGNC:4029]	7.63396e-05	-1.94661
132299	OCIAD2	OCIA domain containing 2 [Source:HGNC Symbol;Acc:HGNC:28685]	7.64361e-05	-1.25308
57761	TRIB3	tribbles pseudokinase 3 [Source:HGNC Symbol;Acc:HGNC:16228]	7.75898e-05	-1.39286
6015	RING1	ring finger protein 1 [Source:HGNC Symbol;Acc:HGNC:10018]	7.78571e-05	-1.22701
6938	TCF12	transcription factor 12 [Source:HGNC Symbol;Acc:HGNC:11623]	7.78571e-05	1.18984
2259	FGF14	fibroblast growth factor 14 [Source:HGNC Symbol;Acc:HGNC:3671]	8.39951e-05	1.5005
9254	CACNA2D2	calcium voltage-gated channel auxiliary subunit alpha2delta 2 [Source:HGNC Symbol;Acc:HGNC:1400]	8.40237e-05	-1.22973
57631	LRCH2	leucine rich repeats and calponin homology domain containing 2 [Source:HGNC Symbol;Acc:HGNC:29292]	8.41693e-05	1.22542
805	CALM2	calmodulin 2 [Source:HGNC Symbol;Acc:HGNC:1445]	8.45969e-05	-1.17446
11096	ADAMTS5	ADAM metallopeptidase with thrombospondin type 1 motif 5 [Source:HGNC Symbol;Acc:HGNC:221]	8.47176e-05	-1.83475
23646	PLD3	phospholipase D family member 3 [Source:HGNC Symbol;Acc:HGNC:17158]	8.74177e-05	-1.19061
11151	CORO1A	coronin 1A [Source:HGNC Symbol;Acc:HGNC:2252]	8.75443e-05	1.24506
10019	SH2B3	SH2B adaptor protein 3 [Source:HGNC Symbol;Acc:HGNC:29605]	8.82326e-05	-1.40564
115123	MARCH3	membrane associated ring-CH-type finger 3 [Source:HGNC Symbol;Acc:HGNC:28728]	8.86046e-05	1.68734
5521	PPP2R2B	protein phosphatase 2 regulatory subunit Bbeta [Source:HGNC Symbol;Acc:HGNC:9305]	8.86134e-05	1.29392
146691	TOM1L2	target of myb1 like 2 membrane trafficking protein [Source:HGNC Symbol;Acc:HGNC:11984]	9.02059e-05	-1.20053
29951	PDZRN4	PDZ domain containing ring finger 4 [Source:HGNC Symbol;Acc:HGNC:30552]	9.08779e-05	-1.50772
79173	C19orf57	chromosome 19 open reading frame 57 [Source:HGNC Symbol;Acc:HGNC:28153]	9.22052e-05	1.47007
57184	FAM219B	family with sequence similarity 219 member B [Source:HGNC Symbol;Acc:HGNC:24695]	9.58615e-05	1.18031
572	BAD	BCL2 associated agonist of cell death [Source:HGNC Symbol;Acc:HGNC:936]	9.77652e-05	-1.24418
349075	ZNF713	zinc finger protein 713 [Source:HGNC Symbol;Acc:HGNC:22043]	9.97788e-05	1.33887
340260	UNCX	UNC homeobox [Source:HGNC Symbol;Acc:HGNC:33194]	0.000101456	-1.64628
9556	C14orf2	chromosome 14 open reading frame 2 [Source:HGNC Symbol;Acc:HGNC:1188]	0.000104151	-1.20535
10168	ZNF197	zinc finger protein 197 [Source:HGNC Symbol;Acc:HGNC:12988]	0.000104249	1.20484
29775	CARD10	caspase recruitment domain family member 10 [Source:HGNC Symbol;Acc:HGNC:16422]	0.0001068	-1.66339
1408	CRY2	cryptochrome circadian regulator 2 [Source:HGNC Symbol;Acc:HGNC:2385]	0.000106911	1.23115
26090	ABHD12	abhydrolase domain containing 12 [Source:HGNC Symbol;Acc:HGNC:15868]	0.000107146	-1.27103
5121	PCP4	Purkinje cell protein 4 [Source:HGNC Symbol;Acc:HGNC:8742]	0.000109911	-1.85776
57600	FNIP2	folliculin interacting protein 2 [Source:HGNC Symbol;Acc:HGNC:29280]	0.000110707	1.21035
9201	DCLK1	doublecortin like kinase 1 [Source:HGNC Symbol;Acc:HGNC:2700]	0.000111562	1.22753
8291	DYSF	dysferlin [Source:HGNC Symbol;Acc:HGNC:3097]	0.000114809	-1.95619
23054	NCOA6	nuclear receptor coactivator 6 [Source:HGNC Symbol;Acc:HGNC:15936]	0.000115133	1.18261
5911	RAP2A	RAP2A, member of RAS oncogene family [Source:HGNC Symbol;Acc:HGNC:9861]	0.000115353	1.19907
6902	TBCA	tubulin folding cofactor A [Source:HGNC Symbol;Acc:HGNC:11579]	0.000115979	-1.18624
55824	PAG1	phosphoprotein membrane anchor with glycosphingolipid microdomains 1 [Source:HGNC Symbol;Acc:HGNC:30043]	0.000117328	1.32156
56133	PCDHB2	protocadherin beta 2 [Source:HGNC Symbol;Acc:HGNC:8687]	0.000122485	-1.20276
2776	GNAQ	G protein subunit alpha q [Source:HGNC Symbol;Acc:HGNC:4390]	0.000123834	-1.21101
862	RUNX1T1	RUNX1 translocation partner 1 [Source:HGNC Symbol;Acc:HGNC:1535]	0.000125938	-1.27097
2842	GPR19	G protein-coupled receptor 19 [Source:HGNC Symbol;Acc:HGNC:4473]	0.000131318	1.34113
79158	GNPTAB	N-acetylglucosamine-1-phosphate transferase alpha and beta subunits [Source:HGNC Symbol;Acc:HGNC:29670]	0.000131404	-1.21224
55831	EMC3	ER membrane protein complex subunit 3 [Source:HGNC Symbol;Acc:HGNC:23999]	0.000133821	-1.25534
140576	S100A16	S100 calcium binding protein A16 [Source:HGNC Symbol;Acc:HGNC:20441]	0.000134487	-1.62967
6935	ZEB1	zinc finger E-box binding homeobox 1 [Source:HGNC Symbol;Acc:HGNC:11642]	0.000134614	1.17484
79632	FAM184A	family with sequence similarity 184 member A [Source:HGNC Symbol;Acc:HGNC:20991]	0.000135042	-1.35087
9961	MVP	major vault protein [Source:HGNC Symbol;Acc:HGNC:7531]	0.000135467	-1.5403
161	AP2A2	adaptor related protein complex 2 alpha 2 subunit [Source:HGNC Symbol;Acc:HGNC:562]	0.00013705	1.17009
28951	TRIB2	tribbles pseudokinase 2 [Source:HGNC Symbol;Acc:HGNC:30809]	0.000138848	1.17302
221662	RBM24	RNA binding motif protein 24 [Source:HGNC Symbol;Acc:HGNC:21539]	0.000145421	-1.48805
55083	KIF26B	kinesin family member 26B [Source:HGNC Symbol;Acc:HGNC:25484]	0.000146034	-1.49957
56853	CELF4	CUGBP Elav-like family member 4 [Source:HGNC Symbol;Acc:HGNC:14015]	0.000146212	1.23298
4987	OPRL1	opioid related nociceptin receptor 1 [Source:HGNC Symbol;Acc:HGNC:8155]	0.000146955	1.47231
7328	UBE2H	ubiquitin conjugating enzyme E2 H [Source:HGNC Symbol;Acc:HGNC:12484]	0.000150377	1.16911
80031	SEMA6D	semaphorin 6D [Source:HGNC Symbol;Acc:HGNC:16770]	0.000150767	-1.34322
80144	FRAS1	Fraser extracellular matrix complex subunit 1 [Source:HGNC Symbol;Acc:HGNC:19185]	0.00015441	-1.30327
9892	SNAP91	synaptosome associated protein 91 [Source:HGNC Symbol;Acc:HGNC:14986]	0.000155701	1.26821
65124	SOWAHC	sosondowah ankyrin repeat domain family member C [Source:HGNC Symbol;Acc:HGNC:26149]	0.000156668	-1.29115
10522	DEAF1	DEAF1, transcription factor [Source:HGNC Symbol;Acc:HGNC:14677]	0.000157788	-1.21222
10769	PLK2	polo like kinase 2 [Source:HGNC Symbol;Acc:HGNC:19699]	0.000158048	-1.608
29099	COMMD9	COMM domain containing 9 [Source:HGNC Symbol;Acc:HGNC:25014]	0.000159502	-1.22468
57037	ANKMY2	ankyrin repeat and MYND domain containing 2 [Source:HGNC Symbol;Acc:HGNC:25370]	0.000164299	-1.25248
2849	GPR26	G protein-coupled receptor 26 [Source:HGNC Symbol;Acc:HGNC:4481]	0.000165735	-1.94801
22986	SORCS3	sortilin related VPS10 domain containing receptor 3 [Source:HGNC Symbol;Acc:HGNC:16699]	0.00016601	-1.76676
65244	SPATS2	spermatogenesis associated serine rich 2 [Source:HGNC Symbol;Acc:HGNC:18650]	0.00016838	1.20347
59335	PRDM12	PR/SET domain 12 [Source:HGNC Symbol;Acc:HGNC:13997]	0.000172027	-1.85333
148014	TTC9B	tetratricopeptide repeat domain 9B [Source:HGNC Symbol;Acc:HGNC:26395]	0.000175158	-1.44789
54811	ZNF562	zinc finger protein 562 [Source:HGNC Symbol;Acc:HGNC:25950]	0.000179623	1.43555
79719	AAGAB	alpha and gamma adaptin binding protein [Source:HGNC Symbol;Acc:HGNC:25662]	0.000180044	-1.19622
1155	TBCB	tubulin folding cofactor B [Source:HGNC Symbol;Acc:HGNC:1989]	0.000181516	-1.18353
25824	PRDX5	peroxiredoxin 5 [Source:HGNC Symbol;Acc:HGNC:9355]	0.000182165	-1.16914
55205	ZNF532	zinc finger protein 532 [Source:HGNC Symbol;Acc:HGNC:30940]	0.000184528	1.15735
129138	ANKRD54	ankyrin repeat domain 54 [Source:HGNC Symbol;Acc:HGNC:25185]	0.000190509	1.27209
23552	CDK20	cyclin dependent kinase 20 [Source:HGNC Symbol;Acc:HGNC:21420]	0.00019453	-1.25065
8237	USP11	ubiquitin specific peptidase 11 [Source:HGNC Symbol;Acc:HGNC:12609]	0.000195172	1.13716
5106	PCK2	phosphoenolpyruvate carboxykinase 2, mitochondrial [Source:HGNC Symbol;Acc:HGNC:8725]	0.000205844	1.34547
547	KIF1A	kinesin family member 1A [Source:HGNC Symbol;Acc:HGNC:888]	0.000206806	1.14165
57509	MTUS1	microtubule associated scaffold protein 1 [Source:HGNC Symbol;Acc:HGNC:29789]	0.000208777	1.27134
6751	SSTR1	somatostatin receptor 1 [Source:HGNC Symbol;Acc:HGNC:11330]	0.000213302	-1.57823
153527	ZMAT2	zinc finger matrin-type 2 [Source:HGNC Symbol;Acc:HGNC:26433]	0.000216816	-1.17713
3920	LAMP2	lysosomal associated membrane protein 2 [Source:HGNC Symbol;Acc:HGNC:6501]	0.000226282	-1.17546
80700	UBXN6	UBX domain protein 6 [Source:HGNC Symbol;Acc:HGNC:14928]	0.000226769	-1.17371
835	CASP2	caspase 2 [Source:HGNC Symbol;Acc:HGNC:1503]	0.000235041	1.2205
51023	MRPS18C	mitochondrial ribosomal protein S18C [Source:HGNC Symbol;Acc:HGNC:16633]	0.000237548	-1.27293
4355	MPP2	membrane palmitoylated protein 2 [Source:HGNC Symbol;Acc:HGNC:7220]	0.000238403	1.19553
9145	SYNGR1	synaptogyrin 1 [Source:HGNC Symbol;Acc:HGNC:11498]	0.000242563	1.19903
653319	KIAA0895L	KIAA0895 like [Source:HGNC Symbol;Acc:HGNC:34408]	0.000248399	1.19198
79608	RIC3	RIC3 acetylcholine receptor chaperone [Source:HGNC Symbol;Acc:HGNC:30338]	0.000252846	1.26416
10237	SLC35B1	solute carrier family 35 member B1 [Source:HGNC Symbol;Acc:HGNC:20798]	0.000254237	-1.21998
8303	SNN	stannin [Source:HGNC Symbol;Acc:HGNC:11149]	0.000254358	-1.15482
114882	OSBPL8	oxysterol binding protein like 8 [Source:HGNC Symbol;Acc:HGNC:16396]	0.000256808	-1.17235
54556	ING3	inhibitor of growth family member 3 [Source:HGNC Symbol;Acc:HGNC:14587]	0.000264063	-1.26629
389549	FEZF1	FEZ family zinc finger 1 [Source:HGNC Symbol;Acc:HGNC:22788]	0.000274909	1.22571
132112	RTP1	receptor transporter protein 1 [Source:HGNC Symbol;Acc:HGNC:28580]	0.000275577	1.77229
8470	SORBS2	sorbin and SH3 domain containing 2 [Source:HGNC Symbol;Acc:HGNC:24098]	0.000281126	1.16103
57465	TBC1D24	TBC1 domain family member 24 [Source:HGNC Symbol;Acc:HGNC:29203]	0.000281382	1.24884
8545	CGGBP1	CGG triplet repeat binding protein 1 [Source:HGNC Symbol;Acc:HGNC:1888]	0.000285949	1.16583
54020	SLC37A1	solute carrier family 37 member 1 [Source:HGNC Symbol;Acc:HGNC:11024]	0.000288904	1.21436
9679	FAM53B	family with sequence similarity 53 member B [Source:HGNC Symbol;Acc:HGNC:28968]	0.000291128	1.16637
30010	NXPH1	neurexophilin 1 [Source:HGNC Symbol;Acc:HGNC:20693]	0.000306	-1.89501
10277	UBE4B	ubiquitination factor E4B [Source:HGNC Symbol;Acc:HGNC:12500]	0.000308497	1.18558
1741	DLG3	discs large MAGUK scaffold protein 3 [Source:HGNC Symbol;Acc:HGNC:2902]	0.000311252	1.17126
219287	AMER2	APC membrane recruitment protein 2 [Source:HGNC Symbol;Acc:HGNC:26360]	0.000316796	1.22933
3428	IFI16	interferon gamma inducible protein 16 [Source:HGNC Symbol;Acc:HGNC:5395]	0.000319662	-1.49576
41	ASIC1	acid sensing ion channel subunit 1 [Source:HGNC Symbol;Acc:HGNC:100]	0.000330018	-1.24407
20	ABCA2	ATP binding cassette subfamily A member 2 [Source:HGNC Symbol;Acc:HGNC:32]	0.000333511	1.24951
6301	SARS	seryl-tRNA synthetase [Source:HGNC Symbol;Acc:HGNC:10537]	0.000339829	-1.15748
57468	SLC12A5	solute carrier family 12 member 5 [Source:HGNC Symbol;Acc:HGNC:13818]	0.000341474	1.37507
84900	RNFT2	ring finger protein, transmembrane 2 [Source:HGNC Symbol;Acc:HGNC:25905]	0.000347796	1.28419
254531	LPCAT4	lysophosphatidylcholine acyltransferase 4 [Source:HGNC Symbol;Acc:HGNC:30059]	0.000349601	1.29747
10630	PDPN	podoplanin [Source:HGNC Symbol;Acc:HGNC:29602]	0.000349609	-1.27966
50485	SMARCAL1	SWI/SNF related, matrix associated, actin dependent regulator of chromatin, subfamily a like 1 [Source:HGNC Symbol;Acc:HGNC:11102]	0.000357284	1.23321
6616	SNAP25	synaptosome associated protein 25 [Source:HGNC Symbol;Acc:HGNC:11132]	0.000358192	-1.28254
8462	KLF11	Kruppel like factor 11 [Source:HGNC Symbol;Acc:HGNC:11811]	0.00036659	-1.28729
283455	KSR2	kinase suppressor of ras 2 [Source:HGNC Symbol;Acc:HGNC:18610]	0.00037504	1.33098
22838	RNF44	ring finger protein 44 [Source:HGNC Symbol;Acc:HGNC:19180]	0.000381977	1.18792
55924	FAM212B	family with sequence similarity 212 member B [Source:HGNC Symbol;Acc:HGNC:28045]	0.000388582	-1.32153
95681	CEP41	centrosomal protein 41 [Source:HGNC Symbol;Acc:HGNC:12370]	0.000390251	1.21818
54550	NECAB2	N-terminal EF-hand calcium binding protein 2 [Source:HGNC Symbol;Acc:HGNC:23746]	0.000390748	-1.50163
784	CACNB3	calcium voltage-gated channel auxiliary subunit beta 3 [Source:HGNC Symbol;Acc:HGNC:1403]	0.000391688	1.17458
2017	CTTN	cortactin [Source:HGNC Symbol;Acc:HGNC:3338]	0.000396275	-1.17435
65249	ZSWIM4	zinc finger SWIM-type containing 4 [Source:HGNC Symbol;Acc:HGNC:25704]	0.000397315	1.18753
339665	SLC35E4	solute carrier family 35 member E4 [Source:HGNC Symbol;Acc:HGNC:17058]	0.000399882	1.29492
23710	GABARAPL1	GABA type A receptor associated protein like 1 [Source:HGNC Symbol;Acc:HGNC:4068]	0.000405997	-1.18912
5700	PSMC1	proteasome 26S subunit, ATPase 1 [Source:HGNC Symbol;Acc:HGNC:9547]	0.000407486	-1.19319
83759	RBM4B	RNA binding motif protein 4B [Source:HGNC Symbol;Acc:HGNC:28842]	0.000410993	1.18891
22920	KIFAP3	kinesin associated protein 3 [Source:HGNC Symbol;Acc:HGNC:17060]	0.000411114	1.21212
137970	UNC5D	unc-5 netrin receptor D [Source:HGNC Symbol;Acc:HGNC:18634]	0.000411829	-1.33646
79057	PRRG3	proline rich and Gla domain 3 [Source:HGNC Symbol;Acc:HGNC:30798]	0.000424286	1.41757
50507	NOX4	NADPH oxidase 4 [Source:HGNC Symbol;Acc:HGNC:7891]	0.000456099	-1.46533
3754	KCNF1	potassium voltage-gated channel modifier subfamily F member 1 [Source:HGNC Symbol;Acc:HGNC:6246]	0.000458049	-1.68146
205564	SENP5	SUMO1/sentrin specific peptidase 5 [Source:HGNC Symbol;Acc:HGNC:28407]	0.000463938	1.1961
23149	FCHO1	FCH domain only 1 [Source:HGNC Symbol;Acc:HGNC:29002]	0.00047024	1.25126
53822	FXYD7	FXYD domain containing ion transport regulator 7 [Source:HGNC Symbol;Acc:HGNC:4034]	0.000476521	-1.41904
441024	MTHFD2L	methylenetetrahydrofolate dehydrogenase (NADP+ dependent) 2 like [Source:HGNC Symbol;Acc:HGNC:31865]	0.00047939	-1.28203
7982	ST7	suppression of tumorigenicity 7 [Source:HGNC Symbol;Acc:HGNC:11351]	0.00048112	-1.26894
79068	FTO	FTO, alpha-ketoglutarate dependent dioxygenase [Source:HGNC Symbol;Acc:HGNC:24678]	0.00048286	1.19116
8894	EIF2S2	eukaryotic translation initiation factor 2 subunit beta [Source:HGNC Symbol;Acc:HGNC:3266]	0.00048842	-1.18189
960	CD44	CD44 molecule (Indian blood group) [Source:HGNC Symbol;Acc:HGNC:1681]	0.000488875	-1.83029
378	ARF4	ADP ribosylation factor 4 [Source:HGNC Symbol;Acc:HGNC:655]	0.00049256	-1.1563
23095	KIF1B	kinesin family member 1B [Source:HGNC Symbol;Acc:HGNC:16636]	0.00049451	1.15679
2534	FYN	FYN proto-oncogene, Src family tyrosine kinase [Source:HGNC Symbol;Acc:HGNC:4037]	0.000498948	-1.15165
71	ACTG1	actin gamma 1 [Source:HGNC Symbol;Acc:HGNC:144]	0.000501595	-1.13238
222008	VSTM2A	V-set and transmembrane domain containing 2A [Source:HGNC Symbol;Acc:HGNC:28499]	0.000504024	-1.7631
26472	PPP1R14B	protein phosphatase 1 regulatory inhibitor subunit 14B [Source:HGNC Symbol;Acc:HGNC:9057]	0.000505141	-1.17552
64168	NECAB1	N-terminal EF-hand calcium binding protein 1 [Source:HGNC Symbol;Acc:HGNC:20983]	0.000507548	-1.67179
488	ATP2A2	ATPase sarcoplasmic/endoplasmic reticulum Ca2+ transporting 2 [Source:HGNC Symbol;Acc:HGNC:812]	0.000511075	1.13507
8916	HERC3	HECT and RLD domain containing E3 ubiquitin protein ligase 3 [Source:HGNC Symbol;Acc:HGNC:4876]	0.000512823	-1.18969
58496	LY6G5B	lymphocyte antigen 6 family member G5B [Source:HGNC Symbol;Acc:HGNC:13931]	0.000517829	-1.33541
4756	NEO1	neogenin 1 [Source:HGNC Symbol;Acc:HGNC:7754]	0.000533971	-1.15478
114789	SLC25A25	solute carrier family 25 member 25 [Source:HGNC Symbol;Acc:HGNC:20663]	0.000542239	-1.20684
374875	HSD11B1L	hydroxysteroid 11-beta dehydrogenase 1 like [Source:HGNC Symbol;Acc:HGNC:30419]	0.000549199	-1.24626
26999	CYFIP2	cytoplasmic FMR1 interacting protein 2 [Source:HGNC Symbol;Acc:HGNC:13760]	0.000552705	1.14897
9246	UBE2L6	ubiquitin conjugating enzyme E2 L6 [Source:HGNC Symbol;Acc:HGNC:12490]	0.000562489	-1.16414
340542	BEX5	brain expressed X-linked 5 [Source:HGNC Symbol;Acc:HGNC:27990]	0.000563298	-1.55173
27112	FAM155B	family with sequence similarity 155 member B [Source:HGNC Symbol;Acc:HGNC:30701]	0.000563471	1.31751
6447	SCG5	secretogranin V [Source:HGNC Symbol;Acc:HGNC:10816]	0.000569979	-1.24678
55107	ANO1	anoctamin 1 [Source:HGNC Symbol;Acc:HGNC:21625]	0.000572723	-1.86558
2888	GRB14	growth factor receptor bound protein 14 [Source:HGNC Symbol;Acc:HGNC:4565]	0.00057313	-1.87549
9228	DLGAP2	DLG associated protein 2 [Source:HGNC Symbol;Acc:HGNC:2906]	0.000575274	-1.87423
5050	PAFAH1B3	platelet activating factor acetylhydrolase 1b catalytic subunit 3 [Source:HGNC Symbol;Acc:HGNC:8576]	0.000578019	-1.16062
10325	RRAGB	Ras related GTP binding B [Source:HGNC Symbol;Acc:HGNC:19901]	0.000584725	-1.24485
7077	TIMP2	TIMP metallopeptidase inhibitor 2 [Source:HGNC Symbol;Acc:HGNC:11821]	0.00058515	-1.14305
5565	PRKAB2	protein kinase AMP-activated non-catalytic subunit beta 2 [Source:HGNC Symbol;Acc:HGNC:9379]	0.000592348	1.20662
10585	POMT1	protein O-mannosyltransferase 1 [Source:HGNC Symbol;Acc:HGNC:9202]	0.000592573	-1.20908
83723	FAM57B	family with sequence similarity 57 member B [Source:HGNC Symbol;Acc:HGNC:25295]	0.000595435	1.17601
783	CACNB2	calcium voltage-gated channel auxiliary subunit beta 2 [Source:HGNC Symbol;Acc:HGNC:1402]	0.000597835	1.41686
84932	RAB2B	RAB2B, member RAS oncogene family [Source:HGNC Symbol;Acc:HGNC:20246]	0.00060007	1.18868
6449	SGTA	small glutamine rich tetratricopeptide repeat containing alpha [Source:HGNC Symbol;Acc:HGNC:10819]	0.000604636	-1.14733
124936	CYB5D2	cytochrome b5 domain containing 2 [Source:HGNC Symbol;Acc:HGNC:28471]	0.000656062	-1.2346
9168	TMSB10	thymosin beta 10 [Source:HGNC Symbol;Acc:HGNC:11879]	0.000656601	-1.14542
25897	RNF19A	ring finger protein 19A, RBR E3 ubiquitin protein ligase [Source:HGNC Symbol;Acc:HGNC:13432]	0.000660706	-1.19114
253782	CERS6	ceramide synthase 6 [Source:HGNC Symbol;Acc:HGNC:23826]	0.000661531	1.19421
11047	ADRM1	adhesion regulating molecule 1 [Source:HGNC Symbol;Acc:HGNC:15759]	0.000676009	-1.19291
8996	NOL3	nucleolar protein 3 [Source:HGNC Symbol;Acc:HGNC:7869]	0.000682924	1.4028
1810	DR1	down-regulator of transcription 1 [Source:HGNC Symbol;Acc:HGNC:3017]	0.000694332	1.16352
10513	APPBP2	amyloid beta precursor protein binding protein 2 [Source:HGNC Symbol;Acc:HGNC:622]	0.000703854	1.16511
23038	WDTC1	WD and tetratricopeptide repeats 1 [Source:HGNC Symbol;Acc:HGNC:29175]	0.000717225	1.17331
10806	SDCCAG8	serologically defined colon cancer antigen 8 [Source:HGNC Symbol;Acc:HGNC:10671]	0.000720623	1.24382
397	ARHGDIB	Rho GDP dissociation inhibitor beta [Source:HGNC Symbol;Acc:HGNC:679]	0.000720973	-1.87282
54329	GPR85	G protein-coupled receptor 85 [Source:HGNC Symbol;Acc:HGNC:4536]	0.000737519	1.26801
25827	FBXL2	F-box and leucine rich repeat protein 2 [Source:HGNC Symbol;Acc:HGNC:13598]	0.000738501	1.2759
770	CA11	carbonic anhydrase 11 [Source:HGNC Symbol;Acc:HGNC:1370]	0.00073976	-1.28642
9991	PTBP3	polypyrimidine tract binding protein 3 [Source:HGNC Symbol;Acc:HGNC:10253]	0.000747012	-1.17548
54469	ZFAND6	zinc finger AN1-type containing 6 [Source:HGNC Symbol;Acc:HGNC:30164]	0.00074882	1.17261
84317	CCDC115	coiled-coil domain containing 115 [Source:HGNC Symbol;Acc:HGNC:28178]	0.000749851	-1.21821
2280	FKBP1A	FK506 binding protein 1A [Source:HGNC Symbol;Acc:HGNC:3711]	0.00075822	-1.14395
85406	DNAJC14	DnaJ heat shock protein family (Hsp40) member C14 [Source:HGNC Symbol;Acc:HGNC:24581]	0.00075822	-1.19564
50862	RNF141	ring finger protein 141 [Source:HGNC Symbol;Acc:HGNC:21159]	0.000759304	-1.19624
2034	EPAS1	endothelial PAS domain protein 1 [Source:HGNC Symbol;Acc:HGNC:3374]	0.000767093	-1.86823
79776	ZFHX4	zinc finger homeobox 4 [Source:HGNC Symbol;Acc:HGNC:30939]	0.000767313	1.15641
57179	KIAA1191	KIAA1191 [Source:HGNC Symbol;Acc:HGNC:29209]	0.000767929	-1.15054
64788	LMF1	lipase maturation factor 1 [Source:HGNC Symbol;Acc:HGNC:14154]	0.000769079	-1.32404
27239	GPR162	G protein-coupled receptor 162 [Source:HGNC Symbol;Acc:HGNC:16693]	0.000792371	1.20409
163255	ZNF540	zinc finger protein 540 [Source:HGNC Symbol;Acc:HGNC:25331]	0.000808866	1.47031
9053	MAP7	microtubule associated protein 7 [Source:HGNC Symbol;Acc:HGNC:6869]	0.000824578	1.42829
79816	TLE6	transducin like enhancer of split 6 [Source:HGNC Symbol;Acc:HGNC:30788]	0.000846763	-1.62902
92312	MEX3A	mex-3 RNA binding family member A [Source:HGNC Symbol;Acc:HGNC:33482]	0.000846932	1.13453
1306	COL15A1	collagen type XV alpha 1 chain [Source:HGNC Symbol;Acc:HGNC:2192]	0.00087223	-1.85878
10267	RAMP1	receptor activity modifying protein 1 [Source:HGNC Symbol;Acc:HGNC:9843]	0.000876539	-1.78568
10841	FTCD	formimidoyltransferase cyclodeaminase [Source:HGNC Symbol;Acc:HGNC:3974]	0.000887339	-1.85592
4076	CAPRIN1	cell cycle associated protein 1 [Source:HGNC Symbol;Acc:HGNC:6743]	0.000887339	1.13346
27335	EIF3K	eukaryotic translation initiation factor 3 subunit K [Source:HGNC Symbol;Acc:HGNC:24656]	0.000890083	-1.15813
726	CAPN5	calpain 5 [Source:HGNC Symbol;Acc:HGNC:1482]	0.000890273	-1.20271
55016	MARCH1	membrane associated ring-CH-type finger 1 [Source:HGNC Symbol;Acc:HGNC:26077]	0.000895768	-1.23617
27445	PCLO	piccolo presynaptic cytomatrix protein [Source:HGNC Symbol;Acc:HGNC:13406]	0.000896184	1.2746
1956	EGFR	epidermal growth factor receptor [Source:HGNC Symbol;Acc:HGNC:3236]	0.000900374	-1.36752
9296	ATP6V1F	ATPase H+ transporting V1 subunit F [Source:HGNC Symbol;Acc:HGNC:16832]	0.000911028	-1.17106
27253	PCDH17	protocadherin 17 [Source:HGNC Symbol;Acc:HGNC:14267]	0.000945399	1.2745
84792	FAM220A	family with sequence similarity 220 member A [Source:HGNC Symbol;Acc:HGNC:22422]	0.00094867	1.23186
2893	GRIA4	glutamate ionotropic receptor AMPA type subunit 4 [Source:HGNC Symbol;Acc:HGNC:4574]	0.000950736	-1.63979
23335	WDR7	WD repeat domain 7 [Source:HGNC Symbol;Acc:HGNC:13490]	0.000951237	1.19678
7709	ZBTB17	zinc finger and BTB domain containing 17 [Source:HGNC Symbol;Acc:HGNC:12936]	0.000960868	1.19439
29079	MED4	mediator complex subunit 4 [Source:HGNC Symbol;Acc:HGNC:17903]	0.000972744	-1.18261
1020	CDK5	cyclin dependent kinase 5 [Source:HGNC Symbol;Acc:HGNC:1774]	0.000982442	1.23179
55615	PRR5	proline rich 5 [Source:HGNC Symbol;Acc:HGNC:31682]	0.00099722	-1.37291
9705	ST18	ST18, C2H2C-type zinc finger [Source:HGNC Symbol;Acc:HGNC:18695]	0.00099795	1.20992
253982	ASPHD1	aspartate beta-hydroxylase domain containing 1 [Source:HGNC Symbol;Acc:HGNC:27380]	0.00101248	-1.3634
143282	FGFBP3	fibroblast growth factor binding protein 3 [Source:HGNC Symbol;Acc:HGNC:23428]	0.00102556	1.22599
344558	SH3RF3	SH3 domain containing ring finger 3 [Source:HGNC Symbol;Acc:HGNC:24699]	0.00106432	1.8337
529	ATP6V1E1	ATPase H+ transporting V1 subunit E1 [Source:HGNC Symbol;Acc:HGNC:857]	0.00107101	-1.16561
56341	PRMT8	protein arginine methyltransferase 8 [Source:HGNC Symbol;Acc:HGNC:5188]	0.00108901	-1.74178
6605	SMARCE1	SWI/SNF related, matrix associated, actin dependent regulator of chromatin, subfamily e, member 1 [Source:HGNC Symbol;Acc:HGNC:11109]	0.00109052	-1.13199
11103	KRR1	KRR1, small subunit processome component homolog [Source:HGNC Symbol;Acc:HGNC:5176]	0.00110973	-1.18163
288	ANK3	ankyrin 3 [Source:HGNC Symbol;Acc:HGNC:494]	0.00111693	-1.1968
5800	PTPRO	protein tyrosine phosphatase, receptor type O [Source:HGNC Symbol;Acc:HGNC:9678]	0.00111719	1.52602
11145	PLA2G16	phospholipase A2 group XVI [Source:HGNC Symbol;Acc:HGNC:17825]	0.00112165	-1.58229
92745	SLC38A5	solute carrier family 38 member 5 [Source:HGNC Symbol;Acc:HGNC:18070]	0.00114995	-1.83368
4714	NDUFB8	NADH:ubiquinone oxidoreductase subunit B8 [Source:HGNC Symbol;Acc:HGNC:7703]	0.00115674	-1.16857
1750	DLX6	distal-less homeobox 6 [Source:HGNC Symbol;Acc:HGNC:2919]	0.00116735	-1.26265
10487	CAP1	cyclase associated actin cytoskeleton regulatory protein 1 [Source:HGNC Symbol;Acc:HGNC:20040]	0.00119352	-1.14932
64743	WDR13	WD repeat domain 13 [Source:HGNC Symbol;Acc:HGNC:14352]	0.0012072	-1.18387
1337	COX6A1	cytochrome c oxidase subunit 6A1 [Source:HGNC Symbol;Acc:HGNC:2277]	0.00125278	-1.15303
1464	CSPG4	chondroitin sulfate proteoglycan 4 [Source:HGNC Symbol;Acc:HGNC:2466]	0.00129525	-1.40903
135138	PACRG	parkin coregulated [Source:HGNC Symbol;Acc:HGNC:19152]	0.001309	-1.63154
53616	ADAM22	ADAM metallopeptidase domain 22 [Source:HGNC Symbol;Acc:HGNC:201]	0.001347	1.19951
8905	AP1S2	adaptor related protein complex 1 sigma 2 subunit [Source:HGNC Symbol;Acc:HGNC:560]	0.00135451	-1.14167
84709	MGARP	mitochondria localized glutamic acid rich protein [Source:HGNC Symbol;Acc:HGNC:29969]	0.00135869	-1.77422
127262	TPRG1L	tumor protein p63 regulated 1 like [Source:HGNC Symbol;Acc:HGNC:27007]	0.00135944	1.21202
539	ATP5O	ATP synthase, H+ transporting, mitochondrial F1 complex, O subunit [Source:HGNC Symbol;Acc:HGNC:850]	0.00135944	-1.14374
122553	TRAPPC6B	trafficking protein particle complex 6B [Source:HGNC Symbol;Acc:HGNC:23066]	0.00137949	-1.21157
9315	NREP	neuronal regeneration related protein [Source:HGNC Symbol;Acc:HGNC:16834]	0.00138687	1.17817
4257	MGST1	microsomal glutathione S-transferase 1 [Source:HGNC Symbol;Acc:HGNC:7061]	0.00140945	-1.39138
9528	TMEM59	transmembrane protein 59 [Source:HGNC Symbol;Acc:HGNC:1239]	0.00143793	-1.15993
84851	TRIM52	tripartite motif containing 52 [Source:HGNC Symbol;Acc:HGNC:19024]	0.00144629	1.23031
54212	SNTG1	syntrophin gamma 1 [Source:HGNC Symbol;Acc:HGNC:13740]	0.00144677	-1.81503
5271	SERPINB8	serpin family B member 8 [Source:HGNC Symbol;Acc:HGNC:8952]	0.00147546	-1.41682
51465	UBE2J1	ubiquitin conjugating enzyme E2 J1 [Source:HGNC Symbol;Acc:HGNC:17598]	0.00147724	-1.15078
9480	ONECUT2	one cut homeobox 2 [Source:HGNC Symbol;Acc:HGNC:8139]	0.00147757	1.35814
1778	DYNC1H1	dynein cytoplasmic 1 heavy chain 1 [Source:HGNC Symbol;Acc:HGNC:2961]	0.00148337	1.12511
51643	TMBIM4	transmembrane BAX inhibitor motif containing 4 [Source:HGNC Symbol;Acc:HGNC:24257]	0.00148546	-1.23453
2917	GRM7	glutamate metabotropic receptor 7 [Source:HGNC Symbol;Acc:HGNC:4599]	0.00150258	-1.6854
6500	SKP1	S-phase kinase associated protein 1 [Source:HGNC Symbol;Acc:HGNC:10899]	0.00150424	-1.14011
9731	CEP104	centrosomal protein 104 [Source:HGNC Symbol;Acc:HGNC:24866]	0.00150457	1.22867
10659	CELF2	CUGBP Elav-like family member 2 [Source:HGNC Symbol;Acc:HGNC:2550]	0.0015402	-1.16316
54869	EPS8L1	EPS8 like 1 [Source:HGNC Symbol;Acc:HGNC:21295]	0.00158699	1.31317
51566	ARMCX3	armadillo repeat containing, X-linked 3 [Source:HGNC Symbol;Acc:HGNC:24065]	0.00160504	1.15549
254102	EHBP1L1	EH domain binding protein 1 like 1 [Source:HGNC Symbol;Acc:HGNC:30682]	0.001626	-1.44949
391723	HELT	helt bHLH transcription factor [Source:HGNC Symbol;Acc:HGNC:33783]	0.00166192	1.60458
140710	SOGA1	suppressor of glucose, autophagy associated 1 [Source:HGNC Symbol;Acc:HGNC:16111]	0.00167333	1.15082
1340	COX6B1	cytochrome c oxidase subunit 6B1 [Source:HGNC Symbol;Acc:HGNC:2280]	0.00168098	-1.15311
7773	ZNF230	zinc finger protein 230 [Source:HGNC Symbol;Acc:HGNC:13024]	0.00170968	1.359
2072	ERCC4	ERCC excision repair 4, endonuclease catalytic subunit [Source:HGNC Symbol;Acc:HGNC:3436]	0.00172119	1.22269
127687	C1orf122	chromosome 1 open reading frame 122 [Source:HGNC Symbol;Acc:HGNC:24789]	0.00173991	-1.19987
950	SCARB2	scavenger receptor class B member 2 [Source:HGNC Symbol;Acc:HGNC:1665]	0.00174702	-1.1551
81533	ITFG1	integrin alpha FG-GAP repeat containing 1 [Source:HGNC Symbol;Acc:HGNC:30697]	0.00177866	-1.15494
1427	CRYGS	crystallin gamma S [Source:HGNC Symbol;Acc:HGNC:2417]	0.00183296	1.47186
2054	STX2	syntaxin 2 [Source:HGNC Symbol;Acc:HGNC:3403]	0.00185228	-1.17071
8202	NCOA3	nuclear receptor coactivator 3 [Source:HGNC Symbol;Acc:HGNC:7670]	0.0018546	1.17204
23510	KCTD2	potassium channel tetramerization domain containing 2 [Source:HGNC Symbol;Acc:HGNC:21294]	0.00185693	-1.14984
8224	SYN3	synapsin III [Source:HGNC Symbol;Acc:HGNC:11496]	0.00187779	-1.46042
115908	CTHRC1	collagen triple helix repeat containing 1 [Source:HGNC Symbol;Acc:HGNC:18831]	0.00188863	-1.78732
56245	C21orf62	chromosome 21 open reading frame 62 [Source:HGNC Symbol;Acc:HGNC:1305]	0.0018891	1.58439
201191	SAMD14	sterile alpha motif domain containing 14 [Source:HGNC Symbol;Acc:HGNC:27312]	0.00189399	-1.14801
28962	OSTM1	osteopetrosis associated transmembrane protein 1 [Source:HGNC Symbol;Acc:HGNC:21652]	0.00190948	-1.19171
5570	PKIB	cAMP-dependent protein kinase inhibitor beta [Source:HGNC Symbol;Acc:HGNC:9018]	0.00192355	1.19931
826	CAPNS1	calpain small subunit 1 [Source:HGNC Symbol;Acc:HGNC:1481]	0.00193146	-1.14244
3670	ISL1	ISL LIM homeobox 1 [Source:HGNC Symbol;Acc:HGNC:6132]	0.00194072	1.33739
2778	GNAS	GNAS complex locus [Source:HGNC Symbol;Acc:HGNC:4392]	0.00195067	1.1267
51170	HSD17B11	hydroxysteroid 17-beta dehydrogenase 11 [Source:HGNC Symbol;Acc:HGNC:22960]	0.00198311	-1.36391
10602	CDC42EP3	CDC42 effector protein 3 [Source:HGNC Symbol;Acc:HGNC:16943]	0.00200275	-1.18146
8816	DCAF5	DDB1 and CUL4 associated factor 5 [Source:HGNC Symbol;Acc:HGNC:20224]	0.0020122	1.13699
7248	TSC1	TSC complex subunit 1 [Source:HGNC Symbol;Acc:HGNC:12362]	0.00201891	1.15414
83892	KCTD10	potassium channel tetramerization domain containing 10 [Source:HGNC Symbol;Acc:HGNC:23236]	0.0020481	-1.14832
23332	CLASP1	cytoplasmic linker associated protein 1 [Source:HGNC Symbol;Acc:HGNC:17088]	0.0020973	1.1279
1745	DLX1	distal-less homeobox 1 [Source:HGNC Symbol;Acc:HGNC:2914]	0.00211189	1.15869
26053	AUTS2	AUTS2, activator of transcription and developmental regulator [Source:HGNC Symbol;Acc:HGNC:14262]	0.00211455	1.17916
6235	RPS29	ribosomal protein S29 [Source:HGNC Symbol;Acc:HGNC:10419]	0.00212174	-1.15734
57567	ZNF319	zinc finger protein 319 [Source:HGNC Symbol;Acc:HGNC:13644]	0.00212578	1.23842
145748	LYSMD4	LysM domain containing 4 [Source:HGNC Symbol;Acc:HGNC:26571]	0.00213462	1.22139
2885	GRB2	growth factor receptor bound protein 2 [Source:HGNC Symbol;Acc:HGNC:4566]	0.00220186	-1.15093
7903	ST8SIA4	ST8 alpha-N-acetyl-neuraminide alpha-2,8-sialyltransferase 4 [Source:HGNC Symbol;Acc:HGNC:10871]	0.00226319	1.28779
5119	CHMP1A	charged multivesicular body protein 1A [Source:HGNC Symbol;Acc:HGNC:8740]	0.00229166	-1.14617
160	AP2A1	adaptor related protein complex 2 alpha 1 subunit [Source:HGNC Symbol;Acc:HGNC:561]	0.00230259	1.14513
9847	C2CD5	C2 calcium dependent domain containing 5 [Source:HGNC Symbol;Acc:HGNC:29062]	0.00233009	1.15494
10777	ARPP21	cAMP regulated phosphoprotein 21 [Source:HGNC Symbol;Acc:HGNC:16968]	0.00234246	-1.58602
1452	CSNK1A1	casein kinase 1 alpha 1 [Source:HGNC Symbol;Acc:HGNC:2451]	0.00235318	-1.11991
51291	GMIP	GEM interacting protein [Source:HGNC Symbol;Acc:HGNC:24852]	0.00239006	1.2676
57232	ZNF630	zinc finger protein 630 [Source:HGNC Symbol;Acc:HGNC:28855]	0.00242009	1.45903
1183	CLCN4	chloride voltage-gated channel 4 [Source:HGNC Symbol;Acc:HGNC:2022]	0.00243894	-1.19434
123803	NTAN1	N-terminal asparagine amidase [Source:HGNC Symbol;Acc:HGNC:29909]	0.00244585	-1.25231
79827	CLMP	CXADR like membrane protein [Source:HGNC Symbol;Acc:HGNC:24039]	0.00245381	-1.67291
953	ENTPD1	ectonucleoside triphosphate diphosphohydrolase 1 [Source:HGNC Symbol;Acc:HGNC:3363]	0.0024578	1.29817
10815	CPLX1	complexin 1 [Source:HGNC Symbol;Acc:HGNC:2309]	0.00248713	-1.5121
10079	ATP9A	ATPase phospholipid transporting 9A (putative) [Source:HGNC Symbol;Acc:HGNC:13540]	0.00255428	-1.13852
23254	KAZN	kazrin, periplakin interacting protein [Source:HGNC Symbol;Acc:HGNC:29173]	0.00256892	-1.21159
533	ATP6V0B	ATPase H+ transporting V0 subunit b [Source:HGNC Symbol;Acc:HGNC:861]	0.00261903	-1.16652
55888	ZKSCAN7	zinc finger with KRAB and SCAN domains 7 [Source:HGNC Symbol;Acc:HGNC:12955]	0.00262077	1.21256
6326	SCN2A	sodium voltage-gated channel alpha subunit 2 [Source:HGNC Symbol;Acc:HGNC:10588]	0.00263159	-1.36165
9797	TATDN2	TatD DNase domain containing 2 [Source:HGNC Symbol;Acc:HGNC:28988]	0.0026385	-1.15842
10922	FASTK	Fas activated serine/threonine kinase [Source:HGNC Symbol;Acc:HGNC:24676]	0.00265088	1.2045
23645	PPP1R15A	protein phosphatase 1 regulatory subunit 15A [Source:HGNC Symbol;Acc:HGNC:14375]	0.00266229	-1.16486
1879	EBF1	early B-cell factor 1 [Source:HGNC Symbol;Acc:HGNC:3126]	0.00267214	-1.42341
163882	CNST	consortin, connexin sorting protein [Source:HGNC Symbol;Acc:HGNC:26486]	0.00267288	1.20384
55578	SUPT20H	SPT20 homolog, SAGA complex component [Source:HGNC Symbol;Acc:HGNC:20596]	0.00269693	1.14602
9462	RASAL2	RAS protein activator like 2 [Source:HGNC Symbol;Acc:HGNC:9874]	0.00269702	1.1493
23542	MAPK8IP2	mitogen-activated protein kinase 8 interacting protein 2 [Source:HGNC Symbol;Acc:HGNC:6883]	0.00269702	1.15907
11023	VAX1	ventral anterior homeobox 1 [Source:HGNC Symbol;Acc:HGNC:12660]	0.002726	-1.26323
1749	DLX5	distal-less homeobox 5 [Source:HGNC Symbol;Acc:HGNC:2918]	0.00277394	1.15938
92949	ADAMTSL1	ADAMTS like 1 [Source:HGNC Symbol;Acc:HGNC:14632]	0.0027808	-1.47483
79623	GALNT14	polypeptide N-acetylgalactosaminyltransferase 14 [Source:HGNC Symbol;Acc:HGNC:22946]	0.00279842	1.4117
23139	MAST2	microtubule associated serine/threonine kinase 2 [Source:HGNC Symbol;Acc:HGNC:19035]	0.00280519	1.18551
55502	HES6	hes family bHLH transcription factor 6 [Source:HGNC Symbol;Acc:HGNC:18254]	0.00282213	1.40077
284306	ZNF547	zinc finger protein 547 [Source:HGNC Symbol;Acc:HGNC:26432]	0.00282475	1.31051
1185	CLCN6	chloride voltage-gated channel 6 [Source:HGNC Symbol;Acc:HGNC:2024]	0.00282475	1.15703
5000	ORC4	origin recognition complex subunit 4 [Source:HGNC Symbol;Acc:HGNC:8490]	0.00283201	-1.18438
57118	CAMK1D	calcium/calmodulin dependent protein kinase ID [Source:HGNC Symbol;Acc:HGNC:19341]	0.00284115	-1.17596
92017	SNX29	sorting nexin 29 [Source:HGNC Symbol;Acc:HGNC:30542]	0.00284362	1.1654
64412	GZF1	GDNF inducible zinc finger protein 1 [Source:HGNC Symbol;Acc:HGNC:15808]	0.00293751	1.18731
11235	PDCD10	programmed cell death 10 [Source:HGNC Symbol;Acc:HGNC:8761]	0.00294781	-1.20045
6595	SMARCA2	SWI/SNF related, matrix associated, actin dependent regulator of chromatin, subfamily a, member 2 [Source:HGNC Symbol;Acc:HGNC:11098]	0.00303884	-1.30193
1620	BRINP1	BMP/retinoic acid inducible neural specific 1 [Source:HGNC Symbol;Acc:HGNC:2687]	0.00306328	-1.36574
51604	PIGT	phosphatidylinositol glycan anchor biosynthesis class T [Source:HGNC Symbol;Acc:HGNC:14938]	0.00307271	-1.18302
51706	CYB5R1	cytochrome b5 reductase 1 [Source:HGNC Symbol;Acc:HGNC:13397]	0.0030982	-1.21538
84455	EFCAB7	EF-hand calcium binding domain 7 [Source:HGNC Symbol;Acc:HGNC:29379]	0.00313132	1.23924
1936	EEF1D	eukaryotic translation elongation factor 1 delta [Source:HGNC Symbol;Acc:HGNC:3211]	0.00313554	-1.14436
26974	ZNF285	zinc finger protein 285 [Source:HGNC Symbol;Acc:HGNC:13079]	0.00313554	1.26471
5371	PML	promyelocytic leukemia [Source:HGNC Symbol;Acc:HGNC:9113]	0.0032282	1.24292
51141	INSIG2	insulin induced gene 2 [Source:HGNC Symbol;Acc:HGNC:20452]	0.0032484	1.21561
2353	FOS	Fos proto-oncogene, AP-1 transcription factor subunit [Source:HGNC Symbol;Acc:HGNC:3796]	0.00326946	-1.43169
5662	PSD	pleckstrin and Sec7 domain containing [Source:HGNC Symbol;Acc:HGNC:9507]	0.00329652	1.19154
29993	PACSIN1	protein kinase C and casein kinase substrate in neurons 1 [Source:HGNC Symbol;Acc:HGNC:8570]	0.0033059	1.39967
1775	DNASE1L2	deoxyribonuclease 1 like 2 [Source:HGNC Symbol;Acc:HGNC:2958]	0.00333316	1.6864
5701	PSMC2	proteasome 26S subunit, ATPase 2 [Source:HGNC Symbol;Acc:HGNC:9548]	0.0033385	-1.14927
55743	CHFR	checkpoint with forkhead and ring finger domains [Source:HGNC Symbol;Acc:HGNC:20455]	0.00333949	-1.16819
9752	PCDHA9	protocadherin alpha 9 [Source:HGNC Symbol;Acc:HGNC:8675]	0.00334001	-1.16921
4745	NELL1	neural EGFL like 1 [Source:HGNC Symbol;Acc:HGNC:7750]	0.00335942	-1.66718
3163	HMOX2	heme oxygenase 2 [Source:HGNC Symbol;Acc:HGNC:5014]	0.00337415	-1.23146
55607	PPP1R9A	protein phosphatase 1 regulatory subunit 9A [Source:HGNC Symbol;Acc:HGNC:14946]	0.00337555	1.16339
92162	TMEM88	transmembrane protein 88 [Source:HGNC Symbol;Acc:HGNC:32371]	0.00338328	-1.49912
2517	FUCA1	alpha-L-fucosidase 1 [Source:HGNC Symbol;Acc:HGNC:4006]	0.00339915	-1.31594
81617	CAB39L	calcium binding protein 39 like [Source:HGNC Symbol;Acc:HGNC:20290]	0.00341069	-1.19494
4035	LRP1	LDL receptor related protein 1 [Source:HGNC Symbol;Acc:HGNC:6692]	0.0034303	-1.15212
400	ARL1	ADP ribosylation factor like GTPase 1 [Source:HGNC Symbol;Acc:HGNC:692]	0.00343225	-1.16838
9452	ITM2A	integral membrane protein 2A [Source:HGNC Symbol;Acc:HGNC:6173]	0.00347516	-1.57232
5936	RBM4	RNA binding motif protein 4 [Source:HGNC Symbol;Acc:HGNC:9901]	0.003558	1.13288
94241	TP53INP1	tumor protein p53 inducible nuclear protein 1 [Source:HGNC Symbol;Acc:HGNC:18022]	0.00358358	1.14098
81847	RNF146	ring finger protein 146 [Source:HGNC Symbol;Acc:HGNC:21336]	0.00363492	1.14105
1445	CSK	C-terminal Src kinase [Source:HGNC Symbol;Acc:HGNC:2444]	0.00365567	1.15884
125206	SLC5A10	solute carrier family 5 member 10 [Source:HGNC Symbol;Acc:HGNC:23155]	0.00368091	-1.67961
633	BGN	biglycan [Source:HGNC Symbol;Acc:HGNC:1044]	0.00368214	-1.67162
83752	LONP2	lon peptidase 2, peroxisomal [Source:HGNC Symbol;Acc:HGNC:20598]	0.00374633	1.1332
9266	CYTH2	cytohesin 2 [Source:HGNC Symbol;Acc:HGNC:9502]	0.0037999	1.13457
2571	GAD1	glutamate decarboxylase 1 [Source:HGNC Symbol;Acc:HGNC:4092]	0.00380337	1.20667
54497	HEATR5B	HEAT repeat containing 5B [Source:HGNC Symbol;Acc:HGNC:29273]	0.00382207	1.14926
222962	SLC29A4	solute carrier family 29 member 4 [Source:HGNC Symbol;Acc:HGNC:23097]	0.00384465	-1.16969
285613	RELL2	RELT like 2 [Source:HGNC Symbol;Acc:HGNC:26902]	0.00386387	-1.2664
6045	RNF2	ring finger protein 2 [Source:HGNC Symbol;Acc:HGNC:10061]	0.00388858	-1.15595
9846	GAB2	GRB2 associated binding protein 2 [Source:HGNC Symbol;Acc:HGNC:14458]	0.00389292	-1.14801
23017	FAIM2	Fas apoptotic inhibitory molecule 2 [Source:HGNC Symbol;Acc:HGNC:17067]	0.00393553	-1.24543
89953	KLC4	kinesin light chain 4 [Source:HGNC Symbol;Acc:HGNC:21624]	0.00395539	1.15287
203260	CCDC107	coiled-coil domain containing 107 [Source:HGNC Symbol;Acc:HGNC:28465]	0.00395557	-1.2497
145853	C15orf61	chromosome 15 open reading frame 61 [Source:HGNC Symbol;Acc:HGNC:34453]	0.00397925	1.31202
91975	ZNF300	zinc finger protein 300 [Source:HGNC Symbol;Acc:HGNC:13091]	0.00398828	-1.64351
5715	PSMD9	proteasome 26S subunit, non-ATPase 9 [Source:HGNC Symbol;Acc:HGNC:9567]	0.00403236	-1.18659
121274	ZNF641	zinc finger protein 641 [Source:HGNC Symbol;Acc:HGNC:31834]	0.00405155	1.18584
4122	MAN2A2	mannosidase alpha class 2A member 2 [Source:HGNC Symbol;Acc:HGNC:6825]	0.00406293	1.15318
2852	GPER1	G protein-coupled estrogen receptor 1 [Source:HGNC Symbol;Acc:HGNC:4485]	0.00413838	-1.70443
7337	UBE3A	ubiquitin protein ligase E3A [Source:HGNC Symbol;Acc:HGNC:12496]	0.00417836	1.13122
84440	RAB11FIP4	RAB11 family interacting protein 4 [Source:HGNC Symbol;Acc:HGNC:30267]	0.00423194	-1.16653
91875	TTC5	tetratricopeptide repeat domain 5 [Source:HGNC Symbol;Acc:HGNC:19274]	0.00424968	1.16373
91012	CERS5	ceramide synthase 5 [Source:HGNC Symbol;Acc:HGNC:23749]	0.00427086	-1.16339
11255	HRH3	histamine receptor H3 [Source:HGNC Symbol;Acc:HGNC:5184]	0.00431265	1.42585
5495	PPM1B	protein phosphatase, Mg2+/Mn2+ dependent 1B [Source:HGNC Symbol;Acc:HGNC:9276]	0.00432736	1.143
9811	CTIF	cap binding complex dependent translation initiation factor [Source:HGNC Symbol;Acc:HGNC:23925]	0.00435037	-1.1375
79720	VPS37B	VPS37B, ESCRT-I subunit [Source:HGNC Symbol;Acc:HGNC:25754]	0.00436453	1.13474
23053	ZSWIM8	zinc finger SWIM-type containing 8 [Source:HGNC Symbol;Acc:HGNC:23528]	0.0044188	1.15024
7100	TLR5	toll like receptor 5 [Source:HGNC Symbol;Acc:HGNC:11851]	0.00442525	1.7087
6328	SCN3A	sodium voltage-gated channel alpha subunit 3 [Source:HGNC Symbol;Acc:HGNC:10590]	0.00443133	1.20638
7732	RNF112	ring finger protein 112 [Source:HGNC Symbol;Acc:HGNC:12968]	0.00445419	-1.35461
345630	FBLL1	fibrillarin like 1 [Source:HGNC Symbol;Acc:HGNC:35458]	0.00451366	-1.27504
57575	PCDH10	protocadherin 10 [Source:HGNC Symbol;Acc:HGNC:13404]	0.00451588	-1.22384
54806	AHI1	Abelson helper integration site 1 [Source:HGNC Symbol;Acc:HGNC:21575]	0.00452912	1.18762
55698	RADIL	Rap associating with DIL domain [Source:HGNC Symbol;Acc:HGNC:22226]	0.00456948	1.24851
280	AMY2B	amylase, alpha 2B (pancreatic) [Source:HGNC Symbol;Acc:HGNC:478]	0.00464413	1.26777
57474	ZNF490	zinc finger protein 490 [Source:HGNC Symbol;Acc:HGNC:23705]	0.00469384	1.35638
26010	SPATS2L	spermatogenesis associated serine rich 2 like [Source:HGNC Symbol;Acc:HGNC:24574]	0.00471513	-1.26449
54543	TOMM7	translocase of outer mitochondrial membrane 7 [Source:HGNC Symbol;Acc:HGNC:21648]	0.00472197	-1.15575
199221	DZIP1L	DAZ interacting zinc finger protein 1 like [Source:HGNC Symbol;Acc:HGNC:26551]	0.00474362	1.28195
130026	ICA1L	islet cell autoantigen 1 like [Source:HGNC Symbol;Acc:HGNC:14442]	0.00474857	-1.21809
377	ARF3	ADP ribosylation factor 3 [Source:HGNC Symbol;Acc:HGNC:654]	0.00475727	-1.12615
29789	OLA1	Obg like ATPase 1 [Source:HGNC Symbol;Acc:HGNC:28833]	0.00478047	-1.14248
1123	CHN1	chimerin 1 [Source:HGNC Symbol;Acc:HGNC:1943]	0.00486022	1.15085
79875	THSD4	thrombospondin type 1 domain containing 4 [Source:HGNC Symbol;Acc:HGNC:25835]	0.00486813	-1.21202
10966	RAB40B	RAB40B, member RAS oncogene family [Source:HGNC Symbol;Acc:HGNC:18284]	0.00489854	-1.27048
113091	PTH2	parathyroid hormone 2 [Source:HGNC Symbol;Acc:HGNC:30828]	0.00491516	1.59655
22927	HABP4	hyaluronan binding protein 4 [Source:HGNC Symbol;Acc:HGNC:17062]	0.00493195	-1.17601
51660	MPC1	mitochondrial pyruvate carrier 1 [Source:HGNC Symbol;Acc:HGNC:21606]	0.00493629	-1.21409
283219	KCTD21	potassium channel tetramerization domain containing 21 [Source:HGNC Symbol;Acc:HGNC:27452]	0.00493961	1.30308
152217	NCBP2-AS2	NCBP2 antisense RNA 2 (head to head) [Source:HGNC Symbol;Acc:HGNC:25121]	0.00494934	-1.21918
6237	RRAS	RAS related [Source:HGNC Symbol;Acc:HGNC:10447]	0.00502314	-1.41157
2824	GPM6B	glycoprotein M6B [Source:HGNC Symbol;Acc:HGNC:4461]	0.00502628	-1.12226
79699	ZYG11B	zyg-11 family member B, cell cycle regulator [Source:HGNC Symbol;Acc:HGNC:25820]	0.0050441	1.1608
352954	GATS	GATS, stromal antigen 3 opposite strand [Source:HGNC Symbol;Acc:HGNC:29954]	0.00504775	-1.1488
50650	ARHGEF3	Rho guanine nucleotide exchange factor 3 [Source:HGNC Symbol;Acc:HGNC:683]	0.00505775	-1.32867
1174	AP1S1	adaptor related protein complex 1 sigma 1 subunit [Source:HGNC Symbol;Acc:HGNC:559]	0.00512557	-1.14926
2086	ERV3-1	endogenous retrovirus group 3 member 1, envelope [Source:HGNC Symbol;Acc:HGNC:3454]	0.00513894	1.14666
5602	MAPK10	mitogen-activated protein kinase 10 [Source:HGNC Symbol;Acc:HGNC:6872]	0.00517552	1.14736
79178	THTPA	thiamine triphosphatase [Source:HGNC Symbol;Acc:HGNC:18987]	0.0052373	1.16985
4062	LY6H	lymphocyte antigen 6 family member H [Source:HGNC Symbol;Acc:HGNC:6728]	0.00529503	-1.21158
152940	C4orf45	chromosome 4 open reading frame 45 [Source:HGNC Symbol;Acc:HGNC:26342]	0.00530048	-1.66694
4696	NDUFA3	NADH:ubiquinone oxidoreductase subunit A3 [Source:HGNC Symbol;Acc:HGNC:7686]	0.00544353	-1.17643
833	CARS	cysteinyl-tRNA synthetase [Source:HGNC Symbol;Acc:HGNC:1493]	0.00544353	-1.13934
56851	EMC7	ER membrane protein complex subunit 7 [Source:HGNC Symbol;Acc:HGNC:24301]	0.00553869	-1.1878
51251	NT5C3A	5'-nucleotidase, cytosolic IIIA [Source:HGNC Symbol;Acc:HGNC:17820]	0.00556928	-1.19155
55967	NDUFA12	NADH:ubiquinone oxidoreductase subunit A12 [Source:HGNC Symbol;Acc:HGNC:23987]	0.00559633	-1.1715
64753	CCDC136	coiled-coil domain containing 136 [Source:HGNC Symbol;Acc:HGNC:22225]	0.00560281	1.14962
283870	BRICD5	BRICHOS domain containing 5 [Source:HGNC Symbol;Acc:HGNC:28309]	0.00560281	1.27293
5802	PTPRS	protein tyrosine phosphatase, receptor type S [Source:HGNC Symbol;Acc:HGNC:9681]	0.00580455	1.13441
199731	CADM4	cell adhesion molecule 4 [Source:HGNC Symbol;Acc:HGNC:30825]	0.00580455	-1.1179
387763	C11orf96	chromosome 11 open reading frame 96 [Source:HGNC Symbol;Acc:HGNC:38675]	0.0058051	-1.31833
256281	NUDT14	nudix hydrolase 14 [Source:HGNC Symbol;Acc:HGNC:20141]	0.00582969	-1.31325
90293	KLHL13	kelch like family member 13 [Source:HGNC Symbol;Acc:HGNC:22931]	0.00583865	-1.27949
57688	ZSWIM6	zinc finger SWIM-type containing 6 [Source:HGNC Symbol;Acc:HGNC:29316]	0.00607509	1.14429
26258	BLOC1S6	biogenesis of lysosomal organelles complex 1 subunit 6 [Source:HGNC Symbol;Acc:HGNC:8549]	0.00612606	-1.14177
440	ASNS	asparagine synthetase (glutamine-hydrolyzing) [Source:HGNC Symbol;Acc:HGNC:753]	0.00613684	1.19543
54360	CYTL1	cytokine like 1 [Source:HGNC Symbol;Acc:HGNC:24435]	0.00613923	-1.66069
10038	PARP2	poly(ADP-ribose) polymerase 2 [Source:HGNC Symbol;Acc:HGNC:272]	0.00614718	1.16097
54952	TRNAU1AP	tRNA selenocysteine 1 associated protein 1 [Source:HGNC Symbol;Acc:HGNC:30813]	0.0061627	-1.18496
23405	DICER1	dicer 1, ribonuclease III [Source:HGNC Symbol;Acc:HGNC:17098]	0.00620977	1.11477
9905	SGSM2	small G protein signaling modulator 2 [Source:HGNC Symbol;Acc:HGNC:29026]	0.00625916	1.13291
63916	ELMO2	engulfment and cell motility 2 [Source:HGNC Symbol;Acc:HGNC:17233]	0.00632672	1.14146
9334	B4GALT5	beta-1,4-galactosyltransferase 5 [Source:HGNC Symbol;Acc:HGNC:928]	0.0063308	-1.13024
27164	SALL3	spalt like transcription factor 3 [Source:HGNC Symbol;Acc:HGNC:10527]	0.00637275	1.18282
7355	SLC35A2	solute carrier family 35 member A2 [Source:HGNC Symbol;Acc:HGNC:11022]	0.00640351	-1.18467
64319	FBRS	fibrosin [Source:HGNC Symbol;Acc:HGNC:20442]	0.00643206	1.14846
56124	PCDHB12	protocadherin beta 12 [Source:HGNC Symbol;Acc:HGNC:8683]	0.00645607	1.53607
104	ADARB1	adenosine deaminase, RNA specific B1 [Source:HGNC Symbol;Acc:HGNC:226]	0.00646557	1.20881
146760	RTN4RL1	reticulon 4 receptor like 1 [Source:HGNC Symbol;Acc:HGNC:21329]	0.00650249	1.33274
11244	ZHX1	zinc fingers and homeoboxes 1 [Source:HGNC Symbol;Acc:HGNC:12871]	0.00650395	1.16271
161779	PGBD4	piggyBac transposable element derived 4 [Source:HGNC Symbol;Acc:HGNC:19401]	0.00655091	1.34235
5590	PRKCZ	protein kinase C zeta [Source:HGNC Symbol;Acc:HGNC:9412]	0.00656205	-1.16839
85476	GFM1	G elongation factor mitochondrial 1 [Source:HGNC Symbol;Acc:HGNC:13780]	0.00659342	-1.15164
57335	ZNF286A	zinc finger protein 286A [Source:HGNC Symbol;Acc:HGNC:13501]	0.00661212	1.14743
80213	TM2D3	TM2 domain containing 3 [Source:HGNC Symbol;Acc:HGNC:24128]	0.00670429	1.16691
84684	INSM2	INSM transcriptional repressor 2 [Source:HGNC Symbol;Acc:HGNC:17539]	0.00679362	-1.46643
4084	MXD1	MAX dimerization protein 1 [Source:HGNC Symbol;Acc:HGNC:6761]	0.00687239	1.16886
11069	RAPGEF4	Rap guanine nucleotide exchange factor 4 [Source:HGNC Symbol;Acc:HGNC:16626]	0.00695922	1.44606
56145	PCDHA3	protocadherin alpha 3 [Source:HGNC Symbol;Acc:HGNC:8669]	0.00696647	-1.15266
148103	ZNF599	zinc finger protein 599 [Source:HGNC Symbol;Acc:HGNC:26408]	0.00698504	1.26228
475	ATOX1	antioxidant 1 copper chaperone [Source:HGNC Symbol;Acc:HGNC:798]	0.00698717	-1.19957
1374	CPT1A	carnitine palmitoyltransferase 1A [Source:HGNC Symbol;Acc:HGNC:2328]	0.00700976	-1.3095
139065	SLITRK4	SLIT and NTRK like family member 4 [Source:HGNC Symbol;Acc:HGNC:23502]	0.0070876	1.24238
4758	NEU1	neuraminidase 1 [Source:HGNC Symbol;Acc:HGNC:7758]	0.00711055	1.19297
6253	RTN2	reticulon 2 [Source:HGNC Symbol;Acc:HGNC:10468]	0.00712108	1.16958
6714	SRC	SRC proto-oncogene, non-receptor tyrosine kinase [Source:HGNC Symbol;Acc:HGNC:11283]	0.00719464	-1.13615
2947	GSTM3	glutathione S-transferase mu 3 [Source:HGNC Symbol;Acc:HGNC:4635]	0.00738894	-1.18117
7016	TESK1	testis-specific kinase 1 [Source:HGNC Symbol;Acc:HGNC:11731]	0.00751656	1.17425
9908	G3BP2	G3BP stress granule assembly factor 2 [Source:HGNC Symbol;Acc:HGNC:30291]	0.00754184	-1.12418
285671	RNF180	ring finger protein 180 [Source:HGNC Symbol;Acc:HGNC:27752]	0.00757063	-1.32421
129684	CNTNAP5	contactin associated protein like 5 [Source:HGNC Symbol;Acc:HGNC:18748]	0.00757413	1.24863
55450	CAMK2N1	calcium/calmodulin dependent protein kinase II inhibitor 1 [Source:HGNC Symbol;Acc:HGNC:24190]	0.00762908	1.18163
9813	EFCAB14	EF-hand calcium binding domain 14 [Source:HGNC Symbol;Acc:HGNC:29051]	0.00764863	1.14779
55288	RHOT1	ras homolog family member T1 [Source:HGNC Symbol;Acc:HGNC:21168]	0.00770418	1.14043
8649	LAMTOR3	late endosomal/lysosomal adaptor, MAPK and MTOR activator 3 [Source:HGNC Symbol;Acc:HGNC:15606]	0.00776856	-1.14454
345557	PLCXD3	phosphatidylinositol specific phospholipase C X domain containing 3 [Source:HGNC Symbol;Acc:HGNC:31822]	0.00781919	-1.54234
64149	C17orf75	chromosome 17 open reading frame 75 [Source:HGNC Symbol;Acc:HGNC:30173]	0.00786961	-1.15913
7556	ZNF10	zinc finger protein 10 [Source:HGNC Symbol;Acc:HGNC:12879]	0.00795135	-1.19987
5613	PRKX	protein kinase, X-linked [Source:HGNC Symbol;Acc:HGNC:9441]	0.00799869	-1.13308
863	CBFA2T3	CBFA2/RUNX1 translocation partner 3 [Source:HGNC Symbol;Acc:HGNC:1537]	0.00799963	-1.22329
92400	RBM18	RNA binding motif protein 18 [Source:HGNC Symbol;Acc:HGNC:28413]	0.00806761	1.17186
84984	CEP19	centrosomal protein 19 [Source:HGNC Symbol;Acc:HGNC:28209]	0.00807346	1.27024
84259	DCUN1D5	defective in cullin neddylation 1 domain containing 5 [Source:HGNC Symbol;Acc:HGNC:28409]	0.00815619	-1.1751
2048	EPHB2	EPH receptor B2 [Source:HGNC Symbol;Acc:HGNC:3393]	0.00821638	1.11933
284309	ZNF776	zinc finger protein 776 [Source:HGNC Symbol;Acc:HGNC:26765]	0.00822289	-1.14567
23040	MYT1L	myelin transcription factor 1 like [Source:HGNC Symbol;Acc:HGNC:7623]	0.00828558	1.19572
23551	RASD2	RASD family member 2 [Source:HGNC Symbol;Acc:HGNC:18229]	0.00840841	-1.59283
631	BFSP1	beaded filament structural protein 1 [Source:HGNC Symbol;Acc:HGNC:1040]	0.00845031	-1.65291
1998	ELF2	E74 like ETS transcription factor 2 [Source:HGNC Symbol;Acc:HGNC:3317]	0.00850107	1.13526
57700	FAM160B1	family with sequence similarity 160 member B1 [Source:HGNC Symbol;Acc:HGNC:29320]	0.00859828	-1.17065
9001	HAP1	huntingtin associated protein 1 [Source:HGNC Symbol;Acc:HGNC:4812]	0.00861943	1.46491
9500	MAGED1	MAGE family member D1 [Source:HGNC Symbol;Acc:HGNC:6813]	0.0087307	1.10798
3035	HARS	histidyl-tRNA synthetase [Source:HGNC Symbol;Acc:HGNC:4816]	0.00894667	-1.13196
100131801	PET100	PET100 homolog [Source:HGNC Symbol;Acc:HGNC:40038]	0.0091706	-1.16337
23281	MTUS2	microtubule associated scaffold protein 2 [Source:HGNC Symbol;Acc:HGNC:20595]	0.0092029	-1.44456
6613	SUMO2	small ubiquitin-like modifier 2 [Source:HGNC Symbol;Acc:HGNC:11125]	0.00942832	-1.12536
22836	RHOBTB3	Rho related BTB domain containing 3 [Source:HGNC Symbol;Acc:HGNC:18757]	0.00944997	-1.14871
6547	SLC8A3	solute carrier family 8 member A3 [Source:HGNC Symbol;Acc:HGNC:11070]	0.00950524	-1.46543
9077	DIRAS3	DIRAS family GTPase 3 [Source:HGNC Symbol;Acc:HGNC:687]	0.00956642	-1.43673
2241	FER	FER tyrosine kinase [Source:HGNC Symbol;Acc:HGNC:3655]	0.00962872	1.15062
79640	C22orf46	chromosome 22 open reading frame 46 [Source:HGNC Symbol;Acc:HGNC:26294]	0.00964263	1.21462
51400	PPME1	protein phosphatase methylesterase 1 [Source:HGNC Symbol;Acc:HGNC:30178]	0.00973482	1.15312
51294	PCDH12	protocadherin 12 [Source:HGNC Symbol;Acc:HGNC:8657]	0.00977313	1.40281
255919	CNEP1R1	CTD nuclear envelope phosphatase 1 regulatory subunit 1 [Source:HGNC Symbol;Acc:HGNC:26759]	0.00978328	1.21759
57609	DIP2B	disco interacting protein 2 homolog B [Source:HGNC Symbol;Acc:HGNC:29284]	0.00979879	1.12703
4137	MAPT	microtubule associated protein tau [Source:HGNC Symbol;Acc:HGNC:6893]	0.00981699	-1.13744
22872	SEC31A	SEC31 homolog A, COPII coat complex component [Source:HGNC Symbol;Acc:HGNC:17052]	0.00984042	-1.11404
1025	CDK9	cyclin dependent kinase 9 [Source:HGNC Symbol;Acc:HGNC:1780]	0.00991054	1.15654
55662	HIF1AN	hypoxia inducible factor 1 alpha subunit inhibitor [Source:HGNC Symbol;Acc:HGNC:17113]	0.00996276	1.11355
1389	CREBL2	cAMP responsive element binding protein like 2 [Source:HGNC Symbol;Acc:HGNC:2350]	0.00996352	1.1579
2262	GPC5	glypican 5 [Source:HGNC Symbol;Acc:HGNC:4453]	0.0099983	-1.58643
5683	PSMA2	proteasome subunit alpha 2 [Source:HGNC Symbol;Acc:HGNC:9531]	0.0099983	-1.12944

## Sheet: 5. MSN40_Arlotta
entrezID	geneName	description	padj	FC
2170	FABP3	fatty acid binding protein 3 [Source:HGNC Symbol;Acc:HGNC:3557]	9.33493e-124	3.361
4922	NTS	neurotensin [Source:HGNC Symbol;Acc:HGNC:8038]	4.99012e-93	-4.10978
57586	SYT13	synaptotagmin 13 [Source:HGNC Symbol;Acc:HGNC:14962]	8.85913e-87	2.39734
23544	SEZ6L	seizure related 6 homolog like [Source:HGNC Symbol;Acc:HGNC:10763]	6.99184e-79	3.04078
3303	HSPA1A	heat shock protein family A (Hsp70) member 1A [Source:HGNC Symbol;Acc:HGNC:5232]	7.4392e-77	-4.51921
140730	RIMS4	regulating synaptic membrane exocytosis 4 [Source:HGNC Symbol;Acc:HGNC:16183]	9.6043e-62	1.99547
51523	CXXC5	CXXC finger protein 5 [Source:HGNC Symbol;Acc:HGNC:26943]	1.84035e-61	2.3761
1301	COL11A1	collagen type XI alpha 1 chain [Source:HGNC Symbol;Acc:HGNC:2186]	4.6766e-60	-2.38802
10439	OLFM1	olfactomedin 1 [Source:HGNC Symbol;Acc:HGNC:17187]	1.50823e-59	2.15257
5358	PLS3	plastin 3 [Source:HGNC Symbol;Acc:HGNC:9091]	5.02919e-51	-2.08875
794	CALB2	calbindin 2 [Source:HGNC Symbol;Acc:HGNC:1435]	7.12034e-47	-3.59458
2567	GABRG3	gamma-aminobutyric acid type A receptor gamma3 subunit [Source:HGNC Symbol;Acc:HGNC:4088]	1.60125e-44	2.44143
8654	PDE5A	phosphodiesterase 5A [Source:HGNC Symbol;Acc:HGNC:8784]	1.47525e-42	-2.04368
222865	TMEM130	transmembrane protein 130 [Source:HGNC Symbol;Acc:HGNC:25429]	2.73095e-40	2.02953
51560	RAB6B	RAB6B, member RAS oncogene family [Source:HGNC Symbol;Acc:HGNC:14902]	4.49385e-40	1.71699
2556	GABRA3	gamma-aminobutyric acid type A receptor alpha3 subunit [Source:HGNC Symbol;Acc:HGNC:4077]	2.18922e-39	1.86578
81551	STMN4	stathmin 4 [Source:HGNC Symbol;Acc:HGNC:16078]	1.78276e-37	1.95576
6853	SYN1	synapsin I [Source:HGNC Symbol;Acc:HGNC:11494]	2.33117e-36	1.94268
7533	YWHAH	tyrosine 3-monooxygenase/tryptophan 5-monooxygenase activation protein eta [Source:HGNC Symbol;Acc:HGNC:12853]	5.16286e-36	1.68282
5998	RGS3	regulator of G protein signaling 3 [Source:HGNC Symbol;Acc:HGNC:9999]	4.13806e-35	2.06182
3749	KCNC4	potassium voltage-gated channel subfamily C member 4 [Source:HGNC Symbol;Acc:HGNC:6236]	3.20448e-34	2.28598
92737	DNER	delta/notch like EGF repeat containing [Source:HGNC Symbol;Acc:HGNC:24456]	1.36704e-33	1.87137
5325	PLAGL1	PLAG1 like zinc finger 1 [Source:HGNC Symbol;Acc:HGNC:9046]	1.46739e-33	-2.47131
64405	CDH22	cadherin 22 [Source:HGNC Symbol;Acc:HGNC:13251]	4.67936e-32	2.39104
6529	SLC6A1	solute carrier family 6 member 1 [Source:HGNC Symbol;Acc:HGNC:11042]	3.17841e-31	1.74041
2334	AFF2	AF4/FMR2 family member 2 [Source:HGNC Symbol;Acc:HGNC:3776]	1.26655e-30	1.83849
116113	FOXP4	forkhead box P4 [Source:HGNC Symbol;Acc:HGNC:20842]	1.99894e-29	1.71536
8848	TSC22D1	TSC22 domain family member 1 [Source:HGNC Symbol;Acc:HGNC:16826]	6.30532e-29	1.58177
3021	H3F3B	H3 histone family member 3B [Source:HGNC Symbol;Acc:HGNC:4765]	2.14475e-27	1.63557
2571	GAD1	glutamate decarboxylase 1 [Source:HGNC Symbol;Acc:HGNC:4092]	3.61112e-27	1.80005
50863	NTM	neurotrimin [Source:HGNC Symbol;Acc:HGNC:17941]	1.22083e-26	1.78988
140679	SLC32A1	solute carrier family 32 member 1 [Source:HGNC Symbol;Acc:HGNC:11018]	4.35663e-26	1.59627
1114	CHGB	chromogranin B [Source:HGNC Symbol;Acc:HGNC:1930]	2.44052e-25	1.61019
78997	GDAP1L1	ganglioside induced differentiation associated protein 1 like 1 [Source:HGNC Symbol;Acc:HGNC:4213]	1.13186e-24	1.62973
22927	HABP4	hyaluronan binding protein 4 [Source:HGNC Symbol;Acc:HGNC:17062]	1.52064e-24	1.67301
5522	PPP2R2C	protein phosphatase 2 regulatory subunit Bgamma [Source:HGNC Symbol;Acc:HGNC:9306]	2.92286e-24	1.65473
8566	PDXK	pyridoxal kinase [Source:HGNC Symbol;Acc:HGNC:8819]	6.69836e-24	1.54698
9705	ST18	ST18, C2H2C-type zinc finger [Source:HGNC Symbol;Acc:HGNC:18695]	7.05589e-24	-2.77404
57468	SLC12A5	solute carrier family 12 member 5 [Source:HGNC Symbol;Acc:HGNC:13818]	7.16378e-24	1.80357
51339	DACT1	dishevelled binding antagonist of beta catenin 1 [Source:HGNC Symbol;Acc:HGNC:17748]	1.57049e-23	1.5975
8106	PABPN1	poly(A) binding protein nuclear 1 [Source:HGNC Symbol;Acc:HGNC:8565]	3.88386e-23	-1.55255
79971	WLS	wntless Wnt ligand secretion mediator [Source:HGNC Symbol;Acc:HGNC:30238]	1.41388e-22	1.60737
3400	ID4	inhibitor of DNA binding 4, HLH protein [Source:HGNC Symbol;Acc:HGNC:5363]	4.01137e-22	-1.72484
214	ALCAM	activated leukocyte cell adhesion molecule [Source:HGNC Symbol;Acc:HGNC:400]	6.59322e-22	1.94683
23769	FLRT1	fibronectin leucine rich transmembrane protein 1 [Source:HGNC Symbol;Acc:HGNC:3760]	7.29426e-22	1.64769
23406	COTL1	coactosin like F-actin binding protein 1 [Source:HGNC Symbol;Acc:HGNC:18304]	2.20058e-21	1.59708
84966	IGSF21	immunoglobin superfamily member 21 [Source:HGNC Symbol;Acc:HGNC:28246]	1.37664e-20	2.01151
4747	NEFL	neurofilament light [Source:HGNC Symbol;Acc:HGNC:7739]	2.94616e-20	1.66249
1879	EBF1	early B-cell factor 1 [Source:HGNC Symbol;Acc:HGNC:3126]	8.03471e-20	-2.79962
27445	PCLO	piccolo presynaptic cytomatrix protein [Source:HGNC Symbol;Acc:HGNC:13406]	8.35128e-20	1.7945
57460	PPM1H	protein phosphatase, Mg2+/Mn2+ dependent 1H [Source:HGNC Symbol;Acc:HGNC:18583]	1.03122e-19	2.01431
463	ZFHX3	zinc finger homeobox 3 [Source:HGNC Symbol;Acc:HGNC:777]	1.06577e-19	-1.54448
23504	RIMBP2	RIMS binding protein 2 [Source:HGNC Symbol;Acc:HGNC:30339]	1.89469e-19	1.61795
56853	CELF4	CUGBP Elav-like family member 4 [Source:HGNC Symbol;Acc:HGNC:14015]	4.97981e-19	1.52809
28981	IFT81	intraflagellar transport 81 [Source:HGNC Symbol;Acc:HGNC:14313]	9.19129e-19	-1.7283
3098	HK1	hexokinase 1 [Source:HGNC Symbol;Acc:HGNC:4922]	2.99466e-18	1.44944
55964	2003-09-01	septin 3 [Source:HGNC Symbol;Acc:HGNC:10750]	3.54231e-18	1.44706
51361	HOOK1	hook microtubule tethering protein 1 [Source:HGNC Symbol;Acc:HGNC:19884]	8.70168e-18	1.77146
25927	CNRIP1	cannabinoid receptor interacting protein 1 [Source:HGNC Symbol;Acc:HGNC:24546]	1.10556e-17	1.83244
2742	GLRA2	glycine receptor alpha 2 [Source:HGNC Symbol;Acc:HGNC:4327]	7.15628e-17	1.61848
9935	MAFB	MAF bZIP transcription factor B [Source:HGNC Symbol;Acc:HGNC:6408]	7.20388e-17	-2.06403
1826	DSCAM	DS cell adhesion molecule [Source:HGNC Symbol;Acc:HGNC:3039]	1.51128e-16	1.75355
58526	MID1IP1	MID1 interacting protein 1 [Source:HGNC Symbol;Acc:HGNC:20715]	3.13655e-16	1.64108
50515	CHST11	carbohydrate sulfotransferase 11 [Source:HGNC Symbol;Acc:HGNC:17422]	5.25711e-16	1.56509
6428	SRSF3	serine and arginine rich splicing factor 3 [Source:HGNC Symbol;Acc:HGNC:10785]	5.82831e-16	-1.72909
222008	VSTM2A	V-set and transmembrane domain containing 2A [Source:HGNC Symbol;Acc:HGNC:28499]	6.17145e-16	1.54605
9379	NRXN2	neurexin 2 [Source:HGNC Symbol;Acc:HGNC:8009]	7.15529e-16	1.52024
10397	NDRG1	N-myc downstream regulated 1 [Source:HGNC Symbol;Acc:HGNC:7679]	7.90883e-16	1.73949
9480	ONECUT2	one cut homeobox 2 [Source:HGNC Symbol;Acc:HGNC:8139]	9.8005e-16	1.81214
1525	CXADR	CXADR, Ig-like cell adhesion molecule [Source:HGNC Symbol;Acc:HGNC:2559]	2.05649e-15	1.47518
54780	NSMCE4A	NSE4 homolog A, SMC5-SMC6 complex component [Source:HGNC Symbol;Acc:HGNC:25935]	2.21521e-15	-1.7292
10653	SPINT2	serine peptidase inhibitor, Kunitz type 2 [Source:HGNC Symbol;Acc:HGNC:11247]	2.3238e-15	1.54646
9369	NRXN3	neurexin 3 [Source:HGNC Symbol;Acc:HGNC:8010]	2.78775e-15	1.51513
1948	EFNB2	ephrin B2 [Source:HGNC Symbol;Acc:HGNC:3227]	2.79164e-15	-1.52612
8534	CHST1	carbohydrate sulfotransferase 1 [Source:HGNC Symbol;Acc:HGNC:1969]	3.45914e-15	1.62966
5662	PSD	pleckstrin and Sec7 domain containing [Source:HGNC Symbol;Acc:HGNC:9507]	3.88567e-15	1.44987
22983	MAST1	microtubule associated serine/threonine kinase 1 [Source:HGNC Symbol;Acc:HGNC:19034]	4.29466e-15	1.46701
51696	HECA	hdc homolog, cell cycle regulator [Source:HGNC Symbol;Acc:HGNC:21041]	1.71752e-14	1.53846
10512	SEMA3C	semaphorin 3C [Source:HGNC Symbol;Acc:HGNC:10725]	1.90071e-14	-1.74957
105	ADARB2	adenosine deaminase, RNA specific B2 (inactive) [Source:HGNC Symbol;Acc:HGNC:227]	1.97649e-14	1.63578
388	RHOB	ras homolog family member B [Source:HGNC Symbol;Acc:HGNC:668]	2.24368e-14	1.49679
8224	SYN3	synapsin III [Source:HGNC Symbol;Acc:HGNC:11496]	3.8606e-14	1.79201
9910	RABGAP1L	RAB GTPase activating protein 1 like [Source:HGNC Symbol;Acc:HGNC:24663]	5.44175e-14	1.54112
5100	PCDH8	protocadherin 8 [Source:HGNC Symbol;Acc:HGNC:8660]	5.57172e-14	1.7301
57559	STAMBPL1	STAM binding protein like 1 [Source:HGNC Symbol;Acc:HGNC:24105]	1.1017e-13	-2.09264
85397	RGS8	regulator of G protein signaling 8 [Source:HGNC Symbol;Acc:HGNC:16810]	1.25929e-13	1.4944
378	ARF4	ADP ribosylation factor 4 [Source:HGNC Symbol;Acc:HGNC:655]	1.40856e-13	1.57381
4897	NRCAM	neuronal cell adhesion molecule [Source:HGNC Symbol;Acc:HGNC:7994]	1.66858e-13	1.5542
8899	PRPF4B	pre-mRNA processing factor 4B [Source:HGNC Symbol;Acc:HGNC:17346]	2.30736e-13	-1.45111
80731	THSD7B	thrombospondin type 1 domain containing 7B [Source:HGNC Symbol;Acc:HGNC:29348]	2.64277e-13	-3.54663
2673	GFPT1	glutamine--fructose-6-phosphate transaminase 1 [Source:HGNC Symbol;Acc:HGNC:4241]	4.5175e-13	1.48302
2257	FGF12	fibroblast growth factor 12 [Source:HGNC Symbol;Acc:HGNC:3668]	4.85249e-13	1.69186
10382	TUBB4A	tubulin beta 4A class IVa [Source:HGNC Symbol;Acc:HGNC:20774]	4.94195e-13	1.48931
27075	TSPAN13	tetraspanin 13 [Source:HGNC Symbol;Acc:HGNC:21643]	5.81853e-13	1.50861
1630	DCC	DCC netrin 1 receptor [Source:HGNC Symbol;Acc:HGNC:2701]	5.92966e-13	1.5927
2775	GNAO1	G protein subunit alpha o1 [Source:HGNC Symbol;Acc:HGNC:4389]	6.06277e-13	1.34294
30000	TNPO2	transportin 2 [Source:HGNC Symbol;Acc:HGNC:19998]	6.8486e-13	1.34888
388021	TMEM179	transmembrane protein 179 [Source:HGNC Symbol;Acc:HGNC:20137]	9.86074e-13	-1.95685
2911	GRM1	glutamate metabotropic receptor 1 [Source:HGNC Symbol;Acc:HGNC:4593]	1.1521e-12	-2.30489
7316	UBC	ubiquitin C [Source:HGNC Symbol;Acc:HGNC:12468]	1.27144e-12	1.36125
5870	RAB6A	RAB6A, member RAS oncogene family [Source:HGNC Symbol;Acc:HGNC:9786]	2.02281e-12	1.41574
27253	PCDH17	protocadherin 17 [Source:HGNC Symbol;Acc:HGNC:14267]	2.49121e-12	-1.64943
10018	BCL2L11	BCL2 like 11 [Source:HGNC Symbol;Acc:HGNC:994]	2.53806e-12	1.60037
4826	NNAT	neuronatin [Source:HGNC Symbol;Acc:HGNC:7860]	2.86205e-12	1.39329
55800	SCN3B	sodium voltage-gated channel beta subunit 3 [Source:HGNC Symbol;Acc:HGNC:20665]	2.95105e-12	1.35389
950	SCARB2	scavenger receptor class B member 2 [Source:HGNC Symbol;Acc:HGNC:1665]	3.79268e-12	1.35948
7357	UGCG	UDP-glucose ceramide glucosyltransferase [Source:HGNC Symbol;Acc:HGNC:12524]	3.9892e-12	1.48528
4858	NOVA2	NOVA alternative splicing regulator 2 [Source:HGNC Symbol;Acc:HGNC:7887]	4.06291e-12	1.36163
320	APBA1	amyloid beta precursor protein binding family A member 1 [Source:HGNC Symbol;Acc:HGNC:578]	5.31388e-12	1.3942
257194	NEGR1	neuronal growth regulator 1 [Source:HGNC Symbol;Acc:HGNC:17302]	7.58254e-12	1.46145
3815	KIT	KIT proto-oncogene receptor tyrosine kinase [Source:HGNC Symbol;Acc:HGNC:6342]	9.15187e-12	1.58409
283209	PGM2L1	phosphoglucomutase 2 like 1 [Source:HGNC Symbol;Acc:HGNC:20898]	1.11782e-11	1.42721
130574	LYPD6	LY6/PLAUR domain containing 6 [Source:HGNC Symbol;Acc:HGNC:28751]	1.1487e-11	-2.63484
154215	NKAIN2	sodium/potassium transporting ATPase interacting 2 [Source:HGNC Symbol;Acc:HGNC:16443]	1.84547e-11	1.57285
9213	XPR1	xenotropic and polytropic retrovirus receptor 1 [Source:HGNC Symbol;Acc:HGNC:12827]	1.89472e-11	1.42613
30818	KCNIP3	potassium voltage-gated channel interacting protein 3 [Source:HGNC Symbol;Acc:HGNC:15523]	3.86799e-11	-1.91846
4781	NFIB	nuclear factor I B [Source:HGNC Symbol;Acc:HGNC:7785]	4.37926e-11	-1.46924
57683	ZDBF2	zinc finger DBF-type containing 2 [Source:HGNC Symbol;Acc:HGNC:29313]	4.42378e-11	1.51858
9352	TXNL1	thioredoxin like 1 [Source:HGNC Symbol;Acc:HGNC:12436]	4.6093e-11	1.38885
4978	OPCML	opioid binding protein/cell adhesion molecule like [Source:HGNC Symbol;Acc:HGNC:8143]	4.67576e-11	1.48503
1780	DYNC1I1	dynein cytoplasmic 1 intermediate chain 1 [Source:HGNC Symbol;Acc:HGNC:2963]	6.34436e-11	1.40865
79661	NEIL1	nei like DNA glycosylase 1 [Source:HGNC Symbol;Acc:HGNC:18448]	1.00145e-10	-1.55523
7143	TNR	tenascin R [Source:HGNC Symbol;Acc:HGNC:11953]	1.20175e-10	1.69229
84894	LINGO1	leucine rich repeat and Ig domain containing 1 [Source:HGNC Symbol;Acc:HGNC:21205]	1.39663e-10	1.41587
63876	PKNOX2	PBX/knotted 1 homeobox 2 [Source:HGNC Symbol;Acc:HGNC:16714]	1.4155e-10	1.41244
4915	NTRK2	neurotrophic receptor tyrosine kinase 2 [Source:HGNC Symbol;Acc:HGNC:8032]	1.45994e-10	1.41874
862	RUNX1T1	RUNX1 translocation partner 1 [Source:HGNC Symbol;Acc:HGNC:1535]	1.51347e-10	1.32832
1949	EFNB3	ephrin B3 [Source:HGNC Symbol;Acc:HGNC:3228]	1.56604e-10	1.32244
55224	ETNK2	ethanolamine kinase 2 [Source:HGNC Symbol;Acc:HGNC:25575]	1.68124e-10	1.43707
55269	PSPC1	paraspeckle component 1 [Source:HGNC Symbol;Acc:HGNC:20320]	2.10249e-10	-1.49023
2913	GRM3	glutamate metabotropic receptor 3 [Source:HGNC Symbol;Acc:HGNC:4595]	5.59631e-10	-1.54079
8672	EIF4G3	eukaryotic translation initiation factor 4 gamma 3 [Source:HGNC Symbol;Acc:HGNC:3298]	7.69392e-10	-1.31041
1363	CPE	carboxypeptidase E [Source:HGNC Symbol;Acc:HGNC:2303]	8.04787e-10	1.34218
8788	DLK1	delta like non-canonical Notch ligand 1 [Source:HGNC Symbol;Acc:HGNC:2907]	8.91514e-10	1.56297
3065	HDAC1	histone deacetylase 1 [Source:HGNC Symbol;Acc:HGNC:4852]	9.53786e-10	-1.46739
23576	DDAH1	dimethylarginine dimethylaminohydrolase 1 [Source:HGNC Symbol;Acc:HGNC:2715]	1.5149e-09	1.38925
28514	DLL1	delta like canonical Notch ligand 1 [Source:HGNC Symbol;Acc:HGNC:2908]	1.5427e-09	-1.44615
5090	PBX3	PBX homeobox 3 [Source:HGNC Symbol;Acc:HGNC:8634]	1.56173e-09	1.41938
84002	B3GNT5	UDP-GlcNAc:betaGal beta-1,3-N-acetylglucosaminyltransferase 5 [Source:HGNC Symbol;Acc:HGNC:15684]	1.61115e-09	-1.48912
100131897	FAM196B	family with sequence similarity 196 member B [Source:HGNC Symbol;Acc:HGNC:37271]	1.63352e-09	2.40354
10434	LYPLA1	lysophospholipase I [Source:HGNC Symbol;Acc:HGNC:6737]	1.7567e-09	-1.40227
1846	DUSP4	dual specificity phosphatase 4 [Source:HGNC Symbol;Acc:HGNC:3070]	1.80313e-09	1.32671
259232	NALCN	sodium leak channel, non-selective [Source:HGNC Symbol;Acc:HGNC:19082]	1.81779e-09	1.48537
170261	ZCCHC12	zinc finger CCHC-type containing 12 [Source:HGNC Symbol;Acc:HGNC:27273]	2.12923e-09	1.33212
388403	YPEL2	yippee like 2 [Source:HGNC Symbol;Acc:HGNC:18326]	2.95091e-09	1.5585
23261	CAMTA1	calmodulin binding transcription activator 1 [Source:HGNC Symbol;Acc:HGNC:18806]	3.6582e-09	1.31502
114299	PALM2	paralemmin 2 [Source:HGNC Symbol;Acc:HGNC:15845]	5.40987e-09	1.92397
5886	RAD23A	RAD23 homolog A, nucleotide excision repair protein [Source:HGNC Symbol;Acc:HGNC:9812]	5.7241e-09	1.34539
51128	SAR1B	secretion associated Ras related GTPase 1B [Source:HGNC Symbol;Acc:HGNC:10535]	6.55593e-09	1.39635
25976	TIPARP	TCDD inducible poly(ADP-ribose) polymerase [Source:HGNC Symbol;Acc:HGNC:23696]	8.68225e-09	1.51257
85455	DISP2	dispatched RND transporter family member 2 [Source:HGNC Symbol;Acc:HGNC:19712]	9.34311e-09	1.40168
63971	KIF13A	kinesin family member 13A [Source:HGNC Symbol;Acc:HGNC:14566]	1.03663e-08	-1.40558
2782	GNB1	G protein subunit beta 1 [Source:HGNC Symbol;Acc:HGNC:4396]	1.2038e-08	1.26914
3920	LAMP2	lysosomal associated membrane protein 2 [Source:HGNC Symbol;Acc:HGNC:6501]	1.20996e-08	1.33852
4026	LPP	LIM domain containing preferred translocation partner in lipoma [Source:HGNC Symbol;Acc:HGNC:6679]	1.3189e-08	1.63752
4684	NCAM1	neural cell adhesion molecule 1 [Source:HGNC Symbol;Acc:HGNC:7656]	1.74324e-08	1.35626
284106	CISD3	CDGSH iron sulfur domain 3 [Source:HGNC Symbol;Acc:HGNC:27578]	1.87803e-08	1.40827
5063	PAK3	p21 (RAC1) activated kinase 3 [Source:HGNC Symbol;Acc:HGNC:8592]	2.94059e-08	1.31976
9254	CACNA2D2	calcium voltage-gated channel auxiliary subunit alpha2delta 2 [Source:HGNC Symbol;Acc:HGNC:1400]	3.48196e-08	1.32612
2899	GRIK3	glutamate ionotropic receptor kainate type subunit 3 [Source:HGNC Symbol;Acc:HGNC:4581]	3.8273e-08	1.40011
60682	SMAP1	small ArfGAP 1 [Source:HGNC Symbol;Acc:HGNC:19651]	5.03421e-08	1.34127
8991	SELENBP1	selenium binding protein 1 [Source:HGNC Symbol;Acc:HGNC:10719]	5.57848e-08	-2.01051
847	CAT	catalase [Source:HGNC Symbol;Acc:HGNC:1516]	5.8042e-08	1.47025
2044	EPHA5	EPH receptor A5 [Source:HGNC Symbol;Acc:HGNC:3389]	6.43924e-08	-1.48057
29978	UBQLN2	ubiquilin 2 [Source:HGNC Symbol;Acc:HGNC:12509]	7.18658e-08	1.29415
1993	ELAVL2	ELAV like RNA binding protein 2 [Source:HGNC Symbol;Acc:HGNC:3313]	7.23118e-08	1.32633
9788	MTSS1	MTSS1, I-BAR domain containing [Source:HGNC Symbol;Acc:HGNC:20443]	7.86127e-08	1.25799
7389	UROD	uroporphyrinogen decarboxylase [Source:HGNC Symbol;Acc:HGNC:12591]	8.17931e-08	-1.42203
8099	CDK2AP1	cyclin dependent kinase 2 associated protein 1 [Source:HGNC Symbol;Acc:HGNC:14002]	8.17931e-08	-1.36131
23112	TNRC6B	trinucleotide repeat containing 6B [Source:HGNC Symbol;Acc:HGNC:29190]	8.46181e-08	1.3186
10718	NRG3	neuregulin 3 [Source:HGNC Symbol;Acc:HGNC:7999]	8.5978e-08	1.7008
357	SHROOM2	shroom family member 2 [Source:HGNC Symbol;Acc:HGNC:630]	8.6931e-08	1.29035
151742	PPM1L	protein phosphatase, Mg2+/Mn2+ dependent 1L [Source:HGNC Symbol;Acc:HGNC:16381]	9.38894e-08	1.35369
56977	STOX2	storkhead box 2 [Source:HGNC Symbol;Acc:HGNC:25450]	9.86725e-08	1.26613
342865	VSTM2B	V-set and transmembrane domain containing 2B [Source:HGNC Symbol;Acc:HGNC:33595]	1.00557e-07	1.6705
2566	GABRG2	gamma-aminobutyric acid type A receptor gamma2 subunit [Source:HGNC Symbol;Acc:HGNC:4087]	1.00929e-07	1.37583
10152	ABI2	abl interactor 2 [Source:HGNC Symbol;Acc:HGNC:24011]	1.01474e-07	1.25956
744	MPPED2	metallophosphoesterase domain containing 2 [Source:HGNC Symbol;Acc:HGNC:1180]	1.02455e-07	1.30019
1641	DCX	doublecortin [Source:HGNC Symbol;Acc:HGNC:2714]	1.23278e-07	1.31305
11180	WDR6	WD repeat domain 6 [Source:HGNC Symbol;Acc:HGNC:12758]	1.3627e-07	-1.29765
54551	MAGEL2	MAGE family member L2 [Source:HGNC Symbol;Acc:HGNC:6814]	1.69291e-07	-1.48249
57555	NLGN2	neuroligin 2 [Source:HGNC Symbol;Acc:HGNC:14290]	1.87599e-07	1.25476
56896	DPYSL5	dihydropyrimidinase like 5 [Source:HGNC Symbol;Acc:HGNC:20637]	2.27255e-07	1.32253
285704	RGMB	repulsive guidance molecule family member b [Source:HGNC Symbol;Acc:HGNC:26896]	2.37407e-07	1.30148
266812	NAP1L5	nucleosome assembly protein 1 like 5 [Source:HGNC Symbol;Acc:HGNC:19968]	2.76234e-07	1.38057
22999	RIMS1	regulating synaptic membrane exocytosis 1 [Source:HGNC Symbol;Acc:HGNC:17282]	3.71588e-07	1.42579
2932	GSK3B	glycogen synthase kinase 3 beta [Source:HGNC Symbol;Acc:HGNC:4617]	4.50938e-07	1.25335
5142	PDE4B	phosphodiesterase 4B [Source:HGNC Symbol;Acc:HGNC:8781]	5.7972e-07	1.28151
57451	TENM2	teneurin transmembrane protein 2 [Source:HGNC Symbol;Acc:HGNC:29943]	6.41348e-07	1.44077
10369	CACNG2	calcium voltage-gated channel auxiliary subunit gamma 2 [Source:HGNC Symbol;Acc:HGNC:1406]	6.6664e-07	1.50482
9908	G3BP2	G3BP stress granule assembly factor 2 [Source:HGNC Symbol;Acc:HGNC:30291]	6.93116e-07	1.25506
80331	DNAJC5	DnaJ heat shock protein family (Hsp40) member C5 [Source:HGNC Symbol;Acc:HGNC:16235]	7.43633e-07	1.25697
284	ANGPT1	angiopoietin 1 [Source:HGNC Symbol;Acc:HGNC:484]	7.70119e-07	-2.81445
4675	NAP1L3	nucleosome assembly protein 1 like 3 [Source:HGNC Symbol;Acc:HGNC:7639]	7.8345e-07	1.26787
139065	SLITRK4	SLIT and NTRK like family member 4 [Source:HGNC Symbol;Acc:HGNC:23502]	1.06277e-06	1.35527
5305	PIP4K2A	phosphatidylinositol-5-phosphate 4-kinase type 2 alpha [Source:HGNC Symbol;Acc:HGNC:8997]	1.23373e-06	1.34239
85365	ALG2	ALG2, alpha-1,3/1,6-mannosyltransferase [Source:HGNC Symbol;Acc:HGNC:23159]	1.70015e-06	1.44895
23705	CADM1	cell adhesion molecule 1 [Source:HGNC Symbol;Acc:HGNC:5951]	1.94734e-06	1.23811
22822	PHLDA1	pleckstrin homology like domain family A member 1 [Source:HGNC Symbol;Acc:HGNC:8933]	2.03088e-06	1.25931
57699	CPNE5	copine 5 [Source:HGNC Symbol;Acc:HGNC:2318]	2.09509e-06	1.44414
29951	PDZRN4	PDZ domain containing ring finger 4 [Source:HGNC Symbol;Acc:HGNC:30552]	2.12286e-06	-1.4863
23201	FAM168A	family with sequence similarity 168 member A [Source:HGNC Symbol;Acc:HGNC:28999]	2.17141e-06	1.21921
23670	TMEM2	transmembrane protein 2 [Source:HGNC Symbol;Acc:HGNC:11869]	2.82626e-06	1.29693
6506	SLC1A2	solute carrier family 1 member 2 [Source:HGNC Symbol;Acc:HGNC:10940]	2.84833e-06	1.26781
2890	GRIA1	glutamate ionotropic receptor AMPA type subunit 1 [Source:HGNC Symbol;Acc:HGNC:4571]	3.14511e-06	1.27589
2990	GUSB	glucuronidase beta [Source:HGNC Symbol;Acc:HGNC:4696]	3.95212e-06	-1.38343
5274	SERPINI1	serpin family I member 1 [Source:HGNC Symbol;Acc:HGNC:8943]	4.44209e-06	1.36085
7267	TTC3	tetratricopeptide repeat domain 3 [Source:HGNC Symbol;Acc:HGNC:12393]	5.22637e-06	1.27948
9351	SLC9A3R2	SLC9A3 regulator 2 [Source:HGNC Symbol;Acc:HGNC:11076]	5.32957e-06	1.49198
10933	MORF4L1	mortality factor 4 like 1 [Source:HGNC Symbol;Acc:HGNC:16989]	5.56118e-06	1.26176
6900	CNTN2	contactin 2 [Source:HGNC Symbol;Acc:HGNC:2172]	5.79109e-06	-1.36257
145553	MDP1	magnesium dependent phosphatase 1 [Source:HGNC Symbol;Acc:HGNC:28781]	6.0084e-06	-1.49798
22873	DZIP1	DAZ interacting zinc finger protein 1 [Source:HGNC Symbol;Acc:HGNC:20908]	7.42458e-06	1.28927
1995	ELAVL3	ELAV like RNA binding protein 3 [Source:HGNC Symbol;Acc:HGNC:3314]	8.72084e-06	1.21653
10043	TOM1	target of myb1 membrane trafficking protein [Source:HGNC Symbol;Acc:HGNC:11982]	9.19221e-06	1.35519
23080	AVL9	AVL9 cell migration associated [Source:HGNC Symbol;Acc:HGNC:28994]	9.19483e-06	1.24616
55016	2001-03-01	membrane associated ring-CH-type finger 1 [Source:HGNC Symbol;Acc:HGNC:26077]	9.28428e-06	1.3321
1316	KLF6	Kruppel like factor 6 [Source:HGNC Symbol;Acc:HGNC:2235]	1.02008e-05	1.77024
23316	CUX2	cut like homeobox 2 [Source:HGNC Symbol;Acc:HGNC:19347]	1.0205e-05	-1.41266
93487	MAPK1IP1L	mitogen-activated protein kinase 1 interacting protein 1 like [Source:HGNC Symbol;Acc:HGNC:19840]	1.38529e-05	1.25289
3927	LASP1	LIM and SH3 protein 1 [Source:HGNC Symbol;Acc:HGNC:6513]	1.80346e-05	1.20648
546	ATRX	ATRX, chromatin remodeler [Source:HGNC Symbol;Acc:HGNC:886]	1.93541e-05	-1.25961
1523	CUX1	cut like homeobox 1 [Source:HGNC Symbol;Acc:HGNC:2557]	2.07473e-05	1.24879
7296	TXNRD1	thioredoxin reductase 1 [Source:HGNC Symbol;Acc:HGNC:12437]	2.16016e-05	-1.2483
1026	CDKN1A	cyclin dependent kinase inhibitor 1A [Source:HGNC Symbol;Acc:HGNC:1784]	2.4876e-05	1.65019
6323	SCN1A	sodium voltage-gated channel alpha subunit 1 [Source:HGNC Symbol;Acc:HGNC:10585]	2.51838e-05	1.29864
55327	LIN7C	lin-7 homolog C, crumbs cell polarity complex component [Source:HGNC Symbol;Acc:HGNC:17789]	2.59401e-05	1.28946
79633	FAT4	FAT atypical cadherin 4 [Source:HGNC Symbol;Acc:HGNC:23109]	2.7509e-05	-1.68487
64207	IRF2BPL	interferon regulatory factor 2 binding protein like [Source:HGNC Symbol;Acc:HGNC:14282]	2.90542e-05	1.29286
57412	AS3MT	arsenite methyltransferase [Source:HGNC Symbol;Acc:HGNC:17452]	2.91447e-05	-1.36177
23040	MYT1L	myelin transcription factor 1 like [Source:HGNC Symbol;Acc:HGNC:7623]	3.10974e-05	1.24561
1271	CNTFR	ciliary neurotrophic factor receptor [Source:HGNC Symbol;Acc:HGNC:2170]	3.1466e-05	1.24244
23064	SETX	senataxin [Source:HGNC Symbol;Acc:HGNC:445]	3.51648e-05	-1.24947
3667	IRS1	insulin receptor substrate 1 [Source:HGNC Symbol;Acc:HGNC:6125]	3.56326e-05	1.23366
8829	NRP1	neuropilin 1 [Source:HGNC Symbol;Acc:HGNC:8004]	4.13945e-05	1.41423
4217	MAP3K5	mitogen-activated protein kinase kinase kinase 5 [Source:HGNC Symbol;Acc:HGNC:6857]	4.2813e-05	1.68808
30820	KCNIP1	potassium voltage-gated channel interacting protein 1 [Source:HGNC Symbol;Acc:HGNC:15521]	4.52154e-05	1.26982
8618	CADPS	calcium dependent secretion activator [Source:HGNC Symbol;Acc:HGNC:1426]	4.73279e-05	1.20949
7763	ZFAND5	zinc finger AN1-type containing 5 [Source:HGNC Symbol;Acc:HGNC:13008]	4.7625e-05	1.21526
347404	LANCL3	LanC like 3 [Source:HGNC Symbol;Acc:HGNC:24767]	4.91134e-05	2.13796
55229	PANK4	pantothenate kinase 4 [Source:HGNC Symbol;Acc:HGNC:19366]	5.8848e-05	1.31677
79576	NKAP	NFKB activating protein [Source:HGNC Symbol;Acc:HGNC:29873]	6.08383e-05	1.32191
323	APBB2	amyloid beta precursor protein binding family B member 2 [Source:HGNC Symbol;Acc:HGNC:582]	6.96672e-05	1.24896
118427	OLFM3	olfactomedin 3 [Source:HGNC Symbol;Acc:HGNC:17990]	7.75623e-05	1.43513
58480	RHOU	ras homolog family member U [Source:HGNC Symbol;Acc:HGNC:17794]	0.000103272	1.30137
9760	TOX	thymocyte selection associated high mobility group box [Source:HGNC Symbol;Acc:HGNC:18988]	0.000108924	-1.29461
27254	CSDC2	cold shock domain containing C2 [Source:HGNC Symbol;Acc:HGNC:30359]	0.000119875	1.22973
3785	KCNQ2	potassium voltage-gated channel subfamily Q member 2 [Source:HGNC Symbol;Acc:HGNC:6296]	0.00012682	1.21752
53916	RAB4B	RAB4B, member RAS oncogene family [Source:HGNC Symbol;Acc:HGNC:9782]	0.000131808	1.26386
114786	XKR4	XK related 4 [Source:HGNC Symbol;Acc:HGNC:29394]	0.000134493	1.34846
54014	BRWD1	bromodomain and WD repeat domain containing 1 [Source:HGNC Symbol;Acc:HGNC:12760]	0.000137937	1.24838
6657	SOX2	SRY-box 2 [Source:HGNC Symbol;Acc:HGNC:11195]	0.00015423	-1.23763
2744	GLS	glutaminase [Source:HGNC Symbol;Acc:HGNC:4331]	0.000155886	1.22048
5359	PLSCR1	phospholipid scramblase 1 [Source:HGNC Symbol;Acc:HGNC:9092]	0.000163624	-1.95677
5597	MAPK6	mitogen-activated protein kinase 6 [Source:HGNC Symbol;Acc:HGNC:6879]	0.000180235	1.19916
84707	BEX2	brain expressed X-linked 2 [Source:HGNC Symbol;Acc:HGNC:30933]	0.000181074	1.21039
4697	NDUFA4	NDUFA4, mitochondrial complex associated [Source:HGNC Symbol;Acc:HGNC:7687]	0.000210359	1.20505
10116	FEM1B	fem-1 homolog B [Source:HGNC Symbol;Acc:HGNC:3649]	0.00022671	1.21726
221092	HNRNPUL2	heterogeneous nuclear ribonucleoprotein U like 2 [Source:HGNC Symbol;Acc:HGNC:25451]	0.000238054	1.17657
6422	SFRP1	secreted frizzled related protein 1 [Source:HGNC Symbol;Acc:HGNC:10776]	0.000253939	-1.20296
23359	FAM189A1	family with sequence similarity 189 member A1 [Source:HGNC Symbol;Acc:HGNC:29075]	0.000262065	1.42939
2770	GNAI1	G protein subunit alpha i1 [Source:HGNC Symbol;Acc:HGNC:4384]	0.000289788	1.22285
7532	YWHAG	tyrosine 3-monooxygenase/tryptophan 5-monooxygenase activation protein gamma [Source:HGNC Symbol;Acc:HGNC:12852]	0.000335103	1.17197
4232	MEST	mesoderm specific transcript [Source:HGNC Symbol;Acc:HGNC:7028]	0.000391097	1.19055
5592	PRKG1	protein kinase, cGMP-dependent, type I [Source:HGNC Symbol;Acc:HGNC:9414]	0.00039555	-1.63292
9737	GPRASP1	G protein-coupled receptor associated sorting protein 1 [Source:HGNC Symbol;Acc:HGNC:24834]	0.000424057	1.23618
26994	RNF11	ring finger protein 11 [Source:HGNC Symbol;Acc:HGNC:10056]	0.000431737	1.1914
29942	PURG	purine rich element binding protein G [Source:HGNC Symbol;Acc:HGNC:17930]	0.000450987	1.27933
1786	DNMT1	DNA methyltransferase 1 [Source:HGNC Symbol;Acc:HGNC:2976]	0.000471912	-1.24172
55664	CDC37L1	cell division cycle 37 like 1 [Source:HGNC Symbol;Acc:HGNC:17179]	0.000488806	1.27276
80318	GKAP1	G kinase anchoring protein 1 [Source:HGNC Symbol;Acc:HGNC:17496]	0.000489865	1.34207
84457	PHYHIPL	phytanoyl-CoA 2-hydroxylase interacting protein like [Source:HGNC Symbol;Acc:HGNC:29378]	0.000492386	1.19468
22874	PLEKHA6	pleckstrin homology domain containing A6 [Source:HGNC Symbol;Acc:HGNC:17053]	0.000518015	1.24
2752	GLUL	glutamate-ammonia ligase [Source:HGNC Symbol;Acc:HGNC:4341]	0.000535269	1.18096
135138	PACRG	parkin coregulated [Source:HGNC Symbol;Acc:HGNC:19152]	0.000544664	1.53683
10857	PGRMC1	progesterone receptor membrane component 1 [Source:HGNC Symbol;Acc:HGNC:16090]	0.000565591	1.19019
8536	CAMK1	calcium/calmodulin dependent protein kinase I [Source:HGNC Symbol;Acc:HGNC:1459]	0.000583271	-1.28089
29103	DNAJC15	DnaJ heat shock protein family (Hsp40) member C15 [Source:HGNC Symbol;Acc:HGNC:20325]	0.00060163	-1.68622
1809	DPYSL3	dihydropyrimidinase like 3 [Source:HGNC Symbol;Acc:HGNC:3015]	0.000667872	1.165
10194	TSHZ1	teashirt zinc finger homeobox 1 [Source:HGNC Symbol;Acc:HGNC:10669]	0.00068176	1.19075
493856	CISD2	CDGSH iron sulfur domain 2 [Source:HGNC Symbol;Acc:HGNC:24212]	0.000707411	1.25902
103	ADAR	adenosine deaminase, RNA specific [Source:HGNC Symbol;Acc:HGNC:225]	0.00072296	-1.17564
9706	ULK2	unc-51 like autophagy activating kinase 2 [Source:HGNC Symbol;Acc:HGNC:13480]	0.000770816	-1.17363
26038	CHD5	chromodomain helicase DNA binding protein 5 [Source:HGNC Symbol;Acc:HGNC:16816]	0.000781141	1.27908
11285	B4GALT7	beta-1,4-galactosyltransferase 7 [Source:HGNC Symbol;Acc:HGNC:930]	0.000813782	-1.30523
26289	AK5	adenylate kinase 5 [Source:HGNC Symbol;Acc:HGNC:365]	0.000848914	1.38599
55083	KIF26B	kinesin family member 26B [Source:HGNC Symbol;Acc:HGNC:25484]	0.000878509	-1.30737
26190	FBXW2	F-box and WD repeat domain containing 2 [Source:HGNC Symbol;Acc:HGNC:13608]	0.000911761	1.16695
3842	TNPO1	transportin 1 [Source:HGNC Symbol;Acc:HGNC:6401]	0.000917596	-1.20383
23113	CUL9	cullin 9 [Source:HGNC Symbol;Acc:HGNC:15982]	0.00100468	-1.21662
10971	YWHAQ	tyrosine 3-monooxygenase/tryptophan 5-monooxygenase activation protein theta [Source:HGNC Symbol;Acc:HGNC:12854]	0.00102508	1.18093
5802	PTPRS	protein tyrosine phosphatase, receptor type S [Source:HGNC Symbol;Acc:HGNC:9681]	0.00105674	1.1757
1656	DDX6	DEAD-box helicase 6 [Source:HGNC Symbol;Acc:HGNC:2747]	0.001084	1.16807
55506	H2AFY2	H2A histone family member Y2 [Source:HGNC Symbol;Acc:HGNC:14453]	0.00128143	-1.17756
26275	HIBCH	3-hydroxyisobutyryl-CoA hydrolase [Source:HGNC Symbol;Acc:HGNC:4908]	0.00134035	-1.28403
5295	PIK3R1	phosphoinositide-3-kinase regulatory subunit 1 [Source:HGNC Symbol;Acc:HGNC:8979]	0.00134759	1.24006
4752	NEK3	NIMA related kinase 3 [Source:HGNC Symbol;Acc:HGNC:7746]	0.00134907	-1.34976
5547	PRCP	prolylcarboxypeptidase [Source:HGNC Symbol;Acc:HGNC:9344]	0.00144669	1.24137
84108	PCGF6	polycomb group ring finger 6 [Source:HGNC Symbol;Acc:HGNC:21156]	0.00145471	-1.40004
260293	CYP4X1	cytochrome P450 family 4 subfamily X member 1 [Source:HGNC Symbol;Acc:HGNC:20244]	0.00155211	1.34308
55238	SLC38A7	solute carrier family 38 member 7 [Source:HGNC Symbol;Acc:HGNC:25582]	0.00161089	-1.30723
221302	ZUFSP	zinc finger with UFM1 specific peptidase domain [Source:HGNC Symbol;Acc:HGNC:21224]	0.00164302	1.26047
79872	CBLL1	Cbl proto-oncogene like 1 [Source:HGNC Symbol;Acc:HGNC:21225]	0.00175748	1.19714
65108	MARCKSL1	MARCKS like 1 [Source:HGNC Symbol;Acc:HGNC:7142]	0.00175757	1.16218
2259	FGF14	fibroblast growth factor 14 [Source:HGNC Symbol;Acc:HGNC:3671]	0.00176924	1.20129
79944	L2HGDH	L-2-hydroxyglutarate dehydrogenase [Source:HGNC Symbol;Acc:HGNC:20499]	0.00188099	1.25247
10752	CHL1	cell adhesion molecule L1 like [Source:HGNC Symbol;Acc:HGNC:1939]	0.00188641	-1.2184
56475	RPRM	reprimo, TP53 dependent G2 arrest mediator homolog [Source:HGNC Symbol;Acc:HGNC:24201]	0.00191604	1.28396
29123	ANKRD11	ankyrin repeat domain 11 [Source:HGNC Symbol;Acc:HGNC:21316]	0.00195271	-1.18015
139231	FAM199X	family with sequence similarity 199, X-linked [Source:HGNC Symbol;Acc:HGNC:25195]	0.00198872	1.18952
3014	H2AFX	H2A histone family member X [Source:HGNC Symbol;Acc:HGNC:4739]	0.00199682	-1.30375
54458	PRR13	proline rich 13 [Source:HGNC Symbol;Acc:HGNC:24528]	0.00205535	1.25797
149345	SHISA4	shisa family member 4 [Source:HGNC Symbol;Acc:HGNC:27139]	0.0022736	1.34271
28976	ACAD9	acyl-CoA dehydrogenase family member 9 [Source:HGNC Symbol;Acc:HGNC:21497]	0.00255155	-1.22128
9631	NUP155	nucleoporin 155 [Source:HGNC Symbol;Acc:HGNC:8063]	0.00269558	-1.18093
55315	SLC29A3	solute carrier family 29 member 3 [Source:HGNC Symbol;Acc:HGNC:23096]	0.00286516	1.40182
124925	SEZ6	seizure related 6 homolog [Source:HGNC Symbol;Acc:HGNC:15955]	0.00309869	1.18104
26063	DECR2	2,4-dienoyl-CoA reductase 2 [Source:HGNC Symbol;Acc:HGNC:2754]	0.00321576	-1.28373
81539	SLC38A1	solute carrier family 38 member 1 [Source:HGNC Symbol;Acc:HGNC:13447]	0.00324533	-1.14476
23230	VPS13A	vacuolar protein sorting 13 homolog A [Source:HGNC Symbol;Acc:HGNC:1908]	0.00388936	-1.2152
23220	DTX4	deltex E3 ubiquitin ligase 4 [Source:HGNC Symbol;Acc:HGNC:29151]	0.00394859	1.16382
22843	PPM1E	protein phosphatase, Mg2+/Mn2+ dependent 1E [Source:HGNC Symbol;Acc:HGNC:19322]	0.00441869	1.17374
163486	DENND1B	DENN domain containing 1B [Source:HGNC Symbol;Acc:HGNC:28404]	0.00477215	-1.25846
51699	VPS29	VPS29, retromer complex component [Source:HGNC Symbol;Acc:HGNC:14340]	0.004817	-1.18171
222183	SRRM3	serine/arginine repetitive matrix 3 [Source:HGNC Symbol;Acc:HGNC:26729]	0.00485603	1.20578
6666	SOX12	SRY-box 12 [Source:HGNC Symbol;Acc:HGNC:11198]	0.00547315	1.16896
79698	ZMAT4	zinc finger matrin-type 4 [Source:HGNC Symbol;Acc:HGNC:25844]	0.00575165	1.55937
3675	ITGA3	integrin subunit alpha 3 [Source:HGNC Symbol;Acc:HGNC:6139]	0.00576176	1.19106
93664	CADPS2	calcium dependent secretion activator 2 [Source:HGNC Symbol;Acc:HGNC:16018]	0.00584393	-1.59905
8842	PROM1	prominin 1 [Source:HGNC Symbol;Acc:HGNC:9454]	0.00584639	-1.2569
51232	CRIM1	cysteine rich transmembrane BMP regulator 1 [Source:HGNC Symbol;Acc:HGNC:2359]	0.00601197	-1.24441
5576	PRKAR2A	protein kinase cAMP-dependent type II regulatory subunit alpha [Source:HGNC Symbol;Acc:HGNC:9391]	0.00644682	1.14725
51559	NT5DC3	5'-nucleotidase domain containing 3 [Source:HGNC Symbol;Acc:HGNC:30826]	0.00671309	1.34185
1462	VCAN	versican [Source:HGNC Symbol;Acc:HGNC:2464]	0.00736088	-1.18108
53354	PANK1	pantothenate kinase 1 [Source:HGNC Symbol;Acc:HGNC:8598]	0.00750475	-1.22343
30010	NXPH1	neurexophilin 1 [Source:HGNC Symbol;Acc:HGNC:20693]	0.00800495	-1.29364
9659	PDE4DIP	phosphodiesterase 4D interacting protein [Source:HGNC Symbol;Acc:HGNC:15580]	0.00812648	1.12867
3727	JUND	JunD proto-oncogene, AP-1 transcription factor subunit [Source:HGNC Symbol;Acc:HGNC:6206]	0.00821872	1.45488
10250	SRRM1	serine and arginine repetitive matrix 1 [Source:HGNC Symbol;Acc:HGNC:16638]	0.00876622	1.13519
9609	RAB36	RAB36, member RAS oncogene family [Source:HGNC Symbol;Acc:HGNC:9775]	0.00913646	-1.32194
137970	UNC5D	unc-5 netrin receptor D [Source:HGNC Symbol;Acc:HGNC:18634]	0.00913866	1.22217
9118	INA	internexin neuronal intermediate filament protein alpha [Source:HGNC Symbol;Acc:HGNC:6057]	0.00971427	1.13264
4215	MAP3K3	mitogen-activated protein kinase kinase kinase 3 [Source:HGNC Symbol;Acc:HGNC:6855]	0.00987097	1.19768
55312	RFK	riboflavin kinase [Source:HGNC Symbol;Acc:HGNC:30324]	0.00996494	1.16799
6595	SMARCA2	SWI/SNF related, matrix associated, actin dependent regulator of chromatin, subfamily a, member 2 [Source:HGNC Symbol;Acc:HGNC:11098]	0.00998692	-1.16099

## Sheet: 6. MS40_OnoratiSTR
entrezID	geneName	description	padj	FC
57586	SYT13	synaptotagmin 13 [Source:HGNC Symbol;Acc:HGNC:14962]	8.85913e-87	2.39734
2113	ETS1	ETS proto-oncogene 1, transcription factor [Source:HGNC Symbol;Acc:HGNC:3488]	2.13836e-74	7.36714
283576	ZDHHC22	zinc finger DHHC-type containing 22 [Source:HGNC Symbol;Acc:HGNC:20106]	2.82674e-72	2.70546
55885	LMO3	LIM domain only 3 [Source:HGNC Symbol;Acc:HGNC:6643]	9.54774e-65	-2.39378
2049	EPHB3	EPH receptor B3 [Source:HGNC Symbol;Acc:HGNC:3394]	2.28388e-64	2.76252
8349	HIST2H2BE	histone cluster 2 H2B family member e [Source:HGNC Symbol;Acc:HGNC:4760]	6.39256e-61	2.64362
6844	VAMP2	vesicle associated membrane protein 2 [Source:HGNC Symbol;Acc:HGNC:12643]	7.05624e-60	1.88334
389549	FEZF1	FEZ family zinc finger 1 [Source:HGNC Symbol;Acc:HGNC:22788]	5.13463e-56	-3.46077
1850	DUSP8	dual specificity phosphatase 8 [Source:HGNC Symbol;Acc:HGNC:3074]	3.86527e-51	2.06291
9839	ZEB2	zinc finger E-box binding homeobox 2 [Source:HGNC Symbol;Acc:HGNC:14881]	4.46344e-49	-1.98669
94032	CAMK2N2	calcium/calmodulin dependent protein kinase II inhibitor 2 [Source:HGNC Symbol;Acc:HGNC:24197]	8.25541e-49	2.3367
2109	ETFB	electron transfer flavoprotein beta subunit [Source:HGNC Symbol;Acc:HGNC:3482]	9.12865e-48	-2.08572
85352	KIAA1644	KIAA1644 [Source:HGNC Symbol;Acc:HGNC:29335]	1.42163e-47	1.90673
140767	NRSN1	neurensin 1 [Source:HGNC Symbol;Acc:HGNC:17881]	3.11725e-47	2.18016
166336	PRICKLE2	prickle planar cell polarity protein 2 [Source:HGNC Symbol;Acc:HGNC:20340]	3.28701e-43	2.24084
222865	TMEM130	transmembrane protein 130 [Source:HGNC Symbol;Acc:HGNC:25429]	2.73095e-40	2.02953
1917	EEF1A2	eukaryotic translation elongation factor 1 alpha 2 [Source:HGNC Symbol;Acc:HGNC:3192]	4.49385e-40	1.9662
2893	GRIA4	glutamate ionotropic receptor AMPA type subunit 4 [Source:HGNC Symbol;Acc:HGNC:4574]	1.89655e-39	2.4875
2556	GABRA3	gamma-aminobutyric acid type A receptor alpha3 subunit [Source:HGNC Symbol;Acc:HGNC:4077]	2.18922e-39	1.86578
81551	STMN4	stathmin 4 [Source:HGNC Symbol;Acc:HGNC:16078]	1.78276e-37	1.95576
6853	SYN1	synapsin I [Source:HGNC Symbol;Acc:HGNC:11494]	2.33117e-36	1.94268
7275	TUB	tubby bipartite transcription factor [Source:HGNC Symbol;Acc:HGNC:12406]	3.15425e-35	1.69807
55366	LGR4	leucine rich repeat containing G protein-coupled receptor 4 [Source:HGNC Symbol;Acc:HGNC:13299]	4.52076e-35	2.60735
5864	RAB3A	RAB3A, member RAS oncogene family [Source:HGNC Symbol;Acc:HGNC:9777]	7.03129e-35	1.74112
51440	HPCAL4	hippocalcin like 4 [Source:HGNC Symbol;Acc:HGNC:18212]	3.40961e-34	1.74876
4137	MAPT	microtubule associated protein tau [Source:HGNC Symbol;Acc:HGNC:6893]	4.90874e-34	1.75874
116154	PHACTR3	phosphatase and actin regulator 3 [Source:HGNC Symbol;Acc:HGNC:15833]	2.48663e-33	-2.01939
10231	RCAN2	regulator of calcineurin 2 [Source:HGNC Symbol;Acc:HGNC:3041]	1.42767e-32	1.81658
23026	MYO16	myosin XVI [Source:HGNC Symbol;Acc:HGNC:29822]	1.32943e-31	2.15197
65009	NDRG4	NDRG family member 4 [Source:HGNC Symbol;Acc:HGNC:14466]	1.549e-31	1.58459
6529	SLC6A1	solute carrier family 6 member 1 [Source:HGNC Symbol;Acc:HGNC:11042]	3.17841e-31	1.74041
2334	AFF2	AF4/FMR2 family member 2 [Source:HGNC Symbol;Acc:HGNC:3776]	1.26655e-30	1.83849
4128	MAOA	monoamine oxidase A [Source:HGNC Symbol;Acc:HGNC:6833]	4.15151e-30	-2.10111
2785	GNG3	G protein subunit gamma 3 [Source:HGNC Symbol;Acc:HGNC:4405]	4.22407e-30	1.70719
116113	FOXP4	forkhead box P4 [Source:HGNC Symbol;Acc:HGNC:20842]	1.99894e-29	1.71536
8334	HIST1H2AC	histone cluster 1 H2A family member c [Source:HGNC Symbol;Acc:HGNC:4733]	3.68843e-29	3.24932
4155	MBP	myelin basic protein [Source:HGNC Symbol;Acc:HGNC:6925]	3.16437e-28	3.07638
1028	CDKN1C	cyclin dependent kinase inhibitor 1C [Source:HGNC Symbol;Acc:HGNC:1786]	3.28621e-28	2.53581
57419	SLC24A3	solute carrier family 24 member 3 [Source:HGNC Symbol;Acc:HGNC:10977]	1.39063e-27	2.52688
192683	SCAMP5	secretory carrier membrane protein 5 [Source:HGNC Symbol;Acc:HGNC:30386]	2.05948e-27	1.53946
3021	H3F3B	H3 histone family member 3B [Source:HGNC Symbol;Acc:HGNC:4765]	2.14475e-27	1.63557
2571	GAD1	glutamate decarboxylase 1 [Source:HGNC Symbol;Acc:HGNC:4092]	3.61112e-27	1.80005
253559	CADM2	cell adhesion molecule 2 [Source:HGNC Symbol;Acc:HGNC:29849]	4.21984e-27	1.9692
23551	RASD2	RASD family member 2 [Source:HGNC Symbol;Acc:HGNC:18229]	8.47107e-27	2.08201
50863	NTM	neurotrimin [Source:HGNC Symbol;Acc:HGNC:17941]	1.22083e-26	1.78988
54769	DIRAS2	DIRAS family GTPase 2 [Source:HGNC Symbol;Acc:HGNC:19323]	1.57798e-26	1.61274
1272	CNTN1	contactin 1 [Source:HGNC Symbol;Acc:HGNC:2171]	2.60167e-26	1.81414
1742	DLG4	discs large MAGUK scaffold protein 4 [Source:HGNC Symbol;Acc:HGNC:2903]	2.96349e-26	1.53785
2104	ESRRG	estrogen related receptor gamma [Source:HGNC Symbol;Acc:HGNC:3474]	4.22858e-26	1.95475
140679	SLC32A1	solute carrier family 32 member 1 [Source:HGNC Symbol;Acc:HGNC:11018]	4.35663e-26	1.59627
26470	SEZ6L2	seizure related 6 homolog like 2 [Source:HGNC Symbol;Acc:HGNC:30844]	9.13705e-26	1.67592
9568	GABBR2	gamma-aminobutyric acid type B receptor subunit 2 [Source:HGNC Symbol;Acc:HGNC:4507]	1.51148e-25	1.80747
1114	CHGB	chromogranin B [Source:HGNC Symbol;Acc:HGNC:1930]	2.44052e-25	1.61019
78997	GDAP1L1	ganglioside induced differentiation associated protein 1 like 1 [Source:HGNC Symbol;Acc:HGNC:4213]	1.13186e-24	1.62973
5522	PPP2R2C	protein phosphatase 2 regulatory subunit Bgamma [Source:HGNC Symbol;Acc:HGNC:9306]	2.92286e-24	1.65473
6447	SCG5	secretogranin V [Source:HGNC Symbol;Acc:HGNC:10816]	4.16406e-24	1.60604
54438	GFOD1	glucose-fructose oxidoreductase domain containing 1 [Source:HGNC Symbol;Acc:HGNC:21096]	6.56683e-24	1.85116
57468	SLC12A5	solute carrier family 12 member 5 [Source:HGNC Symbol;Acc:HGNC:13818]	7.16378e-24	1.80357
23057	NMNAT2	nicotinamide nucleotide adenylyltransferase 2 [Source:HGNC Symbol;Acc:HGNC:16789]	1.71913e-22	1.56264
10234	LRRC17	leucine rich repeat containing 17 [Source:HGNC Symbol;Acc:HGNC:16895]	1.94363e-22	-2.46802
55450	CAMK2N1	calcium/calmodulin dependent protein kinase II inhibitor 1 [Source:HGNC Symbol;Acc:HGNC:24190]	5.2003e-22	1.51898
214	ALCAM	activated leukocyte cell adhesion molecule [Source:HGNC Symbol;Acc:HGNC:400]	6.59322e-22	1.94683
1032	CDKN2D	cyclin dependent kinase inhibitor 2D [Source:HGNC Symbol;Acc:HGNC:1790]	1.18658e-21	1.62766
4747	NEFL	neurofilament light [Source:HGNC Symbol;Acc:HGNC:7739]	2.94616e-20	1.66249
1879	EBF1	early B-cell factor 1 [Source:HGNC Symbol;Acc:HGNC:3126]	8.03471e-20	-2.79962
27445	PCLO	piccolo presynaptic cytomatrix protein [Source:HGNC Symbol;Acc:HGNC:13406]	8.35128e-20	1.7945
3754	KCNF1	potassium voltage-gated channel modifier subfamily F member 1 [Source:HGNC Symbol;Acc:HGNC:6246]	8.37561e-20	1.73761
463	ZFHX3	zinc finger homeobox 3 [Source:HGNC Symbol;Acc:HGNC:777]	1.06577e-19	-1.54448
51046	ST8SIA3	ST8 alpha-N-acetyl-neuraminide alpha-2,8-sialyltransferase 3 [Source:HGNC Symbol;Acc:HGNC:14269]	1.17047e-19	1.93112
50632	CALY	calcyon neuron specific vesicular protein [Source:HGNC Symbol;Acc:HGNC:17938]	1.3408e-19	1.74438
23504	RIMBP2	RIMS binding protein 2 [Source:HGNC Symbol;Acc:HGNC:30339]	1.89469e-19	1.61795
80319	CXXC4	CXXC finger protein 4 [Source:HGNC Symbol;Acc:HGNC:24593]	4.60711e-19	1.59612
9844	ELMO1	engulfment and cell motility 1 [Source:HGNC Symbol;Acc:HGNC:16286]	7.91077e-19	1.51636
6695	SPOCK1	SPARC/osteonectin, cwcv and kazal like domains proteoglycan 1 [Source:HGNC Symbol;Acc:HGNC:11251]	9.60796e-19	1.65325
6812	STXBP1	syntaxin binding protein 1 [Source:HGNC Symbol;Acc:HGNC:11444]	1.5774e-18	1.43301
150297	C22orf42	chromosome 22 open reading frame 42 [Source:HGNC Symbol;Acc:HGNC:27160]	2.68249e-18	2.57009
9363	RAB33A	RAB33A, member RAS oncogene family [Source:HGNC Symbol;Acc:HGNC:9773]	4.56362e-18	1.7591
3017	HIST1H2BD	histone cluster 1 H2B family member d [Source:HGNC Symbol;Acc:HGNC:4747]	1.62593e-17	3.61185
6855	SYP	synaptophysin [Source:HGNC Symbol;Acc:HGNC:11506]	1.82405e-17	1.44806
6252	RTN1	reticulon 1 [Source:HGNC Symbol;Acc:HGNC:10467]	2.29375e-17	1.46479
81848	SPRY4	sprouty RTK signaling antagonist 4 [Source:HGNC Symbol;Acc:HGNC:15533]	3.00153e-17	1.77076
78986	DUSP26	dual specificity phosphatase 26 [Source:HGNC Symbol;Acc:HGNC:28161]	4.05396e-17	1.73556
2742	GLRA2	glycine receptor alpha 2 [Source:HGNC Symbol;Acc:HGNC:4327]	7.15628e-17	1.61848
9935	MAFB	MAF bZIP transcription factor B [Source:HGNC Symbol;Acc:HGNC:6408]	7.20388e-17	-2.06403
63908	NAPB	NSF attachment protein beta [Source:HGNC Symbol;Acc:HGNC:15751]	7.26591e-17	1.4842
29906	ST8SIA5	ST8 alpha-N-acetyl-neuraminide alpha-2,8-sialyltransferase 5 [Source:HGNC Symbol;Acc:HGNC:17827]	1.02878e-16	-1.62049
64780	MICAL1	microtubule associated monooxygenase, calponin and LIM domain containing 1 [Source:HGNC Symbol;Acc:HGNC:20619]	1.70475e-16	-1.46636
147906	DACT3	dishevelled binding antagonist of beta catenin 3 [Source:HGNC Symbol;Acc:HGNC:30745]	2.33693e-16	1.54144
1006	CDH8	cadherin 8 [Source:HGNC Symbol;Acc:HGNC:1767]	3.1273e-16	1.9425
222008	VSTM2A	V-set and transmembrane domain containing 2A [Source:HGNC Symbol;Acc:HGNC:28499]	6.17145e-16	1.54605
9379	NRXN2	neurexin 2 [Source:HGNC Symbol;Acc:HGNC:8009]	7.15529e-16	1.52024
3983	ABLIM1	actin binding LIM protein 1 [Source:HGNC Symbol;Acc:HGNC:78]	8.96941e-16	1.54267
9480	ONECUT2	one cut homeobox 2 [Source:HGNC Symbol;Acc:HGNC:8139]	9.8005e-16	1.81214
80031	SEMA6D	semaphorin 6D [Source:HGNC Symbol;Acc:HGNC:16770]	1.24603e-15	1.62734
160335	TMTC2	transmembrane and tetratricopeptide repeat containing 2 [Source:HGNC Symbol;Acc:HGNC:25440]	2.12108e-15	-1.56386
10468	FST	follistatin [Source:HGNC Symbol;Acc:HGNC:3971]	2.39802e-15	-1.75105
114798	SLITRK1	SLIT and NTRK like family member 1 [Source:HGNC Symbol;Acc:HGNC:20297]	5.45332e-15	1.52635
11075	STMN2	stathmin 2 [Source:HGNC Symbol;Acc:HGNC:10577]	1.38438e-14	1.49254
79805	VASH2	vasohibin 2 [Source:HGNC Symbol;Acc:HGNC:25723]	1.47434e-14	1.44411
10893	MMP24	matrix metallopeptidase 24 [Source:HGNC Symbol;Acc:HGNC:7172]	3.0092e-14	1.38976
8851	CDK5R1	cyclin dependent kinase 5 regulatory subunit 1 [Source:HGNC Symbol;Acc:HGNC:1775]	5.14232e-14	1.34511
439921	MXRA7	matrix remodeling associated 7 [Source:HGNC Symbol;Acc:HGNC:7541]	5.77042e-14	1.40518
9228	DLGAP2	DLG associated protein 2 [Source:HGNC Symbol;Acc:HGNC:2906]	1.29096e-13	1.82636
79966	SCD5	stearoyl-CoA desaturase 5 [Source:HGNC Symbol;Acc:HGNC:21088]	1.95528e-13	1.39964
283554	GPR137C	G protein-coupled receptor 137C [Source:HGNC Symbol;Acc:HGNC:25445]	2.35477e-13	1.49087
57643	ZSWIM5	zinc finger SWIM-type containing 5 [Source:HGNC Symbol;Acc:HGNC:29299]	2.91811e-13	-1.69621
1831	TSC22D3	TSC22 domain family member 3 [Source:HGNC Symbol;Acc:HGNC:3051]	2.93548e-13	1.43642
8499	PPFIA2	PTPRF interacting protein alpha 2 [Source:HGNC Symbol;Acc:HGNC:9246]	4.16772e-13	1.44246
1381	CRABP1	cellular retinoic acid binding protein 1 [Source:HGNC Symbol;Acc:HGNC:2338]	4.25866e-13	1.57843
29767	TMOD2	tropomodulin 2 [Source:HGNC Symbol;Acc:HGNC:11872]	5.88346e-13	1.48924
2775	GNAO1	G protein subunit alpha o1 [Source:HGNC Symbol;Acc:HGNC:4389]	6.06277e-13	1.34294
10600	USP16	ubiquitin specific peptidase 16 [Source:HGNC Symbol;Acc:HGNC:12614]	6.95386e-13	-1.55285
5909	RAP1GAP	RAP1 GTPase activating protein [Source:HGNC Symbol;Acc:HGNC:9858]	1.08836e-12	1.38764
2114	ETS2	ETS proto-oncogene 2, transcription factor [Source:HGNC Symbol;Acc:HGNC:3489]	1.15017e-12	1.65874
10904	BLCAP	bladder cancer associated protein [Source:HGNC Symbol;Acc:HGNC:1055]	1.34161e-12	1.39767
27253	PCDH17	protocadherin 17 [Source:HGNC Symbol;Acc:HGNC:14267]	2.49121e-12	-1.64943
55800	SCN3B	sodium voltage-gated channel beta subunit 3 [Source:HGNC Symbol;Acc:HGNC:20665]	2.95105e-12	1.35389
4858	NOVA2	NOVA alternative splicing regulator 2 [Source:HGNC Symbol;Acc:HGNC:7887]	4.06291e-12	1.36163
283209	PGM2L1	phosphoglucomutase 2 like 1 [Source:HGNC Symbol;Acc:HGNC:20898]	1.11782e-11	1.42721
2823	GPM6A	glycoprotein M6A [Source:HGNC Symbol;Acc:HGNC:4460]	1.13827e-11	1.47047
55022	PID1	phosphotyrosine interaction domain containing 1 [Source:HGNC Symbol;Acc:HGNC:26084]	1.26988e-11	1.60412
30812	SOX8	SRY-box 8 [Source:HGNC Symbol;Acc:HGNC:11203]	1.29192e-11	1.6151
8543	LMO4	LIM domain only 4 [Source:HGNC Symbol;Acc:HGNC:6644]	1.36481e-11	1.41057
154215	NKAIN2	sodium/potassium transporting ATPase interacting 2 [Source:HGNC Symbol;Acc:HGNC:16443]	1.84547e-11	1.57285
9213	XPR1	xenotropic and polytropic retrovirus receptor 1 [Source:HGNC Symbol;Acc:HGNC:12827]	1.89472e-11	1.42613
9900	SV2A	synaptic vesicle glycoprotein 2A [Source:HGNC Symbol;Acc:HGNC:20566]	2.23395e-11	1.35608
85445	CNTNAP4	contactin associated protein like 4 [Source:HGNC Symbol;Acc:HGNC:18747]	2.36956e-11	1.79233
388228	SBK1	SH3 domain binding kinase 1 [Source:HGNC Symbol;Acc:HGNC:17699]	3.13746e-11	1.32262
1496	CTNNA2	catenin alpha 2 [Source:HGNC Symbol;Acc:HGNC:2510]	4.09899e-11	1.37935
129049	SGSM1	small G protein signaling modulator 1 [Source:HGNC Symbol;Acc:HGNC:29410]	4.41913e-11	1.5877
4978	OPCML	opioid binding protein/cell adhesion molecule like [Source:HGNC Symbol;Acc:HGNC:8143]	4.67576e-11	1.48503
1780	DYNC1I1	dynein cytoplasmic 1 intermediate chain 1 [Source:HGNC Symbol;Acc:HGNC:2963]	6.34436e-11	1.40865
815	CAMK2A	calcium/calmodulin dependent protein kinase II alpha [Source:HGNC Symbol;Acc:HGNC:1460]	9.12729e-11	1.49855
27347	STK39	serine/threonine kinase 39 [Source:HGNC Symbol;Acc:HGNC:17717]	1.10071e-10	-1.41171
1646	AKR1C2	aldo-keto reductase family 1 member C2 [Source:HGNC Symbol;Acc:HGNC:385]	1.33976e-10	1.45637
84894	LINGO1	leucine rich repeat and Ig domain containing 1 [Source:HGNC Symbol;Acc:HGNC:21205]	1.39663e-10	1.41587
4915	NTRK2	neurotrophic receptor tyrosine kinase 2 [Source:HGNC Symbol;Acc:HGNC:8032]	1.45994e-10	1.41874
862	RUNX1T1	RUNX1 translocation partner 1 [Source:HGNC Symbol;Acc:HGNC:1535]	1.51347e-10	1.32832
114815	SORCS1	sortilin related VPS10 domain containing receptor 1 [Source:HGNC Symbol;Acc:HGNC:16697]	1.66459e-10	-1.5832
63827	BCAN	brevican [Source:HGNC Symbol;Acc:HGNC:23059]	1.72179e-10	1.57392
534	ATP6V1G2	ATPase H+ transporting V1 subunit G2 [Source:HGNC Symbol;Acc:HGNC:862]	2.13949e-10	1.45145
147381	CBLN2	cerebellin 2 precursor [Source:HGNC Symbol;Acc:HGNC:1544]	3.67158e-10	-2.75609
22854	NTNG1	netrin G1 [Source:HGNC Symbol;Acc:HGNC:23319]	5.13759e-10	1.94712
115827	RAB3C	RAB3C, member RAS oncogene family [Source:HGNC Symbol;Acc:HGNC:30269]	6.66577e-10	1.47733
8788	DLK1	delta like non-canonical Notch ligand 1 [Source:HGNC Symbol;Acc:HGNC:2907]	8.91514e-10	1.56297
55715	DOK4	docking protein 4 [Source:HGNC Symbol;Acc:HGNC:19868]	8.97682e-10	1.32535
10479	SLC9A6	solute carrier family 9 member A6 [Source:HGNC Symbol;Acc:HGNC:11079]	1.21711e-09	1.34336
55068	ENOX1	ecto-NOX disulfide-thiol exchanger 1 [Source:HGNC Symbol;Acc:HGNC:25474]	1.55772e-09	-1.4506
57657	HCN3	hyperpolarization activated cyclic nucleotide gated potassium channel 3 [Source:HGNC Symbol;Acc:HGNC:19183]	1.56172e-09	1.38447
5090	PBX3	PBX homeobox 3 [Source:HGNC Symbol;Acc:HGNC:8634]	1.56173e-09	1.41938
55512	SMPD3	sphingomyelin phosphodiesterase 3 [Source:HGNC Symbol;Acc:HGNC:14240]	1.61526e-09	1.34967
259217	HSPA12A	heat shock protein family A (Hsp70) member 12A [Source:HGNC Symbol;Acc:HGNC:19022]	1.77575e-09	1.42382
4987	OPRL1	opioid related nociceptin receptor 1 [Source:HGNC Symbol;Acc:HGNC:8155]	1.87422e-09	1.56801
170825	GSX2	GS homeobox 2 [Source:HGNC Symbol;Acc:HGNC:24959]	2.01898e-09	-1.48379
79957	PAQR6	progestin and adipoQ receptor family member 6 [Source:HGNC Symbol;Acc:HGNC:30132]	2.06198e-09	-1.76327
170261	ZCCHC12	zinc finger CCHC-type containing 12 [Source:HGNC Symbol;Acc:HGNC:27273]	2.12923e-09	1.33212
139728	PNCK	pregnancy up-regulated nonubiquitous CaM kinase [Source:HGNC Symbol;Acc:HGNC:13415]	2.18476e-09	1.56632
3670	ISL1	ISL LIM homeobox 1 [Source:HGNC Symbol;Acc:HGNC:6132]	2.90234e-09	-2.04229
23261	CAMTA1	calmodulin binding transcription activator 1 [Source:HGNC Symbol;Acc:HGNC:18806]	3.6582e-09	1.31502
219539	YPEL4	yippee like 4 [Source:HGNC Symbol;Acc:HGNC:18328]	5.65471e-09	1.54572
8153	RND2	Rho family GTPase 2 [Source:HGNC Symbol;Acc:HGNC:18315]	6.02772e-09	1.34737
2550	GABBR1	gamma-aminobutyric acid type B receptor subunit 1 [Source:HGNC Symbol;Acc:HGNC:4070]	7.10451e-09	1.27765
85446	ZFHX2	zinc finger homeobox 2 [Source:HGNC Symbol;Acc:HGNC:20152]	7.21332e-09	-1.53101
1804	DPP6	dipeptidyl peptidase like 6 [Source:HGNC Symbol;Acc:HGNC:3010]	8.47985e-09	1.37341
54386	TERF2IP	TERF2 interacting protein [Source:HGNC Symbol;Acc:HGNC:19246]	1.20996e-08	1.36646
2562	GABRB3	gamma-aminobutyric acid type A receptor beta3 subunit [Source:HGNC Symbol;Acc:HGNC:4083]	1.23932e-08	1.30661
81544	GDPD5	glycerophosphodiester phosphodiesterase domain containing 5 [Source:HGNC Symbol;Acc:HGNC:28804]	1.72434e-08	1.3792
3756	KCNH1	potassium voltage-gated channel subfamily H member 1 [Source:HGNC Symbol;Acc:HGNC:6250]	1.92358e-08	1.80662
1036	CDO1	cysteine dioxygenase type 1 [Source:HGNC Symbol;Acc:HGNC:1795]	3.26432e-08	-1.34844
6733	SRPK2	SRSF protein kinase 2 [Source:HGNC Symbol;Acc:HGNC:11306]	3.26432e-08	1.27425
9254	CACNA2D2	calcium voltage-gated channel auxiliary subunit alpha2delta 2 [Source:HGNC Symbol;Acc:HGNC:1400]	3.48196e-08	1.32612
55553	SOX6	SRY-box 6 [Source:HGNC Symbol;Acc:HGNC:16421]	4.60503e-08	-1.41918
375567	VWC2	von Willebrand factor C domain containing 2 [Source:HGNC Symbol;Acc:HGNC:30200]	4.96771e-08	2.41548
5454	POU3F2	POU class 3 homeobox 2 [Source:HGNC Symbol;Acc:HGNC:9215]	5.19463e-08	-1.59042
7054	TH	tyrosine hydroxylase [Source:HGNC Symbol;Acc:HGNC:11782]	5.42359e-08	1.43553
57636	ARHGAP23	Rho GTPase activating protein 23 [Source:HGNC Symbol;Acc:HGNC:29293]	5.68381e-08	1.30467
2036	EPB41L1	erythrocyte membrane protein band 4.1 like 1 [Source:HGNC Symbol;Acc:HGNC:3378]	6.32835e-08	1.29596
827	CAPN6	calpain 6 [Source:HGNC Symbol;Acc:HGNC:1483]	6.96942e-08	1.79903
9788	MTSS1	MTSS1, I-BAR domain containing [Source:HGNC Symbol;Acc:HGNC:20443]	7.86127e-08	1.25799
357	SHROOM2	shroom family member 2 [Source:HGNC Symbol;Acc:HGNC:630]	8.6931e-08	1.29035
196743	PAOX	polyamine oxidase [Source:HGNC Symbol;Acc:HGNC:20837]	9.56067e-08	-2.51
2566	GABRG2	gamma-aminobutyric acid type A receptor gamma2 subunit [Source:HGNC Symbol;Acc:HGNC:4087]	1.00929e-07	1.37583
152273	FGD5	FYVE, RhoGEF and PH domain containing 5 [Source:HGNC Symbol;Acc:HGNC:19117]	1.08889e-07	2.04045
6696	SPP1	secreted phosphoprotein 1 [Source:HGNC Symbol;Acc:HGNC:11255]	1.21922e-07	1.47946
26010	SPATS2L	spermatogenesis associated serine rich 2 like [Source:HGNC Symbol;Acc:HGNC:24574]	1.23278e-07	-1.49113
1641	DCX	doublecortin [Source:HGNC Symbol;Acc:HGNC:2714]	1.23278e-07	1.31305
65055	REEP1	receptor accessory protein 1 [Source:HGNC Symbol;Acc:HGNC:25786]	1.27679e-07	1.27423
1268	CNR1	cannabinoid receptor 1 [Source:HGNC Symbol;Acc:HGNC:2159]	1.36068e-07	-1.46194
114795	TMEM132B	transmembrane protein 132B [Source:HGNC Symbol;Acc:HGNC:29397]	1.40953e-07	-1.45872
7425	VGF	VGF nerve growth factor inducible [Source:HGNC Symbol;Acc:HGNC:12684]	1.50332e-07	1.42922
9037	SEMA5A	semaphorin 5A [Source:HGNC Symbol;Acc:HGNC:10736]	1.60218e-07	-1.35155
80034	CSRNP3	cysteine and serine rich nuclear protein 3 [Source:HGNC Symbol;Acc:HGNC:30729]	2.49116e-07	1.36994
55084	SOBP	sine oculis binding protein homolog [Source:HGNC Symbol;Acc:HGNC:29256]	3.33775e-07	1.29595
9892	SNAP91	synaptosome associated protein 91 [Source:HGNC Symbol;Acc:HGNC:14986]	3.9658e-07	1.31219
56961	SHD	Src homology 2 domain containing transforming protein D [Source:HGNC Symbol;Acc:HGNC:30633]	4.42716e-07	1.41085
1290	COL5A2	collagen type V alpha 2 chain [Source:HGNC Symbol;Acc:HGNC:2210]	5.2004e-07	-1.44562
10630	PDPN	podoplanin [Source:HGNC Symbol;Acc:HGNC:29602]	5.25739e-07	-1.51232
6616	SNAP25	synaptosome associated protein 25 [Source:HGNC Symbol;Acc:HGNC:11132]	5.81563e-07	1.26378
10369	CACNG2	calcium voltage-gated channel auxiliary subunit gamma 2 [Source:HGNC Symbol;Acc:HGNC:1406]	6.6664e-07	1.50482
5173	PDYN	prodynorphin [Source:HGNC Symbol;Acc:HGNC:8820]	7.34831e-07	-1.89245
284	ANGPT1	angiopoietin 1 [Source:HGNC Symbol;Acc:HGNC:484]	7.70119e-07	-2.81445
4675	NAP1L3	nucleosome assembly protein 1 like 3 [Source:HGNC Symbol;Acc:HGNC:7639]	7.8345e-07	1.26787
3382	ICA1	islet cell autoantigen 1 [Source:HGNC Symbol;Acc:HGNC:5343]	7.93467e-07	1.56326
27295	PDLIM3	PDZ and LIM domain 3 [Source:HGNC Symbol;Acc:HGNC:20767]	8.50158e-07	-1.44095
139065	SLITRK4	SLIT and NTRK like family member 4 [Source:HGNC Symbol;Acc:HGNC:23502]	1.06277e-06	1.35527
161357	MDGA2	MAM domain containing glycosylphosphatidylinositol anchor 2 [Source:HGNC Symbol;Acc:HGNC:19835]	1.2121e-06	1.4887
23180	RFTN1	raftlin, lipid raft linker 1 [Source:HGNC Symbol;Acc:HGNC:30278]	1.76453e-06	-1.55538
5015	OTX2	orthodenticle homeobox 2 [Source:HGNC Symbol;Acc:HGNC:8522]	1.78194e-06	-1.47195
29951	PDZRN4	PDZ domain containing ring finger 4 [Source:HGNC Symbol;Acc:HGNC:30552]	2.12286e-06	-1.4863
55704	CCDC88A	coiled-coil domain containing 88A [Source:HGNC Symbol;Acc:HGNC:25523]	2.34964e-06	-1.31252
84251	SGIP1	SH3 domain GRB2 like endophilin interacting protein 1 [Source:HGNC Symbol;Acc:HGNC:25412]	2.50219e-06	1.29662
9853	RUSC2	RUN and SH3 domain containing 2 [Source:HGNC Symbol;Acc:HGNC:23625]	2.57613e-06	1.23531
7200	TRH	thyrotropin releasing hormone [Source:HGNC Symbol;Acc:HGNC:12298]	2.77135e-06	1.68383
4345	CD200	CD200 molecule [Source:HGNC Symbol;Acc:HGNC:7203]	3.48722e-06	1.23105
201501	ZBTB7C	zinc finger and BTB domain containing 7C [Source:HGNC Symbol;Acc:HGNC:31700]	4.52274e-06	1.75256
55530	SVOP	SV2 related protein [Source:HGNC Symbol;Acc:HGNC:25417]	4.54241e-06	1.29443
26045	LRRTM2	leucine rich repeat transmembrane neuronal 2 [Source:HGNC Symbol;Acc:HGNC:19409]	4.65091e-06	1.36662
1400	CRMP1	collapsin response mediator protein 1 [Source:HGNC Symbol;Acc:HGNC:2365]	4.69861e-06	1.24802
9699	RIMS2	regulating synaptic membrane exocytosis 2 [Source:HGNC Symbol;Acc:HGNC:17283]	4.94156e-06	-1.40561
55799	CACNA2D3	calcium voltage-gated channel auxiliary subunit alpha2delta 3 [Source:HGNC Symbol;Acc:HGNC:15460]	5.52543e-06	1.27422
4208	MEF2C	myocyte enhancer factor 2C [Source:HGNC Symbol;Acc:HGNC:6996]	5.72036e-06	1.29374
10133	OPTN	optineurin [Source:HGNC Symbol;Acc:HGNC:17142]	6.3299e-06	1.25021
4693	NDP	NDP, norrin cystine knot growth factor [Source:HGNC Symbol;Acc:HGNC:7678]	7.80156e-06	-1.68735
84530	SRRM4	serine/arginine repetitive matrix 4 [Source:HGNC Symbol;Acc:HGNC:29389]	7.85342e-06	1.22991
6857	SYT1	synaptotagmin 1 [Source:HGNC Symbol;Acc:HGNC:11509]	8.45886e-06	1.24234
5789	PTPRD	protein tyrosine phosphatase, receptor type D [Source:HGNC Symbol;Acc:HGNC:9668]	8.92809e-06	-1.27754
26052	DNM3	dynamin 3 [Source:HGNC Symbol;Acc:HGNC:29125]	1.10402e-05	1.30614
84446	BRSK1	BR serine/threonine kinase 1 [Source:HGNC Symbol;Acc:HGNC:18994]	1.14739e-05	1.2196
112885	PHF21B	PHD finger protein 21B [Source:HGNC Symbol;Acc:HGNC:25161]	1.16881e-05	-1.31157
3925	STMN1	stathmin 1 [Source:HGNC Symbol;Acc:HGNC:6510]	1.18583e-05	-1.23735
9444	QKI	QKI, KH domain containing RNA binding [Source:HGNC Symbol;Acc:HGNC:21100]	1.36223e-05	-1.24663
333	APLP1	amyloid beta precursor like protein 1 [Source:HGNC Symbol;Acc:HGNC:597]	1.64587e-05	1.24112
5602	MAPK10	mitogen-activated protein kinase 10 [Source:HGNC Symbol;Acc:HGNC:6872]	1.66704e-05	1.26152
2583	B4GALNT1	beta-1,4-N-acetyl-galactosaminyltransferase 1 [Source:HGNC Symbol;Acc:HGNC:4117]	1.75302e-05	-1.25981
3084	NRG1	neuregulin 1 [Source:HGNC Symbol;Acc:HGNC:7997]	1.80168e-05	-1.35885
7026	NR2F2	nuclear receptor subfamily 2 group F member 2 [Source:HGNC Symbol;Acc:HGNC:7976]	2.00301e-05	-1.38303
8140	SLC7A5	solute carrier family 7 member 5 [Source:HGNC Symbol;Acc:HGNC:11063]	2.23798e-05	1.26729
84504	NKX6-2	NK6 homeobox 2 [Source:HGNC Symbol;Acc:HGNC:19321]	2.2788e-05	1.54916
6876	TAGLN	transgelin [Source:HGNC Symbol;Acc:HGNC:11553]	2.78482e-05	1.41565
23040	MYT1L	myelin transcription factor 1 like [Source:HGNC Symbol;Acc:HGNC:7623]	3.10974e-05	1.24561
6750	SST	somatostatin [Source:HGNC Symbol;Acc:HGNC:11329]	3.23256e-05	-1.31964
8829	NRP1	neuropilin 1 [Source:HGNC Symbol;Acc:HGNC:8004]	4.13945e-05	1.41423
57611	ISLR2	immunoglobulin superfamily containing leucine rich repeat 2 [Source:HGNC Symbol;Acc:HGNC:29286]	4.38724e-05	1.23455
375323	LHFPL4	LHFPL tetraspan subfamily member 4 [Source:HGNC Symbol;Acc:HGNC:29568]	5.39686e-05	1.27079
4324	MMP15	matrix metallopeptidase 15 [Source:HGNC Symbol;Acc:HGNC:7161]	5.41246e-05	1.23516
84448	ABLIM2	actin binding LIM protein family member 2 [Source:HGNC Symbol;Acc:HGNC:19195]	5.53857e-05	1.357
57575	PCDH10	protocadherin 10 [Source:HGNC Symbol;Acc:HGNC:13404]	5.61998e-05	1.20817
80741	LY6G5C	lymphocyte antigen 6 family member G5C [Source:HGNC Symbol;Acc:HGNC:13932]	5.66387e-05	-1.612
56965	PARP6	poly(ADP-ribose) polymerase family member 6 [Source:HGNC Symbol;Acc:HGNC:26921]	5.83008e-05	1.20517
10900	RUNDC3A	RUN domain containing 3A [Source:HGNC Symbol;Acc:HGNC:16984]	6.19969e-05	1.21463
5375	PMP2	peripheral myelin protein 2 [Source:HGNC Symbol;Acc:HGNC:9117]	6.83736e-05	1.76595
6785	ELOVL4	ELOVL fatty acid elongase 4 [Source:HGNC Symbol;Acc:HGNC:14415]	7.47437e-05	1.27074
146330	FBXL16	F-box and leucine rich repeat protein 16 [Source:HGNC Symbol;Acc:HGNC:14150]	8.55011e-05	1.29274
9459	ARHGEF6	Rac/Cdc42 guanine nucleotide exchange factor 6 [Source:HGNC Symbol;Acc:HGNC:685]	8.578e-05	-1.42579
4857	NOVA1	NOVA alternative splicing regulator 1 [Source:HGNC Symbol;Acc:HGNC:7886]	8.66036e-05	1.2279
84249	PSD2	pleckstrin and Sec7 domain containing 2 [Source:HGNC Symbol;Acc:HGNC:19092]	8.85628e-05	1.20213
2558	GABRA5	gamma-aminobutyric acid type A receptor alpha5 subunit [Source:HGNC Symbol;Acc:HGNC:4079]	8.90257e-05	1.31596
1750	DLX6	distal-less homeobox 6 [Source:HGNC Symbol;Acc:HGNC:2919]	0.000108158	1.26457
9760	TOX	thymocyte selection associated high mobility group box [Source:HGNC Symbol;Acc:HGNC:18988]	0.000108924	-1.29461
8715	NOL4	nucleolar protein 4 [Source:HGNC Symbol;Acc:HGNC:7870]	0.000122582	1.21835
3785	KCNQ2	potassium voltage-gated channel subfamily Q member 2 [Source:HGNC Symbol;Acc:HGNC:6296]	0.00012682	1.21752
2898	GRIK2	glutamate ionotropic receptor kainate type subunit 2 [Source:HGNC Symbol;Acc:HGNC:4580]	0.000133421	1.43269
56521	DNAJC12	DnaJ heat shock protein family (Hsp40) member C12 [Source:HGNC Symbol;Acc:HGNC:28908]	0.000134159	1.27494
114786	XKR4	XK related 4 [Source:HGNC Symbol;Acc:HGNC:29394]	0.000134493	1.34846
653319	KIAA0895L	KIAA0895 like [Source:HGNC Symbol;Acc:HGNC:34408]	0.000145034	1.20486
9771	RAPGEF5	Rap guanine nucleotide exchange factor 5 [Source:HGNC Symbol;Acc:HGNC:16862]	0.000158193	1.29972
783	CACNB2	calcium voltage-gated channel auxiliary subunit beta 2 [Source:HGNC Symbol;Acc:HGNC:1402]	0.000175824	1.37391
9543	IGDCC3	immunoglobulin superfamily DCC subclass member 3 [Source:HGNC Symbol;Acc:HGNC:9700]	0.000219402	-1.29337
80059	LRRTM4	leucine rich repeat transmembrane neuronal 4 [Source:HGNC Symbol;Acc:HGNC:19411]	0.000227102	1.35946
57582	KCNT1	potassium sodium-activated channel subfamily T member 1 [Source:HGNC Symbol;Acc:HGNC:18865]	0.000240993	1.63954
5224	PGAM2	phosphoglycerate mutase 2 [Source:HGNC Symbol;Acc:HGNC:8889]	0.000264604	-1.56999
5791	PTPRE	protein tyrosine phosphatase, receptor type E [Source:HGNC Symbol;Acc:HGNC:9669]	0.00027688	1.46737
25834	MGAT4C	MGAT4 family member C [Source:HGNC Symbol;Acc:HGNC:30871]	0.000315847	-1.45874
8850	KAT2B	lysine acetyltransferase 2B [Source:HGNC Symbol;Acc:HGNC:8638]	0.000357333	-1.28079
6457	SH3GL3	SH3 domain containing GRB2 like 3, endophilin A3 [Source:HGNC Symbol;Acc:HGNC:10832]	0.000379949	1.24672
4232	MEST	mesoderm specific transcript [Source:HGNC Symbol;Acc:HGNC:7028]	0.000391097	1.19055
23673	STX12	syntaxin 12 [Source:HGNC Symbol;Acc:HGNC:11430]	0.000458804	1.19258
100133941	CD24	CD24 molecule [Source:HGNC Symbol;Acc:HGNC:1645]	0.000472905	1.19228
84457	PHYHIPL	phytanoyl-CoA 2-hydroxylase interacting protein like [Source:HGNC Symbol;Acc:HGNC:29378]	0.000492386	1.19468
22874	PLEKHA6	pleckstrin homology domain containing A6 [Source:HGNC Symbol;Acc:HGNC:17053]	0.000518015	1.24
89846	FGD3	FYVE, RhoGEF and PH domain containing 3 [Source:HGNC Symbol;Acc:HGNC:16027]	0.000679926	-1.28755
1119	CHKA	choline kinase alpha [Source:HGNC Symbol;Acc:HGNC:1937]	0.000730618	-1.22748
9378	NRXN1	neurexin 1 [Source:HGNC Symbol;Acc:HGNC:8008]	0.000758353	1.22199
26038	CHD5	chromodomain helicase DNA binding protein 5 [Source:HGNC Symbol;Acc:HGNC:16816]	0.000781141	1.27908
3831	KLC1	kinesin light chain 1 [Source:HGNC Symbol;Acc:HGNC:6387]	0.000785579	1.15487
26289	AK5	adenylate kinase 5 [Source:HGNC Symbol;Acc:HGNC:365]	0.000848914	1.38599
22849	CPEB3	cytoplasmic polyadenylation element binding protein 3 [Source:HGNC Symbol;Acc:HGNC:21746]	0.000851155	1.25964
22941	SHANK2	SH3 and multiple ankyrin repeat domains 2 [Source:HGNC Symbol;Acc:HGNC:14295]	0.000855973	1.19518
114783	LMTK3	lemur tyrosine kinase 3 [Source:HGNC Symbol;Acc:HGNC:19295]	0.000886543	1.21213
114818	KLHL29	kelch like family member 29 [Source:HGNC Symbol;Acc:HGNC:29404]	0.000917715	1.2353
5122	PCSK1	proprotein convertase subtilisin/kexin type 1 [Source:HGNC Symbol;Acc:HGNC:8743]	0.000941269	-1.55305
10023	FRAT1	FRAT1, WNT signaling pathway regulator [Source:HGNC Symbol;Acc:HGNC:3944]	0.000960453	1.39945
1840	DTX1	deltex E3 ubiquitin ligase 1 [Source:HGNC Symbol;Acc:HGNC:3060]	0.0010055	1.23272
2560	GABRB1	gamma-aminobutyric acid type A receptor beta1 subunit [Source:HGNC Symbol;Acc:HGNC:4081]	0.00104011	1.54391
6328	SCN3A	sodium voltage-gated channel alpha subunit 3 [Source:HGNC Symbol;Acc:HGNC:10590]	0.00118252	-1.20746
2572	GAD2	glutamate decarboxylase 2 [Source:HGNC Symbol;Acc:HGNC:4093]	0.00118252	1.18662
5295	PIK3R1	phosphoinositide-3-kinase regulatory subunit 1 [Source:HGNC Symbol;Acc:HGNC:8979]	0.00134759	1.24006
260293	CYP4X1	cytochrome P450 family 4 subfamily X member 1 [Source:HGNC Symbol;Acc:HGNC:20244]	0.00155211	1.34308
2259	FGF14	fibroblast growth factor 14 [Source:HGNC Symbol;Acc:HGNC:3671]	0.00176924	1.20129
10752	CHL1	cell adhesion molecule L1 like [Source:HGNC Symbol;Acc:HGNC:1939]	0.00188641	-1.2184
633	BGN	biglycan [Source:HGNC Symbol;Acc:HGNC:1044]	0.00197388	1.94554
29118	DDX25	DEAD-box helicase 25 [Source:HGNC Symbol;Acc:HGNC:18698]	0.00214757	1.21247
1994	ELAVL1	ELAV like RNA binding protein 1 [Source:HGNC Symbol;Acc:HGNC:3312]	0.00218872	1.1477
6804	STX1A	syntaxin 1A [Source:HGNC Symbol;Acc:HGNC:11433]	0.0022118	-1.24184
2012	EMP1	epithelial membrane protein 1 [Source:HGNC Symbol;Acc:HGNC:3333]	0.0022461	1.80193
23205	ACSBG1	acyl-CoA synthetase bubblegum family member 1 [Source:HGNC Symbol;Acc:HGNC:29567]	0.0023666	1.21918
23645	PPP1R15A	protein phosphatase 1 regulatory subunit 15A [Source:HGNC Symbol;Acc:HGNC:14375]	0.00257117	1.19728
4861	NPAS1	neuronal PAS domain protein 1 [Source:HGNC Symbol;Acc:HGNC:7894]	0.00258717	1.38685
8905	AP1S2	adaptor related protein complex 1 sigma 2 subunit [Source:HGNC Symbol;Acc:HGNC:560]	0.00277123	1.19789
54550	NECAB2	N-terminal EF-hand calcium binding protein 2 [Source:HGNC Symbol;Acc:HGNC:23746]	0.00349553	1.30197
2555	GABRA2	gamma-aminobutyric acid type A receptor alpha2 subunit [Source:HGNC Symbol;Acc:HGNC:4076]	0.00351377	1.25776
3897	L1CAM	L1 cell adhesion molecule [Source:HGNC Symbol;Acc:HGNC:6470]	0.00352625	1.16164
2047	EPHB1	EPH receptor B1 [Source:HGNC Symbol;Acc:HGNC:3392]	0.00377642	1.20527
23440	OTP	orthopedia homeobox [Source:HGNC Symbol;Acc:HGNC:8518]	0.00388141	-1.8742
6505	SLC1A1	solute carrier family 1 member 1 [Source:HGNC Symbol;Acc:HGNC:10939]	0.00394859	1.19477
6310	ATXN1	ataxin 1 [Source:HGNC Symbol;Acc:HGNC:10548]	0.0039746	1.16877
397	ARHGDIB	Rho GDP dissociation inhibitor beta [Source:HGNC Symbol;Acc:HGNC:679]	0.004447	1.47565
56934	CA10	carbonic anhydrase 10 [Source:HGNC Symbol;Acc:HGNC:1369]	0.00451529	1.50608
253982	ASPHD1	aspartate beta-hydroxylase domain containing 1 [Source:HGNC Symbol;Acc:HGNC:27380]	0.00465325	1.20778
998	CDC42	cell division cycle 42 [Source:HGNC Symbol;Acc:HGNC:1736]	0.00502135	1.15919
3797	KIF3C	kinesin family member 3C [Source:HGNC Symbol;Acc:HGNC:6321]	0.00557052	1.13714
10368	CACNG3	calcium voltage-gated channel auxiliary subunit gamma 3 [Source:HGNC Symbol;Acc:HGNC:1407]	0.00560165	1.5879
274	BIN1	bridging integrator 1 [Source:HGNC Symbol;Acc:HGNC:1052]	0.00577896	1.14342
6711	SPTBN1	spectrin beta, non-erythrocytic 1 [Source:HGNC Symbol;Acc:HGNC:11275]	0.00578456	1.14319
169044	COL22A1	collagen type XXII alpha 1 chain [Source:HGNC Symbol;Acc:HGNC:22989]	0.00622134	-1.35164
4257	MGST1	microsomal glutathione S-transferase 1 [Source:HGNC Symbol;Acc:HGNC:7061]	0.00639601	-1.69622
8605	PLA2G4C	phospholipase A2 group IVC [Source:HGNC Symbol;Acc:HGNC:9037]	0.00653116	1.31382
23046	KIF21B	kinesin family member 21B [Source:HGNC Symbol;Acc:HGNC:29442]	0.00653503	1.15082
7982	ST7	suppression of tumorigenicity 7 [Source:HGNC Symbol;Acc:HGNC:11351]	0.00703852	1.17559
2000	ELF4	E74 like ETS transcription factor 4 [Source:HGNC Symbol;Acc:HGNC:3319]	0.0070893	1.60421
23285	KIAA1107	KIAA1107 [Source:HGNC Symbol;Acc:HGNC:29192]	0.00761538	1.24069
347730	LRRTM1	leucine rich repeat transmembrane neuronal 1 [Source:HGNC Symbol;Acc:HGNC:19408]	0.00779072	1.68127
283212	KLHL35	kelch like family member 35 [Source:HGNC Symbol;Acc:HGNC:26597]	0.0078276	-1.35905
22885	ABLIM3	actin binding LIM protein family member 3 [Source:HGNC Symbol;Acc:HGNC:29132]	0.00788899	1.20135
321	APBA2	amyloid beta precursor protein binding family A member 2 [Source:HGNC Symbol;Acc:HGNC:579]	0.00791513	-1.14924
30010	NXPH1	neurexophilin 1 [Source:HGNC Symbol;Acc:HGNC:20693]	0.00800495	-1.29364
201780	SLC10A4	solute carrier family 10 member 4 [Source:HGNC Symbol;Acc:HGNC:22980]	0.00823696	-1.54335
85300	ATCAY	ATCAY, caytaxin [Source:HGNC Symbol;Acc:HGNC:779]	0.00854192	1.14996
301	ANXA1	annexin A1 [Source:HGNC Symbol;Acc:HGNC:533]	0.00861366	-1.64773
137970	UNC5D	unc-5 netrin receptor D [Source:HGNC Symbol;Acc:HGNC:18634]	0.00913866	1.22217
27239	GPR162	G protein-coupled receptor 162 [Source:HGNC Symbol;Acc:HGNC:16693]	0.00921571	1.15176
51268	PIPOX	pipecolic acid and sarcosine oxidase [Source:HGNC Symbol;Acc:HGNC:17804]	0.00923673	1.35556
54531	MIER2	MIER family member 2 [Source:HGNC Symbol;Acc:HGNC:29210]	0.0094882	1.21235
9118	INA	internexin neuronal intermediate filament protein alpha [Source:HGNC Symbol;Acc:HGNC:6057]	0.00971427	1.13264
7881	KCNAB1	potassium voltage-gated channel subfamily A member regulatory beta subunit 1 [Source:HGNC Symbol;Acc:HGNC:6228]	0.00986315	1.22608

## Sheet: 7. MSN40_OnoratiM25
entrezID	geneName	description	padj	FC
9985	REC8	REC8 meiotic recombination protein [Source:HGNC Symbol;Acc:HGNC:16879]	3.18781e-85	-3.48292
9806	SPOCK2	SPARC/osteonectin, cwcv and kazal like domains proteoglycan 2 [Source:HGNC Symbol;Acc:HGNC:13564]	3.11936e-83	2.28699
57084	SLC17A6	solute carrier family 17 member 6 [Source:HGNC Symbol;Acc:HGNC:16703]	8.84413e-79	-8.25236
2113	ETS1	ETS proto-oncogene 1, transcription factor [Source:HGNC Symbol;Acc:HGNC:3488]	2.13836e-74	7.36714
283576	ZDHHC22	zinc finger DHHC-type containing 22 [Source:HGNC Symbol;Acc:HGNC:20106]	2.82674e-72	2.70546
388662	SLC6A17	solute carrier family 6 member 17 [Source:HGNC Symbol;Acc:HGNC:31399]	8.2803e-70	2.55824
55885	LMO3	LIM domain only 3 [Source:HGNC Symbol;Acc:HGNC:6643]	9.54774e-65	-2.39378
2049	EPHB3	EPH receptor B3 [Source:HGNC Symbol;Acc:HGNC:3394]	2.28388e-64	2.76252
7102	TSPAN7	tetraspanin 7 [Source:HGNC Symbol;Acc:HGNC:11854]	2.37983e-62	2.03364
140730	RIMS4	regulating synaptic membrane exocytosis 4 [Source:HGNC Symbol;Acc:HGNC:16183]	9.6043e-62	1.99547
8349	HIST2H2BE	histone cluster 2 H2B family member e [Source:HGNC Symbol;Acc:HGNC:4760]	6.39256e-61	2.64362
342667	STAC2	SH3 and cysteine rich domain 2 [Source:HGNC Symbol;Acc:HGNC:23990]	7.82514e-61	2.90832
6844	VAMP2	vesicle associated membrane protein 2 [Source:HGNC Symbol;Acc:HGNC:12643]	7.05624e-60	1.88334
10439	OLFM1	olfactomedin 1 [Source:HGNC Symbol;Acc:HGNC:17187]	1.50823e-59	2.15257
55531	ELMOD1	ELMO domain containing 1 [Source:HGNC Symbol;Acc:HGNC:25334]	2.91013e-57	2.29898
389549	FEZF1	FEZ family zinc finger 1 [Source:HGNC Symbol;Acc:HGNC:22788]	5.13463e-56	-3.46077
482	ATP1B2	ATPase Na+/K+ transporting subunit beta 2 [Source:HGNC Symbol;Acc:HGNC:805]	2.33729e-52	1.97625
1850	DUSP8	dual specificity phosphatase 8 [Source:HGNC Symbol;Acc:HGNC:3074]	3.86527e-51	2.06291
10858	CYP46A1	cytochrome P450 family 46 subfamily A member 1 [Source:HGNC Symbol;Acc:HGNC:2641]	1.3222e-50	3.08693
9839	ZEB2	zinc finger E-box binding homeobox 2 [Source:HGNC Symbol;Acc:HGNC:14881]	4.46344e-49	-1.98669
94032	CAMK2N2	calcium/calmodulin dependent protein kinase II inhibitor 2 [Source:HGNC Symbol;Acc:HGNC:24197]	8.25541e-49	2.3367
2109	ETFB	electron transfer flavoprotein beta subunit [Source:HGNC Symbol;Acc:HGNC:3482]	9.12865e-48	-2.08572
478	ATP1A3	ATPase Na+/K+ transporting subunit alpha 3 [Source:HGNC Symbol;Acc:HGNC:801]	1.15913e-47	1.86582
85352	KIAA1644	KIAA1644 [Source:HGNC Symbol;Acc:HGNC:29335]	1.42163e-47	1.90673
140767	NRSN1	neurensin 1 [Source:HGNC Symbol;Acc:HGNC:17881]	3.11725e-47	2.18016
285513	GPRIN3	GPRIN family member 3 [Source:HGNC Symbol;Acc:HGNC:27733]	1.58562e-46	2.38398
54715	RBFOX1	RNA binding fox-1 homolog 1 [Source:HGNC Symbol;Acc:HGNC:18222]	8.24318e-46	2.21719
5502	PPP1R1A	protein phosphatase 1 regulatory inhibitor subunit 1A [Source:HGNC Symbol;Acc:HGNC:9286]	2.10709e-45	2.11058
55118	CRTAC1	cartilage acidic protein 1 [Source:HGNC Symbol;Acc:HGNC:14882]	3.36573e-44	2.38213
1185	CLCN6	chloride voltage-gated channel 6 [Source:HGNC Symbol;Acc:HGNC:2024]	5.11088e-44	2.02174
2017	CTTN	cortactin [Source:HGNC Symbol;Acc:HGNC:3338]	2.99906e-43	-2.18855
166336	PRICKLE2	prickle planar cell polarity protein 2 [Source:HGNC Symbol;Acc:HGNC:20340]	3.28701e-43	2.24084
8654	PDE5A	phosphodiesterase 5A [Source:HGNC Symbol;Acc:HGNC:8784]	1.47525e-42	-2.04368
64093	SMOC1	SPARC related modular calcium binding 1 [Source:HGNC Symbol;Acc:HGNC:20318]	7.23576e-42	-2.76001
84443	FRMPD3	FERM and PDZ domain containing 3 [Source:HGNC Symbol;Acc:HGNC:29382]	9.57355e-42	2.00014
222865	TMEM130	transmembrane protein 130 [Source:HGNC Symbol;Acc:HGNC:25429]	2.73095e-40	2.02953
51560	RAB6B	RAB6B, member RAS oncogene family [Source:HGNC Symbol;Acc:HGNC:14902]	4.49385e-40	1.71699
1917	EEF1A2	eukaryotic translation elongation factor 1 alpha 2 [Source:HGNC Symbol;Acc:HGNC:3192]	4.49385e-40	1.9662
2893	GRIA4	glutamate ionotropic receptor AMPA type subunit 4 [Source:HGNC Symbol;Acc:HGNC:4574]	1.89655e-39	2.4875
2556	GABRA3	gamma-aminobutyric acid type A receptor alpha3 subunit [Source:HGNC Symbol;Acc:HGNC:4077]	2.18922e-39	1.86578
5141	PDE4A	phosphodiesterase 4A [Source:HGNC Symbol;Acc:HGNC:8780]	1.06561e-38	1.92902
9066	SYT7	synaptotagmin 7 [Source:HGNC Symbol;Acc:HGNC:11514]	2.66751e-38	1.99805
81551	STMN4	stathmin 4 [Source:HGNC Symbol;Acc:HGNC:16078]	1.78276e-37	1.95576
131870	NUDT16	nudix hydrolase 16 [Source:HGNC Symbol;Acc:HGNC:26442]	1.21763e-36	1.92648
6853	SYN1	synapsin I [Source:HGNC Symbol;Acc:HGNC:11494]	2.33117e-36	1.94268
8911	CACNA1I	calcium voltage-gated channel subunit alpha1 I [Source:HGNC Symbol;Acc:HGNC:1396]	2.53722e-36	2.49816
29993	PACSIN1	protein kinase C and casein kinase substrate in neurons 1 [Source:HGNC Symbol;Acc:HGNC:8570]	3.71781e-36	1.9425
7533	YWHAH	tyrosine 3-monooxygenase/tryptophan 5-monooxygenase activation protein eta [Source:HGNC Symbol;Acc:HGNC:12853]	5.16286e-36	1.68282
25975	EGFL6	EGF like domain multiple 6 [Source:HGNC Symbol;Acc:HGNC:3235]	9.85634e-36	4.38893
1408	CRY2	cryptochrome circadian regulator 2 [Source:HGNC Symbol;Acc:HGNC:2385]	1.57387e-35	1.74729
7275	TUB	tubby bipartite transcription factor [Source:HGNC Symbol;Acc:HGNC:12406]	3.15425e-35	1.69807
84258	SYT3	synaptotagmin 3 [Source:HGNC Symbol;Acc:HGNC:11511]	3.81866e-35	1.97115
3156	HMGCR	3-hydroxy-3-methylglutaryl-CoA reductase [Source:HGNC Symbol;Acc:HGNC:5006]	4.145e-35	1.93918
55366	LGR4	leucine rich repeat containing G protein-coupled receptor 4 [Source:HGNC Symbol;Acc:HGNC:13299]	4.52076e-35	2.60735
9718	ECE2	endothelin converting enzyme 2 [Source:HGNC Symbol;Acc:HGNC:13275]	8.7744e-35	2.09226
10841	FTCD	formimidoyltransferase cyclodeaminase [Source:HGNC Symbol;Acc:HGNC:3974]	2.95446e-34	-5.71011
51440	HPCAL4	hippocalcin like 4 [Source:HGNC Symbol;Acc:HGNC:18212]	3.40961e-34	1.74876
6319	SCD	stearoyl-CoA desaturase [Source:HGNC Symbol;Acc:HGNC:10571]	4.65785e-34	1.86784
4137	MAPT	microtubule associated protein tau [Source:HGNC Symbol;Acc:HGNC:6893]	4.90874e-34	1.75874
116154	PHACTR3	phosphatase and actin regulator 3 [Source:HGNC Symbol;Acc:HGNC:15833]	2.48663e-33	-2.01939
11255	HRH3	histamine receptor H3 [Source:HGNC Symbol;Acc:HGNC:5184]	3.51019e-33	3.04481
4758	NEU1	neuraminidase 1 [Source:HGNC Symbol;Acc:HGNC:7758]	1.24196e-32	2.06326
2222	FDFT1	farnesyl-diphosphate farnesyltransferase 1 [Source:HGNC Symbol;Acc:HGNC:3629]	1.39864e-32	1.73735
10231	RCAN2	regulator of calcineurin 2 [Source:HGNC Symbol;Acc:HGNC:3041]	1.42767e-32	1.81658
79875	THSD4	thrombospondin type 1 domain containing 4 [Source:HGNC Symbol;Acc:HGNC:25835]	2.18528e-32	-2.97066
238	ALK	ALK receptor tyrosine kinase [Source:HGNC Symbol;Acc:HGNC:427]	2.6166e-32	2.4216
57497	LRFN2	leucine rich repeat and fibronectin type III domain containing 2 [Source:HGNC Symbol;Acc:HGNC:21226]	5.17115e-32	2.43106
80725	SRCIN1	SRC kinase signaling inhibitor 1 [Source:HGNC Symbol;Acc:HGNC:29506]	7.87045e-32	1.71073
1131	CHRM3	cholinergic receptor muscarinic 3 [Source:HGNC Symbol;Acc:HGNC:1952]	1.2686e-31	2.89058
5638	PRRG1	proline rich and Gla domain 1 [Source:HGNC Symbol;Acc:HGNC:9469]	1.28973e-31	2.38997
23026	MYO16	myosin XVI [Source:HGNC Symbol;Acc:HGNC:29822]	1.32943e-31	2.15197
65009	NDRG4	NDRG family member 4 [Source:HGNC Symbol;Acc:HGNC:14466]	1.549e-31	1.58459
23467	NPTXR	neuronal pentraxin receptor [Source:HGNC Symbol;Acc:HGNC:7954]	3.05712e-31	1.67255
6529	SLC6A1	solute carrier family 6 member 1 [Source:HGNC Symbol;Acc:HGNC:11042]	3.17841e-31	1.74041
2675	GFRA2	GDNF family receptor alpha 2 [Source:HGNC Symbol;Acc:HGNC:4244]	1.02401e-30	2.07249
2334	AFF2	AF4/FMR2 family member 2 [Source:HGNC Symbol;Acc:HGNC:3776]	1.26655e-30	1.83849
4128	MAOA	monoamine oxidase A [Source:HGNC Symbol;Acc:HGNC:6833]	4.15151e-30	-2.10111
2785	GNG3	G protein subunit gamma 3 [Source:HGNC Symbol;Acc:HGNC:4405]	4.22407e-30	1.70719
6713	SQLE	squalene epoxidase [Source:HGNC Symbol;Acc:HGNC:11279]	4.42982e-30	1.77085
3309	HSPA5	heat shock protein family A (Hsp70) member 5 [Source:HGNC Symbol;Acc:HGNC:5238]	5.42233e-30	1.69441
6622	SNCA	synuclein alpha [Source:HGNC Symbol;Acc:HGNC:11138]	1.0658e-29	1.66833
116113	FOXP4	forkhead box P4 [Source:HGNC Symbol;Acc:HGNC:20842]	1.99894e-29	1.71536
25789	TMEM59L	transmembrane protein 59 like [Source:HGNC Symbol;Acc:HGNC:13237]	3.31974e-29	1.6927
9709	HERPUD1	homocysteine inducible ER protein with ubiquitin like domain 1 [Source:HGNC Symbol;Acc:HGNC:13744]	5.21146e-29	1.90096
8848	TSC22D1	TSC22 domain family member 1 [Source:HGNC Symbol;Acc:HGNC:16826]	6.30532e-29	1.58177
4155	MBP	myelin basic protein [Source:HGNC Symbol;Acc:HGNC:6925]	3.16437e-28	3.07638
1028	CDKN1C	cyclin dependent kinase inhibitor 1C [Source:HGNC Symbol;Acc:HGNC:1786]	3.28621e-28	2.53581
5579	PRKCB	protein kinase C beta [Source:HGNC Symbol;Acc:HGNC:9395]	1.19984e-27	1.96017
57419	SLC24A3	solute carrier family 24 member 3 [Source:HGNC Symbol;Acc:HGNC:10977]	1.39063e-27	2.52688
192683	SCAMP5	secretory carrier membrane protein 5 [Source:HGNC Symbol;Acc:HGNC:30386]	2.05948e-27	1.53946
3021	H3F3B	H3 histone family member 3B [Source:HGNC Symbol;Acc:HGNC:4765]	2.14475e-27	1.63557
2571	GAD1	glutamate decarboxylase 1 [Source:HGNC Symbol;Acc:HGNC:4092]	3.61112e-27	1.80005
253559	CADM2	cell adhesion molecule 2 [Source:HGNC Symbol;Acc:HGNC:29849]	4.21984e-27	1.9692
4084	MXD1	MAX dimerization protein 1 [Source:HGNC Symbol;Acc:HGNC:6761]	5.88983e-27	2.03496
23551	RASD2	RASD family member 2 [Source:HGNC Symbol;Acc:HGNC:18229]	8.47107e-27	2.08201
50863	NTM	neurotrimin [Source:HGNC Symbol;Acc:HGNC:17941]	1.22083e-26	1.78988
54769	DIRAS2	DIRAS family GTPase 2 [Source:HGNC Symbol;Acc:HGNC:19323]	1.57798e-26	1.61274
1272	CNTN1	contactin 1 [Source:HGNC Symbol;Acc:HGNC:2171]	2.60167e-26	1.81414
6585	SLIT1	slit guidance ligand 1 [Source:HGNC Symbol;Acc:HGNC:11085]	2.66225e-26	1.8392
1742	DLG4	discs large MAGUK scaffold protein 4 [Source:HGNC Symbol;Acc:HGNC:2903]	2.96349e-26	1.53785
10628	TXNIP	thioredoxin interacting protein [Source:HGNC Symbol;Acc:HGNC:16952]	3.7741e-26	1.6429
2104	ESRRG	estrogen related receptor gamma [Source:HGNC Symbol;Acc:HGNC:3474]	4.22858e-26	1.95475
140679	SLC32A1	solute carrier family 32 member 1 [Source:HGNC Symbol;Acc:HGNC:11018]	4.35663e-26	1.59627
26470	SEZ6L2	seizure related 6 homolog like 2 [Source:HGNC Symbol;Acc:HGNC:30844]	9.13705e-26	1.67592
440730	TRIM67	tripartite motif containing 67 [Source:HGNC Symbol;Acc:HGNC:31859]	9.86455e-26	1.89039
7059	THBS3	thrombospondin 3 [Source:HGNC Symbol;Acc:HGNC:11787]	1.26911e-25	-2.13391
26240	FAM50B	family with sequence similarity 50 member B [Source:HGNC Symbol;Acc:HGNC:18789]	1.27699e-25	-3.79457
10209	EIF1	eukaryotic translation initiation factor 1 [Source:HGNC Symbol;Acc:HGNC:3249]	1.4805e-25	1.69205
9568	GABBR2	gamma-aminobutyric acid type B receptor subunit 2 [Source:HGNC Symbol;Acc:HGNC:4507]	1.51148e-25	1.80747
1137	CHRNA4	cholinergic receptor nicotinic alpha 4 subunit [Source:HGNC Symbol;Acc:HGNC:1958]	2.24438e-25	1.79208
1114	CHGB	chromogranin B [Source:HGNC Symbol;Acc:HGNC:1930]	2.44052e-25	1.61019
728215	FAM155A	family with sequence similarity 155 member A [Source:HGNC Symbol;Acc:HGNC:33877]	3.40137e-25	1.9337
3306	HSPA2	heat shock protein family A (Hsp70) member 2 [Source:HGNC Symbol;Acc:HGNC:5235]	5.35908e-25	-5.34354
23025	UNC13A	unc-13 homolog A [Source:HGNC Symbol;Acc:HGNC:23150]	6.47204e-25	1.54744
537	ATP6AP1	ATPase H+ transporting accessory protein 1 [Source:HGNC Symbol;Acc:HGNC:868]	9.59522e-25	1.57322
78997	GDAP1L1	ganglioside induced differentiation associated protein 1 like 1 [Source:HGNC Symbol;Acc:HGNC:4213]	1.13186e-24	1.62973
22927	HABP4	hyaluronan binding protein 4 [Source:HGNC Symbol;Acc:HGNC:17062]	1.52064e-24	1.67301
28988	DBNL	drebrin like [Source:HGNC Symbol;Acc:HGNC:2696]	1.64916e-24	-1.82732
140733	MACROD2	MACRO domain containing 2 [Source:HGNC Symbol;Acc:HGNC:16126]	1.70711e-24	2.09816
10044	SH2D3C	SH2 domain containing 3C [Source:HGNC Symbol;Acc:HGNC:16884]	1.727e-24	1.92689
5621	PRNP	prion protein [Source:HGNC Symbol;Acc:HGNC:9449]	2.28077e-24	1.59747
5522	PPP2R2C	protein phosphatase 2 regulatory subunit Bgamma [Source:HGNC Symbol;Acc:HGNC:9306]	2.92286e-24	1.65473
4209	MEF2D	myocyte enhancer factor 2D [Source:HGNC Symbol;Acc:HGNC:6997]	3.73222e-24	1.6871
6447	SCG5	secretogranin V [Source:HGNC Symbol;Acc:HGNC:10816]	4.16406e-24	1.60604
2914	GRM4	glutamate metabotropic receptor 4 [Source:HGNC Symbol;Acc:HGNC:4596]	4.19897e-24	1.85266
54328	GPR173	G protein-coupled receptor 173 [Source:HGNC Symbol;Acc:HGNC:18186]	4.29877e-24	1.66686
54438	GFOD1	glucose-fructose oxidoreductase domain containing 1 [Source:HGNC Symbol;Acc:HGNC:21096]	6.56683e-24	1.85116
401190	RGS7BP	regulator of G protein signaling 7 binding protein [Source:HGNC Symbol;Acc:HGNC:23271]	6.90561e-24	2.01081
9705	ST18	ST18, C2H2C-type zinc finger [Source:HGNC Symbol;Acc:HGNC:18695]	7.05589e-24	-2.77404
57468	SLC12A5	solute carrier family 12 member 5 [Source:HGNC Symbol;Acc:HGNC:13818]	7.16378e-24	1.80357
128434	VSTM2L	V-set and transmembrane domain containing 2 like [Source:HGNC Symbol;Acc:HGNC:16096]	7.45945e-24	2.00135
375	ARF1	ADP ribosylation factor 1 [Source:HGNC Symbol;Acc:HGNC:652]	1.54114e-23	1.68028
56134	PCDHAC2	protocadherin alpha subfamily C, 2 [Source:HGNC Symbol;Acc:HGNC:8677]	1.86449e-23	1.56071
91	ACVR1B	activin A receptor type 1B [Source:HGNC Symbol;Acc:HGNC:172]	2.54373e-23	1.55306
10123	ARL4C	ADP ribosylation factor like GTPase 4C [Source:HGNC Symbol;Acc:HGNC:698]	2.58176e-23	1.58731
132204	SYNPR	synaptoporin [Source:HGNC Symbol;Acc:HGNC:16507]	2.65359e-23	1.86081
57528	KCTD16	potassium channel tetramerization domain containing 16 [Source:HGNC Symbol;Acc:HGNC:29244]	3.77559e-23	2.10219
134353	LSM11	LSM11, U7 small nuclear RNA associated [Source:HGNC Symbol;Acc:HGNC:30860]	9.93688e-23	1.80582
23057	NMNAT2	nicotinamide nucleotide adenylyltransferase 2 [Source:HGNC Symbol;Acc:HGNC:16789]	1.71913e-22	1.56264
10234	LRRC17	leucine rich repeat containing 17 [Source:HGNC Symbol;Acc:HGNC:16895]	1.94363e-22	-2.46802
7025	NR2F1	nuclear receptor subfamily 2 group F member 1 [Source:HGNC Symbol;Acc:HGNC:7975]	2.46179e-22	-2.02516
2026	ENO2	enolase 2 [Source:HGNC Symbol;Acc:HGNC:3353]	2.52126e-22	1.43949
8507	ENC1	ectodermal-neural cortex 1 [Source:HGNC Symbol;Acc:HGNC:3345]	3.47818e-22	-1.49925
51114	ZDHHC9	zinc finger DHHC-type containing 9 [Source:HGNC Symbol;Acc:HGNC:18475]	3.52429e-22	1.54463
9672	SDC3	syndecan 3 [Source:HGNC Symbol;Acc:HGNC:10660]	3.96561e-22	1.60263
55450	CAMK2N1	calcium/calmodulin dependent protein kinase II inhibitor 1 [Source:HGNC Symbol;Acc:HGNC:24190]	5.2003e-22	1.51898
214	ALCAM	activated leukocyte cell adhesion molecule [Source:HGNC Symbol;Acc:HGNC:400]	6.59322e-22	1.94683
23769	FLRT1	fibronectin leucine rich transmembrane protein 1 [Source:HGNC Symbol;Acc:HGNC:3760]	7.29426e-22	1.64769
9687	GREB1	growth regulation by estrogen in breast cancer 1 [Source:HGNC Symbol;Acc:HGNC:24885]	1.17341e-21	2.00096
1032	CDKN2D	cyclin dependent kinase inhibitor 2D [Source:HGNC Symbol;Acc:HGNC:1790]	1.18658e-21	1.62766
57709	SLC7A14	solute carrier family 7 member 14 [Source:HGNC Symbol;Acc:HGNC:29326]	1.24512e-21	1.98015
10922	FASTK	Fas activated serine/threonine kinase [Source:HGNC Symbol;Acc:HGNC:24676]	1.35074e-21	-1.66831
10955	SERINC3	serine incorporator 3 [Source:HGNC Symbol;Acc:HGNC:11699]	1.86819e-21	1.53506
23406	COTL1	coactosin like F-actin binding protein 1 [Source:HGNC Symbol;Acc:HGNC:18304]	2.20058e-21	1.59708
1001	CDH3	cadherin 3 [Source:HGNC Symbol;Acc:HGNC:1762]	2.42535e-21	2.0299
203259	FAM219A	family with sequence similarity 219 member A [Source:HGNC Symbol;Acc:HGNC:19920]	2.83898e-21	1.50623
25956	SEC31B	SEC31 homolog B, COPII coat complex component [Source:HGNC Symbol;Acc:HGNC:23197]	5.46662e-21	-1.98305
6866	TAC3	tachykinin 3 [Source:HGNC Symbol;Acc:HGNC:11521]	7.5665e-21	3.55864
338811	FAM19A2	family with sequence similarity 19 member A2, C-C motif chemokine like [Source:HGNC Symbol;Acc:HGNC:21589]	9.4707e-21	1.94526
11076	TPPP	tubulin polymerization promoting protein [Source:HGNC Symbol;Acc:HGNC:24164]	1.04368e-20	1.68937
9077	DIRAS3	DIRAS family GTPase 3 [Source:HGNC Symbol;Acc:HGNC:687]	1.17231e-20	1.78597
9448	MAP4K4	mitogen-activated protein kinase kinase kinase kinase 4 [Source:HGNC Symbol;Acc:HGNC:6866]	1.36457e-20	-1.52131
84440	RAB11FIP4	RAB11 family interacting protein 4 [Source:HGNC Symbol;Acc:HGNC:30267]	2.21547e-20	1.49112
4747	NEFL	neurofilament light [Source:HGNC Symbol;Acc:HGNC:7739]	2.94616e-20	1.66249
163	AP2B1	adaptor related protein complex 2 beta 1 subunit [Source:HGNC Symbol;Acc:HGNC:563]	3.56246e-20	1.49494
84879	MFSD2A	major facilitator superfamily domain containing 2A [Source:HGNC Symbol;Acc:HGNC:25897]	6.88735e-20	1.77769
4335	MNT	MAX network transcriptional repressor [Source:HGNC Symbol;Acc:HGNC:7188]	6.97316e-20	1.608
5581	PRKCE	protein kinase C epsilon [Source:HGNC Symbol;Acc:HGNC:9401]	7.13359e-20	1.67002
1879	EBF1	early B-cell factor 1 [Source:HGNC Symbol;Acc:HGNC:3126]	8.03471e-20	-2.79962
27445	PCLO	piccolo presynaptic cytomatrix protein [Source:HGNC Symbol;Acc:HGNC:13406]	8.35128e-20	1.7945
3754	KCNF1	potassium voltage-gated channel modifier subfamily F member 1 [Source:HGNC Symbol;Acc:HGNC:6246]	8.37561e-20	1.73761
57460	PPM1H	protein phosphatase, Mg2+/Mn2+ dependent 1H [Source:HGNC Symbol;Acc:HGNC:18583]	1.03122e-19	2.01431
463	ZFHX3	zinc finger homeobox 3 [Source:HGNC Symbol;Acc:HGNC:777]	1.06577e-19	-1.54448
51046	ST8SIA3	ST8 alpha-N-acetyl-neuraminide alpha-2,8-sialyltransferase 3 [Source:HGNC Symbol;Acc:HGNC:14269]	1.17047e-19	1.93112
1375	CPT1B	carnitine palmitoyltransferase 1B [Source:HGNC Symbol;Acc:HGNC:2329]	1.24206e-19	-1.86966
50632	CALY	calcyon neuron specific vesicular protein [Source:HGNC Symbol;Acc:HGNC:17938]	1.3408e-19	1.74438
273	AMPH	amphiphysin [Source:HGNC Symbol;Acc:HGNC:471]	1.37332e-19	1.60691
10656	KHDRBS3	KH RNA binding domain containing, signal transduction associated 3 [Source:HGNC Symbol;Acc:HGNC:18117]	1.56918e-19	1.72996
219287	AMER2	APC membrane recruitment protein 2 [Source:HGNC Symbol;Acc:HGNC:26360]	1.78774e-19	1.5868
23504	RIMBP2	RIMS binding protein 2 [Source:HGNC Symbol;Acc:HGNC:30339]	1.89469e-19	1.61795
3757	KCNH2	potassium voltage-gated channel subfamily H member 2 [Source:HGNC Symbol;Acc:HGNC:6251]	2.36666e-19	1.53692
1294	COL7A1	collagen type VII alpha 1 chain [Source:HGNC Symbol;Acc:HGNC:2214]	2.39463e-19	-2.15755
338645	LUZP2	leucine zipper protein 2 [Source:HGNC Symbol;Acc:HGNC:23206]	2.49025e-19	2.21835
3777	KCNK3	potassium two pore domain channel subfamily K member 3 [Source:HGNC Symbol;Acc:HGNC:6278]	2.9021e-19	1.69991
23710	GABARAPL1	GABA type A receptor associated protein like 1 [Source:HGNC Symbol;Acc:HGNC:4068]	3.05028e-19	1.52371
80319	CXXC4	CXXC finger protein 4 [Source:HGNC Symbol;Acc:HGNC:24593]	4.60711e-19	1.59612
56853	CELF4	CUGBP Elav-like family member 4 [Source:HGNC Symbol;Acc:HGNC:14015]	4.97981e-19	1.52809
115123	MARCH3	membrane associated ring-CH-type finger 3 [Source:HGNC Symbol;Acc:HGNC:28728]	5.75166e-19	1.87341
9844	ELMO1	engulfment and cell motility 1 [Source:HGNC Symbol;Acc:HGNC:16286]	7.91077e-19	1.51636
6695	SPOCK1	SPARC/osteonectin, cwcv and kazal like domains proteoglycan 1 [Source:HGNC Symbol;Acc:HGNC:11251]	9.60796e-19	1.65325
6309	SC5D	sterol-C5-desaturase [Source:HGNC Symbol;Acc:HGNC:10547]	1.54016e-18	1.5579
57484	RNF150	ring finger protein 150 [Source:HGNC Symbol;Acc:HGNC:23138]	1.54461e-18	1.61182
6812	STXBP1	syntaxin binding protein 1 [Source:HGNC Symbol;Acc:HGNC:11444]	1.5774e-18	1.43301
254263	CNIH2	cornichon family AMPA receptor auxiliary protein 2 [Source:HGNC Symbol;Acc:HGNC:28744]	2.25164e-18	1.49993
150297	C22orf42	chromosome 22 open reading frame 42 [Source:HGNC Symbol;Acc:HGNC:27160]	2.68249e-18	2.57009
3098	HK1	hexokinase 1 [Source:HGNC Symbol;Acc:HGNC:4922]	2.99466e-18	1.44944
5067	CNTN3	contactin 3 [Source:HGNC Symbol;Acc:HGNC:2173]	3.21529e-18	2.32924
3423	IDS	iduronate 2-sulfatase [Source:HGNC Symbol;Acc:HGNC:5389]	3.4965e-18	1.46678
55964	SEPT3	septin 3 [Source:HGNC Symbol;Acc:HGNC:10750]	3.54231e-18	1.44706
9363	RAB33A	RAB33A, member RAS oncogene family [Source:HGNC Symbol;Acc:HGNC:9773]	4.56362e-18	1.7591
57689	LRRC4C	leucine rich repeat containing 4C [Source:HGNC Symbol;Acc:HGNC:29317]	4.95046e-18	1.81153
10983	CCNI	cyclin I [Source:HGNC Symbol;Acc:HGNC:1595]	4.9631e-18	1.58835
121551	BTBD11	BTB domain containing 11 [Source:HGNC Symbol;Acc:HGNC:23844]	5.285e-18	2.78019
5569	PKIA	cAMP-dependent protein kinase inhibitor alpha [Source:HGNC Symbol;Acc:HGNC:9017]	5.55975e-18	1.5672
1808	DPYSL2	dihydropyrimidinase like 2 [Source:HGNC Symbol;Acc:HGNC:3014]	5.8743e-18	1.44133
8660	IRS2	insulin receptor substrate 2 [Source:HGNC Symbol;Acc:HGNC:6126]	6.97677e-18	1.62248
204962	SLC44A5	solute carrier family 44 member 5 [Source:HGNC Symbol;Acc:HGNC:28524]	7.07338e-18	-1.73925
23646	PLD3	phospholipase D family member 3 [Source:HGNC Symbol;Acc:HGNC:17158]	8.62628e-18	1.5215
127262	TPRG1L	tumor protein p63 regulated 1 like [Source:HGNC Symbol;Acc:HGNC:27007]	1.01355e-17	1.80968
25927	CNRIP1	cannabinoid receptor interacting protein 1 [Source:HGNC Symbol;Acc:HGNC:24546]	1.10556e-17	1.83244
535	ATP6V0A1	ATPase H+ transporting V0 subunit a1 [Source:HGNC Symbol;Acc:HGNC:865]	1.57222e-17	1.43775
8237	USP11	ubiquitin specific peptidase 11 [Source:HGNC Symbol;Acc:HGNC:12609]	1.60633e-17	1.40941
9581	PREPL	prolyl endopeptidase-like [Source:HGNC Symbol;Acc:HGNC:30228]	1.61155e-17	1.53495
3017	HIST1H2BD	histone cluster 1 H2B family member d [Source:HGNC Symbol;Acc:HGNC:4747]	1.62593e-17	3.61185
7077	TIMP2	TIMP metallopeptidase inhibitor 2 [Source:HGNC Symbol;Acc:HGNC:11821]	1.76104e-17	1.42176
6855	SYP	synaptophysin [Source:HGNC Symbol;Acc:HGNC:11506]	1.82405e-17	1.44806
6252	RTN1	reticulon 1 [Source:HGNC Symbol;Acc:HGNC:10467]	2.29375e-17	1.46479
81848	SPRY4	sprouty RTK signaling antagonist 4 [Source:HGNC Symbol;Acc:HGNC:15533]	3.00153e-17	1.77076
10014	HDAC5	histone deacetylase 5 [Source:HGNC Symbol;Acc:HGNC:14068]	3.50506e-17	1.45817
79939	SLC35E1	solute carrier family 35 member E1 [Source:HGNC Symbol;Acc:HGNC:20803]	3.66851e-17	1.51856
57863	CADM3	cell adhesion molecule 3 [Source:HGNC Symbol;Acc:HGNC:17601]	3.80085e-17	1.45639
78986	DUSP26	dual specificity phosphatase 26 [Source:HGNC Symbol;Acc:HGNC:28161]	4.05396e-17	1.73556
353088	ZNF429	zinc finger protein 429 [Source:HGNC Symbol;Acc:HGNC:20817]	4.15132e-17	-1.95726
8869	ST3GAL5	ST3 beta-galactoside alpha-2,3-sialyltransferase 5 [Source:HGNC Symbol;Acc:HGNC:10872]	5.5453e-17	1.48876
283455	KSR2	kinase suppressor of ras 2 [Source:HGNC Symbol;Acc:HGNC:18610]	5.60766e-17	1.62716
10289	EIF1B	eukaryotic translation initiation factor 1B [Source:HGNC Symbol;Acc:HGNC:30792]	6.65574e-17	1.73506
57185	NIPAL3	NIPA like domain containing 3 [Source:HGNC Symbol;Acc:HGNC:25233]	6.90459e-17	1.55383
161145	TMEM229B	transmembrane protein 229B [Source:HGNC Symbol;Acc:HGNC:20130]	6.93476e-17	1.65336
9935	MAFB	MAF bZIP transcription factor B [Source:HGNC Symbol;Acc:HGNC:6408]	7.20388e-17	-2.06403
63908	NAPB	NSF attachment protein beta [Source:HGNC Symbol;Acc:HGNC:15751]	7.26591e-17	1.4842
64112	MOAP1	modulator of apoptosis 1 [Source:HGNC Symbol;Acc:HGNC:16658]	7.92164e-17	1.45259
7439	BEST1	bestrophin 1 [Source:HGNC Symbol;Acc:HGNC:12703]	8.9194e-17	1.47256
5660	PSAP	prosaposin [Source:HGNC Symbol;Acc:HGNC:9498]	9.94162e-17	1.43133
29906	ST8SIA5	ST8 alpha-N-acetyl-neuraminide alpha-2,8-sialyltransferase 5 [Source:HGNC Symbol;Acc:HGNC:17827]	1.02878e-16	-1.62049
9465	AKAP7	A-kinase anchoring protein 7 [Source:HGNC Symbol;Acc:HGNC:377]	1.03852e-16	1.81591
146754	DNAH2	dynein axonemal heavy chain 2 [Source:HGNC Symbol;Acc:HGNC:2948]	1.04931e-16	2.05547
9752	PCDHA9	protocadherin alpha 9 [Source:HGNC Symbol;Acc:HGNC:8675]	1.06387e-16	1.45698
1826	DSCAM	DS cell adhesion molecule [Source:HGNC Symbol;Acc:HGNC:3039]	1.51128e-16	1.75355
57537	SORCS2	sortilin related VPS10 domain containing receptor 2 [Source:HGNC Symbol;Acc:HGNC:16698]	1.54294e-16	1.71364
3763	KCNJ6	potassium voltage-gated channel subfamily J member 6 [Source:HGNC Symbol;Acc:HGNC:6267]	1.57192e-16	2.06701
25759	SHC2	SHC adaptor protein 2 [Source:HGNC Symbol;Acc:HGNC:29869]	1.6026e-16	-1.50714
23229	ARHGEF9	Cdc42 guanine nucleotide exchange factor 9 [Source:HGNC Symbol;Acc:HGNC:14561]	1.6882e-16	1.48237
9804	TOMM20	translocase of outer mitochondrial membrane 20 [Source:HGNC Symbol;Acc:HGNC:20947]	1.69922e-16	1.5093
64780	MICAL1	microtubule associated monooxygenase, calponin and LIM domain containing 1 [Source:HGNC Symbol;Acc:HGNC:20619]	1.70475e-16	-1.46636
3305	HSPA1L	heat shock protein family A (Hsp70) member 1 like [Source:HGNC Symbol;Acc:HGNC:5234]	2.1019e-16	-3.18066
147906	DACT3	dishevelled binding antagonist of beta catenin 3 [Source:HGNC Symbol;Acc:HGNC:30745]	2.33693e-16	1.54144
27328	PCDH11X	protocadherin 11 X-linked [Source:HGNC Symbol;Acc:HGNC:8656]	2.72964e-16	1.66484
1006	CDH8	cadherin 8 [Source:HGNC Symbol;Acc:HGNC:1767]	3.1273e-16	1.9425
2962	GTF2F1	general transcription factor IIF subunit 1 [Source:HGNC Symbol;Acc:HGNC:4652]	4.60151e-16	1.55902
40	ASIC2	acid sensing ion channel subunit 2 [Source:HGNC Symbol;Acc:HGNC:99]	4.94114e-16	3.22049
351	APP	amyloid beta precursor protein [Source:HGNC Symbol;Acc:HGNC:620]	6.04039e-16	1.39739
222008	VSTM2A	V-set and transmembrane domain containing 2A [Source:HGNC Symbol;Acc:HGNC:28499]	6.17145e-16	1.54605
9379	NRXN2	neurexin 2 [Source:HGNC Symbol;Acc:HGNC:8009]	7.15529e-16	1.52024
10397	NDRG1	N-myc downstream regulated 1 [Source:HGNC Symbol;Acc:HGNC:7679]	7.90883e-16	1.73949
3983	ABLIM1	actin binding LIM protein 1 [Source:HGNC Symbol;Acc:HGNC:78]	8.96941e-16	1.54267
9480	ONECUT2	one cut homeobox 2 [Source:HGNC Symbol;Acc:HGNC:8139]	9.8005e-16	1.81214
23209	MLC1	megalencephalic leukoencephalopathy with subcortical cysts 1 [Source:HGNC Symbol;Acc:HGNC:17082]	9.84958e-16	-1.90021
139411	PTCHD1	patched domain containing 1 [Source:HGNC Symbol;Acc:HGNC:26392]	1.02522e-15	1.97779
51439	FAM8A1	family with sequence similarity 8 member A1 [Source:HGNC Symbol;Acc:HGNC:16372]	1.04439e-15	1.5697
9819	TSC22D2	TSC22 domain family member 2 [Source:HGNC Symbol;Acc:HGNC:29095]	1.18319e-15	1.56815
80031	SEMA6D	semaphorin 6D [Source:HGNC Symbol;Acc:HGNC:16770]	1.24603e-15	1.62734
9948	WDR1	WD repeat domain 1 [Source:HGNC Symbol;Acc:HGNC:12754]	1.45431e-15	-1.62595
54039	PCBP3	poly(rC) binding protein 3 [Source:HGNC Symbol;Acc:HGNC:8651]	1.52158e-15	1.82412
374887	YJEFN3	YjeF N-terminal domain containing 3 [Source:HGNC Symbol;Acc:HGNC:24785]	1.699e-15	-1.94718
3157	HMGCS1	3-hydroxy-3-methylglutaryl-CoA synthase 1 [Source:HGNC Symbol;Acc:HGNC:5007]	1.83077e-15	1.55775
1525	CXADR	CXADR, Ig-like cell adhesion molecule [Source:HGNC Symbol;Acc:HGNC:2559]	2.05649e-15	1.47518
160335	TMTC2	transmembrane and tetratricopeptide repeat containing 2 [Source:HGNC Symbol;Acc:HGNC:25440]	2.12108e-15	-1.56386
5570	PKIB	cAMP-dependent protein kinase inhibitor beta [Source:HGNC Symbol;Acc:HGNC:9018]	2.3545e-15	1.4884
10468	FST	follistatin [Source:HGNC Symbol;Acc:HGNC:3971]	2.39802e-15	-1.75105
79969	ATAT1	alpha tubulin acetyltransferase 1 [Source:HGNC Symbol;Acc:HGNC:21186]	2.42846e-15	1.41392
801	CALM1	calmodulin 1 [Source:HGNC Symbol;Acc:HGNC:1442]	2.43013e-15	1.3894
9369	NRXN3	neurexin 3 [Source:HGNC Symbol;Acc:HGNC:8010]	2.78775e-15	1.51513
113791	PIK3IP1	phosphoinositide-3-kinase interacting protein 1 [Source:HGNC Symbol;Acc:HGNC:24942]	2.93166e-15	1.86295
11166	SOX21	SRY-box 21 [Source:HGNC Symbol;Acc:HGNC:11197]	3.05022e-15	-2.05145
27324	TOX3	TOX high mobility group box family member 3 [Source:HGNC Symbol;Acc:HGNC:11972]	3.21873e-15	-1.63448
23635	SSBP2	single stranded DNA binding protein 2 [Source:HGNC Symbol;Acc:HGNC:15831]	3.36522e-15	1.45446
10313	RTN3	reticulon 3 [Source:HGNC Symbol;Acc:HGNC:10469]	3.45914e-15	1.42634
8534	CHST1	carbohydrate sulfotransferase 1 [Source:HGNC Symbol;Acc:HGNC:1969]	3.45914e-15	1.62966
5662	PSD	pleckstrin and Sec7 domain containing [Source:HGNC Symbol;Acc:HGNC:9507]	3.88567e-15	1.44987
22983	MAST1	microtubule associated serine/threonine kinase 1 [Source:HGNC Symbol;Acc:HGNC:19034]	4.29466e-15	1.46701
9867	PJA2	praja ring finger ubiquitin ligase 2 [Source:HGNC Symbol;Acc:HGNC:17481]	4.41217e-15	1.55913
114798	SLITRK1	SLIT and NTRK like family member 1 [Source:HGNC Symbol;Acc:HGNC:20297]	5.45332e-15	1.52635
22986	SORCS3	sortilin related VPS10 domain containing receptor 3 [Source:HGNC Symbol;Acc:HGNC:16699]	6.47882e-15	1.91073
9961	MVP	major vault protein [Source:HGNC Symbol;Acc:HGNC:7531]	7.2153e-15	1.89894
10522	DEAF1	DEAF1, transcription factor [Source:HGNC Symbol;Acc:HGNC:14677]	7.86171e-15	1.48911
523	ATP6V1A	ATPase H+ transporting V1 subunit A [Source:HGNC Symbol;Acc:HGNC:851]	8.03149e-15	1.39911
114757	CYGB	cytoglobin [Source:HGNC Symbol;Acc:HGNC:16505]	9.12313e-15	1.79634
2902	GRIN1	glutamate ionotropic receptor NMDA type subunit 1 [Source:HGNC Symbol;Acc:HGNC:4584]	1.09758e-14	1.87506
2778	GNAS	GNAS complex locus [Source:HGNC Symbol;Acc:HGNC:4392]	1.28516e-14	1.37332
11075	STMN2	stathmin 2 [Source:HGNC Symbol;Acc:HGNC:10577]	1.38438e-14	1.49254
79805	VASH2	vasohibin 2 [Source:HGNC Symbol;Acc:HGNC:25723]	1.47434e-14	1.44411
105	ADARB2	adenosine deaminase, RNA specific B2 (inactive) [Source:HGNC Symbol;Acc:HGNC:227]	1.97649e-14	1.63578
2774	GNAL	G protein subunit alpha L [Source:HGNC Symbol;Acc:HGNC:4388]	2.18646e-14	1.47606
256472	TMEM151A	transmembrane protein 151A [Source:HGNC Symbol;Acc:HGNC:28497]	2.20886e-14	1.73844
388	RHOB	ras homolog family member B [Source:HGNC Symbol;Acc:HGNC:668]	2.24368e-14	1.49679
5518	PPP2R1A	protein phosphatase 2 scaffold subunit Aalpha [Source:HGNC Symbol;Acc:HGNC:9302]	2.64158e-14	1.38963
9079	LDB2	LIM domain binding 2 [Source:HGNC Symbol;Acc:HGNC:6533]	2.89757e-14	1.65481
116986	AGAP2	ArfGAP with GTPase domain, ankyrin repeat and PH domain 2 [Source:HGNC Symbol;Acc:HGNC:16921]	3.67714e-14	1.54511
8224	SYN3	synapsin III [Source:HGNC Symbol;Acc:HGNC:11496]	3.8606e-14	1.79201
2495	FTH1	ferritin heavy chain 1 [Source:HGNC Symbol;Acc:HGNC:3976]	3.89872e-14	1.45567
8851	CDK5R1	cyclin dependent kinase 5 regulatory subunit 1 [Source:HGNC Symbol;Acc:HGNC:1775]	5.14232e-14	1.34511
5100	PCDH8	protocadherin 8 [Source:HGNC Symbol;Acc:HGNC:8660]	5.57172e-14	1.7301
57576	KIF17	kinesin family member 17 [Source:HGNC Symbol;Acc:HGNC:19167]	5.7384e-14	1.88175
439921	MXRA7	matrix remodeling associated 7 [Source:HGNC Symbol;Acc:HGNC:7541]	5.77042e-14	1.40518
55593	OTUD5	OTU deubiquitinase 5 [Source:HGNC Symbol;Acc:HGNC:25402]	7.65281e-14	1.44552
23531	MMD	monocyte to macrophage differentiation associated [Source:HGNC Symbol;Acc:HGNC:7153]	9.20955e-14	1.48695
28969	BZW2	basic leucine zipper and W2 domains 2 [Source:HGNC Symbol;Acc:HGNC:18808]	1.1913e-13	1.41723
9228	DLGAP2	DLG associated protein 2 [Source:HGNC Symbol;Acc:HGNC:2906]	1.29096e-13	1.82636
378	ARF4	ADP ribosylation factor 4 [Source:HGNC Symbol;Acc:HGNC:655]	1.40856e-13	1.57381
4897	NRCAM	neuronal cell adhesion molecule [Source:HGNC Symbol;Acc:HGNC:7994]	1.66858e-13	1.5542
23401	FRAT2	FRAT2, WNT signaling pathway regulator [Source:HGNC Symbol;Acc:HGNC:16048]	1.70692e-13	1.79953
7189	TRAF6	TNF receptor associated factor 6 [Source:HGNC Symbol;Acc:HGNC:12036]	1.76207e-13	1.66633
79966	SCD5	stearoyl-CoA desaturase 5 [Source:HGNC Symbol;Acc:HGNC:21088]	1.95528e-13	1.39964
79750	ZNF385D	zinc finger protein 385D [Source:HGNC Symbol;Acc:HGNC:26191]	2.03475e-13	1.65783
126069	ZNF491	zinc finger protein 491 [Source:HGNC Symbol;Acc:HGNC:23706]	2.3521e-13	-2.12066
283554	GPR137C	G protein-coupled receptor 137C [Source:HGNC Symbol;Acc:HGNC:25445]	2.35477e-13	1.49087
80731	THSD7B	thrombospondin type 1 domain containing 7B [Source:HGNC Symbol;Acc:HGNC:29348]	2.64277e-13	-3.54663
56145	PCDHA3	protocadherin alpha 3 [Source:HGNC Symbol;Acc:HGNC:8669]	2.87676e-13	1.39469
57643	ZSWIM5	zinc finger SWIM-type containing 5 [Source:HGNC Symbol;Acc:HGNC:29299]	2.91811e-13	-1.69621
1831	TSC22D3	TSC22 domain family member 3 [Source:HGNC Symbol;Acc:HGNC:3051]	2.93548e-13	1.43642
27112	FAM155B	family with sequence similarity 155 member B [Source:HGNC Symbol;Acc:HGNC:30701]	3.22211e-13	1.54782
4905	NSF	N-ethylmaleimide sensitive factor, vesicle fusing ATPase [Source:HGNC Symbol;Acc:HGNC:8016]	3.52906e-13	1.41142
51310	SLC22A17	solute carrier family 22 member 17 [Source:HGNC Symbol;Acc:HGNC:23095]	3.53825e-13	1.48198
3745	KCNB1	potassium voltage-gated channel subfamily B member 1 [Source:HGNC Symbol;Acc:HGNC:6231]	3.69073e-13	1.45837
266727	MDGA1	MAM domain containing glycosylphosphatidylinositol anchor 1 [Source:HGNC Symbol;Acc:HGNC:19267]	3.70932e-13	-1.78618
6604	SMARCD3	SWI/SNF related, matrix associated, actin dependent regulator of chromatin, subfamily d, member 3 [Source:HGNC Symbol;Acc:HGNC:11108]	3.9107e-13	1.40859
43	ACHE	acetylcholinesterase (Cartwright blood group) [Source:HGNC Symbol;Acc:HGNC:108]	4.14913e-13	1.64856
1381	CRABP1	cellular retinoic acid binding protein 1 [Source:HGNC Symbol;Acc:HGNC:2338]	4.25866e-13	1.57843
2673	GFPT1	glutamine--fructose-6-phosphate transaminase 1 [Source:HGNC Symbol;Acc:HGNC:4241]	4.5175e-13	1.48302
2257	FGF12	fibroblast growth factor 12 [Source:HGNC Symbol;Acc:HGNC:3668]	4.85249e-13	1.69186
10382	TUBB4A	tubulin beta 4A class IVa [Source:HGNC Symbol;Acc:HGNC:20774]	4.94195e-13	1.48931
29767	TMOD2	tropomodulin 2 [Source:HGNC Symbol;Acc:HGNC:11872]	5.88346e-13	1.48924
1630	DCC	DCC netrin 1 receptor [Source:HGNC Symbol;Acc:HGNC:2701]	5.92966e-13	1.5927
2775	GNAO1	G protein subunit alpha o1 [Source:HGNC Symbol;Acc:HGNC:4389]	6.06277e-13	1.34294
79068	FTO	FTO, alpha-ketoglutarate dependent dioxygenase [Source:HGNC Symbol;Acc:HGNC:24678]	6.15741e-13	1.44668
92521	SPECC1	sperm antigen with calponin homology and coiled-coil domains 1 [Source:HGNC Symbol;Acc:HGNC:30615]	6.23448e-13	1.52284
9905	SGSM2	small G protein signaling modulator 2 [Source:HGNC Symbol;Acc:HGNC:29026]	6.69616e-13	-1.48307
30000	TNPO2	transportin 2 [Source:HGNC Symbol;Acc:HGNC:19998]	6.8486e-13	1.34888
10600	USP16	ubiquitin specific peptidase 16 [Source:HGNC Symbol;Acc:HGNC:12614]	6.95386e-13	-1.55285
90874	ZNF697	zinc finger protein 697 [Source:HGNC Symbol;Acc:HGNC:32034]	7.52704e-13	1.56607
107	ADCY1	adenylate cyclase 1 [Source:HGNC Symbol;Acc:HGNC:232]	7.56731e-13	1.53333
9145	SYNGR1	synaptogyrin 1 [Source:HGNC Symbol;Acc:HGNC:11498]	7.90832e-13	1.38509
54762	GRAMD1C	GRAM domain containing 1C [Source:HGNC Symbol;Acc:HGNC:25252]	7.97806e-13	-2.3253
23558	WBP2	WW domain binding protein 2 [Source:HGNC Symbol;Acc:HGNC:12738]	9.54136e-13	1.37663
9445	ITM2B	integral membrane protein 2B [Source:HGNC Symbol;Acc:HGNC:6174]	9.80218e-13	1.38016
5909	RAP1GAP	RAP1 GTPase activating protein [Source:HGNC Symbol;Acc:HGNC:9858]	1.08836e-12	1.38764
6399	TRAPPC2	trafficking protein particle complex 2 [Source:HGNC Symbol;Acc:HGNC:23068]	1.09491e-12	1.5453
2114	ETS2	ETS proto-oncogene 2, transcription factor [Source:HGNC Symbol;Acc:HGNC:3489]	1.15017e-12	1.65874
2911	GRM1	glutamate metabotropic receptor 1 [Source:HGNC Symbol;Acc:HGNC:4593]	1.1521e-12	-2.30489
114804	RNF157	ring finger protein 157 [Source:HGNC Symbol;Acc:HGNC:29402]	1.15567e-12	1.38637
84557	MAP1LC3A	microtubule associated protein 1 light chain 3 alpha [Source:HGNC Symbol;Acc:HGNC:6838]	1.22423e-12	1.52013
7316	UBC	ubiquitin C [Source:HGNC Symbol;Acc:HGNC:12468]	1.27144e-12	1.36125
10904	BLCAP	bladder cancer associated protein [Source:HGNC Symbol;Acc:HGNC:1055]	1.34161e-12	1.39767
10447	FAM3C	family with sequence similarity 3 member C [Source:HGNC Symbol;Acc:HGNC:18664]	1.38802e-12	1.47494
104	ADARB1	adenosine deaminase, RNA specific B1 [Source:HGNC Symbol;Acc:HGNC:226]	1.4119e-12	1.44106
57574	MARCH4	membrane associated ring-CH-type finger 4 [Source:HGNC Symbol;Acc:HGNC:29269]	1.58369e-12	1.41542
284485	RIIAD1	regulatory subunit of type II PKA R-subunit (RIIa) domain containing 1 [Source:HGNC Symbol;Acc:HGNC:26686]	1.60895e-12	1.54117
55824	PAG1	phosphoprotein membrane anchor with glycosphingolipid microdomains 1 [Source:HGNC Symbol;Acc:HGNC:30043]	1.70736e-12	1.49497
57168	ASPHD2	aspartate beta-hydroxylase domain containing 2 [Source:HGNC Symbol;Acc:HGNC:30437]	1.91625e-12	1.52505
11320	MGAT4A	mannosyl (alpha-1,3-)-glycoprotein beta-1,4-N-acetylglucosaminyltransferase, isozyme A [Source:HGNC Symbol;Acc:HGNC:7047]	2.00114e-12	1.47107
150864	FAM117B	family with sequence similarity 117 member B [Source:HGNC Symbol;Acc:HGNC:14440]	2.10699e-12	1.42638
9673	SLC25A44	solute carrier family 25 member 44 [Source:HGNC Symbol;Acc:HGNC:29036]	2.18849e-12	1.49712
27253	PCDH17	protocadherin 17 [Source:HGNC Symbol;Acc:HGNC:14267]	2.49121e-12	-1.64943
55558	PLXNA3	plexin A3 [Source:HGNC Symbol;Acc:HGNC:9101]	2.52708e-12	-1.49638
23348	DOCK9	dedicator of cytokinesis 9 [Source:HGNC Symbol;Acc:HGNC:14132]	2.74679e-12	-1.80608
4826	NNAT	neuronatin [Source:HGNC Symbol;Acc:HGNC:7860]	2.86205e-12	1.39329
55800	SCN3B	sodium voltage-gated channel beta subunit 3 [Source:HGNC Symbol;Acc:HGNC:20665]	2.95105e-12	1.35389
4293	MAP3K9	mitogen-activated protein kinase kinase kinase 9 [Source:HGNC Symbol;Acc:HGNC:6861]	2.99235e-12	1.41521
51552	RAB14	RAB14, member RAS oncogene family [Source:HGNC Symbol;Acc:HGNC:16524]	3.12068e-12	1.41373
11040	PIM2	Pim-2 proto-oncogene, serine/threonine kinase [Source:HGNC Symbol;Acc:HGNC:8987]	3.42188e-12	1.67482
10159	ATP6AP2	ATPase H+ transporting accessory protein 2 [Source:HGNC Symbol;Acc:HGNC:18305]	3.62803e-12	1.42568
22872	SEC31A	SEC31 homolog A, COPII coat complex component [Source:HGNC Symbol;Acc:HGNC:17052]	3.7081e-12	1.38221
23043	TNIK	TRAF2 and NCK interacting kinase [Source:HGNC Symbol;Acc:HGNC:30765]	3.7081e-12	1.45182
950	SCARB2	scavenger receptor class B member 2 [Source:HGNC Symbol;Acc:HGNC:1665]	3.79268e-12	1.35948
7357	UGCG	UDP-glucose ceramide glucosyltransferase [Source:HGNC Symbol;Acc:HGNC:12524]	3.9892e-12	1.48528
4858	NOVA2	NOVA alternative splicing regulator 2 [Source:HGNC Symbol;Acc:HGNC:7887]	4.06291e-12	1.36163
9315	NREP	neuronal regeneration related protein [Source:HGNC Symbol;Acc:HGNC:16834]	4.17491e-12	1.40995
7802	DNALI1	dynein axonemal light intermediate chain 1 [Source:HGNC Symbol;Acc:HGNC:14353]	4.37806e-12	-1.50776
481	ATP1B1	ATPase Na+/K+ transporting subunit beta 1 [Source:HGNC Symbol;Acc:HGNC:804]	4.46851e-12	1.34696
126129	CPT1C	carnitine palmitoyltransferase 1C [Source:HGNC Symbol;Acc:HGNC:18540]	5.66587e-12	-1.45595
79827	CLMP	CXADR like membrane protein [Source:HGNC Symbol;Acc:HGNC:24039]	5.72872e-12	-1.77133
55219	TMEM57	transmembrane protein 57 [Source:HGNC Symbol;Acc:HGNC:25572]	5.81556e-12	1.38632
344558	SH3RF3	SH3 domain containing ring finger 3 [Source:HGNC Symbol;Acc:HGNC:24699]	5.94274e-12	1.42665
445	ASS1	argininosuccinate synthase 1 [Source:HGNC Symbol;Acc:HGNC:758]	6.85718e-12	1.67463
8780	RIOK3	RIO kinase 3 [Source:HGNC Symbol;Acc:HGNC:11451]	7.32011e-12	1.46805
3815	KIT	KIT proto-oncogene receptor tyrosine kinase [Source:HGNC Symbol;Acc:HGNC:6342]	9.15187e-12	1.58409
7067	THRA	thyroid hormone receptor, alpha [Source:HGNC Symbol;Acc:HGNC:11796]	1.05595e-11	1.35569
3751	KCND2	potassium voltage-gated channel subfamily D member 2 [Source:HGNC Symbol;Acc:HGNC:6238]	1.05614e-11	1.65787
283209	PGM2L1	phosphoglucomutase 2 like 1 [Source:HGNC Symbol;Acc:HGNC:20898]	1.11782e-11	1.42721
2823	GPM6A	glycoprotein M6A [Source:HGNC Symbol;Acc:HGNC:4460]	1.13827e-11	1.47047
23265	EXOC7	exocyst complex component 7 [Source:HGNC Symbol;Acc:HGNC:23214]	1.17353e-11	-1.3517
151473	SLC16A14	solute carrier family 16 member 14 [Source:HGNC Symbol;Acc:HGNC:26417]	1.20875e-11	1.41764
55022	PID1	phosphotyrosine interaction domain containing 1 [Source:HGNC Symbol;Acc:HGNC:26084]	1.26988e-11	1.60412
8193	DPF1	double PHD fingers 1 [Source:HGNC Symbol;Acc:HGNC:20225]	1.27421e-11	1.41151
30812	SOX8	SRY-box 8 [Source:HGNC Symbol;Acc:HGNC:11203]	1.29192e-11	1.6151
8543	LMO4	LIM domain only 4 [Source:HGNC Symbol;Acc:HGNC:6644]	1.36481e-11	1.41057
6138	RPL15	ribosomal protein L15 [Source:HGNC Symbol;Acc:HGNC:10306]	1.36944e-11	1.40925
55966	AJAP1	adherens junctions associated protein 1 [Source:HGNC Symbol;Acc:HGNC:30801]	1.39708e-11	1.59244
2346	FOLH1	folate hydrolase 1 [Source:HGNC Symbol;Acc:HGNC:3788]	1.62327e-11	-4.08023
25875	LETMD1	LETM1 domain containing 1 [Source:HGNC Symbol;Acc:HGNC:24241]	1.63103e-11	1.43279
79641	ROGDI	rogdi homolog [Source:HGNC Symbol;Acc:HGNC:29478]	1.64751e-11	-1.57604
114784	CSMD2	CUB and Sushi multiple domains 2 [Source:HGNC Symbol;Acc:HGNC:19290]	1.71116e-11	1.56352
154215	NKAIN2	sodium/potassium transporting ATPase interacting 2 [Source:HGNC Symbol;Acc:HGNC:16443]	1.84547e-11	1.57285
113177	IZUMO4	IZUMO family member 4 [Source:HGNC Symbol;Acc:HGNC:26950]	1.85148e-11	-2.58687
9213	XPR1	xenotropic and polytropic retrovirus receptor 1 [Source:HGNC Symbol;Acc:HGNC:12827]	1.89472e-11	1.42613
64714	PDIA2	protein disulfide isomerase family A member 2 [Source:HGNC Symbol;Acc:HGNC:14180]	1.92076e-11	-1.87902
92979	MARCH9	membrane associated ring-CH-type finger 9 [Source:HGNC Symbol;Acc:HGNC:25139]	2.15158e-11	1.41899
9900	SV2A	synaptic vesicle glycoprotein 2A [Source:HGNC Symbol;Acc:HGNC:20566]	2.23395e-11	1.35608
9619	ABCG1	ATP binding cassette subfamily G member 1 [Source:HGNC Symbol;Acc:HGNC:73]	2.23395e-11	1.60286
85445	CNTNAP4	contactin associated protein like 4 [Source:HGNC Symbol;Acc:HGNC:18747]	2.36956e-11	1.79233
23413	NCS1	neuronal calcium sensor 1 [Source:HGNC Symbol;Acc:HGNC:3953]	2.48454e-11	1.34932
388228	SBK1	SH3 domain binding kinase 1 [Source:HGNC Symbol;Acc:HGNC:17699]	3.13746e-11	1.32262
819	CAMLG	calcium modulating ligand [Source:HGNC Symbol;Acc:HGNC:1471]	3.18678e-11	1.45846
51313	FAM198B	family with sequence similarity 198 member B [Source:HGNC Symbol;Acc:HGNC:25312]	3.23074e-11	-2.80146
5526	PPP2R5B	protein phosphatase 2 regulatory subunit B'beta [Source:HGNC Symbol;Acc:HGNC:9310]	3.4092e-11	1.3688
1501	CTNND2	catenin delta 2 [Source:HGNC Symbol;Acc:HGNC:2516]	3.42661e-11	1.34801
152926	PPM1K	protein phosphatase, Mg2+/Mn2+ dependent 1K [Source:HGNC Symbol;Acc:HGNC:25415]	3.43989e-11	1.4572
432	ASGR1	asialoglycoprotein receptor 1 [Source:HGNC Symbol;Acc:HGNC:742]	3.55239e-11	1.48959
345630	FBLL1	fibrillarin like 1 [Source:HGNC Symbol;Acc:HGNC:35458]	3.63091e-11	1.63011
9039	UBA3	ubiquitin like modifier activating enzyme 3 [Source:HGNC Symbol;Acc:HGNC:12470]	3.94465e-11	-1.40458
340260	UNCX	UNC homeobox [Source:HGNC Symbol;Acc:HGNC:33194]	4.04636e-11	-3.70036
1496	CTNNA2	catenin alpha 2 [Source:HGNC Symbol;Acc:HGNC:2510]	4.09899e-11	1.37935
23608	MKRN1	makorin ring finger protein 1 [Source:HGNC Symbol;Acc:HGNC:7112]	4.24498e-11	1.40851
129049	SGSM1	small G protein signaling modulator 1 [Source:HGNC Symbol;Acc:HGNC:29410]	4.41913e-11	1.5877
4978	OPCML	opioid binding protein/cell adhesion molecule like [Source:HGNC Symbol;Acc:HGNC:8143]	4.67576e-11	1.48503
5155	PDGFB	platelet derived growth factor subunit B [Source:HGNC Symbol;Acc:HGNC:8800]	4.7443e-11	1.95236
11170	FAM107A	family with sequence similarity 107 member A [Source:HGNC Symbol;Acc:HGNC:30827]	4.92146e-11	-1.75537
81618	ITM2C	integral membrane protein 2C [Source:HGNC Symbol;Acc:HGNC:6175]	5.71873e-11	1.37064
23530	NNT	nicotinamide nucleotide transhydrogenase [Source:HGNC Symbol;Acc:HGNC:7863]	5.75252e-11	-1.46083
27242	TNFRSF21	TNF receptor superfamily member 21 [Source:HGNC Symbol;Acc:HGNC:13469]	6.17864e-11	1.51521
1780	DYNC1I1	dynein cytoplasmic 1 intermediate chain 1 [Source:HGNC Symbol;Acc:HGNC:2963]	6.34436e-11	1.40865
25822	DNAJB5	DnaJ heat shock protein family (Hsp40) member B5 [Source:HGNC Symbol;Acc:HGNC:14887]	6.35552e-11	1.33461
57102	C12orf4	chromosome 12 open reading frame 4 [Source:HGNC Symbol;Acc:HGNC:1184]	6.52371e-11	-1.5717
164832	LONRF2	LON peptidase N-terminal domain and ring finger 2 [Source:HGNC Symbol;Acc:HGNC:24788]	6.91186e-11	1.4224
961	CD47	CD47 molecule [Source:HGNC Symbol;Acc:HGNC:1682]	6.99724e-11	1.43707
815	CAMK2A	calcium/calmodulin dependent protein kinase II alpha [Source:HGNC Symbol;Acc:HGNC:1460]	9.12729e-11	1.49855
402665	IGLON5	IgLON family member 5 [Source:HGNC Symbol;Acc:HGNC:34550]	1.0611e-10	-1.40169
6258	RXRG	retinoid X receptor gamma [Source:HGNC Symbol;Acc:HGNC:10479]	1.07254e-10	1.44
27347	STK39	serine/threonine kinase 39 [Source:HGNC Symbol;Acc:HGNC:17717]	1.10071e-10	-1.41171
203547	VMA21	VMA21, vacuolar ATPase assembly factor [Source:HGNC Symbol;Acc:HGNC:22082]	1.21079e-10	1.36086
55137	FIGN	fidgetin, microtubule severing factor [Source:HGNC Symbol;Acc:HGNC:13285]	1.28629e-10	1.54346
1646	AKR1C2	aldo-keto reductase family 1 member C2 [Source:HGNC Symbol;Acc:HGNC:385]	1.33976e-10	1.45637
84894	LINGO1	leucine rich repeat and Ig domain containing 1 [Source:HGNC Symbol;Acc:HGNC:21205]	1.39663e-10	1.41587
3083	HGFAC	HGF activator [Source:HGNC Symbol;Acc:HGNC:4894]	1.45446e-10	-2.19846
4915	NTRK2	neurotrophic receptor tyrosine kinase 2 [Source:HGNC Symbol;Acc:HGNC:8032]	1.45994e-10	1.41874
862	RUNX1T1	RUNX1 translocation partner 1 [Source:HGNC Symbol;Acc:HGNC:1535]	1.51347e-10	1.32832
54737	MPHOSPH8	M-phase phosphoprotein 8 [Source:HGNC Symbol;Acc:HGNC:29810]	1.54128e-10	-1.41923
1949	EFNB3	ephrin B3 [Source:HGNC Symbol;Acc:HGNC:3228]	1.56604e-10	1.32244
114815	SORCS1	sortilin related VPS10 domain containing receptor 1 [Source:HGNC Symbol;Acc:HGNC:16697]	1.66459e-10	-1.5832
55224	ETNK2	ethanolamine kinase 2 [Source:HGNC Symbol;Acc:HGNC:25575]	1.68124e-10	1.43707
63827	BCAN	brevican [Source:HGNC Symbol;Acc:HGNC:23059]	1.72179e-10	1.57392
25999	CLIP3	CAP-Gly domain containing linker protein 3 [Source:HGNC Symbol;Acc:HGNC:24314]	1.74022e-10	1.31578
55615	PRR5	proline rich 5 [Source:HGNC Symbol;Acc:HGNC:31682]	2.00502e-10	-1.71219
53826	FXYD6	FXYD domain containing ion transport regulator 6 [Source:HGNC Symbol;Acc:HGNC:4030]	2.12734e-10	1.30852
4942	OAT	ornithine aminotransferase [Source:HGNC Symbol;Acc:HGNC:8091]	2.13385e-10	1.40333
534	ATP6V1G2	ATPase H+ transporting V1 subunit G2 [Source:HGNC Symbol;Acc:HGNC:862]	2.13949e-10	1.45145
440073	IQSEC3	IQ motif and Sec7 domain 3 [Source:HGNC Symbol;Acc:HGNC:29193]	2.48515e-10	1.51079
55062	WIPI1	WD repeat domain, phosphoinositide interacting 1 [Source:HGNC Symbol;Acc:HGNC:25471]	2.79654e-10	1.67479
57125	PLXDC1	plexin domain containing 1 [Source:HGNC Symbol;Acc:HGNC:20945]	3.16091e-10	1.72235
3700	ITIH4	inter-alpha-trypsin inhibitor heavy chain family member 4 [Source:HGNC Symbol;Acc:HGNC:6169]	3.19408e-10	-2.43736
25943	C20orf194	chromosome 20 open reading frame 194 [Source:HGNC Symbol;Acc:HGNC:17721]	3.42921e-10	-1.51031
384	ARG2	arginase 2 [Source:HGNC Symbol;Acc:HGNC:664]	3.59772e-10	1.36832
147381	CBLN2	cerebellin 2 precursor [Source:HGNC Symbol;Acc:HGNC:1544]	3.67158e-10	-2.75609
3685	ITGAV	integrin subunit alpha V [Source:HGNC Symbol;Acc:HGNC:6150]	4.01329e-10	-1.44399
57146	TMEM159	transmembrane protein 159 [Source:HGNC Symbol;Acc:HGNC:30136]	4.11178e-10	1.50413
8941	CDK5R2	cyclin dependent kinase 5 regulatory subunit 2 [Source:HGNC Symbol;Acc:HGNC:1776]	4.32586e-10	1.47691
22854	NTNG1	netrin G1 [Source:HGNC Symbol;Acc:HGNC:23319]	5.13759e-10	1.94712
2913	GRM3	glutamate metabotropic receptor 3 [Source:HGNC Symbol;Acc:HGNC:4595]	5.59631e-10	-1.54079
115827	RAB3C	RAB3C, member RAS oncogene family [Source:HGNC Symbol;Acc:HGNC:30269]	6.66577e-10	1.47733
148398	SAMD11	sterile alpha motif domain containing 11 [Source:HGNC Symbol;Acc:HGNC:28706]	6.70761e-10	1.52943
2517	FUCA1	alpha-L-fucosidase 1 [Source:HGNC Symbol;Acc:HGNC:4006]	7.04196e-10	1.51658
8723	SNX4	sorting nexin 4 [Source:HGNC Symbol;Acc:HGNC:11175]	7.17252e-10	-1.37283
10079	ATP9A	ATPase phospholipid transporting 9A (putative) [Source:HGNC Symbol;Acc:HGNC:13540]	7.63761e-10	1.37249
114787	GPRIN1	G protein regulated inducer of neurite outgrowth 1 [Source:HGNC Symbol;Acc:HGNC:24835]	7.70232e-10	1.36983
112755	STX1B	syntaxin 1B [Source:HGNC Symbol;Acc:HGNC:18539]	8.7998e-10	1.4144
322	APBB1	amyloid beta precursor protein binding family B member 1 [Source:HGNC Symbol;Acc:HGNC:581]	8.94837e-10	1.30202
55715	DOK4	docking protein 4 [Source:HGNC Symbol;Acc:HGNC:19868]	8.97682e-10	1.32535
5136	PDE1A	phosphodiesterase 1A [Source:HGNC Symbol;Acc:HGNC:8774]	9.53786e-10	-2.11247
79640	C22orf46	chromosome 22 open reading frame 46 [Source:HGNC Symbol;Acc:HGNC:26294]	9.78725e-10	-1.70837
10444	ZER1	zyg-11 related cell cycle regulator [Source:HGNC Symbol;Acc:HGNC:30960]	9.79792e-10	1.36226
2786	GNG4	G protein subunit gamma 4 [Source:HGNC Symbol;Acc:HGNC:4407]	1.01039e-09	1.29833
2060	EPS15	epidermal growth factor receptor pathway substrate 15 [Source:HGNC Symbol;Acc:HGNC:3419]	1.06838e-09	1.44005
547	KIF1A	kinesin family member 1A [Source:HGNC Symbol;Acc:HGNC:888]	1.14997e-09	1.30211
10479	SLC9A6	solute carrier family 9 member A6 [Source:HGNC Symbol;Acc:HGNC:11079]	1.21711e-09	1.34336
1407	CRY1	cryptochrome circadian regulator 1 [Source:HGNC Symbol;Acc:HGNC:2384]	1.26225e-09	1.42233
91975	ZNF300	zinc finger protein 300 [Source:HGNC Symbol;Acc:HGNC:13091]	1.28993e-09	-2.41192
4598	MVK	mevalonate kinase [Source:HGNC Symbol;Acc:HGNC:7530]	1.3978e-09	1.33942
498	ATP5A1	ATP synthase, H+ transporting, mitochondrial F1 complex, alpha subunit 1, cardiac muscle [Source:HGNC Symbol;Acc:HGNC:823]	1.45056e-09	1.3078
55068	ENOX1	ecto-NOX disulfide-thiol exchanger 1 [Source:HGNC Symbol;Acc:HGNC:25474]	1.55772e-09	-1.4506
57657	HCN3	hyperpolarization activated cyclic nucleotide gated potassium channel 3 [Source:HGNC Symbol;Acc:HGNC:19183]	1.56172e-09	1.38447
5090	PBX3	PBX homeobox 3 [Source:HGNC Symbol;Acc:HGNC:8634]	1.56173e-09	1.41938
8828	NRP2	neuropilin 2 [Source:HGNC Symbol;Acc:HGNC:8005]	1.57293e-09	1.42517
114880	OSBPL6	oxysterol binding protein like 6 [Source:HGNC Symbol;Acc:HGNC:16388]	1.57297e-09	1.57179
55512	SMPD3	sphingomyelin phosphodiesterase 3 [Source:HGNC Symbol;Acc:HGNC:14240]	1.61526e-09	1.34967
1005	CDH7	cadherin 7 [Source:HGNC Symbol;Acc:HGNC:1766]	1.73673e-09	-2.52702
259217	HSPA12A	heat shock protein family A (Hsp70) member 12A [Source:HGNC Symbol;Acc:HGNC:19022]	1.77575e-09	1.42382
1655	DDX5	DEAD-box helicase 5 [Source:HGNC Symbol;Acc:HGNC:2746]	1.79576e-09	-1.3156
259232	NALCN	sodium leak channel, non-selective [Source:HGNC Symbol;Acc:HGNC:19082]	1.81779e-09	1.48537
56666	PANX2	pannexin 2 [Source:HGNC Symbol;Acc:HGNC:8600]	1.85934e-09	1.7538
4987	OPRL1	opioid related nociceptin receptor 1 [Source:HGNC Symbol;Acc:HGNC:8155]	1.87422e-09	1.56801
347733	TUBB2B	tubulin beta 2B class IIb [Source:HGNC Symbol;Acc:HGNC:30829]	1.92871e-09	1.37552
84959	UBASH3B	ubiquitin associated and SH3 domain containing B [Source:HGNC Symbol;Acc:HGNC:29884]	1.96467e-09	1.39769
170825	GSX2	GS homeobox 2 [Source:HGNC Symbol;Acc:HGNC:24959]	2.01898e-09	-1.48379
55075	UACA	uveal autoantigen with coiled-coil domains and ankyrin repeats [Source:HGNC Symbol;Acc:HGNC:15947]	2.03302e-09	-1.91036
79957	PAQR6	progestin and adipoQ receptor family member 6 [Source:HGNC Symbol;Acc:HGNC:30132]	2.06198e-09	-1.76327
81606	LBH	limb bud and heart development [Source:HGNC Symbol;Acc:HGNC:29532]	2.10494e-09	1.28702
170261	ZCCHC12	zinc finger CCHC-type containing 12 [Source:HGNC Symbol;Acc:HGNC:27273]	2.12923e-09	1.33212
139728	PNCK	pregnancy up-regulated nonubiquitous CaM kinase [Source:HGNC Symbol;Acc:HGNC:13415]	2.18476e-09	1.56632
53822	FXYD7	FXYD domain containing ion transport regulator 7 [Source:HGNC Symbol;Acc:HGNC:4034]	2.23487e-09	1.49282
55714	TENM3	teneurin transmembrane protein 3 [Source:HGNC Symbol;Acc:HGNC:29944]	2.28518e-09	-1.40688
441631	TSPAN11	tetraspanin 11 [Source:HGNC Symbol;Acc:HGNC:30795]	2.55871e-09	-1.41946
339451	KLHL17	kelch like family member 17 [Source:HGNC Symbol;Acc:HGNC:24023]	2.63252e-09	-1.63531
3670	ISL1	ISL LIM homeobox 1 [Source:HGNC Symbol;Acc:HGNC:6132]	2.90234e-09	-2.04229
3052	HCCS	holocytochrome c synthase [Source:HGNC Symbol;Acc:HGNC:4837]	2.9148e-09	-1.49986
79047	KCTD15	potassium channel tetramerization domain containing 15 [Source:HGNC Symbol;Acc:HGNC:23297]	2.967e-09	-1.39362
29087	THYN1	thymocyte nuclear protein 1 [Source:HGNC Symbol;Acc:HGNC:29560]	3.2092e-09	-1.41009
55061	SUSD4	sushi domain containing 4 [Source:HGNC Symbol;Acc:HGNC:25470]	3.24075e-09	1.41517
131096	KCNH8	potassium voltage-gated channel subfamily H member 8 [Source:HGNC Symbol;Acc:HGNC:18864]	3.38276e-09	-1.45422
80762	NDFIP1	Nedd4 family interacting protein 1 [Source:HGNC Symbol;Acc:HGNC:17592]	3.38659e-09	1.34032
6397	SEC14L1	SEC14 like lipid binding 1 [Source:HGNC Symbol;Acc:HGNC:10698]	3.52986e-09	1.31488
10443	N4BP2L2	NEDD4 binding protein 2 like 2 [Source:HGNC Symbol;Acc:HGNC:26916]	3.53522e-09	-1.37806
23261	CAMTA1	calmodulin binding transcription activator 1 [Source:HGNC Symbol;Acc:HGNC:18806]	3.6582e-09	1.31502
8906	AP1G2	adaptor related protein complex 1 gamma 2 subunit [Source:HGNC Symbol;Acc:HGNC:556]	3.83507e-09	-1.42114
22903	BTBD3	BTB domain containing 3 [Source:HGNC Symbol;Acc:HGNC:15854]	3.90653e-09	1.33871
7355	SLC35A2	solute carrier family 35 member A2 [Source:HGNC Symbol;Acc:HGNC:11022]	4.35022e-09	1.44956
84867	PTPN5	protein tyrosine phosphatase, non-receptor type 5 [Source:HGNC Symbol;Acc:HGNC:9657]	4.38392e-09	1.35039
81533	ITFG1	integrin alpha FG-GAP repeat containing 1 [Source:HGNC Symbol;Acc:HGNC:30697]	4.67229e-09	1.34151
6431	SRSF6	serine and arginine rich splicing factor 6 [Source:HGNC Symbol;Acc:HGNC:10788]	5.24578e-09	-1.40841
114299	PALM2	paralemmin 2 [Source:HGNC Symbol;Acc:HGNC:15845]	5.40987e-09	1.92397
3638	INSIG1	insulin induced gene 1 [Source:HGNC Symbol;Acc:HGNC:6083]	5.62788e-09	2.15912
219539	YPEL4	yippee like 4 [Source:HGNC Symbol;Acc:HGNC:18328]	5.65471e-09	1.54572
11237	RNF24	ring finger protein 24 [Source:HGNC Symbol;Acc:HGNC:13779]	5.77006e-09	1.42659
79699	ZYG11B	zyg-11 family member B, cell cycle regulator [Source:HGNC Symbol;Acc:HGNC:25820]	5.92303e-09	1.34121
8153	RND2	Rho family GTPase 2 [Source:HGNC Symbol;Acc:HGNC:18315]	6.02772e-09	1.34737
5763	PTMS	parathymosin [Source:HGNC Symbol;Acc:HGNC:9629]	6.0953e-09	1.33646
10193	RNF41	ring finger protein 41 [Source:HGNC Symbol;Acc:HGNC:18401]	6.42346e-09	1.3221
64747	MFSD1	major facilitator superfamily domain containing 1 [Source:HGNC Symbol;Acc:HGNC:25874]	6.59438e-09	-1.65093
7016	TESK1	testis-specific kinase 1 [Source:HGNC Symbol;Acc:HGNC:11731]	6.60369e-09	1.31692
28986	MAGEH1	MAGE family member H1 [Source:HGNC Symbol;Acc:HGNC:24092]	6.63261e-09	1.36756
2550	GABBR1	gamma-aminobutyric acid type B receptor subunit 1 [Source:HGNC Symbol;Acc:HGNC:4070]	7.10451e-09	1.27765
85446	ZFHX2	zinc finger homeobox 2 [Source:HGNC Symbol;Acc:HGNC:20152]	7.21332e-09	-1.53101
79178	THTPA	thiamine triphosphatase [Source:HGNC Symbol;Acc:HGNC:18987]	7.67335e-09	-1.42369
51143	DYNC1LI1	dynein cytoplasmic 1 light intermediate chain 1 [Source:HGNC Symbol;Acc:HGNC:18745]	7.84833e-09	1.37102
54915	YTHDF1	YTH N6-methyladenosine RNA binding protein 1 [Source:HGNC Symbol;Acc:HGNC:15867]	8.02206e-09	1.44121
4753	NELL2	neural EGFL like 2 [Source:HGNC Symbol;Acc:HGNC:7751]	8.29176e-09	-1.30091
1804	DPP6	dipeptidyl peptidase like 6 [Source:HGNC Symbol;Acc:HGNC:3010]	8.47985e-09	1.37341
6543	SLC8A2	solute carrier family 8 member A2 [Source:HGNC Symbol;Acc:HGNC:11069]	8.68789e-09	1.37126
160	AP2A1	adaptor related protein complex 2 alpha 1 subunit [Source:HGNC Symbol;Acc:HGNC:561]	8.82355e-09	1.37929
2353	FOS	Fos proto-oncogene, AP-1 transcription factor subunit [Source:HGNC Symbol;Acc:HGNC:3796]	8.82965e-09	2.33322
80790	CMIP	c-Maf inducing protein [Source:HGNC Symbol;Acc:HGNC:24319]	8.96992e-09	1.28064
11189	CELF3	CUGBP Elav-like family member 3 [Source:HGNC Symbol;Acc:HGNC:11967]	9.1053e-09	1.27933
54329	GPR85	G protein-coupled receptor 85 [Source:HGNC Symbol;Acc:HGNC:4536]	9.19757e-09	1.43784
85455	DISP2	dispatched RND transporter family member 2 [Source:HGNC Symbol;Acc:HGNC:19712]	9.34311e-09	1.40168
3097	HIVEP2	human immunodeficiency virus type I enhancer binding protein 2 [Source:HGNC Symbol;Acc:HGNC:4921]	9.6696e-09	1.33841
2181	ACSL3	acyl-CoA synthetase long chain family member 3 [Source:HGNC Symbol;Acc:HGNC:3570]	1.01525e-08	1.33702
10137	RBM12	RNA binding motif protein 12 [Source:HGNC Symbol;Acc:HGNC:9898]	1.10152e-08	-1.40352
122525	C14orf28	chromosome 14 open reading frame 28 [Source:HGNC Symbol;Acc:HGNC:19834]	1.10269e-08	1.69677
10057	ABCC5	ATP binding cassette subfamily C member 5 [Source:HGNC Symbol;Acc:HGNC:56]	1.11033e-08	-1.34012
90441	ZNF622	zinc finger protein 622 [Source:HGNC Symbol;Acc:HGNC:30958]	1.14917e-08	1.47429
26258	BLOC1S6	biogenesis of lysosomal organelles complex 1 subunit 6 [Source:HGNC Symbol;Acc:HGNC:8549]	1.20106e-08	1.34838
2782	GNB1	G protein subunit beta 1 [Source:HGNC Symbol;Acc:HGNC:4396]	1.2038e-08	1.26914
3920	LAMP2	lysosomal associated membrane protein 2 [Source:HGNC Symbol;Acc:HGNC:6501]	1.20996e-08	1.33852
54386	TERF2IP	TERF2 interacting protein [Source:HGNC Symbol;Acc:HGNC:19246]	1.20996e-08	1.36646
2562	GABRB3	gamma-aminobutyric acid type A receptor beta3 subunit [Source:HGNC Symbol;Acc:HGNC:4083]	1.23932e-08	1.30661
81706	PPP1R14C	protein phosphatase 1 regulatory inhibitor subunit 14C [Source:HGNC Symbol;Acc:HGNC:14952]	1.39953e-08	1.59338
440026	TMEM41B	transmembrane protein 41B [Source:HGNC Symbol;Acc:HGNC:28948]	1.41968e-08	1.42235
4157	MC1R	melanocortin 1 receptor [Source:HGNC Symbol;Acc:HGNC:6929]	1.42098e-08	-1.60935
9019	MPZL1	myelin protein zero like 1 [Source:HGNC Symbol;Acc:HGNC:7226]	1.58633e-08	1.29276
23510	KCTD2	potassium channel tetramerization domain containing 2 [Source:HGNC Symbol;Acc:HGNC:21294]	1.72029e-08	1.29283
81544	GDPD5	glycerophosphodiester phosphodiesterase domain containing 5 [Source:HGNC Symbol;Acc:HGNC:28804]	1.72434e-08	1.3792
143379	C10orf82	chromosome 10 open reading frame 82 [Source:HGNC Symbol;Acc:HGNC:28500]	1.74125e-08	2.08938
4684	NCAM1	neural cell adhesion molecule 1 [Source:HGNC Symbol;Acc:HGNC:7656]	1.74324e-08	1.35626
3756	KCNH1	potassium voltage-gated channel subfamily H member 1 [Source:HGNC Symbol;Acc:HGNC:6250]	1.92358e-08	1.80662
114569	MAL2	mal, T-cell differentiation protein 2 (gene/pseudogene) [Source:HGNC Symbol;Acc:HGNC:13634]	2.09388e-08	1.66363
1386	ATF2	activating transcription factor 2 [Source:HGNC Symbol;Acc:HGNC:784]	2.11432e-08	1.38197
412	STS	steroid sulfatase [Source:HGNC Symbol;Acc:HGNC:11425]	2.46455e-08	-1.6214
66008	TRAK2	trafficking kinesin protein 2 [Source:HGNC Symbol;Acc:HGNC:13206]	2.5441e-08	-1.50841
6938	TCF12	transcription factor 12 [Source:HGNC Symbol;Acc:HGNC:11623]	2.67793e-08	-1.35416
9846	GAB2	GRB2 associated binding protein 2 [Source:HGNC Symbol;Acc:HGNC:14458]	2.76168e-08	1.34715
5063	PAK3	p21 (RAC1) activated kinase 3 [Source:HGNC Symbol;Acc:HGNC:8592]	2.94059e-08	1.31976
10197	PSME3	proteasome activator subunit 3 [Source:HGNC Symbol;Acc:HGNC:9570]	2.99767e-08	-1.353
65981	CAPRIN2	caprin family member 2 [Source:HGNC Symbol;Acc:HGNC:21259]	3.0357e-08	-1.36027
2784	GNB3	G protein subunit beta 3 [Source:HGNC Symbol;Acc:HGNC:4400]	3.09919e-08	-1.68293
100113407	TMEM170B	transmembrane protein 170B [Source:HGNC Symbol;Acc:HGNC:34244]	3.11541e-08	1.32885
1036	CDO1	cysteine dioxygenase type 1 [Source:HGNC Symbol;Acc:HGNC:1795]	3.26432e-08	-1.34844
6733	SRPK2	SRSF protein kinase 2 [Source:HGNC Symbol;Acc:HGNC:11306]	3.26432e-08	1.27425
2086	ERV3-1	endogenous retrovirus group 3 member 1, envelope [Source:HGNC Symbol;Acc:HGNC:3454]	3.398e-08	-1.44318
3899	AFF3	AF4/FMR2 family member 3 [Source:HGNC Symbol;Acc:HGNC:6473]	3.40718e-08	1.31011
1540	CYLD	CYLD lysine 63 deubiquitinase [Source:HGNC Symbol;Acc:HGNC:2584]	3.42017e-08	1.41238
9254	CACNA2D2	calcium voltage-gated channel auxiliary subunit alpha2delta 2 [Source:HGNC Symbol;Acc:HGNC:1400]	3.48196e-08	1.32612
114792	KLHL32	kelch like family member 32 [Source:HGNC Symbol;Acc:HGNC:21221]	3.6597e-08	1.536
51309	ARMCX1	armadillo repeat containing, X-linked 1 [Source:HGNC Symbol;Acc:HGNC:18073]	3.78841e-08	1.35678
2899	GRIK3	glutamate ionotropic receptor kainate type subunit 3 [Source:HGNC Symbol;Acc:HGNC:4581]	3.8273e-08	1.40011
79605	PGBD5	piggyBac transposable element derived 5 [Source:HGNC Symbol;Acc:HGNC:19405]	3.84938e-08	1.39018
54741	LEPROT	leptin receptor overlapping transcript [Source:HGNC Symbol;Acc:HGNC:29477]	3.99004e-08	-1.38096
51082	POLR1D	RNA polymerase I subunit D [Source:HGNC Symbol;Acc:HGNC:20422]	4.24034e-08	1.32225
65110	UPF3A	UPF3A, regulator of nonsense mediated mRNA decay [Source:HGNC Symbol;Acc:HGNC:20332]	4.24561e-08	-1.32281
164091	PAQR7	progestin and adipoQ receptor family member 7 [Source:HGNC Symbol;Acc:HGNC:23146]	4.24561e-08	1.62148
91584	PLXNA4	plexin A4 [Source:HGNC Symbol;Acc:HGNC:9102]	4.25644e-08	-1.48479
55860	ACTR10	actin related protein 10 homolog [Source:HGNC Symbol;Acc:HGNC:17372]	4.60032e-08	-1.30309
55553	SOX6	SRY-box 6 [Source:HGNC Symbol;Acc:HGNC:16421]	4.60503e-08	-1.41918
11020	IFT27	intraflagellar transport 27 [Source:HGNC Symbol;Acc:HGNC:18626]	4.66762e-08	-1.35029
375567	VWC2	von Willebrand factor C domain containing 2 [Source:HGNC Symbol;Acc:HGNC:30200]	4.96771e-08	2.41548
60682	SMAP1	small ArfGAP 1 [Source:HGNC Symbol;Acc:HGNC:19651]	5.03421e-08	1.34127
5454	POU3F2	POU class 3 homeobox 2 [Source:HGNC Symbol;Acc:HGNC:9215]	5.19463e-08	-1.59042
25797	QPCT	glutaminyl-peptide cyclotransferase [Source:HGNC Symbol;Acc:HGNC:9753]	5.32089e-08	1.85092
7054	TH	tyrosine hydroxylase [Source:HGNC Symbol;Acc:HGNC:11782]	5.42359e-08	1.43553
57636	ARHGAP23	Rho GTPase activating protein 23 [Source:HGNC Symbol;Acc:HGNC:29293]	5.68381e-08	1.30467
10180	RBM6	RNA binding motif protein 6 [Source:HGNC Symbol;Acc:HGNC:9903]	5.96827e-08	-1.30964
2036	EPB41L1	erythrocyte membrane protein band 4.1 like 1 [Source:HGNC Symbol;Acc:HGNC:3378]	6.32835e-08	1.29596
54811	ZNF562	zinc finger protein 562 [Source:HGNC Symbol;Acc:HGNC:25950]	6.32861e-08	-1.72045
140706	CCM2L	CCM2 like scaffolding protein [Source:HGNC Symbol;Acc:HGNC:16153]	6.41205e-08	2.26231
390	RND3	Rho family GTPase 3 [Source:HGNC Symbol;Acc:HGNC:671]	6.62213e-08	-1.35275
7280	TUBB2A	tubulin beta 2A class IIa [Source:HGNC Symbol;Acc:HGNC:12412]	6.78025e-08	1.34094
827	CAPN6	calpain 6 [Source:HGNC Symbol;Acc:HGNC:1483]	6.96942e-08	1.79903
1993	ELAVL2	ELAV like RNA binding protein 2 [Source:HGNC Symbol;Acc:HGNC:3313]	7.23118e-08	1.32633
5861	RAB1A	RAB1A, member RAS oncogene family [Source:HGNC Symbol;Acc:HGNC:9758]	7.37771e-08	1.28958
9754	STARD8	StAR related lipid transfer domain containing 8 [Source:HGNC Symbol;Acc:HGNC:19161]	7.51971e-08	2.3024
27352	SGSM3	small G protein signaling modulator 3 [Source:HGNC Symbol;Acc:HGNC:25228]	7.52047e-08	-1.37099
199731	CADM4	cell adhesion molecule 4 [Source:HGNC Symbol;Acc:HGNC:30825]	7.58825e-08	1.26641
3459	IFNGR1	interferon gamma receptor 1 [Source:HGNC Symbol;Acc:HGNC:5439]	7.84059e-08	1.36687
9788	MTSS1	MTSS1, I-BAR domain containing [Source:HGNC Symbol;Acc:HGNC:20443]	7.86127e-08	1.25799
1183	CLCN4	chloride voltage-gated channel 4 [Source:HGNC Symbol;Acc:HGNC:2022]	7.92761e-08	1.28089
372	ARCN1	archain 1 [Source:HGNC Symbol;Acc:HGNC:649]	7.95731e-08	1.3083
23112	TNRC6B	trinucleotide repeat containing 6B [Source:HGNC Symbol;Acc:HGNC:29190]	8.46181e-08	1.3186
357	SHROOM2	shroom family member 2 [Source:HGNC Symbol;Acc:HGNC:630]	8.6931e-08	1.29035
268	AMH	anti-Mullerian hormone [Source:HGNC Symbol;Acc:HGNC:464]	8.78852e-08	-1.82618
65258	MPPE1	metallophosphoesterase 1 [Source:HGNC Symbol;Acc:HGNC:15988]	8.85832e-08	1.33971
92806	CENPBD1	CENPB DNA-binding domain containing 1 [Source:HGNC Symbol;Acc:HGNC:28272]	9.11575e-08	-1.62864
9175	MAP3K13	mitogen-activated protein kinase kinase kinase 13 [Source:HGNC Symbol;Acc:HGNC:6852]	9.29291e-08	1.4262
7710	ZNF154	zinc finger protein 154 [Source:HGNC Symbol;Acc:HGNC:12939]	9.42762e-08	-1.40015
51582	AZIN1	antizyme inhibitor 1 [Source:HGNC Symbol;Acc:HGNC:16432]	9.53922e-08	1.27634
196743	PAOX	polyamine oxidase [Source:HGNC Symbol;Acc:HGNC:20837]	9.56067e-08	-2.51
51646	YPEL5	yippee like 5 [Source:HGNC Symbol;Acc:HGNC:18329]	9.61779e-08	1.31459
10501	SEMA6B	semaphorin 6B [Source:HGNC Symbol;Acc:HGNC:10739]	9.86172e-08	1.34037
342865	VSTM2B	V-set and transmembrane domain containing 2B [Source:HGNC Symbol;Acc:HGNC:33595]	1.00557e-07	1.6705
2566	GABRG2	gamma-aminobutyric acid type A receptor gamma2 subunit [Source:HGNC Symbol;Acc:HGNC:4087]	1.00929e-07	1.37583
152006	RNF38	ring finger protein 38 [Source:HGNC Symbol;Acc:HGNC:18052]	1.05955e-07	1.27414
152273	FGD5	FYVE, RhoGEF and PH domain containing 5 [Source:HGNC Symbol;Acc:HGNC:19117]	1.08889e-07	2.04045
5797	PTPRM	protein tyrosine phosphatase, receptor type M [Source:HGNC Symbol;Acc:HGNC:9675]	1.15777e-07	1.3537
148252	DIRAS1	DIRAS family GTPase 1 [Source:HGNC Symbol;Acc:HGNC:19127]	1.1822e-07	1.2822
340542	BEX5	brain expressed X-linked 5 [Source:HGNC Symbol;Acc:HGNC:27990]	1.20032e-07	1.44552
55124	PIWIL2	piwi like RNA-mediated gene silencing 2 [Source:HGNC Symbol;Acc:HGNC:17644]	1.20774e-07	2.19425
6696	SPP1	secreted phosphoprotein 1 [Source:HGNC Symbol;Acc:HGNC:11255]	1.21922e-07	1.47946
26010	SPATS2L	spermatogenesis associated serine rich 2 like [Source:HGNC Symbol;Acc:HGNC:24574]	1.23278e-07	-1.49113
6867	TACC1	transforming acidic coiled-coil containing protein 1 [Source:HGNC Symbol;Acc:HGNC:11522]	1.24276e-07	1.3652
148423	C1orf52	chromosome 1 open reading frame 52 [Source:HGNC Symbol;Acc:HGNC:24871]	1.25874e-07	1.34492
27243	CHMP2A	charged multivesicular body protein 2A [Source:HGNC Symbol;Acc:HGNC:30216]	1.34652e-07	1.32883
1268	CNR1	cannabinoid receptor 1 [Source:HGNC Symbol;Acc:HGNC:2159]	1.36068e-07	-1.46194
6774	STAT3	signal transducer and activator of transcription 3 [Source:HGNC Symbol;Acc:HGNC:11364]	1.38879e-07	1.39951
2783	GNB2	G protein subunit beta 2 [Source:HGNC Symbol;Acc:HGNC:4398]	1.39062e-07	1.36025
10585	POMT1	protein O-mannosyltransferase 1 [Source:HGNC Symbol;Acc:HGNC:9202]	1.39653e-07	-1.38458
114795	TMEM132B	transmembrane protein 132B [Source:HGNC Symbol;Acc:HGNC:29397]	1.40953e-07	-1.45872
9764	KIAA0513	KIAA0513 [Source:HGNC Symbol;Acc:HGNC:29058]	1.48152e-07	1.32606
50512	PODXL2	podocalyxin like 2 [Source:HGNC Symbol;Acc:HGNC:17936]	1.48902e-07	1.29266
7425	VGF	VGF nerve growth factor inducible [Source:HGNC Symbol;Acc:HGNC:12684]	1.50332e-07	1.42922
4435	CITED1	Cbp/p300 interacting transactivator with Glu/Asp rich carboxy-terminal domain 1 [Source:HGNC Symbol;Acc:HGNC:1986]	1.5852e-07	1.68958
55108	BSDC1	BSD domain containing 1 [Source:HGNC Symbol;Acc:HGNC:25501]	1.5991e-07	1.2906
9037	SEMA5A	semaphorin 5A [Source:HGNC Symbol;Acc:HGNC:10736]	1.60218e-07	-1.35155
55262	C7orf43	chromosome 7 open reading frame 43 [Source:HGNC Symbol;Acc:HGNC:25604]	1.65865e-07	-1.42822
54551	MAGEL2	MAGE family member L2 [Source:HGNC Symbol;Acc:HGNC:6814]	1.69291e-07	-1.48249
30819	KCNIP2	potassium voltage-gated channel interacting protein 2 [Source:HGNC Symbol;Acc:HGNC:15522]	1.7137e-07	-1.56985
6653	SORL1	sortilin related receptor 1 [Source:HGNC Symbol;Acc:HGNC:11185]	1.82408e-07	1.35728
203054	ADCK5	aarF domain containing kinase 5 [Source:HGNC Symbol;Acc:HGNC:21738]	1.82977e-07	-1.73358
64219	PJA1	praja ring finger ubiquitin ligase 1 [Source:HGNC Symbol;Acc:HGNC:16648]	1.9045e-07	1.24915
91748	ELMSAN1	ELM2 and Myb/SANT domain containing 1 [Source:HGNC Symbol;Acc:HGNC:19853]	1.96609e-07	1.36348
83862	TMEM120A	transmembrane protein 120A [Source:HGNC Symbol;Acc:HGNC:21697]	2.29061e-07	1.36899
6535	SLC6A8	solute carrier family 6 member 8 [Source:HGNC Symbol;Acc:HGNC:11055]	2.45659e-07	1.33993
255919	CNEP1R1	CTD nuclear envelope phosphatase 1 regulatory subunit 1 [Source:HGNC Symbol;Acc:HGNC:26759]	2.48716e-07	1.41645
80034	CSRNP3	cysteine and serine rich nuclear protein 3 [Source:HGNC Symbol;Acc:HGNC:30729]	2.49116e-07	1.36994
9783	RIMS3	regulating synaptic membrane exocytosis 3 [Source:HGNC Symbol;Acc:HGNC:21292]	2.58003e-07	1.26863
56133	PCDHB2	protocadherin beta 2 [Source:HGNC Symbol;Acc:HGNC:8687]	2.70256e-07	-1.31717
83723	FAM57B	family with sequence similarity 57 member B [Source:HGNC Symbol;Acc:HGNC:25295]	2.74497e-07	1.29756
266812	NAP1L5	nucleosome assembly protein 1 like 5 [Source:HGNC Symbol;Acc:HGNC:19968]	2.76234e-07	1.38057
6249	CLIP1	CAP-Gly domain containing linker protein 1 [Source:HGNC Symbol;Acc:HGNC:10461]	2.82251e-07	-1.3177
253980	KCTD13	potassium channel tetramerization domain containing 13 [Source:HGNC Symbol;Acc:HGNC:22234]	2.87266e-07	1.34632
27345	KCNMB4	potassium calcium-activated channel subfamily M regulatory beta subunit 4 [Source:HGNC Symbol;Acc:HGNC:6289]	3.17018e-07	-1.38116
10495	ENOX2	ecto-NOX disulfide-thiol exchanger 2 [Source:HGNC Symbol;Acc:HGNC:2259]	3.22487e-07	-1.62688
2281	FKBP1B	FK506 binding protein 1B [Source:HGNC Symbol;Acc:HGNC:3712]	3.31633e-07	1.36688
55084	SOBP	sine oculis binding protein homolog [Source:HGNC Symbol;Acc:HGNC:29256]	3.33775e-07	1.29595
90293	KLHL13	kelch like family member 13 [Source:HGNC Symbol;Acc:HGNC:22931]	3.40925e-07	1.48307
10150	MBNL2	muscleblind like splicing regulator 2 [Source:HGNC Symbol;Acc:HGNC:16746]	3.47221e-07	1.54898
2182	ACSL4	acyl-CoA synthetase long chain family member 4 [Source:HGNC Symbol;Acc:HGNC:3571]	3.56628e-07	1.31157
22999	RIMS1	regulating synaptic membrane exocytosis 1 [Source:HGNC Symbol;Acc:HGNC:17282]	3.71588e-07	1.42579
9892	SNAP91	synaptosome associated protein 91 [Source:HGNC Symbol;Acc:HGNC:14986]	3.9658e-07	1.31219
150726	FBXO41	F-box protein 41 [Source:HGNC Symbol;Acc:HGNC:29409]	4.01267e-07	1.28638
375607	NAT16	N-acetyltransferase 16 (putative) [Source:HGNC Symbol;Acc:HGNC:22030]	4.14745e-07	1.53318
56961	SHD	Src homology 2 domain containing transforming protein D [Source:HGNC Symbol;Acc:HGNC:30633]	4.42716e-07	1.41085
10580	SORBS1	sorbin and SH3 domain containing 1 [Source:HGNC Symbol;Acc:HGNC:14565]	5.15618e-07	1.34515
1290	COL5A2	collagen type V alpha 2 chain [Source:HGNC Symbol;Acc:HGNC:2210]	5.2004e-07	-1.44562
80328	ULBP2	UL16 binding protein 2 [Source:HGNC Symbol;Acc:HGNC:14894]	5.25534e-07	2.18658
10630	PDPN	podoplanin [Source:HGNC Symbol;Acc:HGNC:29602]	5.25739e-07	-1.51232
84926	SPRYD3	SPRY domain containing 3 [Source:HGNC Symbol;Acc:HGNC:25920]	5.26129e-07	1.29992
23108	RAP1GAP2	RAP1 GTPase activating protein 2 [Source:HGNC Symbol;Acc:HGNC:29176]	5.31393e-07	1.31188
2805	GOT1	glutamic-oxaloacetic transaminase 1 [Source:HGNC Symbol;Acc:HGNC:4432]	5.32064e-07	1.30019
7311	UBA52	ubiquitin A-52 residue ribosomal protein fusion product 1 [Source:HGNC Symbol;Acc:HGNC:12458]	5.45161e-07	1.25776
57595	PDZD4	PDZ domain containing 4 [Source:HGNC Symbol;Acc:HGNC:21167]	5.6747e-07	1.26149
5142	PDE4B	phosphodiesterase 4B [Source:HGNC Symbol;Acc:HGNC:8781]	5.7972e-07	1.28151
80315	CPEB4	cytoplasmic polyadenylation element binding protein 4 [Source:HGNC Symbol;Acc:HGNC:21747]	5.80271e-07	1.29616
6616	SNAP25	synaptosome associated protein 25 [Source:HGNC Symbol;Acc:HGNC:11132]	5.81563e-07	1.26378
5879	RAC1	Rac family small GTPase 1 [Source:HGNC Symbol;Acc:HGNC:9801]	6.10813e-07	1.25952
1174	AP1S1	adaptor related protein complex 1 sigma 1 subunit [Source:HGNC Symbol;Acc:HGNC:559]	6.16787e-07	1.25662
112609	MRAP2	melanocortin 2 receptor accessory protein 2 [Source:HGNC Symbol;Acc:HGNC:21232]	6.19452e-07	1.86238
23017	FAIM2	Fas apoptotic inhibitory molecule 2 [Source:HGNC Symbol;Acc:HGNC:17067]	6.41959e-07	1.33925
11183	MAP4K5	mitogen-activated protein kinase kinase kinase kinase 5 [Source:HGNC Symbol;Acc:HGNC:6867]	6.5294e-07	-1.31763
56204	FAM214A	family with sequence similarity 214 member A [Source:HGNC Symbol;Acc:HGNC:25609]	6.53328e-07	-1.39005
10369	CACNG2	calcium voltage-gated channel auxiliary subunit gamma 2 [Source:HGNC Symbol;Acc:HGNC:1406]	6.6664e-07	1.50482
9908	G3BP2	G3BP stress granule assembly factor 2 [Source:HGNC Symbol;Acc:HGNC:30291]	6.93116e-07	1.25506
80213	TM2D3	TM2 domain containing 3 [Source:HGNC Symbol;Acc:HGNC:24128]	6.98226e-07	1.27169
79791	FBXO31	F-box protein 31 [Source:HGNC Symbol;Acc:HGNC:16510]	7.19715e-07	1.30925
5173	PDYN	prodynorphin [Source:HGNC Symbol;Acc:HGNC:8820]	7.34831e-07	-1.89245
2617	GARS	glycyl-tRNA synthetase [Source:HGNC Symbol;Acc:HGNC:4162]	7.42474e-07	1.25113
80331	DNAJC5	DnaJ heat shock protein family (Hsp40) member C5 [Source:HGNC Symbol;Acc:HGNC:16235]	7.43633e-07	1.25697
9181	ARHGEF2	Rho/Rac guanine nucleotide exchange factor 2 [Source:HGNC Symbol;Acc:HGNC:682]	7.46923e-07	-1.27429
284	ANGPT1	angiopoietin 1 [Source:HGNC Symbol;Acc:HGNC:484]	7.70119e-07	-2.81445
4675	NAP1L3	nucleosome assembly protein 1 like 3 [Source:HGNC Symbol;Acc:HGNC:7639]	7.8345e-07	1.26787
3382	ICA1	islet cell autoantigen 1 [Source:HGNC Symbol;Acc:HGNC:5343]	7.93467e-07	1.56326
643836	ZFP62	ZFP62 zinc finger protein [Source:HGNC Symbol;Acc:HGNC:23241]	7.93527e-07	-1.29834
1759	DNM1	dynamin 1 [Source:HGNC Symbol;Acc:HGNC:2972]	7.93876e-07	1.30617
56616	DIABLO	diablo IAP-binding mitochondrial protein [Source:HGNC Symbol;Acc:HGNC:21528]	8.07688e-07	1.29786
8802	SUCLG1	succinate-CoA ligase alpha subunit [Source:HGNC Symbol;Acc:HGNC:11449]	8.43379e-07	1.28857
27295	PDLIM3	PDZ and LIM domain 3 [Source:HGNC Symbol;Acc:HGNC:20767]	8.50158e-07	-1.44095
887	CCKBR	cholecystokinin B receptor [Source:HGNC Symbol;Acc:HGNC:1571]	8.70079e-07	1.44077
5798	PTPRN	protein tyrosine phosphatase, receptor type N [Source:HGNC Symbol;Acc:HGNC:9676]	8.80331e-07	1.32506
8938	BAIAP3	BAI1 associated protein 3 [Source:HGNC Symbol;Acc:HGNC:948]	8.99024e-07	1.31024
7108	TM7SF2	transmembrane 7 superfamily member 2 [Source:HGNC Symbol;Acc:HGNC:11863]	8.99228e-07	-1.37379
55086	CXorf57	chromosome X open reading frame 57 [Source:HGNC Symbol;Acc:HGNC:25486]	9.09891e-07	1.33794
5153	PDE1B	phosphodiesterase 1B [Source:HGNC Symbol;Acc:HGNC:8775]	9.19296e-07	1.3446
7070	THY1	Thy-1 cell surface antigen [Source:HGNC Symbol;Acc:HGNC:11801]	9.51129e-07	1.31105
54832	VPS13C	vacuolar protein sorting 13 homolog C [Source:HGNC Symbol;Acc:HGNC:23594]	9.8472e-07	-1.40919
56271	BEX4	brain expressed X-linked 4 [Source:HGNC Symbol;Acc:HGNC:25475]	9.8472e-07	1.25654
9811	CTIF	cap binding complex dependent translation initiation factor [Source:HGNC Symbol;Acc:HGNC:23925]	9.97809e-07	1.24176
2039	DMTN	dematin actin binding protein [Source:HGNC Symbol;Acc:HGNC:3382]	1.01448e-06	1.28629
58513	EPS15L1	epidermal growth factor receptor pathway substrate 15 like 1 [Source:HGNC Symbol;Acc:HGNC:24634]	1.01551e-06	1.29508
221424	LRRC73	leucine rich repeat containing 73 [Source:HGNC Symbol;Acc:HGNC:21375]	1.03243e-06	1.68165
23587	ELP5	elongator acetyltransferase complex subunit 5 [Source:HGNC Symbol;Acc:HGNC:30617]	1.04587e-06	1.29815
139065	SLITRK4	SLIT and NTRK like family member 4 [Source:HGNC Symbol;Acc:HGNC:23502]	1.06277e-06	1.35527
10815	CPLX1	complexin 1 [Source:HGNC Symbol;Acc:HGNC:2309]	1.08935e-06	1.42137
2907	GRINA	glutamate ionotropic receptor NMDA type subunit associated protein 1 [Source:HGNC Symbol;Acc:HGNC:4589]	1.09085e-06	1.27428
4248	MGAT3	mannosyl (beta-1,4-)-glycoprotein beta-1,4-N-acetylglucosaminyltransferase [Source:HGNC Symbol;Acc:HGNC:7046]	1.09633e-06	1.28322
57730	ANKRD36B	ankyrin repeat domain 36B [Source:HGNC Symbol;Acc:HGNC:29333]	1.11141e-06	-1.62191
81617	CAB39L	calcium binding protein 39 like [Source:HGNC Symbol;Acc:HGNC:20290]	1.12333e-06	1.33082
9628	RGS6	regulator of G protein signaling 6 [Source:HGNC Symbol;Acc:HGNC:10002]	1.12553e-06	-1.90128
146198	ZFP90	ZFP90 zinc finger protein [Source:HGNC Symbol;Acc:HGNC:23329]	1.13282e-06	-1.31848
23355	VPS8	VPS8, CORVET complex subunit [Source:HGNC Symbol;Acc:HGNC:29122]	1.20546e-06	-1.28335
23741	EID1	EP300 interacting inhibitor of differentiation 1 [Source:HGNC Symbol;Acc:HGNC:1191]	1.21148e-06	-1.27953
161357	MDGA2	MAM domain containing glycosylphosphatidylinositol anchor 2 [Source:HGNC Symbol;Acc:HGNC:19835]	1.2121e-06	1.4887
29789	OLA1	Obg like ATPase 1 [Source:HGNC Symbol;Acc:HGNC:28833]	1.21911e-06	1.35096
5305	PIP4K2A	phosphatidylinositol-5-phosphate 4-kinase type 2 alpha [Source:HGNC Symbol;Acc:HGNC:8997]	1.23373e-06	1.34239
24141	LAMP5	lysosomal associated membrane protein family member 5 [Source:HGNC Symbol;Acc:HGNC:16097]	1.2413e-06	-2.05683
8926	SNURF	SNRPN upstream reading frame [Source:HGNC Symbol;Acc:HGNC:11171]	1.25134e-06	1.24233
527	ATP6V0C	ATPase H+ transporting V0 subunit c [Source:HGNC Symbol;Acc:HGNC:855]	1.25774e-06	1.39656
10891	PPARGC1A	PPARG coactivator 1 alpha [Source:HGNC Symbol;Acc:HGNC:9237]	1.27053e-06	1.50208
83641	FAM107B	family with sequence similarity 107 member B [Source:HGNC Symbol;Acc:HGNC:23726]	1.27213e-06	-1.30399
5521	PPP2R2B	protein phosphatase 2 regulatory subunit Bbeta [Source:HGNC Symbol;Acc:HGNC:9305]	1.31254e-06	1.27476
5414	SEPT4	septin 4 [Source:HGNC Symbol;Acc:HGNC:9165]	1.3797e-06	1.34141
3486	IGFBP3	insulin like growth factor binding protein 3 [Source:HGNC Symbol;Acc:HGNC:5472]	1.45324e-06	1.74515
9751	SNPH	syntaphilin [Source:HGNC Symbol;Acc:HGNC:15931]	1.47074e-06	1.30305
4355	MPP2	membrane palmitoylated protein 2 [Source:HGNC Symbol;Acc:HGNC:7220]	1.48118e-06	1.23956
57690	TNRC6C	trinucleotide repeat containing 6C [Source:HGNC Symbol;Acc:HGNC:29318]	1.51368e-06	1.29312
6596	HLTF	helicase like transcription factor [Source:HGNC Symbol;Acc:HGNC:11099]	1.56735e-06	-1.34638
160518	DENND5B	DENN domain containing 5B [Source:HGNC Symbol;Acc:HGNC:28338]	1.58443e-06	-1.25937
1392	CRH	corticotropin releasing hormone [Source:HGNC Symbol;Acc:HGNC:2355]	1.59822e-06	2.26514
334	APLP2	amyloid beta precursor like protein 2 [Source:HGNC Symbol;Acc:HGNC:598]	1.61272e-06	1.21743
85478	CCDC65	coiled-coil domain containing 65 [Source:HGNC Symbol;Acc:HGNC:29937]	1.6686e-06	1.54066
64769	MEAF6	MYST/Esa1 associated factor 6 [Source:HGNC Symbol;Acc:HGNC:25674]	1.71372e-06	1.29934
55957	LIN37	lin-37 DREAM MuvB core complex component [Source:HGNC Symbol;Acc:HGNC:33234]	1.73263e-06	1.44395
123096	SLC25A29	solute carrier family 25 member 29 [Source:HGNC Symbol;Acc:HGNC:20116]	1.75258e-06	-1.25038
23180	RFTN1	raftlin, lipid raft linker 1 [Source:HGNC Symbol;Acc:HGNC:30278]	1.76453e-06	-1.55538
84447	SYVN1	synoviolin 1 [Source:HGNC Symbol;Acc:HGNC:20738]	1.82357e-06	1.27781
23705	CADM1	cell adhesion molecule 1 [Source:HGNC Symbol;Acc:HGNC:5951]	1.94734e-06	1.23811
4615	MYD88	myeloid differentiation primary response 88 [Source:HGNC Symbol;Acc:HGNC:7562]	2.00652e-06	-1.44933
5257	PHKB	phosphorylase kinase regulatory subunit beta [Source:HGNC Symbol;Acc:HGNC:8927]	2.03938e-06	-1.30478
137994	LETM2	leucine zipper and EF-hand containing transmembrane protein 2 [Source:HGNC Symbol;Acc:HGNC:14648]	2.05683e-06	1.43748
11182	SLC2A6	solute carrier family 2 member 6 [Source:HGNC Symbol;Acc:HGNC:11011]	2.05865e-06	-1.51022
7732	RNF112	ring finger protein 112 [Source:HGNC Symbol;Acc:HGNC:12968]	2.05865e-06	-1.45022
57699	CPNE5	copine 5 [Source:HGNC Symbol;Acc:HGNC:2318]	2.09509e-06	1.44414
29951	PDZRN4	PDZ domain containing ring finger 4 [Source:HGNC Symbol;Acc:HGNC:30552]	2.12286e-06	-1.4863
5770	PTPN1	protein tyrosine phosphatase, non-receptor type 1 [Source:HGNC Symbol;Acc:HGNC:9642]	2.16335e-06	1.27589
770	CA11	carbonic anhydrase 11 [Source:HGNC Symbol;Acc:HGNC:1370]	2.19327e-06	1.33494
11023	VAX1	ventral anterior homeobox 1 [Source:HGNC Symbol;Acc:HGNC:12660]	2.20272e-06	-1.574
9230	RAB11B	RAB11B, member RAS oncogene family [Source:HGNC Symbol;Acc:HGNC:9761]	2.25494e-06	1.31978
79012	CAMKV	CaM kinase like vesicle associated [Source:HGNC Symbol;Acc:HGNC:28788]	2.28174e-06	1.26443
25977	NECAP1	NECAP endocytosis associated 1 [Source:HGNC Symbol;Acc:HGNC:24539]	2.28208e-06	1.22804
8649	LAMTOR3	late endosomal/lysosomal adaptor, MAPK and MTOR activator 3 [Source:HGNC Symbol;Acc:HGNC:15606]	2.31123e-06	1.28699
51474	LIMA1	LIM domain and actin binding 1 [Source:HGNC Symbol;Acc:HGNC:24636]	2.34929e-06	-1.42033
79912	PYROXD1	pyridine nucleotide-disulphide oxidoreductase domain 1 [Source:HGNC Symbol;Acc:HGNC:26162]	2.42709e-06	-1.40305
5330	PLCB2	phospholipase C beta 2 [Source:HGNC Symbol;Acc:HGNC:9055]	2.47135e-06	-1.93872
23291	FBXW11	F-box and WD repeat domain containing 11 [Source:HGNC Symbol;Acc:HGNC:13607]	2.50059e-06	1.25255
84251	SGIP1	SH3 domain GRB2 like endophilin interacting protein 1 [Source:HGNC Symbol;Acc:HGNC:25412]	2.50219e-06	1.29662
9853	RUSC2	RUN and SH3 domain containing 2 [Source:HGNC Symbol;Acc:HGNC:23625]	2.57613e-06	1.23531
7200	TRH	thyrotropin releasing hormone [Source:HGNC Symbol;Acc:HGNC:12298]	2.77135e-06	1.68383
6506	SLC1A2	solute carrier family 1 member 2 [Source:HGNC Symbol;Acc:HGNC:10940]	2.84833e-06	1.26781
64319	FBRS	fibrosin [Source:HGNC Symbol;Acc:HGNC:20442]	2.87295e-06	1.29444
81631	MAP1LC3B	microtubule associated protein 1 light chain 3 beta [Source:HGNC Symbol;Acc:HGNC:13352]	2.89821e-06	1.28465
10266	RAMP2	receptor activity modifying protein 2 [Source:HGNC Symbol;Acc:HGNC:9844]	2.93572e-06	1.47742
5881	RAC3	Rac family small GTPase 3 [Source:HGNC Symbol;Acc:HGNC:9803]	3.19007e-06	1.28927
5947	RBP1	retinol binding protein 1 [Source:HGNC Symbol;Acc:HGNC:9919]	3.20073e-06	1.35987
64773	PCED1A	PC-esterase domain containing 1A [Source:HGNC Symbol;Acc:HGNC:16212]	3.22532e-06	-1.30328
8030	CCDC6	coiled-coil domain containing 6 [Source:HGNC Symbol;Acc:HGNC:18782]	3.24414e-06	1.25324
22865	SLITRK3	SLIT and NTRK like family member 3 [Source:HGNC Symbol;Acc:HGNC:23501]	3.29474e-06	1.35481
79722	ANKRD55	ankyrin repeat domain 55 [Source:HGNC Symbol;Acc:HGNC:25681]	3.46925e-06	1.72492
4345	CD200	CD200 molecule [Source:HGNC Symbol;Acc:HGNC:7203]	3.48722e-06	1.23105
114789	SLC25A25	solute carrier family 25 member 25 [Source:HGNC Symbol;Acc:HGNC:20663]	3.51351e-06	1.29384
92017	SNX29	sorting nexin 29 [Source:HGNC Symbol;Acc:HGNC:30542]	3.66371e-06	-1.35661
10550	ARL6IP5	ADP ribosylation factor like GTPase 6 interacting protein 5 [Source:HGNC Symbol;Acc:HGNC:16937]	3.80554e-06	1.28567
11043	MID2	midline 2 [Source:HGNC Symbol;Acc:HGNC:7096]	3.83873e-06	1.43727
4637	MYL6	myosin light chain 6 [Source:HGNC Symbol;Acc:HGNC:7587]	3.85817e-06	-1.21179
199692	ZNF627	zinc finger protein 627 [Source:HGNC Symbol;Acc:HGNC:30570]	4.11835e-06	1.29724
9270	ITGB1BP1	integrin subunit beta 1 binding protein 1 [Source:HGNC Symbol;Acc:HGNC:23927]	4.26366e-06	-1.26554
1374	CPT1A	carnitine palmitoyltransferase 1A [Source:HGNC Symbol;Acc:HGNC:2328]	4.28928e-06	2.15407
90701	SEC11C	SEC11 homolog C, signal peptidase complex subunit [Source:HGNC Symbol;Acc:HGNC:23400]	4.43366e-06	1.2557
57658	CALCOCO1	calcium binding and coiled-coil domain 1 [Source:HGNC Symbol;Acc:HGNC:29306]	4.44167e-06	-1.23983
5274	SERPINI1	serpin family I member 1 [Source:HGNC Symbol;Acc:HGNC:8943]	4.44209e-06	1.36085
201501	ZBTB7C	zinc finger and BTB domain containing 7C [Source:HGNC Symbol;Acc:HGNC:31700]	4.52274e-06	1.75256
55530	SVOP	SV2 related protein [Source:HGNC Symbol;Acc:HGNC:25417]	4.54241e-06	1.29443
26045	LRRTM2	leucine rich repeat transmembrane neuronal 2 [Source:HGNC Symbol;Acc:HGNC:19409]	4.65091e-06	1.36662
1400	CRMP1	collapsin response mediator protein 1 [Source:HGNC Symbol;Acc:HGNC:2365]	4.69861e-06	1.24802
22900	CARD8	caspase recruitment domain family member 8 [Source:HGNC Symbol;Acc:HGNC:17057]	4.87975e-06	-1.34027
23392	KIAA0368	KIAA0368 [Source:HGNC Symbol;Acc:HGNC:29020]	4.89263e-06	-1.28334
9699	RIMS2	regulating synaptic membrane exocytosis 2 [Source:HGNC Symbol;Acc:HGNC:17283]	4.94156e-06	-1.40561
1775	DNASE1L2	deoxyribonuclease 1 like 2 [Source:HGNC Symbol;Acc:HGNC:2958]	4.96959e-06	-2.16375
51451	LCMT1	leucine carboxyl methyltransferase 1 [Source:HGNC Symbol;Acc:HGNC:17557]	5.19764e-06	1.28546
7267	TTC3	tetratricopeptide repeat domain 3 [Source:HGNC Symbol;Acc:HGNC:12393]	5.22637e-06	1.27948
55799	CACNA2D3	calcium voltage-gated channel auxiliary subunit alpha2delta 3 [Source:HGNC Symbol;Acc:HGNC:15460]	5.52543e-06	1.27422
10933	MORF4L1	mortality factor 4 like 1 [Source:HGNC Symbol;Acc:HGNC:16989]	5.56118e-06	1.26176
9715	FAM131B	family with sequence similarity 131 member B [Source:HGNC Symbol;Acc:HGNC:22202]	5.60868e-06	1.2278
4208	MEF2C	myocyte enhancer factor 2C [Source:HGNC Symbol;Acc:HGNC:6996]	5.72036e-06	1.29374
284716	RIMKLA	ribosomal modification protein rimK like family member A [Source:HGNC Symbol;Acc:HGNC:28725]	5.83652e-06	-1.26324
3419	IDH3A	isocitrate dehydrogenase 3 (NAD(+)) alpha [Source:HGNC Symbol;Acc:HGNC:5384]	6.14668e-06	1.28314
10133	OPTN	optineurin [Source:HGNC Symbol;Acc:HGNC:17142]	6.3299e-06	1.25021
146909	KIF18B	kinesin family member 18B [Source:HGNC Symbol;Acc:HGNC:27102]	6.36029e-06	-1.61893
9296	ATP6V1F	ATPase H+ transporting V1 subunit F [Source:HGNC Symbol;Acc:HGNC:16832]	6.38893e-06	1.24099
7917	BAG6	BCL2 associated athanogene 6 [Source:HGNC Symbol;Acc:HGNC:13919]	6.48482e-06	1.22682
2166	FAAH	fatty acid amide hydrolase [Source:HGNC Symbol;Acc:HGNC:3553]	6.52843e-06	-1.35495
10608	MXD4	MAX dimerization protein 4 [Source:HGNC Symbol;Acc:HGNC:13906]	6.5662e-06	-1.32269
27034	ACAD8	acyl-CoA dehydrogenase family member 8 [Source:HGNC Symbol;Acc:HGNC:87]	6.86932e-06	-1.32247
488	ATP2A2	ATPase sarcoplasmic/endoplasmic reticulum Ca2+ transporting 2 [Source:HGNC Symbol;Acc:HGNC:812]	7.032e-06	1.24293
131583	FAM43A	family with sequence similarity 43 member A [Source:HGNC Symbol;Acc:HGNC:26888]	7.19276e-06	2.10659
145748	LYSMD4	LysM domain containing 4 [Source:HGNC Symbol;Acc:HGNC:26571]	7.21735e-06	-1.30111
130557	ZNF513	zinc finger protein 513 [Source:HGNC Symbol;Acc:HGNC:26498]	7.223e-06	-1.36218
55591	VEZT	vezatin, adherens junctions transmembrane protein [Source:HGNC Symbol;Acc:HGNC:18258]	7.26899e-06	-1.2565
6167	RPL37	ribosomal protein L37 [Source:HGNC Symbol;Acc:HGNC:10347]	7.34396e-06	1.23232
6541	SLC7A1	solute carrier family 7 member 1 [Source:HGNC Symbol;Acc:HGNC:11057]	7.40361e-06	1.31215
23659	PLA2G15	phospholipase A2 group XV [Source:HGNC Symbol;Acc:HGNC:17163]	7.409e-06	1.39841
51701	NLK	nemo like kinase [Source:HGNC Symbol;Acc:HGNC:29858]	7.4936e-06	1.25761
1159	CKMT1B	creatine kinase, mitochondrial 1B [Source:HGNC Symbol;Acc:HGNC:1995]	7.51727e-06	1.49573
23071	ERP44	endoplasmic reticulum protein 44 [Source:HGNC Symbol;Acc:HGNC:18311]	7.66652e-06	1.32264
4693	NDP	NDP, norrin cystine knot growth factor [Source:HGNC Symbol;Acc:HGNC:7678]	7.80156e-06	-1.68735
84530	SRRM4	serine/arginine repetitive matrix 4 [Source:HGNC Symbol;Acc:HGNC:29389]	7.85342e-06	1.22991
83719	YPEL3	yippee like 3 [Source:HGNC Symbol;Acc:HGNC:18327]	7.86253e-06	1.28254
6857	SYT1	synaptotagmin 1 [Source:HGNC Symbol;Acc:HGNC:11509]	8.45886e-06	1.24234
1995	ELAVL3	ELAV like RNA binding protein 3 [Source:HGNC Symbol;Acc:HGNC:3314]	8.72084e-06	1.21653
5789	PTPRD	protein tyrosine phosphatase, receptor type D [Source:HGNC Symbol;Acc:HGNC:9668]	8.92809e-06	-1.27754
7095	SEC62	SEC62 homolog, preprotein translocation factor [Source:HGNC Symbol;Acc:HGNC:11846]	8.96725e-06	1.28104
5106	PCK2	phosphoenolpyruvate carboxykinase 2, mitochondrial [Source:HGNC Symbol;Acc:HGNC:8725]	9.01483e-06	-1.59759
55016	MARCH1	membrane associated ring-CH-type finger 1 [Source:HGNC Symbol;Acc:HGNC:26077]	9.28428e-06	1.3321
285989	ZNF789	zinc finger protein 789 [Source:HGNC Symbol;Acc:HGNC:27801]	9.71569e-06	-1.40635
10477	UBE2E3	ubiquitin conjugating enzyme E2 E3 [Source:HGNC Symbol;Acc:HGNC:12479]	9.86854e-06	1.25972
29985	SLC39A3	solute carrier family 39 member 3 [Source:HGNC Symbol;Acc:HGNC:17128]	9.92966e-06	1.38186
3914	LAMB3	laminin subunit beta 3 [Source:HGNC Symbol;Acc:HGNC:6490]	1.01188e-05	1.78838
55897	MESP1	mesoderm posterior bHLH transcription factor 1 [Source:HGNC Symbol;Acc:HGNC:29658]	1.02008e-05	1.86543
23316	CUX2	cut like homeobox 2 [Source:HGNC Symbol;Acc:HGNC:19347]	1.0205e-05	-1.41266
55898	UNC45A	unc-45 myosin chaperone A [Source:HGNC Symbol;Acc:HGNC:30594]	1.04194e-05	-1.27948
161253	REM2	RRAD and GEM like GTPase 2 [Source:HGNC Symbol;Acc:HGNC:20248]	1.07871e-05	1.40349
8678	BECN1	beclin 1 [Source:HGNC Symbol;Acc:HGNC:1034]	1.0792e-05	-1.28303
26052	DNM3	dynamin 3 [Source:HGNC Symbol;Acc:HGNC:29125]	1.10402e-05	1.30614
7155	TOP2B	DNA topoisomerase II beta [Source:HGNC Symbol;Acc:HGNC:11990]	1.10541e-05	-1.24184
146691	TOM1L2	target of myb1 like 2 membrane trafficking protein [Source:HGNC Symbol;Acc:HGNC:11984]	1.12251e-05	1.28237
23002	DAAM1	dishevelled associated activator of morphogenesis 1 [Source:HGNC Symbol;Acc:HGNC:18142]	1.13248e-05	1.25296
84446	BRSK1	BR serine/threonine kinase 1 [Source:HGNC Symbol;Acc:HGNC:18994]	1.14739e-05	1.2196
55698	RADIL	Rap associating with DIL domain [Source:HGNC Symbol;Acc:HGNC:22226]	1.16115e-05	1.37515
112885	PHF21B	PHD finger protein 21B [Source:HGNC Symbol;Acc:HGNC:25161]	1.16881e-05	-1.31157
261726	TIPRL	TOR signaling pathway regulator [Source:HGNC Symbol;Acc:HGNC:30231]	1.18312e-05	1.28843
2180	ACSL1	acyl-CoA synthetase long chain family member 1 [Source:HGNC Symbol;Acc:HGNC:3569]	1.18579e-05	1.34713
3925	STMN1	stathmin 1 [Source:HGNC Symbol;Acc:HGNC:6510]	1.18583e-05	-1.23735
9891	NUAK1	NUAK family kinase 1 [Source:HGNC Symbol;Acc:HGNC:14311]	1.19152e-05	1.25511
25844	YIPF3	Yip1 domain family member 3 [Source:HGNC Symbol;Acc:HGNC:21023]	1.28951e-05	1.24581
64744	SMAP2	small ArfGAP2 [Source:HGNC Symbol;Acc:HGNC:25082]	1.29412e-05	1.24834
808	CALM3	calmodulin 3 [Source:HGNC Symbol;Acc:HGNC:1449]	1.29865e-05	1.21546
84900	RNFT2	ring finger protein, transmembrane 2 [Source:HGNC Symbol;Acc:HGNC:25905]	1.30802e-05	1.31425
10379	IRF9	interferon regulatory factor 9 [Source:HGNC Symbol;Acc:HGNC:6131]	1.31828e-05	-1.60362
23020	SNRNP200	small nuclear ribonucleoprotein U5 subunit 200 [Source:HGNC Symbol;Acc:HGNC:30859]	1.34248e-05	-1.20162
9444	QKI	QKI, KH domain containing RNA binding [Source:HGNC Symbol;Acc:HGNC:21100]	1.36223e-05	-1.24663
131566	DCBLD2	discoidin, CUB and LCCL domain containing 2 [Source:HGNC Symbol;Acc:HGNC:24627]	1.41197e-05	-1.22157
57037	ANKMY2	ankyrin repeat and MYND domain containing 2 [Source:HGNC Symbol;Acc:HGNC:25370]	1.4165e-05	1.30077
516	ATP5G1	ATP synthase, H+ transporting, mitochondrial Fo complex subunit C1 (subunit 9) [Source:HGNC Symbol;Acc:HGNC:841]	1.43194e-05	1.31456
83667	SESN2	sestrin 2 [Source:HGNC Symbol;Acc:HGNC:20746]	1.47214e-05	1.38627
5110	PCMT1	protein-L-isoaspartate (D-aspartate) O-methyltransferase [Source:HGNC Symbol;Acc:HGNC:8728]	1.47866e-05	1.25432
7846	TUBA1A	tubulin alpha 1a [Source:HGNC Symbol;Acc:HGNC:20766]	1.48388e-05	1.21175
79173	C19orf57	chromosome 19 open reading frame 57 [Source:HGNC Symbol;Acc:HGNC:28153]	1.52992e-05	-1.41773
399694	SHC4	SHC adaptor protein 4 [Source:HGNC Symbol;Acc:HGNC:16743]	1.55939e-05	1.37495
79139	DERL1	derlin 1 [Source:HGNC Symbol;Acc:HGNC:28454]	1.59357e-05	1.24865
89953	KLC4	kinesin light chain 4 [Source:HGNC Symbol;Acc:HGNC:21624]	1.6242e-05	1.25162
333	APLP1	amyloid beta precursor like protein 1 [Source:HGNC Symbol;Acc:HGNC:597]	1.64587e-05	1.24112
5602	MAPK10	mitogen-activated protein kinase 10 [Source:HGNC Symbol;Acc:HGNC:6872]	1.66704e-05	1.26152
157567	ANKRD46	ankyrin repeat domain 46 [Source:HGNC Symbol;Acc:HGNC:27229]	1.68905e-05	1.28704
2583	B4GALNT1	beta-1,4-N-acetyl-galactosaminyltransferase 1 [Source:HGNC Symbol;Acc:HGNC:4117]	1.75302e-05	-1.25981
3084	NRG1	neuregulin 1 [Source:HGNC Symbol;Acc:HGNC:7997]	1.80168e-05	-1.35885
3927	LASP1	LIM and SH3 protein 1 [Source:HGNC Symbol;Acc:HGNC:6513]	1.80346e-05	1.20648
1016	CDH18	cadherin 18 [Source:HGNC Symbol;Acc:HGNC:1757]	1.84977e-05	1.74314
8535	CBX4	chromobox 4 [Source:HGNC Symbol;Acc:HGNC:1554]	1.85048e-05	1.35294
546	ATRX	ATRX, chromatin remodeler [Source:HGNC Symbol;Acc:HGNC:886]	1.93541e-05	-1.25961
51199	NIN	ninein [Source:HGNC Symbol;Acc:HGNC:14906]	1.94922e-05	-1.30945
7026	NR2F2	nuclear receptor subfamily 2 group F member 2 [Source:HGNC Symbol;Acc:HGNC:7976]	2.00301e-05	-1.38303
51334	PRR16	proline rich 16 [Source:HGNC Symbol;Acc:HGNC:29654]	2.09366e-05	2.10318
80219	COQ10B	coenzyme Q10B [Source:HGNC Symbol;Acc:HGNC:25819]	2.18357e-05	1.39128
26115	TANC2	tetratricopeptide repeat, ankyrin repeat and coiled-coil containing 2 [Source:HGNC Symbol;Acc:HGNC:30212]	2.18943e-05	1.23932
22884	WDR37	WD repeat domain 37 [Source:HGNC Symbol;Acc:HGNC:31406]	2.23609e-05	1.26373
8140	SLC7A5	solute carrier family 7 member 5 [Source:HGNC Symbol;Acc:HGNC:11063]	2.23798e-05	1.26729
4674	NAP1L2	nucleosome assembly protein 1 like 2 [Source:HGNC Symbol;Acc:HGNC:7638]	2.24541e-05	1.34803
84504	NKX6-2	NK6 homeobox 2 [Source:HGNC Symbol;Acc:HGNC:19321]	2.2788e-05	1.54916
4714	NDUFB8	NADH:ubiquinone oxidoreductase subunit B8 [Source:HGNC Symbol;Acc:HGNC:7703]	2.38401e-05	-1.2538
23102	TBC1D2B	TBC1 domain family member 2B [Source:HGNC Symbol;Acc:HGNC:29183]	2.38495e-05	1.30812
9570	GOSR2	golgi SNAP receptor complex member 2 [Source:HGNC Symbol;Acc:HGNC:4431]	2.43758e-05	1.26528
79794	C12orf49	chromosome 12 open reading frame 49 [Source:HGNC Symbol;Acc:HGNC:26128]	2.4511e-05	1.20466
92126	DSEL	dermatan sulfate epimerase-like [Source:HGNC Symbol;Acc:HGNC:18144]	2.45788e-05	-1.47574
51246	SHISA5	shisa family member 5 [Source:HGNC Symbol;Acc:HGNC:30376]	2.47841e-05	1.20556
54543	TOMM7	translocase of outer mitochondrial membrane 7 [Source:HGNC Symbol;Acc:HGNC:21648]	2.48635e-05	1.25509
92312	MEX3A	mex-3 RNA binding family member A [Source:HGNC Symbol;Acc:HGNC:33482]	2.49121e-05	-1.26023
9481	SLC25A27	solute carrier family 25 member 27 [Source:HGNC Symbol;Acc:HGNC:21065]	2.57674e-05	1.32035
92	ACVR2A	activin A receptor type 2A [Source:HGNC Symbol;Acc:HGNC:173]	2.60172e-05	-1.27973
55915	LANCL2	LanC like 2 [Source:HGNC Symbol;Acc:HGNC:6509]	2.60805e-05	-1.28679
149603	RNF187	ring finger protein 187 [Source:HGNC Symbol;Acc:HGNC:27146]	2.66932e-05	1.22191
127544	RNF19B	ring finger protein 19B [Source:HGNC Symbol;Acc:HGNC:26886]	2.74231e-05	1.28421
130507	UBR3	ubiquitin protein ligase E3 component n-recognin 3 (putative) [Source:HGNC Symbol;Acc:HGNC:30467]	2.75076e-05	1.24763
6876	TAGLN	transgelin [Source:HGNC Symbol;Acc:HGNC:11553]	2.78482e-05	1.41565
23409	SIRT4	sirtuin 4 [Source:HGNC Symbol;Acc:HGNC:14932]	2.81427e-05	1.6218
1983	EIF5	eukaryotic translation initiation factor 5 [Source:HGNC Symbol;Acc:HGNC:3299]	2.83891e-05	-1.35123
5010	CLDN11	claudin 11 [Source:HGNC Symbol;Acc:HGNC:8514]	2.99064e-05	1.95539
2161	F12	coagulation factor XII [Source:HGNC Symbol;Acc:HGNC:3530]	3.10515e-05	1.67902
23040	MYT1L	myelin transcription factor 1 like [Source:HGNC Symbol;Acc:HGNC:7623]	3.10974e-05	1.24561
51335	NGRN	neugrin, neurite outgrowth associated [Source:HGNC Symbol;Acc:HGNC:18077]	3.18214e-05	1.23759
9070	ASH2L	ASH2 like histone lysine methyltransferase complex subunit [Source:HGNC Symbol;Acc:HGNC:744]	3.20784e-05	-1.27797
6750	SST	somatostatin [Source:HGNC Symbol;Acc:HGNC:11329]	3.23256e-05	-1.31964
92949	ADAMTSL1	ADAMTS like 1 [Source:HGNC Symbol;Acc:HGNC:14632]	3.25377e-05	-1.96358
9873	FCHSD2	FCH and double SH3 domains 2 [Source:HGNC Symbol;Acc:HGNC:29114]	3.27936e-05	1.24165
2987	GUK1	guanylate kinase 1 [Source:HGNC Symbol;Acc:HGNC:4693]	3.36401e-05	1.24856
22933	SIRT2	sirtuin 2 [Source:HGNC Symbol;Acc:HGNC:10886]	3.43634e-05	1.22914
51050	PI15	peptidase inhibitor 15 [Source:HGNC Symbol;Acc:HGNC:8946]	3.59714e-05	-1.87354
84276	NICN1	nicolin 1 [Source:HGNC Symbol;Acc:HGNC:18317]	3.63444e-05	-1.33423
5452	POU2F2	POU class 2 homeobox 2 [Source:HGNC Symbol;Acc:HGNC:9213]	3.79781e-05	1.2936
56851	EMC7	ER membrane protein complex subunit 7 [Source:HGNC Symbol;Acc:HGNC:24301]	3.88432e-05	1.293
5636	PRPSAP2	phosphoribosyl pyrophosphate synthetase associated protein 2 [Source:HGNC Symbol;Acc:HGNC:9467]	3.92401e-05	-1.23379
3953	LEPR	leptin receptor [Source:HGNC Symbol;Acc:HGNC:6554]	4.08074e-05	1.34183
9135	RABEP1	rabaptin, RAB GTPase binding effector protein 1 [Source:HGNC Symbol;Acc:HGNC:17677]	4.10023e-05	-1.20152
6988	TCTA	T-cell leukemia translocation altered [Source:HGNC Symbol;Acc:HGNC:11692]	4.10735e-05	-1.45386
8829	NRP1	neuropilin 1 [Source:HGNC Symbol;Acc:HGNC:8004]	4.13945e-05	1.41423
8233	ZRSR2	zinc finger CCCH-type, RNA binding motif and serine/arginine rich 2 [Source:HGNC Symbol;Acc:HGNC:23019]	4.16203e-05	1.34451
9348	NDST3	N-deacetylase and N-sulfotransferase 3 [Source:HGNC Symbol;Acc:HGNC:7682]	4.16627e-05	-1.67013
2912	GRM2	glutamate metabotropic receptor 2 [Source:HGNC Symbol;Acc:HGNC:4594]	4.25487e-05	-1.42909
57184	FAM219B	family with sequence similarity 219 member B [Source:HGNC Symbol;Acc:HGNC:24695]	4.28648e-05	-1.23831
9987	HNRNPDL	heterogeneous nuclear ribonucleoprotein D like [Source:HGNC Symbol;Acc:HGNC:5037]	4.28929e-05	-1.24839
57611	ISLR2	immunoglobulin superfamily containing leucine rich repeat 2 [Source:HGNC Symbol;Acc:HGNC:29286]	4.38724e-05	1.23455
30820	KCNIP1	potassium voltage-gated channel interacting protein 1 [Source:HGNC Symbol;Acc:HGNC:15521]	4.52154e-05	1.26982
7763	ZFAND5	zinc finger AN1-type containing 5 [Source:HGNC Symbol;Acc:HGNC:13008]	4.7625e-05	1.21526
8910	SGCE	sarcoglycan epsilon [Source:HGNC Symbol;Acc:HGNC:10808]	4.82284e-05	1.33321
782	CACNB1	calcium voltage-gated channel auxiliary subunit beta 1 [Source:HGNC Symbol;Acc:HGNC:1401]	4.84127e-05	1.26195
146542	ZNF688	zinc finger protein 688 [Source:HGNC Symbol;Acc:HGNC:30489]	4.90412e-05	-1.44376
170954	PPP1R18	protein phosphatase 1 regulatory subunit 18 [Source:HGNC Symbol;Acc:HGNC:29413]	5.01083e-05	1.21782
729956	SHISA7	shisa family member 7 [Source:HGNC Symbol;Acc:HGNC:35409]	5.26607e-05	1.29161
375323	LHFPL4	LHFPL tetraspan subfamily member 4 [Source:HGNC Symbol;Acc:HGNC:29568]	5.39686e-05	1.27079
4324	MMP15	matrix metallopeptidase 15 [Source:HGNC Symbol;Acc:HGNC:7161]	5.41246e-05	1.23516
84448	ABLIM2	actin binding LIM protein family member 2 [Source:HGNC Symbol;Acc:HGNC:19195]	5.53857e-05	1.357
57575	PCDH10	protocadherin 10 [Source:HGNC Symbol;Acc:HGNC:13404]	5.61998e-05	1.20817
80741	LY6G5C	lymphocyte antigen 6 family member G5C [Source:HGNC Symbol;Acc:HGNC:13932]	5.66387e-05	-1.612
26262	TSPAN17	tetraspanin 17 [Source:HGNC Symbol;Acc:HGNC:13594]	5.68709e-05	1.22383
9522	SCAMP1	secretory carrier membrane protein 1 [Source:HGNC Symbol;Acc:HGNC:10563]	5.7621e-05	1.26391
56965	PARP6	poly(ADP-ribose) polymerase family member 6 [Source:HGNC Symbol;Acc:HGNC:26921]	5.83008e-05	1.20517
8694	DGAT1	diacylglycerol O-acyltransferase 1 [Source:HGNC Symbol;Acc:HGNC:2843]	5.84156e-05	-1.26472
2802	GOLGA3	golgin A3 [Source:HGNC Symbol;Acc:HGNC:4426]	5.87645e-05	1.2594
4625	MYH7	myosin heavy chain 7 [Source:HGNC Symbol;Acc:HGNC:7577]	6.14556e-05	1.41253
10900	RUNDC3A	RUN domain containing 3A [Source:HGNC Symbol;Acc:HGNC:16984]	6.19969e-05	1.21463
124976	SPNS2	sphingolipid transporter 2 [Source:HGNC Symbol;Acc:HGNC:26992]	6.35553e-05	1.26703
23237	ARC	activity regulated cytoskeleton associated protein [Source:HGNC Symbol;Acc:HGNC:648]	6.49424e-05	1.79987
116	ADCYAP1	adenylate cyclase activating polypeptide 1 [Source:HGNC Symbol;Acc:HGNC:241]	6.57039e-05	-2.37507
85508	SCRT2	scratch family transcriptional repressor 2 [Source:HGNC Symbol;Acc:HGNC:15952]	6.57481e-05	1.21148
55122	AKIRIN2	akirin 2 [Source:HGNC Symbol;Acc:HGNC:21407]	6.58675e-05	1.23848
11334	TUSC2	tumor suppressor candidate 2 [Source:HGNC Symbol;Acc:HGNC:17034]	6.82405e-05	1.22953
5375	PMP2	peripheral myelin protein 2 [Source:HGNC Symbol;Acc:HGNC:9117]	6.83736e-05	1.76595
7905	REEP5	receptor accessory protein 5 [Source:HGNC Symbol;Acc:HGNC:30077]	6.86856e-05	1.26104
1337	COX6A1	cytochrome c oxidase subunit 6A1 [Source:HGNC Symbol;Acc:HGNC:2277]	6.92169e-05	1.24739
64781	CERK	ceramide kinase [Source:HGNC Symbol;Acc:HGNC:19256]	7.21053e-05	-1.22414
9638	FEZ1	fasciculation and elongation protein zeta 1 [Source:HGNC Symbol;Acc:HGNC:3659]	7.38946e-05	1.19878
23387	SIK3	SIK family kinase 3 [Source:HGNC Symbol;Acc:HGNC:29165]	7.60791e-05	1.26046
6553	SLC9A5	solute carrier family 9 member A5 [Source:HGNC Symbol;Acc:HGNC:11078]	7.99282e-05	1.3729
9266	CYTH2	cytohesin 2 [Source:HGNC Symbol;Acc:HGNC:9502]	8.37622e-05	-1.2208
6205	RPS11	ribosomal protein S11 [Source:HGNC Symbol;Acc:HGNC:10384]	8.40486e-05	1.2167
146330	FBXL16	F-box and leucine rich repeat protein 16 [Source:HGNC Symbol;Acc:HGNC:14150]	8.55011e-05	1.29274
80344	DCAF11	DDB1 and CUL4 associated factor 11 [Source:HGNC Symbol;Acc:HGNC:20258]	8.57736e-05	1.20768
9459	ARHGEF6	Rac/Cdc42 guanine nucleotide exchange factor 6 [Source:HGNC Symbol;Acc:HGNC:685]	8.578e-05	-1.42579
4857	NOVA1	NOVA alternative splicing regulator 1 [Source:HGNC Symbol;Acc:HGNC:7886]	8.66036e-05	1.2279
817	CAMK2D	calcium/calmodulin dependent protein kinase II delta [Source:HGNC Symbol;Acc:HGNC:1462]	8.72626e-05	1.24017
7328	UBE2H	ubiquitin conjugating enzyme E2 H [Source:HGNC Symbol;Acc:HGNC:12484]	8.82661e-05	1.19672
84249	PSD2	pleckstrin and Sec7 domain containing 2 [Source:HGNC Symbol;Acc:HGNC:19092]	8.85628e-05	1.20213
2558	GABRA5	gamma-aminobutyric acid type A receptor alpha5 subunit [Source:HGNC Symbol;Acc:HGNC:4079]	8.90257e-05	1.31596
65018	PINK1	PTEN induced putative kinase 1 [Source:HGNC Symbol;Acc:HGNC:14581]	9.35721e-05	1.22181
10181	RBM5	RNA binding motif protein 5 [Source:HGNC Symbol;Acc:HGNC:9902]	9.40349e-05	-1.22811
163115	ZNF781	zinc finger protein 781 [Source:HGNC Symbol;Acc:HGNC:26745]	9.51771e-05	-1.56661
100129583	FAM47E	family with sequence similarity 47 member E [Source:HGNC Symbol;Acc:HGNC:34343]	9.89349e-05	1.73918
7844	RNF103	ring finger protein 103 [Source:HGNC Symbol;Acc:HGNC:12859]	0.000105306	1.23431
65264	UBE2Z	ubiquitin conjugating enzyme E2 Z [Source:HGNC Symbol;Acc:HGNC:25847]	0.000105464	1.19876
8303	SNN	stannin [Source:HGNC Symbol;Acc:HGNC:11149]	0.000105464	1.2005
2241	FER	FER tyrosine kinase [Source:HGNC Symbol;Acc:HGNC:3655]	0.000106004	-1.2522
1750	DLX6	distal-less homeobox 6 [Source:HGNC Symbol;Acc:HGNC:2919]	0.000108158	1.26457
9760	TOX	thymocyte selection associated high mobility group box [Source:HGNC Symbol;Acc:HGNC:18988]	0.000108924	-1.29461
84632	AFAP1L2	actin filament associated protein 1 like 2 [Source:HGNC Symbol;Acc:HGNC:25901]	0.000108924	1.6134
728130	NUTM2D	NUT family member 2D [Source:HGNC Symbol;Acc:HGNC:23447]	0.000111101	-1.48665
9778	KIAA0232	KIAA0232 [Source:HGNC Symbol;Acc:HGNC:28992]	0.000112471	1.21283
150696	PROM2	prominin 2 [Source:HGNC Symbol;Acc:HGNC:20685]	0.000112605	-1.561
27065	NSG1	neuronal vesicle trafficking associated 1 [Source:HGNC Symbol;Acc:HGNC:18790]	0.000114155	1.18715
27254	CSDC2	cold shock domain containing C2 [Source:HGNC Symbol;Acc:HGNC:30359]	0.000119875	1.22973
9013	TAF1C	TATA-box binding protein associated factor, RNA polymerase I subunit C [Source:HGNC Symbol;Acc:HGNC:11534]	0.000122582	-1.25171
8715	NOL4	nucleolar protein 4 [Source:HGNC Symbol;Acc:HGNC:7870]	0.000122582	1.21835
7625	ZNF74	zinc finger protein 74 [Source:HGNC Symbol;Acc:HGNC:13144]	0.00012332	1.23803
805	CALM2	calmodulin 2 [Source:HGNC Symbol;Acc:HGNC:1445]	0.000123828	1.2376
4185	ADAM11	ADAM metallopeptidase domain 11 [Source:HGNC Symbol;Acc:HGNC:189]	0.000125698	-1.38894
377	ARF3	ADP ribosylation factor 3 [Source:HGNC Symbol;Acc:HGNC:654]	0.000126798	1.20972
202052	DNAJC18	DnaJ heat shock protein family (Hsp40) member C18 [Source:HGNC Symbol;Acc:HGNC:28429]	0.000127521	1.2138
10038	PARP2	poly(ADP-ribose) polymerase 2 [Source:HGNC Symbol;Acc:HGNC:272]	0.000129884	1.21712
27040	LAT	linker for activation of T-cells [Source:HGNC Symbol;Acc:HGNC:18874]	0.000132037	-2.01772
57106	NAT14	N-acetyltransferase 14 (putative) [Source:HGNC Symbol;Acc:HGNC:28918]	0.000132224	1.25234
2898	GRIK2	glutamate ionotropic receptor kainate type subunit 2 [Source:HGNC Symbol;Acc:HGNC:4580]	0.000133421	1.43269
56521	DNAJC12	DnaJ heat shock protein family (Hsp40) member C12 [Source:HGNC Symbol;Acc:HGNC:28908]	0.000134159	1.27494
114786	XKR4	XK related 4 [Source:HGNC Symbol;Acc:HGNC:29394]	0.000134493	1.34846
54014	BRWD1	bromodomain and WD repeat domain containing 1 [Source:HGNC Symbol;Acc:HGNC:12760]	0.000137937	1.24838
23542	MAPK8IP2	mitogen-activated protein kinase 8 interacting protein 2 [Source:HGNC Symbol;Acc:HGNC:6883]	0.000138548	1.2212
83658	DYNLRB1	dynein light chain roadblock-type 1 [Source:HGNC Symbol;Acc:HGNC:15468]	0.000144367	1.20688
4062	LY6H	lymphocyte antigen 6 family member H [Source:HGNC Symbol;Acc:HGNC:6728]	0.000144719	1.29445
6449	SGTA	small glutamine rich tetratricopeptide repeat containing alpha [Source:HGNC Symbol;Acc:HGNC:10819]	0.000145034	1.20293
653319	KIAA0895L	KIAA0895 like [Source:HGNC Symbol;Acc:HGNC:34408]	0.000145034	1.20486
26053	AUTS2	AUTS2, activator of transcription and developmental regulator [Source:HGNC Symbol;Acc:HGNC:14262]	0.000146835	-1.22615
56850	GRIPAP1	GRIP1 associated protein 1 [Source:HGNC Symbol;Acc:HGNC:18706]	0.000149862	-1.22231
1347	COX7A2	cytochrome c oxidase subunit 7A2 [Source:HGNC Symbol;Acc:HGNC:2288]	0.000151963	1.23316
22838	RNF44	ring finger protein 44 [Source:HGNC Symbol;Acc:HGNC:19180]	0.000152206	1.21929
57554	LRRC7	leucine rich repeat containing 7 [Source:HGNC Symbol;Acc:HGNC:18531]	0.00015292	1.29387
60	ACTB	actin beta [Source:HGNC Symbol;Acc:HGNC:132]	0.00015692	-1.22991
11167	FSTL1	follistatin like 1 [Source:HGNC Symbol;Acc:HGNC:3972]	0.000157695	-1.30865
158763	ARHGAP36	Rho GTPase activating protein 36 [Source:HGNC Symbol;Acc:HGNC:26388]	0.000158069	2.05662
9771	RAPGEF5	Rap guanine nucleotide exchange factor 5 [Source:HGNC Symbol;Acc:HGNC:16862]	0.000158193	1.29972
55859	BEX1	brain expressed X-linked 1 [Source:HGNC Symbol;Acc:HGNC:1036]	0.000158714	1.2162
25830	SULT4A1	sulfotransferase family 4A member 1 [Source:HGNC Symbol;Acc:HGNC:14903]	0.000161331	1.23574
1305	COL13A1	collagen type XIII alpha 1 chain [Source:HGNC Symbol;Acc:HGNC:2190]	0.000165074	1.97928
11345	GABARAPL2	GABA type A receptor associated protein like 2 [Source:HGNC Symbol;Acc:HGNC:13291]	0.000166578	1.20983
9885	OSBPL2	oxysterol binding protein like 2 [Source:HGNC Symbol;Acc:HGNC:15761]	0.000169144	1.23101
115	ADCY9	adenylate cyclase 9 [Source:HGNC Symbol;Acc:HGNC:240]	0.000170529	1.28197
158293	FAM120AOS	family with sequence similarity 120A opposite strand [Source:HGNC Symbol;Acc:HGNC:23389]	0.000172514	-1.26349
25898	RCHY1	ring finger and CHY zinc finger domain containing 1 [Source:HGNC Symbol;Acc:HGNC:17479]	0.000174318	1.22552
159013	CXorf38	chromosome X open reading frame 38 [Source:HGNC Symbol;Acc:HGNC:28589]	0.000174462	1.23971
83636	C19orf12	chromosome 19 open reading frame 12 [Source:HGNC Symbol;Acc:HGNC:25443]	0.000175824	-1.22476
783	CACNB2	calcium voltage-gated channel auxiliary subunit beta 2 [Source:HGNC Symbol;Acc:HGNC:1402]	0.000175824	1.37391
5597	MAPK6	mitogen-activated protein kinase 6 [Source:HGNC Symbol;Acc:HGNC:6879]	0.000180235	1.19916
84707	BEX2	brain expressed X-linked 2 [Source:HGNC Symbol;Acc:HGNC:30933]	0.000181074	1.21039
55190	NUDT11	nudix hydrolase 11 [Source:HGNC Symbol;Acc:HGNC:18011]	0.000181533	1.2118
55577	NAGK	N-acetylglucosamine kinase [Source:HGNC Symbol;Acc:HGNC:17174]	0.000184329	-1.25692
84929	FIBCD1	fibrinogen C domain containing 1 [Source:HGNC Symbol;Acc:HGNC:25922]	0.000184942	1.63635
2582	GALE	UDP-galactose-4-epimerase [Source:HGNC Symbol;Acc:HGNC:4116]	0.000193955	-1.29571
8900	CCNA1	cyclin A1 [Source:HGNC Symbol;Acc:HGNC:1577]	0.000195002	1.34012
26122	EPC2	enhancer of polycomb homolog 2 [Source:HGNC Symbol;Acc:HGNC:24543]	0.000201146	-1.24517
10391	CORO2B	coronin 2B [Source:HGNC Symbol;Acc:HGNC:2256]	0.000201876	-1.23289
345222	MSANTD1	Myb/SANT DNA binding domain containing 1 [Source:HGNC Symbol;Acc:HGNC:33741]	0.000208721	-1.84855
57414	RHBDD2	rhomboid domain containing 2 [Source:HGNC Symbol;Acc:HGNC:23082]	0.000208931	1.2348
5371	PML	promyelocytic leukemia [Source:HGNC Symbol;Acc:HGNC:9113]	0.000214871	1.28463
6261	RYR1	ryanodine receptor 1 [Source:HGNC Symbol;Acc:HGNC:10483]	0.00021575	1.30792
63939	FAM217B	family with sequence similarity 217 member B [Source:HGNC Symbol;Acc:HGNC:16170]	0.000217879	1.20487
1810	DR1	down-regulator of transcription 1 [Source:HGNC Symbol;Acc:HGNC:3017]	0.000220551	1.21506
22864	R3HDM2	R3H domain containing 2 [Source:HGNC Symbol;Acc:HGNC:29167]	0.000221385	1.22585
80059	LRRTM4	leucine rich repeat transmembrane neuronal 4 [Source:HGNC Symbol;Acc:HGNC:19411]	0.000227102	1.35946
90990	KIFC2	kinesin family member C2 [Source:HGNC Symbol;Acc:HGNC:29530]	0.000230019	1.20836
8703	B4GALT3	beta-1,4-galactosyltransferase 3 [Source:HGNC Symbol;Acc:HGNC:926]	0.0002306	1.21657
23543	RBFOX2	RNA binding fox-1 homolog 2 [Source:HGNC Symbol;Acc:HGNC:9906]	0.000233941	1.17922
51619	UBE2D4	ubiquitin conjugating enzyme E2 D4 (putative) [Source:HGNC Symbol;Acc:HGNC:21647]	0.000234418	-1.39122
210	ALAD	aminolevulinate dehydratase [Source:HGNC Symbol;Acc:HGNC:395]	0.000236472	-1.29026
4855	NOTCH4	notch 4 [Source:HGNC Symbol;Acc:HGNC:7884]	0.000240905	-1.54092
57582	KCNT1	potassium sodium-activated channel subfamily T member 1 [Source:HGNC Symbol;Acc:HGNC:18865]	0.000240993	1.63954
83733	SLC25A18	solute carrier family 25 member 18 [Source:HGNC Symbol;Acc:HGNC:10988]	0.000244848	-1.77002
11067	C10orf10	chromosome 10 open reading frame 10 [Source:HGNC Symbol;Acc:HGNC:23355]	0.000246574	-1.70752
6992	PPP1R11	protein phosphatase 1 regulatory inhibitor subunit 11 [Source:HGNC Symbol;Acc:HGNC:9285]	0.000246994	1.2406
84279	PRADC1	protease associated domain containing 1 [Source:HGNC Symbol;Acc:HGNC:16047]	0.000248475	1.32088
23412	COMMD3	COMM domain containing 3 [Source:HGNC Symbol;Acc:HGNC:23332]	0.000255395	-1.26633
23175	LPIN1	lipin 1 [Source:HGNC Symbol;Acc:HGNC:13345]	0.000259681	1.20676
10087	COL4A3BP	collagen type IV alpha 3 binding protein [Source:HGNC Symbol;Acc:HGNC:2205]	0.000260812	1.24936
23359	FAM189A1	family with sequence similarity 189 member A1 [Source:HGNC Symbol;Acc:HGNC:29075]	0.000262065	1.42939
5224	PGAM2	phosphoglycerate mutase 2 [Source:HGNC Symbol;Acc:HGNC:8889]	0.000264604	-1.56999
23148	NACAD	NAC alpha domain containing [Source:HGNC Symbol;Acc:HGNC:22196]	0.000273215	1.21926
29114	TAGLN3	transgelin 3 [Source:HGNC Symbol;Acc:HGNC:29868]	0.00027395	-1.19711
5791	PTPRE	protein tyrosine phosphatase, receptor type E [Source:HGNC Symbol;Acc:HGNC:9669]	0.00027688	1.46737
51569	UFM1	ubiquitin fold modifier 1 [Source:HGNC Symbol;Acc:HGNC:20597]	0.000279664	1.2233
2800	GOLGA1	golgin A1 [Source:HGNC Symbol;Acc:HGNC:4424]	0.000279889	-1.26664
55515	ASIC4	acid sensing ion channel subunit family member 4 [Source:HGNC Symbol;Acc:HGNC:21263]	0.000282193	1.6454
2258	FGF13	fibroblast growth factor 13 [Source:HGNC Symbol;Acc:HGNC:3670]	0.000282252	1.22915
2264	FGFR4	fibroblast growth factor receptor 4 [Source:HGNC Symbol;Acc:HGNC:3691]	0.00028382	-1.6146
57465	TBC1D24	TBC1 domain family member 24 [Source:HGNC Symbol;Acc:HGNC:29203]	0.000284306	1.28788
10811	NOXA1	NADPH oxidase activator 1 [Source:HGNC Symbol;Acc:HGNC:10668]	0.000285765	-1.75792
9862	MED24	mediator complex subunit 24 [Source:HGNC Symbol;Acc:HGNC:22963]	0.00028601	-1.24565
140597	TCEAL2	transcription elongation factor A like 2 [Source:HGNC Symbol;Acc:HGNC:29818]	0.000287759	1.24228
9026	HIP1R	huntingtin interacting protein 1 related [Source:HGNC Symbol;Acc:HGNC:18415]	0.000289332	-1.21155
2770	GNAI1	G protein subunit alpha i1 [Source:HGNC Symbol;Acc:HGNC:4384]	0.000289788	1.22285
11034	DSTN	destrin, actin depolymerizing factor [Source:HGNC Symbol;Acc:HGNC:15750]	0.000293748	1.20853
5128	CDK17	cyclin dependent kinase 17 [Source:HGNC Symbol;Acc:HGNC:8750]	0.000299549	1.20444
158056	MAMDC4	MAM domain containing 4 [Source:HGNC Symbol;Acc:HGNC:24083]	0.000308979	-1.32617
64130	LIN7B	lin-7 homolog B, crumbs cell polarity complex component [Source:HGNC Symbol;Acc:HGNC:17788]	0.000310578	1.34206
27072	VPS41	VPS41, HOPS complex subunit [Source:HGNC Symbol;Acc:HGNC:12713]	0.000311432	-1.21484
503542	SPRN	shadow of prion protein [Source:HGNC Symbol;Acc:HGNC:16871]	0.000317602	-1.40604
492	ATP2B3	ATPase plasma membrane Ca2+ transporting 3 [Source:HGNC Symbol;Acc:HGNC:816]	0.000318341	1.30872
100125288	ZGLP1	zinc finger, GATA-like protein 1 [Source:HGNC Symbol;Acc:HGNC:37245]	0.000322031	-1.58929
29924	EPN1	epsin 1 [Source:HGNC Symbol;Acc:HGNC:21604]	0.000325408	1.2999
7532	YWHAG	tyrosine 3-monooxygenase/tryptophan 5-monooxygenase activation protein gamma [Source:HGNC Symbol;Acc:HGNC:12852]	0.000335103	1.17197
89801	PPP1R3F	protein phosphatase 1 regulatory subunit 3F [Source:HGNC Symbol;Acc:HGNC:14944]	0.000345975	1.26919
8850	KAT2B	lysine acetyltransferase 2B [Source:HGNC Symbol;Acc:HGNC:8638]	0.000357333	-1.28079
284656	EPHA10	EPH receptor A10 [Source:HGNC Symbol;Acc:HGNC:19987]	0.000358429	1.28179
4320	MMP11	matrix metallopeptidase 11 [Source:HGNC Symbol;Acc:HGNC:7157]	0.00036461	-1.37175
57198	ATP8B2	ATPase phospholipid transporting 8B2 [Source:HGNC Symbol;Acc:HGNC:13534]	0.000366292	1.21781
6508	SLC4A3	solute carrier family 4 member 3 [Source:HGNC Symbol;Acc:HGNC:11029]	0.000373126	-1.21738
163175	LGI4	leucine rich repeat LGI family member 4 [Source:HGNC Symbol;Acc:HGNC:18712]	0.000378527	1.41135
9956	HS3ST2	heparan sulfate-glucosamine 3-sulfotransferase 2 [Source:HGNC Symbol;Acc:HGNC:5195]	0.000379144	1.7861
57192	MCOLN1	mucolipin 1 [Source:HGNC Symbol;Acc:HGNC:13356]	0.000379652	-1.34755
6457	SH3GL3	SH3 domain containing GRB2 like 3, endophilin A3 [Source:HGNC Symbol;Acc:HGNC:10832]	0.000379949	1.24672
7529	YWHAB	tyrosine 3-monooxygenase/tryptophan 5-monooxygenase activation protein beta [Source:HGNC Symbol;Acc:HGNC:12849]	0.000385923	1.18331
81847	RNF146	ring finger protein 146 [Source:HGNC Symbol;Acc:HGNC:21336]	0.000387865	-1.24578
56660	KCNK12	potassium two pore domain channel subfamily K member 12 [Source:HGNC Symbol;Acc:HGNC:6274]	0.000389076	1.46499
4232	MEST	mesoderm specific transcript [Source:HGNC Symbol;Acc:HGNC:7028]	0.000391097	1.19055
777	CACNA1E	calcium voltage-gated channel subunit alpha1 E [Source:HGNC Symbol;Acc:HGNC:1392]	0.000392653	1.28173
54566	EPB41L4B	erythrocyte membrane protein band 4.1 like 4B [Source:HGNC Symbol;Acc:HGNC:19818]	0.000393309	1.31821
9951	HS3ST4	heparan sulfate-glucosamine 3-sulfotransferase 4 [Source:HGNC Symbol;Acc:HGNC:5200]	0.000395194	-1.44464
65124	SOWAHC	sosondowah ankyrin repeat domain family member C [Source:HGNC Symbol;Acc:HGNC:26149]	0.000413649	1.24558
10570	DPYSL4	dihydropyrimidinase like 4 [Source:HGNC Symbol;Acc:HGNC:3016]	0.00042075	-1.20532
85464	SSH2	slingshot protein phosphatase 2 [Source:HGNC Symbol;Acc:HGNC:30580]	0.000424057	1.19433
23787	MTCH1	mitochondrial carrier 1 [Source:HGNC Symbol;Acc:HGNC:17586]	0.000424658	1.17902
65268	WNK2	WNK lysine deficient protein kinase 2 [Source:HGNC Symbol;Acc:HGNC:14542]	0.000426644	1.23817
26033	ATRNL1	attractin like 1 [Source:HGNC Symbol;Acc:HGNC:29063]	0.000427228	1.26228
80700	UBXN6	UBX domain protein 6 [Source:HGNC Symbol;Acc:HGNC:14928]	0.000428329	1.24572
26994	RNF11	ring finger protein 11 [Source:HGNC Symbol;Acc:HGNC:10056]	0.000431737	1.1914
8945	BTRC	beta-transducin repeat containing E3 ubiquitin protein ligase [Source:HGNC Symbol;Acc:HGNC:1144]	0.000439757	-1.25967
139596	UPRT	uracil phosphoribosyltransferase homolog [Source:HGNC Symbol;Acc:HGNC:28334]	0.00045106	-1.3005
283848	CES4A	carboxylesterase 4A [Source:HGNC Symbol;Acc:HGNC:26741]	0.00045107	-1.36026
200933	FBXO45	F-box protein 45 [Source:HGNC Symbol;Acc:HGNC:29148]	0.000454832	1.22355
23673	STX12	syntaxin 12 [Source:HGNC Symbol;Acc:HGNC:11430]	0.000458804	1.19258
9373	PLAA	phospholipase A2 activating protein [Source:HGNC Symbol;Acc:HGNC:9043]	0.00046283	1.2225
2849	GPR26	G protein-coupled receptor 26 [Source:HGNC Symbol;Acc:HGNC:4481]	0.00046283	1.30887
23368	PPP1R13B	protein phosphatase 1 regulatory subunit 13B [Source:HGNC Symbol;Acc:HGNC:14950]	0.000464285	1.25185
200014	CC2D1B	coiled-coil and C2 domain containing 1B [Source:HGNC Symbol;Acc:HGNC:29386]	0.0004711	-1.26344
100133941	CD24	CD24 molecule [Source:HGNC Symbol;Acc:HGNC:1645]	0.000472905	1.19228
55160	ARHGEF10L	Rho guanine nucleotide exchange factor 10 like [Source:HGNC Symbol;Acc:HGNC:25540]	0.00048077	-1.21767
56900	TMEM167B	transmembrane protein 167B [Source:HGNC Symbol;Acc:HGNC:30187]	0.000482232	1.22257
10509	SEMA4B	semaphorin 4B [Source:HGNC Symbol;Acc:HGNC:10730]	0.000489537	1.25272
285521	COX18	COX18, cytochrome c oxidase assembly factor [Source:HGNC Symbol;Acc:HGNC:26801]	0.000489627	1.25885
84065	TMEM222	transmembrane protein 222 [Source:HGNC Symbol;Acc:HGNC:25363]	0.000489764	1.26262
84457	PHYHIPL	phytanoyl-CoA 2-hydroxylase interacting protein like [Source:HGNC Symbol;Acc:HGNC:29378]	0.000492386	1.19468
284613	CYB561D1	cytochrome b561 family member D1 [Source:HGNC Symbol;Acc:HGNC:26804]	0.000497814	1.28439
55696	RBM22	RNA binding motif protein 22 [Source:HGNC Symbol;Acc:HGNC:25503]	0.000498759	1.22058
90134	KCNH7	potassium voltage-gated channel subfamily H member 7 [Source:HGNC Symbol;Acc:HGNC:18863]	0.000516104	1.32665
63826	SRR	serine racemase [Source:HGNC Symbol;Acc:HGNC:14398]	0.000517002	-1.19359
22874	PLEKHA6	pleckstrin homology domain containing A6 [Source:HGNC Symbol;Acc:HGNC:17053]	0.000518015	1.24
63891	RNF123	ring finger protein 123 [Source:HGNC Symbol;Acc:HGNC:21148]	0.000518512	-1.20868
5565	PRKAB2	protein kinase AMP-activated non-catalytic subunit beta 2 [Source:HGNC Symbol;Acc:HGNC:9379]	0.000526077	1.22449
135138	PACRG	parkin coregulated [Source:HGNC Symbol;Acc:HGNC:19152]	0.000544664	1.53683
23140	ZZEF1	zinc finger ZZ-type and EF-hand domain containing 1 [Source:HGNC Symbol;Acc:HGNC:29027]	0.000546476	1.17523
10742	RAI2	retinoic acid induced 2 [Source:HGNC Symbol;Acc:HGNC:9835]	0.000555939	1.404
4952	OCRL	OCRL, inositol polyphosphate-5-phosphatase [Source:HGNC Symbol;Acc:HGNC:8108]	0.000557481	1.19019
373	TRIM23	tripartite motif containing 23 [Source:HGNC Symbol;Acc:HGNC:660]	0.000558521	1.23532
100129842	ZNF737	zinc finger protein 737 [Source:HGNC Symbol;Acc:HGNC:32468]	0.000560452	1.24766
10857	PGRMC1	progesterone receptor membrane component 1 [Source:HGNC Symbol;Acc:HGNC:16090]	0.000565591	1.19019
114800	CCDC85A	coiled-coil domain containing 85A [Source:HGNC Symbol;Acc:HGNC:29400]	0.000571109	1.42161
1306	COL15A1	collagen type XV alpha 1 chain [Source:HGNC Symbol;Acc:HGNC:2192]	0.000575262	1.71242
7412	VCAM1	vascular cell adhesion molecule 1 [Source:HGNC Symbol;Acc:HGNC:12663]	0.000576052	-1.36397
11096	ADAMTS5	ADAM metallopeptidase with thrombospondin type 1 motif 5 [Source:HGNC Symbol;Acc:HGNC:221]	0.000580906	-1.58646
146434	ZNF597	zinc finger protein 597 [Source:HGNC Symbol;Acc:HGNC:26573]	0.000593208	1.4007
26025	PCDHGA12	protocadherin gamma subfamily A, 12 [Source:HGNC Symbol;Acc:HGNC:8699]	0.000605614	1.18399
6993	DYNLT1	dynein light chain Tctex-type 1 [Source:HGNC Symbol;Acc:HGNC:11697]	0.000605871	-1.19572
51643	TMBIM4	transmembrane BAX inhibitor motif containing 4 [Source:HGNC Symbol;Acc:HGNC:24257]	0.000606563	-1.33511
9605	VPS9D1	VPS9 domain containing 1 [Source:HGNC Symbol;Acc:HGNC:13526]	0.000613895	-1.27727
147179	WIPF2	WAS/WASL interacting protein family member 2 [Source:HGNC Symbol;Acc:HGNC:30923]	0.000615376	1.19619
619208	FAM229B	family with sequence similarity 229 member B [Source:HGNC Symbol;Acc:HGNC:33858]	0.000640006	1.23871
667	DST	dystonin [Source:HGNC Symbol;Acc:HGNC:1090]	0.000643871	-1.24686
7007	TECTA	tectorin alpha [Source:HGNC Symbol;Acc:HGNC:11720]	0.000648095	-1.40517
11030	RBPMS	RNA binding protein with multiple splicing [Source:HGNC Symbol;Acc:HGNC:19097]	0.000649206	-1.55915
1012	CDH13	cadherin 13 [Source:HGNC Symbol;Acc:HGNC:1753]	0.000655351	1.39272
1809	DPYSL3	dihydropyrimidinase like 3 [Source:HGNC Symbol;Acc:HGNC:3015]	0.000667872	1.165
10559	SLC35A1	solute carrier family 35 member A1 [Source:HGNC Symbol;Acc:HGNC:11021]	0.000677404	-1.25728
89846	FGD3	FYVE, RhoGEF and PH domain containing 3 [Source:HGNC Symbol;Acc:HGNC:16027]	0.000679926	-1.28755
56888	KCMF1	potassium channel modulatory factor 1 [Source:HGNC Symbol;Acc:HGNC:20589]	0.000691952	1.1983
1910	EDNRB	endothelin receptor type B [Source:HGNC Symbol;Acc:HGNC:3180]	0.000692865	-1.45386
5900	RALGDS	ral guanine nucleotide dissociation stimulator [Source:HGNC Symbol;Acc:HGNC:9842]	0.000700798	-1.18831
10687	PNMA2	PNMA family member 2 [Source:HGNC Symbol;Acc:HGNC:9159]	0.000705427	1.16906
493856	CISD2	CDGSH iron sulfur domain 2 [Source:HGNC Symbol;Acc:HGNC:24212]	0.000707411	1.25902
54033	RBM11	RNA binding motif protein 11 [Source:HGNC Symbol;Acc:HGNC:9897]	0.000717154	1.43457
4076	CAPRIN1	cell cycle associated protein 1 [Source:HGNC Symbol;Acc:HGNC:6743]	0.00072012	1.17355
103	ADAR	adenosine deaminase, RNA specific [Source:HGNC Symbol;Acc:HGNC:225]	0.00072296	-1.17564
140700	SAMD10	sterile alpha motif domain containing 10 [Source:HGNC Symbol;Acc:HGNC:16129]	0.000723615	1.21056
159963	SLC5A12	solute carrier family 5 member 12 [Source:HGNC Symbol;Acc:HGNC:28750]	0.000742885	-1.85748
3356	HTR2A	5-hydroxytryptamine receptor 2A [Source:HGNC Symbol;Acc:HGNC:5293]	0.000749182	-1.51796
23582	CCNDBP1	cyclin D1 binding protein 1 [Source:HGNC Symbol;Acc:HGNC:1587]	0.000753651	-1.30511
205147	AMER3	APC membrane recruitment protein 3 [Source:HGNC Symbol;Acc:HGNC:26771]	0.000756594	1.22158
9378	NRXN1	neurexin 1 [Source:HGNC Symbol;Acc:HGNC:8008]	0.000758353	1.22199
283870	BRICD5	BRICHOS domain containing 5 [Source:HGNC Symbol;Acc:HGNC:28309]	0.000761691	-1.32797
23254	KAZN	kazrin, periplakin interacting protein [Source:HGNC Symbol;Acc:HGNC:29173]	0.000768759	1.20727
57622	LRFN1	leucine rich repeat and fibronectin type III domain containing 1 [Source:HGNC Symbol;Acc:HGNC:29290]	0.000774272	1.3229
28951	TRIB2	tribbles pseudokinase 2 [Source:HGNC Symbol;Acc:HGNC:30809]	0.000779268	1.17141
132160	PPM1M	protein phosphatase, Mg2+/Mn2+ dependent 1M [Source:HGNC Symbol;Acc:HGNC:26506]	0.000780125	-1.50022
26038	CHD5	chromodomain helicase DNA binding protein 5 [Source:HGNC Symbol;Acc:HGNC:16816]	0.000781141	1.27908
3831	KLC1	kinesin light chain 1 [Source:HGNC Symbol;Acc:HGNC:6387]	0.000785579	1.15487
4067	LYN	LYN proto-oncogene, Src family tyrosine kinase [Source:HGNC Symbol;Acc:HGNC:6735]	0.00078586	-2.01748
6235	RPS29	ribosomal protein S29 [Source:HGNC Symbol;Acc:HGNC:10419]	0.000789284	1.20212
115677	NOSTRIN	nitric oxide synthase trafficking [Source:HGNC Symbol;Acc:HGNC:20203]	0.000790218	-2.06982
284439	SLC25A42	solute carrier family 25 member 42 [Source:HGNC Symbol;Acc:HGNC:28380]	0.000813496	1.26559
26051	PPP1R16B	protein phosphatase 1 regulatory subunit 16B [Source:HGNC Symbol;Acc:HGNC:15850]	0.00082343	1.27866
54413	NLGN3	neuroligin 3 [Source:HGNC Symbol;Acc:HGNC:14289]	0.000824586	1.19959
57731	SPTBN4	spectrin beta, non-erythrocytic 4 [Source:HGNC Symbol;Acc:HGNC:14896]	0.000832195	1.25544
7447	VSNL1	visinin like 1 [Source:HGNC Symbol;Acc:HGNC:12722]	0.000832295	1.2229
9852	EPM2AIP1	EPM2A interacting protein 1 [Source:HGNC Symbol;Acc:HGNC:19735]	0.000833137	1.21849
26289	AK5	adenylate kinase 5 [Source:HGNC Symbol;Acc:HGNC:365]	0.000848914	1.38599
22849	CPEB3	cytoplasmic polyadenylation element binding protein 3 [Source:HGNC Symbol;Acc:HGNC:21746]	0.000851155	1.25964
22941	SHANK2	SH3 and multiple ankyrin repeat domains 2 [Source:HGNC Symbol;Acc:HGNC:14295]	0.000855973	1.19518
401647	GOLGA7B	golgin A7 family member B [Source:HGNC Symbol;Acc:HGNC:31668]	0.000862508	1.2152
55170	PRMT6	protein arginine methyltransferase 6 [Source:HGNC Symbol;Acc:HGNC:18241]	0.000866976	-1.31257
84548	TMEM185A	transmembrane protein 185A [Source:HGNC Symbol;Acc:HGNC:17125]	0.000874051	1.27482
5361	PLXNA1	plexin A1 [Source:HGNC Symbol;Acc:HGNC:9099]	0.000875646	1.18322
55083	KIF26B	kinesin family member 26B [Source:HGNC Symbol;Acc:HGNC:25484]	0.000878509	-1.30737
114783	LMTK3	lemur tyrosine kinase 3 [Source:HGNC Symbol;Acc:HGNC:19295]	0.000886543	1.21213
388695	LYSMD1	LysM domain containing 1 [Source:HGNC Symbol;Acc:HGNC:32070]	0.000895889	1.25451
10497	UNC13B	unc-13 homolog B [Source:HGNC Symbol;Acc:HGNC:12566]	0.000902143	-1.2105
79683	ZDHHC14	zinc finger DHHC-type containing 14 [Source:HGNC Symbol;Acc:HGNC:20341]	0.000902143	1.37438
340719	NANOS1	nanos C2HC-type zinc finger 1 [Source:HGNC Symbol;Acc:HGNC:23044]	0.000903099	1.30381
1007	CDH9	cadherin 9 [Source:HGNC Symbol;Acc:HGNC:1768]	0.000911761	-1.97602
26190	FBXW2	F-box and WD repeat domain containing 2 [Source:HGNC Symbol;Acc:HGNC:13608]	0.000911761	1.16695
114818	KLHL29	kelch like family member 29 [Source:HGNC Symbol;Acc:HGNC:29404]	0.000917715	1.2353
114882	OSBPL8	oxysterol binding protein like 8 [Source:HGNC Symbol;Acc:HGNC:16396]	0.000927194	-1.19948
5122	PCSK1	proprotein convertase subtilisin/kexin type 1 [Source:HGNC Symbol;Acc:HGNC:8743]	0.000941269	-1.55305
159	ADSS	adenylosuccinate synthase [Source:HGNC Symbol;Acc:HGNC:292]	0.000947532	-1.21206
6511	SLC1A6	solute carrier family 1 member 6 [Source:HGNC Symbol;Acc:HGNC:10944]	0.000951012	1.27752
53353	LRP1B	LDL receptor related protein 1B [Source:HGNC Symbol;Acc:HGNC:6693]	0.000952317	1.28746
10023	FRAT1	FRAT1, WNT signaling pathway regulator [Source:HGNC Symbol;Acc:HGNC:3944]	0.000960453	1.39945
1464	CSPG4	chondroitin sulfate proteoglycan 4 [Source:HGNC Symbol;Acc:HGNC:2466]	0.000976956	1.77741
726	CAPN5	calpain 5 [Source:HGNC Symbol;Acc:HGNC:1482]	0.00098418	1.20197
400	ARL1	ADP ribosylation factor like GTPase 1 [Source:HGNC Symbol;Acc:HGNC:692]	0.00099524	1.25768
6342	SCP2	sterol carrier protein 2 [Source:HGNC Symbol;Acc:HGNC:10606]	0.000999625	-1.20917
1840	DTX1	deltex E3 ubiquitin ligase 1 [Source:HGNC Symbol;Acc:HGNC:3060]	0.0010055	1.23272
3778	KCNMA1	potassium calcium-activated channel subfamily M alpha 1 [Source:HGNC Symbol;Acc:HGNC:6284]	0.00102392	1.25725
10873	ME3	malic enzyme 3 [Source:HGNC Symbol;Acc:HGNC:6985]	0.00102392	1.5135
10971	YWHAQ	tyrosine 3-monooxygenase/tryptophan 5-monooxygenase activation protein theta [Source:HGNC Symbol;Acc:HGNC:12854]	0.00102508	1.18093
1813	DRD2	dopamine receptor D2 [Source:HGNC Symbol;Acc:HGNC:3023]	0.00103433	-1.36726
2560	GABRB1	gamma-aminobutyric acid type A receptor beta1 subunit [Source:HGNC Symbol;Acc:HGNC:4081]	0.00104011	1.54391
5802	PTPRS	protein tyrosine phosphatase, receptor type S [Source:HGNC Symbol;Acc:HGNC:9681]	0.00105674	1.1757
526	ATP6V1B2	ATPase H+ transporting V1 subunit B2 [Source:HGNC Symbol;Acc:HGNC:854]	0.0010697	1.18142
9168	TMSB10	thymosin beta 10 [Source:HGNC Symbol;Acc:HGNC:11879]	0.00114193	1.16723
25771	TBC1D22A	TBC1 domain family member 22A [Source:HGNC Symbol;Acc:HGNC:1309]	0.00115183	-1.33861
9556	C14orf2	chromosome 14 open reading frame 2 [Source:HGNC Symbol;Acc:HGNC:1188]	0.00115489	1.20178
10943	MSL3	MSL complex subunit 3 [Source:HGNC Symbol;Acc:HGNC:7370]	0.0011699	-1.20023
122809	SOCS4	suppressor of cytokine signaling 4 [Source:HGNC Symbol;Acc:HGNC:19392]	0.00117129	1.20652
26136	TES	testin LIM domain protein [Source:HGNC Symbol;Acc:HGNC:14620]	0.00117842	1.41849
54812	AFTPH	aftiphilin [Source:HGNC Symbol;Acc:HGNC:25951]	0.00118088	1.21521
6328	SCN3A	sodium voltage-gated channel alpha subunit 3 [Source:HGNC Symbol;Acc:HGNC:10590]	0.00118252	-1.20746
2572	GAD2	glutamate decarboxylase 2 [Source:HGNC Symbol;Acc:HGNC:4093]	0.00118252	1.18662
145864	HAPLN3	hyaluronan and proteoglycan link protein 3 [Source:HGNC Symbol;Acc:HGNC:21446]	0.00119265	1.62442
80345	ZSCAN16	zinc finger and SCAN domain containing 16 [Source:HGNC Symbol;Acc:HGNC:20813]	0.00119669	-1.40489
8439	NSMAF	neutral sphingomyelinase activation associated factor [Source:HGNC Symbol;Acc:HGNC:8017]	0.00125305	-1.261
23415	KCNH4	potassium voltage-gated channel subfamily H member 4 [Source:HGNC Symbol;Acc:HGNC:6253]	0.00127615	1.39555
55506	H2AFY2	H2A histone family member Y2 [Source:HGNC Symbol;Acc:HGNC:14453]	0.00128143	-1.17756
83939	EIF2A	eukaryotic translation initiation factor 2A [Source:HGNC Symbol;Acc:HGNC:3254]	0.00129063	1.25605
2057	EPOR	erythropoietin receptor [Source:HGNC Symbol;Acc:HGNC:3416]	0.00129425	1.4313
54472	TOLLIP	toll interacting protein [Source:HGNC Symbol;Acc:HGNC:16476]	0.00130041	1.20745
58496	LY6G5B	lymphocyte antigen 6 family member G5B [Source:HGNC Symbol;Acc:HGNC:13931]	0.00130341	-1.33854
79585	CORO7	coronin 7 [Source:HGNC Symbol;Acc:HGNC:26161]	0.00130596	1.20367
56924	PAK6	p21 (RAC1) activated kinase 6 [Source:HGNC Symbol;Acc:HGNC:16061]	0.00132552	1.22796
5295	PIK3R1	phosphoinositide-3-kinase regulatory subunit 1 [Source:HGNC Symbol;Acc:HGNC:8979]	0.00134759	1.24006
2768	GNA12	G protein subunit alpha 12 [Source:HGNC Symbol;Acc:HGNC:4380]	0.00135513	-1.20722
9644	SH3PXD2A	SH3 and PX domains 2A [Source:HGNC Symbol;Acc:HGNC:23664]	0.00135699	1.20439
10457	GPNMB	glycoprotein nmb [Source:HGNC Symbol;Acc:HGNC:4462]	0.00136531	-1.58317
51291	GMIP	GEM interacting protein [Source:HGNC Symbol;Acc:HGNC:24852]	0.00140871	-1.25529
2947	GSTM3	glutathione S-transferase mu 3 [Source:HGNC Symbol;Acc:HGNC:4635]	0.00140992	1.18909
3642	INSM1	INSM transcriptional repressor 1 [Source:HGNC Symbol;Acc:HGNC:6090]	0.0014192	-1.23986
10632	ATP5L	ATP synthase, H+ transporting, mitochondrial Fo complex subunit G [Source:HGNC Symbol;Acc:HGNC:14247]	0.00142743	1.17287
201191	SAMD14	sterile alpha motif domain containing 14 [Source:HGNC Symbol;Acc:HGNC:27312]	0.00147491	-1.18587
55662	HIF1AN	hypoxia inducible factor 1 alpha subunit inhibitor [Source:HGNC Symbol;Acc:HGNC:17113]	0.00149054	-1.18025
10056	FARSB	phenylalanyl-tRNA synthetase beta subunit [Source:HGNC Symbol;Acc:HGNC:17800]	0.00149375	1.17456
2888	GRB14	growth factor receptor bound protein 14 [Source:HGNC Symbol;Acc:HGNC:4565]	0.00150073	-1.64263
441024	MTHFD2L	methylenetetrahydrofolate dehydrogenase (NADP+ dependent) 2 like [Source:HGNC Symbol;Acc:HGNC:31865]	0.00153463	-1.28761
64149	C17orf75	chromosome 17 open reading frame 75 [Source:HGNC Symbol;Acc:HGNC:30173]	0.00155106	-1.23525
260293	CYP4X1	cytochrome P450 family 4 subfamily X member 1 [Source:HGNC Symbol;Acc:HGNC:20244]	0.00155211	1.34308
7428	VHL	von Hippel-Lindau tumor suppressor [Source:HGNC Symbol;Acc:HGNC:12687]	0.00156189	-1.17308
56341	PRMT8	protein arginine methyltransferase 8 [Source:HGNC Symbol;Acc:HGNC:5188]	0.00159573	1.35086
7832	BTG2	BTG anti-proliferation factor 2 [Source:HGNC Symbol;Acc:HGNC:1131]	0.00160364	1.22646
91404	SESTD1	SEC14 and spectrin domain containing 1 [Source:HGNC Symbol;Acc:HGNC:18379]	0.00160817	1.19846
147949	ZNF583	zinc finger protein 583 [Source:HGNC Symbol;Acc:HGNC:26427]	0.0016991	-1.28126
56052	ALG1	ALG1, chitobiosyldiphosphodolichol beta-mannosyltransferase [Source:HGNC Symbol;Acc:HGNC:18294]	0.00173589	-1.30577
51160	VPS28	VPS28, ESCRT-I subunit [Source:HGNC Symbol;Acc:HGNC:18178]	0.00174151	-1.17968
340529	PABPC1L2A	poly(A) binding protein cytoplasmic 1 like 2A [Source:HGNC Symbol;Acc:HGNC:27989]	0.00174229	1.78572
65108	MARCKSL1	MARCKS like 1 [Source:HGNC Symbol;Acc:HGNC:7142]	0.00175757	1.16218
2259	FGF14	fibroblast growth factor 14 [Source:HGNC Symbol;Acc:HGNC:3671]	0.00176924	1.20129
398	ARHGDIG	Rho GDP dissociation inhibitor gamma [Source:HGNC Symbol;Acc:HGNC:680]	0.00177785	1.24037
3312	HSPA8	heat shock protein family A (Hsp70) member 8 [Source:HGNC Symbol;Acc:HGNC:5241]	0.00178772	1.16437
57136	APMAP	adipocyte plasma membrane associated protein [Source:HGNC Symbol;Acc:HGNC:13238]	0.001807	1.16944
221264	AK9	adenylate kinase 9 [Source:HGNC Symbol;Acc:HGNC:33814]	0.00181764	-1.26483
5271	SERPINB8	serpin family B member 8 [Source:HGNC Symbol;Acc:HGNC:8952]	0.00182326	-1.57466
9167	COX7A2L	cytochrome c oxidase subunit 7A2 like [Source:HGNC Symbol;Acc:HGNC:2289]	0.00187098	1.22339
64788	LMF1	lipase maturation factor 1 [Source:HGNC Symbol;Acc:HGNC:14154]	0.0018741	1.25315
57492	ARID1B	AT-rich interaction domain 1B [Source:HGNC Symbol;Acc:HGNC:18040]	0.00187879	1.17535
100287898	TTC34	tetratricopeptide repeat domain 34 [Source:HGNC Symbol;Acc:HGNC:34297]	0.00188634	-1.67441
10752	CHL1	cell adhesion molecule L1 like [Source:HGNC Symbol;Acc:HGNC:1939]	0.00188641	-1.2184
1627	DBN1	drebrin 1 [Source:HGNC Symbol;Acc:HGNC:2695]	0.00189476	-1.17861
57578	UNC79	unc-79 homolog, NALCN channel complex subunit [Source:HGNC Symbol;Acc:HGNC:19966]	0.0019397	1.22423
50485	SMARCAL1	SWI/SNF related, matrix associated, actin dependent regulator of chromatin, subfamily a like 1 [Source:HGNC Symbol;Acc:HGNC:11102]	0.00194957	-1.25615
23623	RUSC1	RUN and SH3 domain containing 1 [Source:HGNC Symbol;Acc:HGNC:17153]	0.00195119	1.17099
116496	FAM129A	family with sequence similarity 129 member A [Source:HGNC Symbol;Acc:HGNC:16784]	0.00197388	-1.98693
633	BGN	biglycan [Source:HGNC Symbol;Acc:HGNC:1044]	0.00197388	1.94554
64067	NPAS3	neuronal PAS domain protein 3 [Source:HGNC Symbol;Acc:HGNC:19311]	0.00204955	1.18341
90060	CCDC120	coiled-coil domain containing 120 [Source:HGNC Symbol;Acc:HGNC:28910]	0.00208253	1.221
201895	SMIM14	small integral membrane protein 14 [Source:HGNC Symbol;Acc:HGNC:27321]	0.00212161	1.21867
29118	DDX25	DEAD-box helicase 25 [Source:HGNC Symbol;Acc:HGNC:18698]	0.00214757	1.21247
83732	RIOK1	RIO kinase 1 [Source:HGNC Symbol;Acc:HGNC:18656]	0.00216498	1.24023
5532	PPP3CB	protein phosphatase 3 catalytic subunit beta [Source:HGNC Symbol;Acc:HGNC:9315]	0.00216636	1.17195
1994	ELAVL1	ELAV like RNA binding protein 1 [Source:HGNC Symbol;Acc:HGNC:3312]	0.00218872	1.1477
54839	LRRC49	leucine rich repeat containing 49 [Source:HGNC Symbol;Acc:HGNC:25965]	0.00220849	-1.2289
6804	STX1A	syntaxin 1A [Source:HGNC Symbol;Acc:HGNC:11433]	0.0022118	-1.24184
65243	ZFP69B	ZFP69 zinc finger protein B [Source:HGNC Symbol;Acc:HGNC:28053]	0.00222124	-1.26893
55924	FAM212B	family with sequence similarity 212 member B [Source:HGNC Symbol;Acc:HGNC:28045]	0.00222805	-1.27604
2012	EMP1	epithelial membrane protein 1 [Source:HGNC Symbol;Acc:HGNC:3333]	0.0022461	1.80193
1725	DHPS	deoxyhypusine synthase [Source:HGNC Symbol;Acc:HGNC:2869]	0.00225676	1.1754
84915	FAM222A	family with sequence similarity 222 member A [Source:HGNC Symbol;Acc:HGNC:25915]	0.00227233	1.2591
23205	ACSBG1	acyl-CoA synthetase bubblegum family member 1 [Source:HGNC Symbol;Acc:HGNC:29567]	0.0023666	1.21918
81603	TRIM8	tripartite motif containing 8 [Source:HGNC Symbol;Acc:HGNC:15579]	0.00239833	1.21473
56849	TCEAL7	transcription elongation factor A like 7 [Source:HGNC Symbol;Acc:HGNC:28336]	0.00241912	1.20954
22883	CLSTN1	calsyntenin 1 [Source:HGNC Symbol;Acc:HGNC:17447]	0.00250087	1.15007
5874	RAB27B	RAB27B, member RAS oncogene family [Source:HGNC Symbol;Acc:HGNC:9767]	0.0025667	1.30409
23645	PPP1R15A	protein phosphatase 1 regulatory subunit 15A [Source:HGNC Symbol;Acc:HGNC:14375]	0.00257117	1.19728
4861	NPAS1	neuronal PAS domain protein 1 [Source:HGNC Symbol;Acc:HGNC:7894]	0.00258717	1.38685
533	ATP6V0B	ATPase H+ transporting V0 subunit b [Source:HGNC Symbol;Acc:HGNC:861]	0.00260773	1.20673
5000	ORC4	origin recognition complex subunit 4 [Source:HGNC Symbol;Acc:HGNC:8490]	0.00274466	1.21326
8905	AP1S2	adaptor related protein complex 1 sigma 2 subunit [Source:HGNC Symbol;Acc:HGNC:560]	0.00277123	1.19789
7879	RAB7A	RAB7A, member RAS oncogene family [Source:HGNC Symbol;Acc:HGNC:9788]	0.00277246	1.16485
291	SLC25A4	solute carrier family 25 member 4 [Source:HGNC Symbol;Acc:HGNC:10990]	0.00278175	1.15591
8462	KLF11	Kruppel like factor 11 [Source:HGNC Symbol;Acc:HGNC:11811]	0.00283205	1.22836
324	APC	APC, WNT signaling pathway regulator [Source:HGNC Symbol;Acc:HGNC:583]	0.00286611	-1.1814
10342	TFG	TRK-fused gene [Source:HGNC Symbol;Acc:HGNC:11758]	0.00289078	1.18831
5567	PRKACB	protein kinase cAMP-activated catalytic subunit beta [Source:HGNC Symbol;Acc:HGNC:9381]	0.00291215	1.18391
10067	SCAMP3	secretory carrier membrane protein 3 [Source:HGNC Symbol;Acc:HGNC:10565]	0.00292708	1.20617
3912	LAMB1	laminin subunit beta 1 [Source:HGNC Symbol;Acc:HGNC:6486]	0.00294708	1.25487
113802	HENMT1	HEN methyltransferase 1 [Source:HGNC Symbol;Acc:HGNC:26400]	0.00302566	-1.62912
80381	CD276	CD276 molecule [Source:HGNC Symbol;Acc:HGNC:19137]	0.00306457	-1.18718
124925	SEZ6	seizure related 6 homolog [Source:HGNC Symbol;Acc:HGNC:15955]	0.00309869	1.18104
134218	DNAJC21	DnaJ heat shock protein family (Hsp40) member C21 [Source:HGNC Symbol;Acc:HGNC:27030]	0.00313857	1.23517
81565	NDEL1	nudE neurodevelopment protein 1 like 1 [Source:HGNC Symbol;Acc:HGNC:17620]	0.00314185	1.1953
3956	LGALS1	galectin 1 [Source:HGNC Symbol;Acc:HGNC:6561]	0.0031624	1.4914
4149	MAX	MYC associated factor X [Source:HGNC Symbol;Acc:HGNC:6913]	0.00316861	1.19395
7335	UBE2V1	ubiquitin conjugating enzyme E2 V1 [Source:HGNC Symbol;Acc:HGNC:12494]	0.00317637	1.15207
39	ACAT2	acetyl-CoA acetyltransferase 2 [Source:HGNC Symbol;Acc:HGNC:94]	0.00318065	1.14677
2868	GRK4	G protein-coupled receptor kinase 4 [Source:HGNC Symbol;Acc:HGNC:4543]	0.00319532	-1.34634
132946	ARL9	ADP ribosylation factor like GTPase 9 [Source:HGNC Symbol;Acc:HGNC:23592]	0.0032081	-1.75127
55112	WDR60	WD repeat domain 60 [Source:HGNC Symbol;Acc:HGNC:21862]	0.00321918	-1.21568
8682	PEA15	proliferation and apoptosis adaptor protein 15 [Source:HGNC Symbol;Acc:HGNC:8822]	0.00321967	1.15829
284018	C17orf58	chromosome 17 open reading frame 58 [Source:HGNC Symbol;Acc:HGNC:27568]	0.00334798	1.28052
55266	TMEM19	transmembrane protein 19 [Source:HGNC Symbol;Acc:HGNC:25605]	0.00336793	-1.20325
9267	CYTH1	cytohesin 1 [Source:HGNC Symbol;Acc:HGNC:9501]	0.00339154	1.15442
56980	PRDM10	PR/SET domain 10 [Source:HGNC Symbol;Acc:HGNC:13995]	0.00341024	1.17939
4047	LSS	lanosterol synthase [Source:HGNC Symbol;Acc:HGNC:6708]	0.00346075	-1.17903
81563	C1orf21	chromosome 1 open reading frame 21 [Source:HGNC Symbol;Acc:HGNC:15494]	0.00346075	1.15603
54550	NECAB2	N-terminal EF-hand calcium binding protein 2 [Source:HGNC Symbol;Acc:HGNC:23746]	0.00349553	1.30197
2555	GABRA2	gamma-aminobutyric acid type A receptor alpha2 subunit [Source:HGNC Symbol;Acc:HGNC:4076]	0.00351377	1.25776
3897	L1CAM	L1 cell adhesion molecule [Source:HGNC Symbol;Acc:HGNC:6470]	0.00352625	1.16164
140461	ASB8	ankyrin repeat and SOCS box containing 8 [Source:HGNC Symbol;Acc:HGNC:17183]	0.00353824	1.1822
65980	BRD9	bromodomain containing 9 [Source:HGNC Symbol;Acc:HGNC:25818]	0.00355146	-1.18954
23534	TNPO3	transportin 3 [Source:HGNC Symbol;Acc:HGNC:17103]	0.00358077	1.1552
116987	AGAP1	ArfGAP with GTPase domain, ankyrin repeat and PH domain 1 [Source:HGNC Symbol;Acc:HGNC:16922]	0.00362021	1.14381
92400	RBM18	RNA binding motif protein 18 [Source:HGNC Symbol;Acc:HGNC:28413]	0.0036839	1.18739
65244	SPATS2	spermatogenesis associated serine rich 2 [Source:HGNC Symbol;Acc:HGNC:18650]	0.00369495	-1.16899
1609	DGKQ	diacylglycerol kinase theta [Source:HGNC Symbol;Acc:HGNC:2856]	0.0037187	-1.21673
2047	EPHB1	EPH receptor B1 [Source:HGNC Symbol;Acc:HGNC:3392]	0.00377642	1.20527
222950	NYAP1	neuronal tyrosine phosphorylated phosphoinositide-3-kinase adaptor 1 [Source:HGNC Symbol;Acc:HGNC:22009]	0.00377664	1.20416
2959	GTF2B	general transcription factor IIB [Source:HGNC Symbol;Acc:HGNC:4648]	0.00386993	1.19483
1728	NQO1	NAD(P)H quinone dehydrogenase 1 [Source:HGNC Symbol;Acc:HGNC:2874]	0.00387232	-1.52539
9647	PPM1F	protein phosphatase, Mg2+/Mn2+ dependent 1F [Source:HGNC Symbol;Acc:HGNC:19388]	0.00388128	-1.20453
23440	OTP	orthopedia homeobox [Source:HGNC Symbol;Acc:HGNC:8518]	0.00388141	-1.8742
4792	NFKBIA	NFKB inhibitor alpha [Source:HGNC Symbol;Acc:HGNC:7797]	0.00391354	1.2509
2307	FOXS1	forkhead box S1 [Source:HGNC Symbol;Acc:HGNC:3735]	0.00393441	1.88491
6310	ATXN1	ataxin 1 [Source:HGNC Symbol;Acc:HGNC:10548]	0.0039746	1.16877
23327	NEDD4L	neural precursor cell expressed, developmentally down-regulated 4-like, E3 ubiquitin protein ligase [Source:HGNC Symbol;Acc:HGNC:7728]	0.00405841	-1.14232
79183	TTPAL	alpha tocopherol transfer protein like [Source:HGNC Symbol;Acc:HGNC:16114]	0.00407753	-1.21968
5926	ARID4A	AT-rich interaction domain 4A [Source:HGNC Symbol;Acc:HGNC:9885]	0.00410923	-1.18011
9759	HDAC4	histone deacetylase 4 [Source:HGNC Symbol;Acc:HGNC:14063]	0.00410923	1.17407
8609	KLF7	Kruppel like factor 7 [Source:HGNC Symbol;Acc:HGNC:6350]	0.00410984	1.15717
83648	FAM167A	family with sequence similarity 167 member A [Source:HGNC Symbol;Acc:HGNC:15549]	0.00414396	1.31232
84317	CCDC115	coiled-coil domain containing 115 [Source:HGNC Symbol;Acc:HGNC:28178]	0.00417303	1.16966
9311	ASIC3	acid sensing ion channel subunit 3 [Source:HGNC Symbol;Acc:HGNC:101]	0.00430957	1.30749
397	ARHGDIB	Rho GDP dissociation inhibitor beta [Source:HGNC Symbol;Acc:HGNC:679]	0.004447	1.47565
54861	SNRK	SNF related kinase [Source:HGNC Symbol;Acc:HGNC:30598]	0.004452	1.16482
56934	CA10	carbonic anhydrase 10 [Source:HGNC Symbol;Acc:HGNC:1369]	0.00451529	1.50608
2842	GPR19	G protein-coupled receptor 19 [Source:HGNC Symbol;Acc:HGNC:4473]	0.00453641	1.2746
286046	XKR6	XK related 6 [Source:HGNC Symbol;Acc:HGNC:27806]	0.00454762	1.36643
3192	HNRNPU	heterogeneous nuclear ribonucleoprotein U [Source:HGNC Symbol;Acc:HGNC:5048]	0.00454773	-1.14834
285600	KIAA0825	KIAA0825 [Source:HGNC Symbol;Acc:HGNC:28532]	0.0045505	-1.48469
7991	TUSC3	tumor suppressor candidate 3 [Source:HGNC Symbol;Acc:HGNC:30242]	0.00455835	1.16431
253982	ASPHD1	aspartate beta-hydroxylase domain containing 1 [Source:HGNC Symbol;Acc:HGNC:27380]	0.00465325	1.20778
9092	SART1	SART1, U4/U6.U5 tri-snRNP-associated protein 1 [Source:HGNC Symbol;Acc:HGNC:10538]	0.00465369	1.20903
81855	SFXN3	sideroflexin 3 [Source:HGNC Symbol;Acc:HGNC:16087]	0.00465514	1.15716
57156	TMEM63C	transmembrane protein 63C [Source:HGNC Symbol;Acc:HGNC:23787]	0.00466086	1.23046
3728	JUP	junction plakoglobin [Source:HGNC Symbol;Acc:HGNC:6207]	0.0047441	1.18517
80011	FAM192A	family with sequence similarity 192 member A [Source:HGNC Symbol;Acc:HGNC:29856]	0.00476187	1.16736
93611	FBXO44	F-box protein 44 [Source:HGNC Symbol;Acc:HGNC:24847]	0.0047665	-1.16919
23420	NOMO1	NODAL modulator 1 [Source:HGNC Symbol;Acc:HGNC:30060]	0.0047968	1.18995
51699	VPS29	VPS29, retromer complex component [Source:HGNC Symbol;Acc:HGNC:14340]	0.004817	-1.18171
222183	SRRM3	serine/arginine repetitive matrix 3 [Source:HGNC Symbol;Acc:HGNC:26729]	0.00485603	1.20578
11336	EXOC3	exocyst complex component 3 [Source:HGNC Symbol;Acc:HGNC:30378]	0.00486441	-1.19681
51112	TRAPPC12	trafficking protein particle complex 12 [Source:HGNC Symbol;Acc:HGNC:24284]	0.0048749	-1.22911
90007	MIDN	midnolin [Source:HGNC Symbol;Acc:HGNC:16298]	0.00487626	1.17133
53342	IL17D	interleukin 17D [Source:HGNC Symbol;Acc:HGNC:5984]	0.00490105	-1.24645
145483	FAM161B	family with sequence similarity 161 member B [Source:HGNC Symbol;Acc:HGNC:19854]	0.00499553	1.17714
57213	SPRYD7	SPRY domain containing 7 [Source:HGNC Symbol;Acc:HGNC:14297]	0.00501333	1.21652
998	CDC42	cell division cycle 42 [Source:HGNC Symbol;Acc:HGNC:1736]	0.00502135	1.15919
91752	ZNF804A	zinc finger protein 804A [Source:HGNC Symbol;Acc:HGNC:21711]	0.00512368	1.2403
23037	PDZD2	PDZ domain containing 2 [Source:HGNC Symbol;Acc:HGNC:18486]	0.00517354	-1.32505
30850	CDR2L	cerebellar degeneration related protein 2 like [Source:HGNC Symbol;Acc:HGNC:29999]	0.00528451	1.26062
5515	PPP2CA	protein phosphatase 2 catalytic subunit alpha [Source:HGNC Symbol;Acc:HGNC:9299]	0.00532284	1.14627
4885	NPTX2	neuronal pentraxin 2 [Source:HGNC Symbol;Acc:HGNC:7953]	0.00535808	1.35585
10006	ABI1	abl interactor 1 [Source:HGNC Symbol;Acc:HGNC:11320]	0.00542044	1.17231
9731	CEP104	centrosomal protein 104 [Source:HGNC Symbol;Acc:HGNC:24866]	0.00545753	1.2058
6666	SOX12	SRY-box 12 [Source:HGNC Symbol;Acc:HGNC:11198]	0.00547315	1.16896
55502	HES6	hes family bHLH transcription factor 6 [Source:HGNC Symbol;Acc:HGNC:18254]	0.00551485	-1.18538
475	ATOX1	antioxidant 1 copper chaperone [Source:HGNC Symbol;Acc:HGNC:798]	0.00552067	1.20655
65977	PLEKHA3	pleckstrin homology domain containing A3 [Source:HGNC Symbol;Acc:HGNC:14338]	0.00556667	1.21729
3797	KIF3C	kinesin family member 3C [Source:HGNC Symbol;Acc:HGNC:6321]	0.00557052	1.13714
10368	CACNG3	calcium voltage-gated channel auxiliary subunit gamma 3 [Source:HGNC Symbol;Acc:HGNC:1407]	0.00560165	1.5879
3321	IGSF3	immunoglobulin superfamily member 3 [Source:HGNC Symbol;Acc:HGNC:5950]	0.0056676	1.1375
3675	ITGA3	integrin subunit alpha 3 [Source:HGNC Symbol;Acc:HGNC:6139]	0.00576176	1.19106
274	BIN1	bridging integrator 1 [Source:HGNC Symbol;Acc:HGNC:1052]	0.00577896	1.14342
6263	RYR3	ryanodine receptor 3 [Source:HGNC Symbol;Acc:HGNC:10485]	0.00577948	-1.30127
23324	MAN2B2	mannosidase alpha class 2B member 2 [Source:HGNC Symbol;Acc:HGNC:29623]	0.00578125	-1.24501
6711	SPTBN1	spectrin beta, non-erythrocytic 1 [Source:HGNC Symbol;Acc:HGNC:11275]	0.00578456	1.14319
93664	CADPS2	calcium dependent secretion activator 2 [Source:HGNC Symbol;Acc:HGNC:16018]	0.00584393	-1.59905
115948	CCDC151	coiled-coil domain containing 151 [Source:HGNC Symbol;Acc:HGNC:28303]	0.00584641	1.27623
7461	CLIP2	CAP-Gly domain containing linker protein 2 [Source:HGNC Symbol;Acc:HGNC:2586]	0.00589593	1.1521
11311	VPS45	vacuolar protein sorting 45 homolog [Source:HGNC Symbol;Acc:HGNC:14579]	0.00601766	-1.15742
4756	NEO1	neogenin 1 [Source:HGNC Symbol;Acc:HGNC:7754]	0.00601766	1.1504
84376	HOOK3	hook microtubule tethering protein 3 [Source:HGNC Symbol;Acc:HGNC:23576]	0.00603428	-1.17549
80144	FRAS1	Fraser extracellular matrix complex subunit 1 [Source:HGNC Symbol;Acc:HGNC:19185]	0.00606877	-1.25678
57337	SENP7	SUMO1/sentrin specific peptidase 7 [Source:HGNC Symbol;Acc:HGNC:30402]	0.00626026	-1.1992
51129	ANGPTL4	angiopoietin like 4 [Source:HGNC Symbol;Acc:HGNC:16039]	0.00636256	1.55415
4257	MGST1	microsomal glutathione S-transferase 1 [Source:HGNC Symbol;Acc:HGNC:7061]	0.00639601	-1.69622
2512	FTL	ferritin light chain [Source:HGNC Symbol;Acc:HGNC:3999]	0.00649055	1.19701
8605	PLA2G4C	phospholipase A2 group IVC [Source:HGNC Symbol;Acc:HGNC:9037]	0.00653116	1.31382
23046	KIF21B	kinesin family member 21B [Source:HGNC Symbol;Acc:HGNC:29442]	0.00653503	1.15082
85012	TCEAL3	transcription elongation factor A like 3 [Source:HGNC Symbol;Acc:HGNC:28247]	0.0065758	1.18744
5716	PSMD10	proteasome 26S subunit, non-ATPase 10 [Source:HGNC Symbol;Acc:HGNC:9555]	0.0065768	1.17968
55788	LMBRD1	LMBR1 domain containing 1 [Source:HGNC Symbol;Acc:HGNC:23038]	0.0066056	1.19345
64168	NECAB1	N-terminal EF-hand calcium binding protein 1 [Source:HGNC Symbol;Acc:HGNC:20983]	0.00665263	-1.38206
145853	C15orf61	chromosome 15 open reading frame 61 [Source:HGNC Symbol;Acc:HGNC:34453]	0.00674592	1.24814
5862	RAB2A	RAB2A, member RAS oncogene family [Source:HGNC Symbol;Acc:HGNC:9763]	0.00674855	1.15335
23031	MAST3	microtubule associated serine/threonine kinase 3 [Source:HGNC Symbol;Acc:HGNC:19036]	0.00675803	1.22254
11332	ACOT7	acyl-CoA thioesterase 7 [Source:HGNC Symbol;Acc:HGNC:24157]	0.00680112	1.20983
10220	GDF11	growth differentiation factor 11 [Source:HGNC Symbol;Acc:HGNC:4216]	0.00682044	-1.16633
7982	ST7	suppression of tumorigenicity 7 [Source:HGNC Symbol;Acc:HGNC:11351]	0.00703852	1.17559
10927	SPIN1	spindlin 1 [Source:HGNC Symbol;Acc:HGNC:11243]	0.00707822	1.13205
2000	ELF4	E74 like ETS transcription factor 4 [Source:HGNC Symbol;Acc:HGNC:3319]	0.0070893	1.60421
57509	MTUS1	microtubule associated scaffold protein 1 [Source:HGNC Symbol;Acc:HGNC:29789]	0.00709011	1.17256
55922	NKRF	NFKB repressing factor [Source:HGNC Symbol;Acc:HGNC:19374]	0.00713141	1.18934
8916	HERC3	HECT and RLD domain containing E3 ubiquitin protein ligase 3 [Source:HGNC Symbol;Acc:HGNC:4876]	0.00714429	1.15672
285671	RNF180	ring finger protein 180 [Source:HGNC Symbol;Acc:HGNC:27752]	0.0071497	-1.26797
5654	HTRA1	HtrA serine peptidase 1 [Source:HGNC Symbol;Acc:HGNC:9476]	0.00716755	-1.31263
2298	FOXD4	forkhead box D4 [Source:HGNC Symbol;Acc:HGNC:3805]	0.00720875	-1.8023
9600	PITPNM1	phosphatidylinositol transfer protein membrane associated 1 [Source:HGNC Symbol;Acc:HGNC:9003]	0.00732113	1.16863
2897	GRIK1	glutamate ionotropic receptor kainate type subunit 1 [Source:HGNC Symbol;Acc:HGNC:4579]	0.00744283	-1.66539
6861	SYT5	synaptotagmin 5 [Source:HGNC Symbol;Acc:HGNC:11513]	0.00744911	1.1845
80235	PIGZ	phosphatidylinositol glycan anchor biosynthesis class Z [Source:HGNC Symbol;Acc:HGNC:30596]	0.00751302	1.32983
23285	KIAA1107	KIAA1107 [Source:HGNC Symbol;Acc:HGNC:29192]	0.00761538	1.24069
57232	ZNF630	zinc finger protein 630 [Source:HGNC Symbol;Acc:HGNC:28855]	0.00762896	1.38366
4862	NPAS2	neuronal PAS domain protein 2 [Source:HGNC Symbol;Acc:HGNC:7895]	0.00763231	-1.21864
57182	ANKRD50	ankyrin repeat domain 50 [Source:HGNC Symbol;Acc:HGNC:29223]	0.00763426	1.15616
60677	CELF6	CUGBP Elav-like family member 6 [Source:HGNC Symbol;Acc:HGNC:14059]	0.00769813	1.17385
8434	RECK	reversion inducing cysteine rich protein with kazal motifs [Source:HGNC Symbol;Acc:HGNC:11345]	0.00771207	1.2551
347730	LRRTM1	leucine rich repeat transmembrane neuronal 1 [Source:HGNC Symbol;Acc:HGNC:19408]	0.00779072	1.68127
283212	KLHL35	kelch like family member 35 [Source:HGNC Symbol;Acc:HGNC:26597]	0.0078276	-1.35905
22885	ABLIM3	actin binding LIM protein family member 3 [Source:HGNC Symbol;Acc:HGNC:29132]	0.00788899	1.20135
79690	GAL3ST4	galactose-3-O-sulfotransferase 4 [Source:HGNC Symbol;Acc:HGNC:24145]	0.00789114	-1.18723
321	APBA2	amyloid beta precursor protein binding family A member 2 [Source:HGNC Symbol;Acc:HGNC:579]	0.00791513	-1.14924
30010	NXPH1	neurexophilin 1 [Source:HGNC Symbol;Acc:HGNC:20693]	0.00800495	-1.29364
8460	TPST1	tyrosylprotein sulfotransferase 1 [Source:HGNC Symbol;Acc:HGNC:12020]	0.00807212	1.2252
1340	COX6B1	cytochrome c oxidase subunit 6B1 [Source:HGNC Symbol;Acc:HGNC:2280]	0.00811236	1.14147
9659	PDE4DIP	phosphodiesterase 4D interacting protein [Source:HGNC Symbol;Acc:HGNC:15580]	0.00812648	1.12867
5372	PMM1	phosphomannomutase 1 [Source:HGNC Symbol;Acc:HGNC:9114]	0.00813728	1.18053
57162	PELI1	pellino E3 ubiquitin protein ligase 1 [Source:HGNC Symbol;Acc:HGNC:8827]	0.00814382	1.16289
84792	FAM220A	family with sequence similarity 220 member A [Source:HGNC Symbol;Acc:HGNC:22422]	0.00821476	1.17271
201780	SLC10A4	solute carrier family 10 member 4 [Source:HGNC Symbol;Acc:HGNC:22980]	0.00823696	-1.54335
388135	C15orf59	chromosome 15 open reading frame 59 [Source:HGNC Symbol;Acc:HGNC:33753]	0.00827904	1.16834
5243	ABCB1	ATP binding cassette subfamily B member 1 [Source:HGNC Symbol;Acc:HGNC:40]	0.00830073	1.70645
8862	APLN	apelin [Source:HGNC Symbol;Acc:HGNC:16665]	0.00836938	-1.73038
22820	COPG1	coatomer protein complex subunit gamma 1 [Source:HGNC Symbol;Acc:HGNC:2236]	0.0083719	1.15458
116988	AGAP3	ArfGAP with GTPase domain, ankyrin repeat and PH domain 3 [Source:HGNC Symbol;Acc:HGNC:16923]	0.00848466	1.14533
408050	NOMO3	NODAL modulator 3 [Source:HGNC Symbol;Acc:HGNC:25242]	0.00848814	1.29012
27241	BBS9	Bardet-Biedl syndrome 9 [Source:HGNC Symbol;Acc:HGNC:30000]	0.00850865	-1.22305
85300	ATCAY	ATCAY, caytaxin [Source:HGNC Symbol;Acc:HGNC:779]	0.00854192	1.14996
93145	OLFM2	olfactomedin 2 [Source:HGNC Symbol;Acc:HGNC:17189]	0.00857398	1.13027
301	ANXA1	annexin A1 [Source:HGNC Symbol;Acc:HGNC:533]	0.00861366	-1.64773
6534	SLC6A7	solute carrier family 6 member 7 [Source:HGNC Symbol;Acc:HGNC:11054]	0.00877673	1.34193
3248	HPGD	15-hydroxyprostaglandin dehydrogenase [Source:HGNC Symbol;Acc:HGNC:5154]	0.00882259	-1.38802
66036	MTMR9	myotubularin related protein 9 [Source:HGNC Symbol;Acc:HGNC:14596]	0.00894373	1.15292
137970	UNC5D	unc-5 netrin receptor D [Source:HGNC Symbol;Acc:HGNC:18634]	0.00913866	1.22217
55466	DNAJA4	DnaJ heat shock protein family (Hsp40) member A4 [Source:HGNC Symbol;Acc:HGNC:14885]	0.00915246	1.30264
9782	MATR3	matrin 3 [Source:NCBI gene;Acc:9782]	0.00919465	-1.14748
27239	GPR162	G protein-coupled receptor 162 [Source:HGNC Symbol;Acc:HGNC:16693]	0.00921571	1.15176
1212	CLTB	clathrin light chain B [Source:HGNC Symbol;Acc:HGNC:2091]	0.00930826	1.15903
91300	R3HDM4	R3H domain containing 4 [Source:HGNC Symbol;Acc:HGNC:28270]	0.00939566	1.16601
10966	RAB40B	RAB40B, member RAS oncogene family [Source:HGNC Symbol;Acc:HGNC:18284]	0.00939908	1.21747
54531	MIER2	MIER family member 2 [Source:HGNC Symbol;Acc:HGNC:29210]	0.0094882	1.21235
112936	VPS26B	VPS26, retromer complex component B [Source:HGNC Symbol;Acc:HGNC:28119]	0.00952403	1.12837
51317	PHF21A	PHD finger protein 21A [Source:HGNC Symbol;Acc:HGNC:24156]	0.00959909	1.14176
57053	CHRNA10	cholinergic receptor nicotinic alpha 10 subunit [Source:HGNC Symbol;Acc:HGNC:13800]	0.00961828	-1.79087
57692	MAGEE1	MAGE family member E1 [Source:HGNC Symbol;Acc:HGNC:24934]	0.0096618	1.18184
9118	INA	internexin neuronal intermediate filament protein alpha [Source:HGNC Symbol;Acc:HGNC:6057]	0.00971427	1.13264
6301	SARS	seryl-tRNA synthetase [Source:HGNC Symbol;Acc:HGNC:10537]	0.009804	1.13226
9528	TMEM59	transmembrane protein 59 [Source:HGNC Symbol;Acc:HGNC:1239]	0.00984796	1.14369
7881	KCNAB1	potassium voltage-gated channel subfamily A member regulatory beta subunit 1 [Source:HGNC Symbol;Acc:HGNC:6228]	0.00986315	1.22608
6595	SMARCA2	SWI/SNF related, matrix associated, actin dependent regulator of chromatin, subfamily a, member 2 [Source:HGNC Symbol;Acc:HGNC:11098]	0.00998692	-1.16099

## Sheet: 8. MSN20_KEGG
ID	Description	setSize	enrichmentScore	NES	pvalue	p.adjust	qvalues	rank	leading_edge	core_enrichment
hsa05200	Pathways in cancer	440	-0.18267	-2.26481	0.0011534	0.0187774	0.0128405	1711	tags=21%, list=12%, signal=19%	1287/998/7046/1026/5336/6774/2792/25780/23236/1288/182/1956/79444/637/7188/3675/3688/5881/7048/4257/5228/10161/6776/2786/7482/8643/5330/2353/9446/330/5366/8326/1950/5154/2790/3570/5727/3597/1436/596/3910/3911/4254/1728/3915/2791/816/841/2950/1284/7484/8817/3685/5155/355/2253/55970/2034/2113/650/54361/8323/7474/1902/7039/5159/5156/2308/3566/4616/5734/4609/7477/5337/1282/2335/80326/4233/8822/4313/1…
hsa04151	PI3K-Akt signaling pathway	278	-0.25734	-2.88587	0.00123457	0.0187774	0.0128405	1495	tags=22%, list=10%, signal=20%	117145/1956/7097/3675/3688/5228/10161/2786/4803/1950/5154/2790/3570/23678/1436/596/3910/3911/6696/80310/4254/3915/2791/1284/2066/90993/8817/3672/3685/5155/627/2253/55970/1128/5522/1942/3680/1902/7039/5159/1435/5156/3566/56034/4609/3791/1282/2335/4233/7010/8822/1021/3912/3371/1277/3918/7057/22801/5649/1278/7143
hsa05165	Human papillomavirus infection	277	-0.221962	-2.47576	0.00124533	0.0187774	0.0128405	1705	tags=21%, list=11%, signal=19%	1287/998/1026/3135/3107/1288/182/1956/3106/3675/3688/84552/7482/3133/3105/8326/1950/3910/3911/6696/9636/3915/7132/10312/841/1740/1284/9641/90993/7484/3672/3685/355/5522/3680/54361/8323/7474/5159/2308/5734/7477/1282/2335/80326/1021/3912/3371/1277/3918/7057/22801/7479/5649/1278/7143
[truncated: 58 more rows]

## Sheet: 9. MSN20_IPA
Ingenuity Canonical Pathways	-log(B-H p-value)	Ratio	z-score	Molecules
[truncated: 71 more rows]

## Sheet: 10. MSN40_KEGG
ID	Description	setSize	enrichmentScore	NES	pvalue	p.adjust	qvalues	rank	leading_edge	core_enrichment
[truncated: 39 more rows]

[truncated: 1 more sheets: 11. MSN40_IPA]
