# Supplementary material for: CTIP2-Regulated Reduction in PKA-Dependent DARPP32 Phosphorylation in Human Medium Spiny Neurons: Implications for Huntington Disease
Source: Stem Cell Reports. 2019 Aug 22;13(3):448–57. doi: 10.1016/j.stemcr.2019.07.015 (PMC6739739; doi:10.1016/j.stemcr.2019.07.015)
Supplement: Table S3. Known CTIP2 Target Genes in CTIP2KO DEGs, Related to Figures 2, 3, and S3 [file mmc4.xlsx]

## Sheet: D20_0.01_CTIP2targets
Table S3 (Related to Figures 2, 3 and S3) - Known CTIP2 target genes in CTIP2KO DEGs.
This table contains one sheet per time point showing gene information and differential expression statistics.
entrezID	geneName	description	padj	FC
84059	ADGRV1	adhesion G protein-coupled receptor V1 [Source:HGNC Symbol;Acc:HGNC:17416]	1.10998e-46	1.96859
81849	ST6GALNAC5	ST6 N-acetylgalactosaminide alpha-2,6-sialyltransferase 5 [Source:HGNC Symbol;Acc:HGNC:19342]	2.74802e-28	-1.7438
6018	RLF	rearranged L-myc fusion [Source:HGNC Symbol;Acc:HGNC:10025]	2.45173e-19	1.53381
83988	NCALD	neurocalcin delta [Source:HGNC Symbol;Acc:HGNC:7655]	1.93394e-14	1.50453
2042	EPHA3	EPH receptor A3 [Source:HGNC Symbol;Acc:HGNC:3387]	2.36864e-12	1.38522
23178	PASK	PAS domain containing serine/threonine kinase [Source:HGNC Symbol;Acc:HGNC:17270]	6.31674e-12	1.44007
3399	ID3	inhibitor of DNA binding 3, HLH protein [Source:HGNC Symbol;Acc:HGNC:5362]	6.97254e-11	-2.86207
2720	GLB1	galactosidase beta 1 [Source:HGNC Symbol;Acc:HGNC:4298]	1.08403e-10	-1.3925
5634	PRPS2	phosphoribosyl pyrophosphate synthetase 2 [Source:HGNC Symbol;Acc:HGNC:9465]	1.65126e-10	-1.3991
1375	CPT1B	carnitine palmitoyltransferase 1B [Source:HGNC Symbol;Acc:HGNC:2329]	1.04016e-08	1.43022
64215	DNAJC1	DnaJ heat shock protein family (Hsp40) member C1 [Source:HGNC Symbol;Acc:HGNC:20090]	1.12041e-08	-1.32288
11279	KLF8	Kruppel like factor 8 [Source:HGNC Symbol;Acc:HGNC:6351]	1.78631e-08	1.57414
3097	HIVEP2	human immunodeficiency virus type I enhancer binding protein 2 [Source:HGNC Symbol;Acc:HGNC:4921]	1.86547e-08	1.33393
84181	CHD6	chromodomain helicase DNA binding protein 6 [Source:HGNC Symbol;Acc:HGNC:19057]	5.82756e-08	1.2287
55794	DDX28	DEAD-box helicase 28 [Source:HGNC Symbol;Acc:HGNC:17330]	1.00735e-07	-1.49952
56255	TMX4	thioredoxin related transmembrane protein 4 [Source:HGNC Symbol;Acc:HGNC:25237]	1.279e-07	-1.29857
9066	SYT7	synaptotagmin 7 [Source:HGNC Symbol;Acc:HGNC:11514]	1.49589e-07	-1.47211
58500	ZNF250	zinc finger protein 250 [Source:HGNC Symbol;Acc:HGNC:13044]	3.00929e-07	1.3336
8837	CFLAR	CASP8 and FADD like apoptosis regulator [Source:HGNC Symbol;Acc:HGNC:1876]	3.81968e-07	-1.59638
10788	IQGAP2	IQ motif containing GTPase activating protein 2 [Source:HGNC Symbol;Acc:HGNC:6111]	1.28644e-06	-1.28652
10533	ATG7	autophagy related 7 [Source:HGNC Symbol;Acc:HGNC:16935]	2.5477e-05	1.21459
84249	PSD2	pleckstrin and Sec7 domain containing 2 [Source:HGNC Symbol;Acc:HGNC:19092]	7.1647e-05	-1.27636
4185	ADAM11	ADAM metallopeptidase domain 11 [Source:HGNC Symbol;Acc:HGNC:189]	7.61644e-05	-1.62681
6938	TCF12	transcription factor 12 [Source:HGNC Symbol;Acc:HGNC:11623]	7.78571e-05	1.18984
56776	FMN2	formin 2 [Source:HGNC Symbol;Acc:HGNC:14074]	0.000112439	1.28137
89796	NAV1	neuron navigator 1 [Source:HGNC Symbol;Acc:HGNC:15989]	0.000154656	-1.14513
222484	LNX2	ligand of numb-protein X 2 [Source:HGNC Symbol;Acc:HGNC:20421]	0.00023933	1.33474
57465	TBC1D24	TBC1 domain family member 24 [Source:HGNC Symbol;Acc:HGNC:29203]	0.000281382	1.24884
2272	FHIT	fragile histidine triad [Source:HGNC Symbol;Acc:HGNC:3701]	0.000496047	-1.72572
8916	HERC3	HECT and RLD domain containing E3 ubiquitin protein ligase 3 [Source:HGNC Symbol;Acc:HGNC:4876]	0.000512823	-1.18969
783	CACNB2	calcium voltage-gated channel auxiliary subunit beta 2 [Source:HGNC Symbol;Acc:HGNC:1402]	0.000597835	1.41686
3949	LDLR	low density lipoprotein receptor [Source:HGNC Symbol;Acc:HGNC:6547]	0.000780176	1.17218
253430	IPMK	inositol polyphosphate multikinase [Source:HGNC Symbol;Acc:HGNC:20739]	0.000796063	1.26447
7709	ZBTB17	zinc finger and BTB domain containing 17 [Source:HGNC Symbol;Acc:HGNC:12936]	0.000960868	1.19439
64072	CDH23	cadherin related 23 [Source:HGNC Symbol;Acc:HGNC:13733]	0.000991654	1.26191
2356	FPGS	folylpolyglutamate synthase [Source:HGNC Symbol;Acc:HGNC:3824]	0.00105702	-1.22011
344558	SH3RF3	SH3 domain containing ring finger 3 [Source:HGNC Symbol;Acc:HGNC:24699]	0.00106432	1.8337
4234	METTL1	methyltransferase like 1 [Source:HGNC Symbol;Acc:HGNC:7030]	0.00135627	-1.41611
79054	TRPM8	transient receptor potential cation channel subfamily M member 8 [Source:HGNC Symbol;Acc:HGNC:17961]	0.00139548	1.58051
2889	RAPGEF1	Rap guanine nucleotide exchange factor 1 [Source:HGNC Symbol;Acc:HGNC:4568]	0.00143241	-1.14639
8412	BCAR3	breast cancer anti-estrogen resistance 3 [Source:HGNC Symbol;Acc:HGNC:973]	0.001514	1.24534
4610	MYCL	MYCL proto-oncogene, bHLH transcription factor [Source:HGNC Symbol;Acc:HGNC:7555]	0.00177925	-1.19516
162494	RHBDL3	rhomboid like 3 [Source:HGNC Symbol;Acc:HGNC:16502]	0.00192541	1.25302
23139	MAST2	microtubule associated serine/threonine kinase 2 [Source:HGNC Symbol;Acc:HGNC:19035]	0.00280519	1.18551
84561	SLC12A8	solute carrier family 12 member 8 [Source:HGNC Symbol;Acc:HGNC:15595]	0.00296846	1.39284
23476	BRD4	bromodomain containing 4 [Source:HGNC Symbol;Acc:HGNC:13575]	0.00301158	1.1498
23197	FAF2	Fas associated factor family member 2 [Source:HGNC Symbol;Acc:HGNC:24666]	0.00318349	-1.1624
5371	PML	promyelocytic leukemia [Source:HGNC Symbol;Acc:HGNC:9113]	0.0032282	1.24292
27086	FOXP1	forkhead box P1 [Source:HGNC Symbol;Acc:HGNC:3823]	0.00419152	-1.18425
5602	MAPK10	mitogen-activated protein kinase 10 [Source:HGNC Symbol;Acc:HGNC:6872]	0.00517552	1.14736
286128	ZFP41	ZFP41 zinc finger protein [Source:HGNC Symbol;Acc:HGNC:26786]	0.00609748	1.19528
55789	DEPDC1B	DEP domain containing 1B [Source:HGNC Symbol;Acc:HGNC:24902]	0.0069179	1.14155
80019	UBTD1	ubiquitin domain containing 1 [Source:HGNC Symbol;Acc:HGNC:25683]	0.00848864	-1.34939

## Sheet: D40_0.01_CTIP2targets
entrezID	geneName	description	padj	FC
9066	SYT7	synaptotagmin 7 [Source:HGNC Symbol;Acc:HGNC:11514]	2.66751e-38	1.99805
284004	HEXDC	hexosaminidase D [Source:HGNC Symbol;Acc:HGNC:26307]	4.1984e-35	-2.34038
1131	CHRM3	cholinergic receptor muscarinic 3 [Source:HGNC Symbol;Acc:HGNC:1952]	1.2686e-31	2.89058
54795	TRPM4	transient receptor potential cation channel subfamily M member 4 [Source:HGNC Symbol;Acc:HGNC:17993]	5.77419e-28	2.60063
57419	SLC24A3	solute carrier family 24 member 3 [Source:HGNC Symbol;Acc:HGNC:10977]	1.39063e-27	2.52688
340371	NRBP2	nuclear receptor binding protein 2 [Source:HGNC Symbol;Acc:HGNC:19339]	1.76592e-23	-1.834
23099	ZBTB43	zinc finger and BTB domain containing 43 [Source:HGNC Symbol;Acc:HGNC:17908]	1.50585e-21	1.65597
5581	PRKCE	protein kinase C epsilon [Source:HGNC Symbol;Acc:HGNC:9401]	7.13359e-20	1.67002
1375	CPT1B	carnitine palmitoyltransferase 1B [Source:HGNC Symbol;Acc:HGNC:2329]	1.24206e-19	-1.86966
10788	IQGAP2	IQ motif containing GTPase activating protein 2 [Source:HGNC Symbol;Acc:HGNC:6111]	1.11512e-17	-1.80637
25769	SLC24A2	solute carrier family 24 member 2 [Source:HGNC Symbol;Acc:HGNC:10976]	3.78166e-17	-3.14455
40	ASIC2	acid sensing ion channel subunit 2 [Source:HGNC Symbol;Acc:HGNC:99]	4.94114e-16	3.22049
83988	NCALD	neurocalcin delta [Source:HGNC Symbol;Acc:HGNC:7655]	6.54435e-16	1.56863
27086	FOXP1	forkhead box P1 [Source:HGNC Symbol;Acc:HGNC:3823]	6.60661e-15	-1.68191
29941	PKN3	protein kinase N3 [Source:HGNC Symbol;Acc:HGNC:17999]	1.45512e-13	-2.48976
84059	ADGRV1	adhesion G protein-coupled receptor V1 [Source:HGNC Symbol;Acc:HGNC:17416]	5.02997e-12	-1.53413
344558	SH3RF3	SH3 domain containing ring finger 3 [Source:HGNC Symbol;Acc:HGNC:24699]	5.94274e-12	1.42665
10444	ZER1	zyg-11 related cell cycle regulator [Source:HGNC Symbol;Acc:HGNC:30960]	9.79792e-10	1.36226
55789	DEPDC1B	DEP domain containing 1B [Source:HGNC Symbol;Acc:HGNC:24902]	1.0745e-09	-1.63574
80824	DUSP16	dual specificity phosphatase 16 [Source:HGNC Symbol;Acc:HGNC:17909]	1.34175e-09	1.46911
3949	LDLR	low density lipoprotein receptor [Source:HGNC Symbol;Acc:HGNC:6547]	4.95747e-09	1.37606
3097	HIVEP2	human immunodeficiency virus type I enhancer binding protein 2 [Source:HGNC Symbol;Acc:HGNC:4921]	9.6696e-09	1.33841
9514	GAL3ST1	galactose-3-O-sulfotransferase 1 [Source:HGNC Symbol;Acc:HGNC:24240]	1.09434e-08	2.04936
6938	TCF12	transcription factor 12 [Source:HGNC Symbol;Acc:HGNC:11623]	2.67793e-08	-1.35416
10718	NRG3	neuregulin 3 [Source:HGNC Symbol;Acc:HGNC:7999]	8.5978e-08	1.7008
1261	CNGA3	cyclic nucleotide gated channel alpha 3 [Source:HGNC Symbol;Acc:HGNC:2150]	1.60207e-07	-2.14247
5531	PPP4C	protein phosphatase 4 catalytic subunit [Source:HGNC Symbol;Acc:HGNC:9319]	1.71726e-07	-1.33761
2356	FPGS	folylpolyglutamate synthase [Source:HGNC Symbol;Acc:HGNC:3824]	2.3253e-07	-1.47488
6464	SHC1	SHC adaptor protein 1 [Source:HGNC Symbol;Acc:HGNC:10840]	2.80733e-07	-1.38893
57451	TENM2	teneurin transmembrane protein 2 [Source:HGNC Symbol;Acc:HGNC:29943]	6.41348e-07	1.44077
11174	ADAMTS6	ADAM metallopeptidase with thrombospondin type 1 motif 6 [Source:HGNC Symbol;Acc:HGNC:222]	1.13593e-06	-1.87228
51135	IRAK4	interleukin 1 receptor associated kinase 4 [Source:HGNC Symbol;Acc:HGNC:17967]	1.21482e-06	-1.60232
6596	HLTF	helicase like transcription factor [Source:HGNC Symbol;Acc:HGNC:11099]	1.56735e-06	-1.34638
5866	RAB3IL1	RAB3A interacting protein like 1 [Source:HGNC Symbol;Acc:HGNC:9780]	5.56625e-06	1.55816
113451	AZIN2	antizyme inhibitor 2 [Source:HGNC Symbol;Acc:HGNC:29957]	5.80184e-06	-1.55251
120	ADD3	adducin 3 [Source:HGNC Symbol;Acc:HGNC:245]	8.22642e-06	-1.31482
5602	MAPK10	mitogen-activated protein kinase 10 [Source:HGNC Symbol;Acc:HGNC:6872]	1.66704e-05	1.26152
1894	ECT2	epithelial cell transforming 2 [Source:HGNC Symbol;Acc:HGNC:3155]	2.2949e-05	-1.3963
55034	MOCOS	molybdenum cofactor sulfurase [Source:HGNC Symbol;Acc:HGNC:18234]	5.4495e-05	-2.36951
84249	PSD2	pleckstrin and Sec7 domain containing 2 [Source:HGNC Symbol;Acc:HGNC:19092]	8.85628e-05	1.20213
4185	ADAM11	ADAM metallopeptidase domain 11 [Source:HGNC Symbol;Acc:HGNC:189]	0.000125698	-1.38894
783	CACNB2	calcium voltage-gated channel auxiliary subunit beta 2 [Source:HGNC Symbol;Acc:HGNC:1402]	0.000175824	1.37391
5597	MAPK6	mitogen-activated protein kinase 6 [Source:HGNC Symbol;Acc:HGNC:6879]	0.000180235	1.19916
5371	PML	promyelocytic leukemia [Source:HGNC Symbol;Acc:HGNC:9113]	0.000214871	1.28463
57465	TBC1D24	TBC1 domain family member 24 [Source:HGNC Symbol;Acc:HGNC:29203]	0.000284306	1.28788
79443	FYCO1	FYVE and coiled-coil domain containing 1 [Source:HGNC Symbol;Acc:HGNC:14673]	0.000295764	-1.45867
3776	KCNK2	potassium two pore domain channel subfamily K member 2 [Source:HGNC Symbol;Acc:HGNC:6277]	0.000422682	-1.36059
26994	RNF11	ring finger protein 11 [Source:HGNC Symbol;Acc:HGNC:10056]	0.000431737	1.1914
253430	IPMK	inositol polyphosphate multikinase [Source:HGNC Symbol;Acc:HGNC:20739]	0.000472173	1.28207
23197	FAF2	Fas associated factor family member 2 [Source:HGNC Symbol;Acc:HGNC:24666]	0.000605979	1.24915
6342	SCP2	sterol carrier protein 2 [Source:HGNC Symbol;Acc:HGNC:10606]	0.000999625	-1.20917
56776	FMN2	formin 2 [Source:HGNC Symbol;Acc:HGNC:14074]	0.00156962	1.19026
55255	WDR41	WD repeat domain 41 [Source:HGNC Symbol;Acc:HGNC:25601]	0.00157079	-1.2114
23476	BRD4	bromodomain containing 4 [Source:HGNC Symbol;Acc:HGNC:13575]	0.0018133	1.16797
2889	RAPGEF1	Rap guanine nucleotide exchange factor 1 [Source:HGNC Symbol;Acc:HGNC:4568]	0.00205535	-1.17221
54476	RNF216	ring finger protein 216 [Source:HGNC Symbol;Acc:HGNC:21698]	0.00260941	-1.21804
8395	PIP5K1B	phosphatidylinositol-4-phosphate 5-kinase type 1 beta [Source:HGNC Symbol;Acc:HGNC:8995]	0.00300509	-1.42679
64072	CDH23	cadherin related 23 [Source:HGNC Symbol;Acc:HGNC:13733]	0.00315371	-1.35246
222484	LNX2	ligand of numb-protein X 2 [Source:HGNC Symbol;Acc:HGNC:20421]	0.00361824	1.25535
9252	RPS6KA5	ribosomal protein S6 kinase A5 [Source:HGNC Symbol;Acc:HGNC:10434]	0.00438002	1.25742
8916	HERC3	HECT and RLD domain containing E3 ubiquitin protein ligase 3 [Source:HGNC Symbol;Acc:HGNC:4876]	0.00714429	1.15672
