# Supplementary material for: CTIP2-Regulated Reduction in PKA-Dependent DARPP32 Phosphorylation in Human Medium Spiny Neurons: Implications for Huntington Disease
Source: Stem Cell Reports. 2019 Aug 22;13(3):448–57. doi: 10.1016/j.stemcr.2019.07.015 (PMC6739739; doi:10.1016/j.stemcr.2019.07.015)
Supplement: Table S4. Summary of HD Dataset Enrichment and Functional Annotation Analysis of the CTIP2KO-HD DEGs, Related to Figure 4 [file mmc5.xlsx]

## Sheet: 1. CTIP2KO_HD_association
Table S4 (Related to Figure 4) - Summary of HD dataset enrichment and functional annotation analysis of the CTIP2KO-HD DEGs.
The first sheet provides an overview, Fisher’s exact test statistics and names of dysregulated genes for each association tested. The following two sheets provide a compilation of MSN20 and MSN40 DEGs concordantly dysregulated (FDR<0.01) in at least one HD gene expression dataset. Each sheet corresponds to one time point and provides gene identifiers with differential expression statistics. Table…
CTIP2KO dataset	CTIP2KO_FDR_cutoff	HD genes dataset	HD_FDR_cutoff	CommonGenes	Fisher_pval	Genes	ConcordantGenes	Fisher_pval	Genes
MSN20	0.01	HDConsortium_hiPSC_Neuron	0.01	342/782	1.091e-10	ABCB1;ACTC1;ACTL6B;ADAMTS1;ADAMTS5;ALDH1A3;ALDH1B1;ALDOC;AMPH;ANGPTL2;ANXA1;ANXA11;AP3B2;APBA1;ARHGAP10;ARHGAP33;ARHGAP8;ARHGEF2;ARSJ;ATP1A2;B3GNT4;B4GALNT3;B4GALT1;BACH2;BAIAP2L1;BMP1;BNIP3;BVES;C1orf61;CA12;CADPS;CAMK2B;CAMK4;CAMTA1;CASZ1;CCDC136;CCDC8;CCNG2;CD34;CD44;CDC25B;CDH11;CDH2;CDH6;CDKN1C;CELF4;CELSR2;CELSR3;CHD5;CHRNB4;CHST8;CNTFR;CNTNAP5;COL12A1;COL14A1;COL16A1;COL5A3;CORO1A;CORO2B;C…	118/342	0.1308	ACTL6B;ANGPTL2;APBA1;ARHGAP8;ARHGEF2;BACH2;BVES;CAMK2B;CAMTA1;CASZ1;CCDC8;CCNG2;CDC25B;CDH11;CDH2;CDH6;CDKN1C;CHD5;CHRNB4;CHST8;CORO2B;CPLX1;CREG2;CXCL12;DDAH1;DLGAP2;DNM3;DSCAML1;EDN1;EFHD2;EFNB2;ELN;ENC1;EPS8L2;FABP3;FAM84B;FBXO10;FRZB;FST;GDAP1L1;GNG4;GRIA1;GRIA2;GRIA4;GRIN1;GRIN2B;HECW1;HPCA;IGFBPL1;INSM2;KANK2;KCNJ5;KCNK15;KIRREL3;LHFPL4;LHX1;LINGO1;LMO3;LRP8;LRRTM2;LZTS3;MAPT;MT2A;MYCN;MYO5…
MSN20	0.01	Langfelder_Q175STR	0.01	1166/3369	0.01663	A2M;AARS;ABCC4;ABCC8;ACACA;ACAT1;ACLY;ACOT9;ACSL3;ACSL5;ACSS1;ACTA2;ACTL6B;ACTN1;ADA;ADAM22;ADAM9;ADAMTS18;ADAMTS3;ADCY2;ADGRA2;ADGRB1;ADGRG6;ADH5;ADHFE1;AFF3;AFG3L2;AFMID;AGFG2;AGPAT1;AGPS;AHCYL1;AHNAK;AHRR;AJAP1;AKIRIN1;AKR1A1;AL592490.1;ALCAM;ALDH1B1;ALDOC;AMMECR1L;AMT;ANAPC7;ANGPTL2;ANO6;ANXA5;ANXA6;ANXA7;AOC2;AP1AR;AP1S1;AP1S3;APMAP;APPL2;ARAP3;ARF3;ARFGAP3;ARGLU1;ARHGAP10;ARHGAP33;ARHGEF2;A…	546/1166	2.2e-16	AARS;ABCC4;ACACA;ACSL5;ACSS1;ACTA2;ACTL6B;ACTN1;ADAMTS18;ADCY2;ADGRA2;ADGRB1;ADGRG6;ADHFE1;AGPS;AHNAK;AJAP1;AKR1A1;ALCAM;AMMECR1L;ANO6;AP1AR;AP1S1;ARF3;ARFGAP3;ARHGAP10;ARHGEF25;ARHGEF37;ARHGEF4;ARMCX2;ARPP21;ARRB1;ARRDC2;ASNS;ASS1;ATAD2B;ATG4C;B3GNT2;B4GALT1;BACH2;BAZ2B;BBX;BCL2;BMP1;BMP2;BMP6;BMP7;BMPR1A;BRCA1;BRK1;C11orf87;C11orf95;C15orf39;C19orf66;C1orf198;C2orf42;C5orf22;C5orf63;C6orf62;CA1…
MSN20	0.01	Hodges_CN	0.01	1613/4200	2.2e-16	A2M;ABAT;ABCA2;ABCB6;ABCB9;ABCC4;ABCC8;ABCD4;ABHD3;ABHD4;ABL1;ABLIM1;ACACB;ACADL;ACADSB;ACLY;ACO1;ACP1;ACP6;ACSL3;ACTN1;ADAM11;ADAMTS1;ADAMTS3;ADARB1;ADCY2;ADCY6;ADCYAP1R1;ADHFE1;ADK;AES;AGO3;AGPAT1;AGPAT3;AGPS;AHCYL1;AHNAK;AHR;AK3;AKAP13;AKAP2;AKR1A1;AKR1C1;AKR1C2;AKT3;ALAS1;ALDH1A1;ALDH7A1;ALDH9A1;ALDOA;ALX3;AMMECR1;AMOTL1;AMPH;ANAPC7;ANK3;ANKFY1;ANKH;ANKRD9;ANLN;ANXA1;ANXA2;ANXA3;ANXA4;ANXA5;A…	895/1613	2.2e-16	ABCA2;ABCB9;ABCD4;ABHD3;ABHD4;ABL1;ACACB;ACADSB;ACO1;ACP1;ACP6;ACSL3;ACTN1;ADAM11;ADCY6;ADCYAP1R1;ADK;AES;AGO3;AGPS;AHCYL1;AKAP13;AKR1C1;AKR1C2;ALX3;AMOTL1;ANAPC7;ANK3;ANKFY1;ANKRD9;ANLN;ANXA6;AP1S1;AP3M1;AP4S1;APAF1;APBA1;APLP2;APP;ARF3;ARF4;ARF5;ARFGAP3;ARHGAP6;ARHGEF4;ARID2;ARIH1;ARNT;ARPC2;ARPC3;ARRDC2;ASCL1;ASPH;ASRGL1;ATF7;ATF7IP;ATM;ATP1A2;ATP1B1;ATP2B4;ATP2C1;ATP5A1;ATP5C1;ATP5F1;ATP5H;AT…
MSN20	0.01	Ring_hiPSC_NSC	0.01	1643/4069	2.2e-16	AARS;ABAT;ABCA5;ABCC4;ABHD12;ABLIM1;ABLIM3;ABRAXAS1;ABTB2;ACACA;ACADSB;ACBD6;ACKR3;ACLY;ACP6;ACSL3;ACSL4;ACTA2;ACTC1;ACTG1;ACTG2;ACTN1;ACTR3B;ACYP1;ADA;ADAMTS1;ADAMTS12;ADAMTS15;ADAMTS5;ADAMTS7;ADAMTSL1;ADAMTSL4;ADAP1;ADGRA2;ADGRG6;ADGRV1;ADHFE1;ADRA2A;AFF1;AFF2;AFG3L2;AGGF1;AGO1;AGO2;AGPAT1;AGPAT3;AGPAT4;AHSA1;AIMP2;AK4;AKIRIN1;AL592490.1;ALCAM;ALDH1A1;ALDH1A3;ALDH9A1;ALG14;ALPK2;ALPL;ALX1;AMD1;…	742/1643	2.2e-16	AARS;ABCC4;ABLIM3;ABRAXAS1;ACACA;ACBD6;ACLY;ACSL3;ACTA2;ACTR3B;ADA;ADAMTSL4;ADGRA2;ADGRV1;ADHFE1;ADRA2A;AGGF1;AGO1;AGO2;AHSA1;ALDH1A1;ALDH1A3;ALDH9A1;AMMECR1L;ANKH;ANKRD33B;ANKRD50;ANLN;ANOS1;ANXA11;ANXA2;ANXA6;APOE;ARHGAP31;ARHGEF3;ARID1A;ARRDC4;ASIC1;ASNS;ASPH;ASRGL1;ATAD2;ATF7;ATP2A2;ATP8A1;B2M;B3GALT2;BAALC;BAIAP2L1;BAMBI;BAZ1B;BCAM;BCAR3;BCAT1;BCL2L11;BDNF;BICD1;BIRC2;BLM;BMP1;BNIP3;BRCA1;BR…
MSN40	0.01	HDConsortium_hiPSC_Neuron	0.01	432/790	2.2e-16	ABCB1;ACVR2B;ADAMTS5;ADARB2;ADD2;ADPRHL1;AFAP1L2;AJUBA;AKAP12;ALDH1B1;ALDOC;AMPH;ANGPTL2;ANTXR2;ANXA1;APBA1;ARHGAP33;ARHGAP8;ARHGDIG;ARHGEF2;ASIC4;ATAT1;ATCAY;ATP1A2;ATP1A3;ATP6V1G2;ATP8B3;ATRNL1;B3GNT4;B4GALNT1;BAG2;BIN1;BMP1;BOC;BRSK1;BVES;C10orf10;C1orf61;C1QL4;CA12;CA9;CACNA1E;CADM3;CADPS;CALB1;CALY;CAMK2N2;CAMKV;CAMTA1;CCDC8;CCDC88C;CD200;CDC42EP2;CDH22;CDH9;CDK5R1;CDKN1C;CDKN2D;CDS1;CEBPA;C…	94/432	1	AFAP1L2;ALDH1B1;ATP1A2;B4GALNT1;BIN1;C1orf61;CA12;CA9;CALB1;CCDC88C;CDC42EP2;CDH9;CDKN1C;CEBPA;CHRNA3;CHRNB4;CNTN2;COLGALT2;CORO2B;CRB1;CREB3L1;CRISPLD2;CSPG4;CUX2;DIRAS3;DNMT3B;DUSP1;EFNB2;ELN;ENC1;ETS1;FABP3;FAM163B;FBLN2;GSX2;HAS1;HECW1;HIPK3;HKDC1;IGDCC3;INSM1;ITGA11;JDP2;KCNH8;KCNK15;KIAA1147;KLHDC8A;LAMP5;LGALS1;LIX1;LMO3;LPAR2;LRRC55;LYPD6;MCU;MMP2;MYC;MYLIP;NELL2;NEUROD1;NEUROG2;NHLH2;NPT…
MSN40	0.01	Langfelder_Q175STR	0.01	1464/3417	2.671e-08	AARS;AATF;ABCA7;ABCB10;ABCC4;ABCC5;ABI1;ABI2;ABLIM2;ACACA;ACADVL;ACAP3;ACAT2;ACBD3;ACKR1;ACOT7;ACOT9;ACOX3;ACSL3;ACTR10;ACVR1;ACY1;ADAL;ADAM8;ADAM9;ADAMTS6;ADCK2;ADCY3;ADCY5;ADCY9;ADGRA2;ADGRB1;ADGRB2;ADGRG6;ADH5;ADHFE1;ADNP;ADO;ADRA1A;ADRA2C;ADSS;AFF3;AFMID;AGAP2;AGAP3;AGPAT1;AGPS;AHCYL1;AHNAK;AHRR;AJAP1;AKAIN1;AKAP5;AKR1A1;AKT2;ALCAM;ALDH1B1;ALDH3A2;ALDH5A1;ALDOC;ALG2;ALG9;ALK;ALYREF;AMH;AMIGO2…	616/1464	4.561e-14	AARS;AATF;ABCC4;ABCC5;ACACA;ACAP3;ACBD3;ACOT7;ACY1;ADAM8;ADCY3;ADGRG6;ADHFE1;ADNP;ADO;ADSS;AHNAK;AKAP5;AKR1A1;AKT2;ALDH1B1;ALG2;ALG9;AMH;ANGPTL2;ANKRD11;ANO3;ANO6;ANO8;AP1G2;APBB2;APMAP;APPL2;ARFGAP3;ARGLU1;ARHGDIG;ARHGEF2;ARHGEF26;ARL16;ARMCX1;ASB8;ATAD1;ATAD2;ATAT1;ATCAY;ATG4C;ATP1A2;ATP5B;ATP5G1;ATP6AP1;ATP6AP2;ATP6V0A1;ATP6V1A;ATP6V1B2;ATP9A;AXL;BAZ1A;BCCIP;BEND7;BEX1;BEX2;BLCAP;BMP1;BRF2;BSC…
MSN40	0.01	Hodges_CN	0.01	1872/4233	2.2e-16	A1BG;AASDHPPT;AASS;AATF;ABCC1;ABCC4;ABCC5;ABCD3;ABCD4;ABHD3;ABI1;ABI2;ABLIM1;ABLIM2;ACAA2;ACACB;ACADS;ACADSB;ACADVL;ACHE;ACOX3;ACP6;ACSL3;ACTR10;ACTR1B;ACVR1B;ACVR2B;ACY1;ADAM11;ADAMTS9;ADARB1;ADARB2;ADCY1;ADCY3;ADCY5;ADCY6;ADCY7;ADCY8;ADCY9;ADCYAP1R1;ADD2;ADD3;ADHFE1;ADNP;ADRA2C;AGPAT1;AGPS;AGTRAP;AHCYL1;AHNAK;AHSA2;AK2;AK3;AK5;AKAP10;AKAP12;AKAP13;AKAP2;AKAP5;AKR1A1;AKR1B1;AKR1C2;AKT2;ALAD;ALAS…	672/1872	3.195e-07	AATF;ABCC5;ABI1;ABLIM1;ACADSB;ACSL3;ACTR10;ACTR1B;ACVR2B;ADAM11;ADARB2;ADCY3;ADCY7;ADCY8;ADCYAP1R1;ADNP;AHCYL1;AKAP10;AKAP2;AKAP5;AKR1B1;AKR1C2;ALDH3A2;AMBN;AMMECR1;AMOTL1;AMOTL2;ANAPC7;ANXA6;AP1S2;AP3M2;AP4S1;APC;ARFGAP3;ARHGAP18;ARHGAP23;ARHGDIB;ARHGEF10;ARHGEF2;ARID1B;ARIH1;ARRDC4;ASH2L;ASPM;ATF4;ATF7IP;ATP11C;ATP5G2;ATRX;B3GAT2;BAIAP3;BAZ2A;BCAN;BCAP29;BCCIP;BCL2L11;BCL3;BCLAF1;BCOR;BDP1;BECN…
MSN40	0.01	Ring_hiPSC_NSC	0.01	1861/4047	2.2e-16	AARS;AASDHPPT;ABCB10;ABCC4;ABHD14B;ABI2;ABLIM1;ABLIM3;ABRAXAS1;ACACA;ACADSB;ACADVL;ACAT2;ACBD6;ACOT7;ACP6;ACSF2;ACSL1;ACSL3;ACSL4;ACSS3;ACTB;ACTG2;ACTR3B;ADAMTS10;ADAMTS15;ADAMTS4;ADAMTS5;ADAMTS6;ADAMTS7;ADAMTS9;ADAMTSL1;ADARB2;ADCY1;ADCY7;ADCY8;ADD2;ADD3;ADGRA2;ADGRB2;ADGRG6;ADGRL2;ADGRL3;ADGRV1;ADHFE1;ADRA2A;AFF2;AGAP1;AGER;AGO1;AGPAT1;AGPAT4;AHSA2;AJUBA;AK4;ALAD;ALCAM;ALDH5A1;ALDH9A1;ALX1;ALYR…	934/1861	2.2e-16	AARS;AASDHPPT;ABCC4;ABHD14B;ABI2;ABLIM1;ABRAXAS1;ACACA;ACADVL;ACAT2;ACBD6;ACOT7;ACP6;ACSF2;ACSL1;ACSL3;ACSL4;ACSS3;ACTG2;ADAMTS10;ADAMTS15;ADAMTS4;ADAMTS6;ADAMTS7;ADARB2;ADCY1;ADD2;ADD3;ADGRL3;ADHFE1;ADRA2A;AGAP1;AGER;AGPAT4;AHSA2;AK4;ALAD;ALCAM;ALDH9A1;AMD1;AMER1;AMOTL2;ANAPC2;ANGPTL2;ANKRD46;ANKRD50;ANXA2;ANXA6;AP1G2;APBB2;APLP2;APOBEC3C;APP;ARF4;ARFGEF3;ARG2;ARGLU1;ARHGAP31;ARHGDIG;ARHGEF25;AR…

## Sheet: 2. MSN20_HD_genes
entrezID	geneName	description	padj	FC
3099	HK2	hexokinase 2 [Source:HGNC Symbol;Acc:HGNC:4923]	1.92282e-176	4.14368
664	BNIP3	BCL2 interacting protein 3 [Source:HGNC Symbol;Acc:HGNC:1084]	9.58303e-141	3.92313
112399	EGLN3	egl-9 family hypoxia inducible factor 3 [Source:HGNC Symbol;Acc:HGNC:14661]	1.45452e-86	6.05809
2487	FRZB	frizzled-related protein [Source:HGNC Symbol;Acc:HGNC:3959]	1.31375e-77	2.58517
5163	PDK1	pyruvate dehydrogenase kinase 1 [Source:HGNC Symbol;Acc:HGNC:8809]	2.87089e-77	2.88929
148156	ZNF558	zinc finger protein 558 [Source:HGNC Symbol;Acc:HGNC:26422]	6.41511e-74	-16.2233
3766	KCNJ10	potassium voltage-gated channel subfamily J member 10 [Source:HGNC Symbol;Acc:HGNC:6256]	1.31496e-72	3.4927
108	ADCY2	adenylate cyclase 2 [Source:HGNC Symbol;Acc:HGNC:233]	3.058e-71	-4.81702
116154	PHACTR3	phosphatase and actin regulator 3 [Source:HGNC Symbol;Acc:HGNC:15833]	9.1372e-70	-4.92981
80319	CXXC4	CXXC finger protein 4 [Source:HGNC Symbol;Acc:HGNC:24593]	2.01527e-65	2.05215
134429	STARD4	StAR related lipid transfer domain containing 4 [Source:HGNC Symbol;Acc:HGNC:18058]	2.07244e-65	1.98014
63973	NEUROG2	neurogenin 2 [Source:HGNC Symbol;Acc:HGNC:13805]	3.10823e-64	-9.7065
3939	LDHA	lactate dehydrogenase A [Source:HGNC Symbol;Acc:HGNC:6535]	1.1406e-63	2.00278
3730	ANOS1	anosmin 1 [Source:HGNC Symbol;Acc:HGNC:6211]	6.07152e-61	-2.72409
2023	ENO1	enolase 1 [Source:HGNC Symbol;Acc:HGNC:3350]	8.74328e-58	1.90325
7169	TPM2	tropomyosin 2 [Source:HGNC Symbol;Acc:HGNC:12011]	5.85889e-56	-3.01615
6863	TAC1	tachykinin precursor 1 [Source:HGNC Symbol;Acc:HGNC:11517]	4.982e-54	-3.74726
2821	GPI	glucose-6-phosphate isomerase [Source:HGNC Symbol;Acc:HGNC:4458]	5.05506e-54	1.74635
11166	SOX21	SRY-box 21 [Source:HGNC Symbol;Acc:HGNC:11197]	1.54407e-52	-2.19116
7832	BTG2	BTG anti-proliferation factor 2 [Source:HGNC Symbol;Acc:HGNC:1131]	8.12324e-52	1.95632
26523	AGO1	argonaute 1, RISC catalytic component [Source:HGNC Symbol;Acc:HGNC:3262]	1.47859e-51	2.17841
5352	PLOD2	procollagen-lysine,2-oxoglutarate 5-dioxygenase 2 [Source:HGNC Symbol;Acc:HGNC:9082]	6.09506e-51	2.16232
84858	ZNF503	zinc finger protein 503 [Source:HGNC Symbol;Acc:HGNC:23589]	8.31533e-50	-3.0578
402665	IGLON5	IgLON family member 5 [Source:HGNC Symbol;Acc:HGNC:34550]	1.43989e-49	-1.86094
5033	P4HA1	prolyl 4-hydroxylase subunit alpha 1 [Source:HGNC Symbol;Acc:HGNC:8546]	6.04715e-48	2.29704
5209	PFKFB3	6-phosphofructo-2-kinase/fructose-2,6-biphosphatase 3 [Source:HGNC Symbol;Acc:HGNC:8874]	3.77533e-47	1.89069
3426	CFI	complement factor I [Source:HGNC Symbol;Acc:HGNC:5394]	6.27925e-47	-9.55309
84059	ADGRV1	adhesion G protein-coupled receptor V1 [Source:HGNC Symbol;Acc:HGNC:17416]	1.10998e-46	1.96859
114088	TRIM9	tripartite motif containing 9 [Source:HGNC Symbol;Acc:HGNC:16288]	1.42404e-46	2.28862
309	ANXA6	annexin A6 [Source:HGNC Symbol;Acc:HGNC:544]	2.96813e-45	-2.248
1958	EGR1	early growth response 1 [Source:HGNC Symbol;Acc:HGNC:3238]	8.16401e-45	-3.70836
23135	KDM6B	lysine demethylase 6B [Source:HGNC Symbol;Acc:HGNC:29012]	1.04399e-44	1.76166
6282	S100A11	S100 calcium binding protein A11 [Source:HGNC Symbol;Acc:HGNC:10488]	2.82228e-44	-3.68898
3956	LGALS1	galectin 1 [Source:HGNC Symbol;Acc:HGNC:6561]	4.57379e-44	-3.82689
11122	PTPRT	protein tyrosine phosphatase, receptor type T [Source:HGNC Symbol;Acc:HGNC:9682]	6.2454e-43	-8.71399
214	ALCAM	activated leukocyte cell adhesion molecule [Source:HGNC Symbol;Acc:HGNC:400]	9.17466e-43	-2.89037
168002	DACT2	dishevelled binding antagonist of beta catenin 2 [Source:HGNC Symbol;Acc:HGNC:21231]	1.92758e-42	-7.36859
3400	ID4	inhibitor of DNA binding 4, HLH protein [Source:HGNC Symbol;Acc:HGNC:5363]	2.33644e-42	-1.78874
5937	RBMS1	RNA binding motif single stranded interacting protein 1 [Source:HGNC Symbol;Acc:HGNC:9907]	8.01452e-41	-3.74742
157506	RDH10	retinol dehydrogenase 10 [Source:HGNC Symbol;Acc:HGNC:19975]	1.24953e-40	-2.08496
5797	PTPRM	protein tyrosine phosphatase, receptor type M [Source:HGNC Symbol;Acc:HGNC:9675]	6.56912e-40	-2.04244
5445	PON2	paraoxonase 2 [Source:HGNC Symbol;Acc:HGNC:9205]	1.30908e-39	-1.692
9586	CREB5	cAMP responsive element binding protein 5 [Source:HGNC Symbol;Acc:HGNC:16844]	2.41238e-39	1.73822
567	B2M	beta-2-microglobulin [Source:HGNC Symbol;Acc:HGNC:914]	9.34661e-39	-1.91121
8573	CASK	calcium/calmodulin dependent serine protein kinase [Source:HGNC Symbol;Acc:HGNC:1497]	1.22319e-38	1.54196
54715	RBFOX1	RNA binding fox-1 homolog 1 [Source:HGNC Symbol;Acc:HGNC:18222]	2.21006e-38	-2.55549
2115	ETV1	ETS variant 1 [Source:HGNC Symbol;Acc:HGNC:3490]	8.72092e-38	-1.87112
57035	RSRP1	arginine and serine rich protein 1 [Source:HGNC Symbol;Acc:HGNC:25234]	1.71853e-37	1.97783
5649	RELN	reelin [Source:HGNC Symbol;Acc:HGNC:9957]	3.22044e-37	-6.28703
64094	SMOC2	SPARC related modular calcium binding 2 [Source:HGNC Symbol;Acc:HGNC:20323]	6.30882e-37	-6.81897
84623	KIRREL3	kirre like nephrin family adhesion molecule 3 [Source:HGNC Symbol;Acc:HGNC:23204]	7.08661e-37	-3.36593
1004	CDH6	cadherin 6 [Source:HGNC Symbol;Acc:HGNC:1765]	2.13759e-36	-1.89935
2904	GRIN2B	glutamate ionotropic receptor NMDA type subunit 2B [Source:HGNC Symbol;Acc:HGNC:4586]	1.57579e-35	-4.87177
5100	PCDH8	protocadherin 8 [Source:HGNC Symbol;Acc:HGNC:8660]	8.88213e-35	-4.78746
10014	HDAC5	histone deacetylase 5 [Source:HGNC Symbol;Acc:HGNC:14068]	1.17836e-34	1.61844
27123	DKK2	dickkopf WNT signaling pathway inhibitor 2 [Source:HGNC Symbol;Acc:HGNC:2892]	6.08478e-34	-6.78018
5090	PBX3	PBX homeobox 3 [Source:HGNC Symbol;Acc:HGNC:8634]	9.01245e-34	-1.83912
3312	HSPA8	heat shock protein family A (Hsp70) member 8 [Source:HGNC Symbol;Acc:HGNC:5241]	1.38344e-33	1.53131
1522	CTSZ	cathepsin Z [Source:HGNC Symbol;Acc:HGNC:2547]	4.22857e-33	-2.74959
170692	ADAMTS18	ADAM metallopeptidase with thrombospondin type 1 motif 18 [Source:HGNC Symbol;Acc:HGNC:17110]	7.92653e-33	-7.08109
9516	LITAF	lipopolysaccharide induced TNF factor [Source:HGNC Symbol;Acc:HGNC:16841]	8.27472e-33	-2.49502
169611	OLFML2A	olfactomedin like 2A [Source:HGNC Symbol;Acc:HGNC:27270]	1.28043e-32	-3.12401
10418	SPON1	spondin 1 [Source:HGNC Symbol;Acc:HGNC:11252]	1.69043e-32	2.76924
6319	SCD	stearoyl-CoA desaturase [Source:HGNC Symbol;Acc:HGNC:10571]	1.69043e-32	1.57263
51537	MTFP1	mitochondrial fission process 1 [Source:HGNC Symbol;Acc:HGNC:26945]	9.53159e-32	2.42523
25849	PARM1	prostate androgen-regulated mucin-like protein 1 [Source:HGNC Symbol;Acc:HGNC:24536]	1.79279e-31	-2.97073
57646	USP28	ubiquitin specific peptidase 28 [Source:HGNC Symbol;Acc:HGNC:12625]	2.51604e-31	1.75264
847	CAT	catalase [Source:HGNC Symbol;Acc:HGNC:1516]	5.97057e-31	1.96232
2934	GSN	gelsolin [Source:HGNC Symbol;Acc:HGNC:4620]	6.64735e-31	-2.38038
10215	OLIG2	oligodendrocyte transcription factor 2 [Source:HGNC Symbol;Acc:HGNC:9398]	1.16115e-30	2.14508
5223	PGAM1	phosphoglycerate mutase 1 [Source:HGNC Symbol;Acc:HGNC:8888]	1.57127e-30	1.6157
23089	PEG10	paternally expressed 10 [Source:HGNC Symbol;Acc:HGNC:14005]	5.0131e-30	-1.55367
493	ATP2B4	ATPase plasma membrane Ca2+ transporting 4 [Source:HGNC Symbol;Acc:HGNC:817]	5.0131e-30	1.52544
3959	LGALS3BP	galectin 3 binding protein [Source:HGNC Symbol;Acc:HGNC:6564]	5.79843e-30	-1.95237
216	ALDH1A1	aldehyde dehydrogenase 1 family member A1 [Source:HGNC Symbol;Acc:HGNC:402]	9.52077e-30	-6.71482
55117	SLC6A15	solute carrier family 6 member 15 [Source:HGNC Symbol;Acc:HGNC:13621]	9.52077e-30	1.95395
10278	EFS	embryonal Fyn-associated substrate [Source:HGNC Symbol;Acc:HGNC:16898]	1.83939e-29	1.64172
2139	EYA2	EYA transcriptional coactivator and phosphatase 2 [Source:HGNC Symbol;Acc:HGNC:3520]	2.65822e-29	2.4143
81849	ST6GALNAC5	ST6 N-acetylgalactosaminide alpha-2,6-sialyltransferase 5 [Source:HGNC Symbol;Acc:HGNC:19342]	2.74802e-28	-1.7438
6147	RPL23A	ribosomal protein L23a [Source:HGNC Symbol;Acc:HGNC:10317]	2.88718e-28	-1.47276
5230	PGK1	phosphoglycerate kinase 1 [Source:HGNC Symbol;Acc:HGNC:8896]	2.99876e-28	1.50668
9951	HS3ST4	heparan sulfate-glucosamine 3-sulfotransferase 4 [Source:HGNC Symbol;Acc:HGNC:5200]	3.2279e-28	-3.08611
5315	PKM	pyruvate kinase M1/2 [Source:HGNC Symbol;Acc:HGNC:9021]	3.48248e-28	1.54141
6281	S100A10	S100 calcium binding protein A10 [Source:HGNC Symbol;Acc:HGNC:10487]	3.49787e-28	-2.46704
7479	WNT8B	Wnt family member 8B [Source:HGNC Symbol;Acc:HGNC:12789]	5.64917e-28	-5.54036
83999	KREMEN1	kringle containing transmembrane protein 1 [Source:HGNC Symbol;Acc:HGNC:17550]	8.1399e-28	-1.87483
2012	EMP1	epithelial membrane protein 1 [Source:HGNC Symbol;Acc:HGNC:3333]	1.73366e-27	-4.75812
1012	CDH13	cadherin 13 [Source:HGNC Symbol;Acc:HGNC:1753]	2.02933e-27	-5.02994
2004	ELK3	ELK3, ETS transcription factor [Source:HGNC Symbol;Acc:HGNC:3325]	2.6462e-27	-2.75323
128414	NKAIN4	sodium/potassium transporting ATPase interacting 4 [Source:HGNC Symbol;Acc:HGNC:16191]	5.57446e-27	-1.59403
8793	TNFRSF10D	TNF receptor superfamily member 10d [Source:HGNC Symbol;Acc:HGNC:11907]	6.06127e-27	-2.16924
23007	PLCH1	phospholipase C eta 1 [Source:HGNC Symbol;Acc:HGNC:29185]	8.50769e-27	1.60172
1028	CDKN1C	cyclin dependent kinase inhibitor 1C [Source:HGNC Symbol;Acc:HGNC:1786]	9.65586e-27	1.70994
10653	SPINT2	serine peptidase inhibitor, Kunitz type 2 [Source:HGNC Symbol;Acc:HGNC:11247]	2.21306e-26	-1.96829
10808	HSPH1	heat shock protein family H (Hsp110) member 1 [Source:HGNC Symbol;Acc:HGNC:16969]	2.67435e-26	1.68151
5923	RASGRF1	Ras protein specific guanine nucleotide releasing factor 1 [Source:HGNC Symbol;Acc:HGNC:9875]	3.75754e-26	-4.63632
2775	GNAO1	G protein subunit alpha o1 [Source:HGNC Symbol;Acc:HGNC:4389]	3.84578e-26	1.58197
1839	HBEGF	heparin binding EGF like growth factor [Source:HGNC Symbol;Acc:HGNC:3059]	5.00187e-26	-2.6435
57453	DSCAML1	DS cell adhesion molecule like 1 [Source:HGNC Symbol;Acc:HGNC:14656]	6.21296e-26	-2.21433
7516	XRCC2	X-ray repair cross complementing 2 [Source:HGNC Symbol;Acc:HGNC:12829]	6.66439e-26	1.59125
6323	SCN1A	sodium voltage-gated channel alpha subunit 1 [Source:HGNC Symbol;Acc:HGNC:10585]	6.7789e-26	-2.46418
3624	INHBA	inhibin beta A subunit [Source:HGNC Symbol;Acc:HGNC:6066]	6.7789e-26	-5.91987
10721	POLQ	DNA polymerase theta [Source:HGNC Symbol;Acc:HGNC:9186]	1.05378e-25	1.72012
1009	CDH11	cadherin 11 [Source:HGNC Symbol;Acc:HGNC:1750]	1.38911e-25	1.75696
5654	HTRA1	HtrA serine peptidase 1 [Source:HGNC Symbol;Acc:HGNC:9476]	1.48105e-25	-2.68424
57698	SHTN1	shootin 1 [Source:HGNC Symbol;Acc:HGNC:29319]	3.09167e-25	-1.73899
57186	RALGAPA2	Ral GTPase activating protein catalytic alpha subunit 2 [Source:HGNC Symbol;Acc:HGNC:16207]	5.86029e-25	1.54521
9123	SLC16A3	solute carrier family 16 member 3 [Source:HGNC Symbol;Acc:HGNC:10924]	5.92566e-25	4.03481
5914	RARA	retinoic acid receptor alpha [Source:HGNC Symbol;Acc:HGNC:9864]	1.03585e-24	1.70721
22801	ITGA11	integrin subunit alpha 11 [Source:HGNC Symbol;Acc:HGNC:6136]	1.12319e-24	-5.35157
2890	GRIA1	glutamate ionotropic receptor AMPA type subunit 1 [Source:HGNC Symbol;Acc:HGNC:4571]	1.27176e-24	-1.68458
4808	NHLH2	nescient helix-loop-helix 2 [Source:HGNC Symbol;Acc:HGNC:7818]	1.99145e-24	2.2787
4851	NOTCH1	notch 1 [Source:HGNC Symbol;Acc:HGNC:7881]	2.56642e-24	1.67999
6662	SOX9	SRY-box 9 [Source:HGNC Symbol;Acc:HGNC:11204]	3.08209e-24	1.47826
132204	SYNPR	synaptoporin [Source:HGNC Symbol;Acc:HGNC:16507]	3.23452e-24	-4.12339
675	BRCA2	BRCA2, DNA repair associated [Source:HGNC Symbol;Acc:HGNC:1101]	3.9039e-24	1.73472
25830	SULT4A1	sulfotransferase family 4A member 1 [Source:HGNC Symbol;Acc:HGNC:14903]	5.01737e-24	-1.91202
429	ASCL1	achaete-scute family bHLH transcription factor 1 [Source:HGNC Symbol;Acc:HGNC:738]	5.84614e-24	1.70385
8877	SPHK1	sphingosine kinase 1 [Source:HGNC Symbol;Acc:HGNC:11240]	1.04988e-23	2.98053
10075	HUWE1	HECT, UBA and WWE domain containing 1, E3 ubiquitin protein ligase [Source:HGNC Symbol;Acc:HGNC:30892]	1.1496e-23	1.39344
23213	SULF1	sulfatase 1 [Source:HGNC Symbol;Acc:HGNC:20391]	1.2734e-23	-4.31162
80760	ITIH5	inter-alpha-trypsin inhibitor heavy chain family member 5 [Source:HGNC Symbol;Acc:HGNC:21449]	1.52228e-23	-4.51334
8633	UNC5C	unc-5 netrin receptor C [Source:HGNC Symbol;Acc:HGNC:12569]	1.99734e-23	-3.27459
220164	DOK6	docking protein 6 [Source:HGNC Symbol;Acc:HGNC:28301]	2.2273e-23	1.89454
64324	NSD1	nuclear receptor binding SET domain protein 1 [Source:HGNC Symbol;Acc:HGNC:14234]	2.22984e-23	1.45761
56475	RPRM	reprimo, TP53 dependent G2 arrest mediator homolog [Source:HGNC Symbol;Acc:HGNC:24201]	2.72042e-23	2.50061
3052	HCCS	holocytochrome c synthase [Source:HGNC Symbol;Acc:HGNC:4837]	3.59408e-23	-1.74454
81618	ITM2C	integral membrane protein 2C [Source:HGNC Symbol;Acc:HGNC:6175]	3.76098e-23	-1.60012
7052	TGM2	transglutaminase 2 [Source:HGNC Symbol;Acc:HGNC:11778]	3.84266e-23	-5.38184
10766	TOB2	transducer of ERBB2, 2 [Source:HGNC Symbol;Acc:HGNC:11980]	4.02724e-23	1.64956
84952	CGNL1	cingulin like 1 [Source:HGNC Symbol;Acc:HGNC:25931]	5.99648e-23	-3.14294
89122	TRIM4	tripartite motif containing 4 [Source:HGNC Symbol;Acc:HGNC:16275]	8.03146e-23	2.20891
3673	ITGA2	integrin subunit alpha 2 [Source:HGNC Symbol;Acc:HGNC:6137]	8.11203e-23	1.67321
54751	FBLIM1	filamin binding LIM protein 1 [Source:HGNC Symbol;Acc:HGNC:24686]	8.45289e-23	-1.84351
81796	SLCO5A1	solute carrier organic anion transporter family member 5A1 [Source:HGNC Symbol;Acc:HGNC:19046]	9.545e-23	1.63201
55692	LUC7L	LUC7 like [Source:HGNC Symbol;Acc:HGNC:6723]	2.10958e-22	1.50951
5168	ENPP2	ectonucleotide pyrophosphatase/phosphodiesterase 2 [Source:HGNC Symbol;Acc:HGNC:3357]	2.93878e-22	2.18251
8519	IFITM1	interferon induced transmembrane protein 1 [Source:HGNC Symbol;Acc:HGNC:5412]	3.89441e-22	-3.46608
22998	LIMCH1	LIM and calponin homology domains 1 [Source:HGNC Symbol;Acc:HGNC:29191]	4.8246e-22	1.54397
3958	LGALS3	galectin 3 [Source:HGNC Symbol;Acc:HGNC:6563]	4.90951e-22	-3.22813
29028	ATAD2	ATPase family, AAA domain containing 2 [Source:HGNC Symbol;Acc:HGNC:30123]	4.90951e-22	1.43673
6498	SKIL	SKI like proto-oncogene [Source:HGNC Symbol;Acc:HGNC:10897]	1.02954e-21	1.66469
3856	KRT8	keratin 8 [Source:HGNC Symbol;Acc:HGNC:6446]	1.23499e-21	-3.65194
117154	DACH2	dachshund family transcription factor 2 [Source:HGNC Symbol;Acc:HGNC:16814]	1.71656e-21	-2.36642
10912	GADD45G	growth arrest and DNA damage inducible gamma [Source:HGNC Symbol;Acc:HGNC:4097]	2.1834e-21	1.8299
9076	CLDN1	claudin 1 [Source:HGNC Symbol;Acc:HGNC:2032]	2.21569e-21	-3.83819
204851	HIPK1	homeodomain interacting protein kinase 1 [Source:HGNC Symbol;Acc:HGNC:19006]	2.41286e-21	1.45052
26137	ZBTB20	zinc finger and BTB domain containing 20 [Source:HGNC Symbol;Acc:HGNC:13503]	4.50813e-21	1.61739
7090	TLE3	transducin like enhancer of split 3 [Source:HGNC Symbol;Acc:HGNC:11839]	5.4936e-21	1.64529
79971	WLS	wntless Wnt ligand secretion mediator [Source:HGNC Symbol;Acc:HGNC:30238]	8.35425e-21	-2.60979
2045	EPHA7	EPH receptor A7 [Source:HGNC Symbol;Acc:HGNC:3390]	9.44973e-21	1.46936
151887	CCDC80	coiled-coil domain containing 80 [Source:HGNC Symbol;Acc:HGNC:30649]	1.12345e-20	-2.65336
2288	FKBP4	FK506 binding protein 4 [Source:HGNC Symbol;Acc:HGNC:3720]	1.24198e-20	1.42719
57507	ZNF608	zinc finger protein 608 [Source:HGNC Symbol;Acc:HGNC:29238]	1.48799e-20	-1.45664
6304	SATB1	SATB homeobox 1 [Source:HGNC Symbol;Acc:HGNC:10541]	1.6303e-20	1.52864
285267	ZNF619	zinc finger protein 619 [Source:HGNC Symbol;Acc:HGNC:26910]	1.76008e-20	2.39384
93183	PIGM	phosphatidylinositol glycan anchor biosynthesis class M [Source:HGNC Symbol;Acc:HGNC:18858]	1.80038e-20	1.67673
1381	CRABP1	cellular retinoic acid binding protein 1 [Source:HGNC Symbol;Acc:HGNC:2338]	2.00694e-20	-2.76722
2189	FANCG	Fanconi anemia complementation group G [Source:HGNC Symbol;Acc:HGNC:3588]	3.39652e-20	1.5967
90338	ZNF160	zinc finger protein 160 [Source:HGNC Symbol;Acc:HGNC:12948]	3.6638e-20	1.55137
867	CBL	Cbl proto-oncogene [Source:HGNC Symbol;Acc:HGNC:1541]	4.05679e-20	1.40273
2786	GNG4	G protein subunit gamma 4 [Source:HGNC Symbol;Acc:HGNC:4407]	5.89667e-20	-1.39857
22880	MORC2	MORC family CW-type zinc finger 2 [Source:HGNC Symbol;Acc:HGNC:23573]	1.03626e-19	1.52927
23136	EPB41L3	erythrocyte membrane protein band 4.1 like 3 [Source:HGNC Symbol;Acc:HGNC:3380]	1.17095e-19	-1.63864
4534	MTM1	myotubularin 1 [Source:HGNC Symbol;Acc:HGNC:7448]	1.33358e-19	1.71436
655	BMP7	bone morphogenetic protein 7 [Source:HGNC Symbol;Acc:HGNC:1074]	1.78553e-19	-1.77671
23670	TMEM2	transmembrane protein 2 [Source:HGNC Symbol;Acc:HGNC:11869]	1.80154e-19	1.40529
3642	INSM1	INSM transcriptional repressor 1 [Source:HGNC Symbol;Acc:HGNC:6090]	1.80154e-19	1.59417
7200	TRH	thyrotropin releasing hormone [Source:HGNC Symbol;Acc:HGNC:12298]	2.05573e-19	-2.10675
51313	FAM198B	family with sequence similarity 198 member B [Source:HGNC Symbol;Acc:HGNC:25312]	2.16963e-19	-4.28499
166	AES	amino-terminal enhancer of split [Source:HGNC Symbol;Acc:HGNC:307]	2.20173e-19	-1.3647
4760	NEUROD1	neuronal differentiation 1 [Source:HGNC Symbol;Acc:HGNC:7762]	4.23369e-19	-4.19462
114785	MBD6	methyl-CpG binding domain protein 6 [Source:HGNC Symbol;Acc:HGNC:20445]	4.6155e-19	1.589
441478	NRARP	NOTCH regulated ankyrin repeat protein [Source:HGNC Symbol;Acc:HGNC:33843]	4.80985e-19	1.79601
643836	ZFP62	ZFP62 zinc finger protein [Source:HGNC Symbol;Acc:HGNC:23241]	5.28331e-19	1.51419
80333	KCNIP4	potassium voltage-gated channel interacting protein 4 [Source:HGNC Symbol;Acc:HGNC:30083]	6.21518e-19	-2.61928
9079	LDB2	LIM domain binding 2 [Source:HGNC Symbol;Acc:HGNC:6533]	6.4341e-19	1.84379
5080	PAX6	paired box 6 [Source:HGNC Symbol;Acc:HGNC:8620]	7.08696e-19	-1.40585
10432	RBM14	RNA binding motif protein 14 [Source:HGNC Symbol;Acc:HGNC:14219]	7.16197e-19	1.58693
8914	TIMELESS	timeless circadian regulator [Source:HGNC Symbol;Acc:HGNC:11813]	7.17141e-19	1.40917
10346	TRIM22	tripartite motif containing 22 [Source:HGNC Symbol;Acc:HGNC:16379]	7.61502e-19	-3.01136
78997	GDAP1L1	ganglioside induced differentiation associated protein 1 like 1 [Source:HGNC Symbol;Acc:HGNC:4213]	8.67843e-19	-1.50714
3918	LAMC2	laminin subunit gamma 2 [Source:HGNC Symbol;Acc:HGNC:6493]	1.15257e-18	-3.46691
84706	GPT2	glutamic--pyruvic transaminase 2 [Source:HGNC Symbol;Acc:HGNC:18062]	1.24233e-18	1.39335
1281	COL3A1	collagen type III alpha 1 chain [Source:HGNC Symbol;Acc:HGNC:2201]	1.38674e-18	-4.54428
6664	SOX11	SRY-box 11 [Source:HGNC Symbol;Acc:HGNC:11191]	1.51734e-18	1.43016
3912	LAMB1	laminin subunit beta 1 [Source:HGNC Symbol;Acc:HGNC:6486]	2.19811e-18	-3.07312
23105	FSTL4	follistatin like 4 [Source:HGNC Symbol;Acc:HGNC:21389]	2.38127e-18	-2.66122
9779	TBC1D5	TBC1 domain family member 5 [Source:HGNC Symbol;Acc:HGNC:19166]	2.71878e-18	1.43719
5058	PAK1	p21 (RAC1) activated kinase 1 [Source:HGNC Symbol;Acc:HGNC:8590]	2.77397e-18	1.4574
5099	PCDH7	protocadherin 7 [Source:HGNC Symbol;Acc:HGNC:8659]	3.087e-18	-1.80356
130367	SGPP2	sphingosine-1-phosphate phosphatase 2 [Source:HGNC Symbol;Acc:HGNC:19953]	4.41862e-18	-3.35422
4440	MSI1	musashi RNA binding protein 1 [Source:HGNC Symbol;Acc:HGNC:7330]	5.30298e-18	1.50242
51339	DACT1	dishevelled binding antagonist of beta catenin 1 [Source:HGNC Symbol;Acc:HGNC:17748]	6.01232e-18	1.64616
23239	PHLPP1	PH domain and leucine rich repeat protein phosphatase 1 [Source:HGNC Symbol;Acc:HGNC:20610]	8.47431e-18	1.40248
302	ANXA2	annexin A2 [Source:HGNC Symbol;Acc:HGNC:537]	9.32553e-18	-2.45026
26973	CHORDC1	cysteine and histidine rich domain containing 1 [Source:HGNC Symbol;Acc:HGNC:14525]	1.04085e-17	1.55665
6307	MSMO1	methylsterol monooxygenase 1 [Source:HGNC Symbol;Acc:HGNC:10545]	1.32276e-17	1.47294
5764	PTN	pleiotrophin [Source:HGNC Symbol;Acc:HGNC:9630]	1.46658e-17	-1.62743
136853	SSC4D	scavenger receptor cysteine rich family member with 4 domains [Source:HGNC Symbol;Acc:HGNC:14461]	1.74971e-17	-3.73298
4796	TONSL	tonsoku like, DNA repair protein [Source:HGNC Symbol;Acc:HGNC:7801]	1.79965e-17	1.63196
51514	DTL	denticleless E3 ubiquitin protein ligase homolog [Source:HGNC Symbol;Acc:HGNC:30288]	3.02749e-17	1.4059
64881	PCDH20	protocadherin 20 [Source:HGNC Symbol;Acc:HGNC:14257]	3.22913e-17	-3.76902
10410	IFITM3	interferon induced transmembrane protein 3 [Source:HGNC Symbol;Acc:HGNC:5414]	3.79086e-17	-1.95774
5210	PFKFB4	6-phosphofructo-2-kinase/fructose-2,6-biphosphatase 4 [Source:HGNC Symbol;Acc:HGNC:8875]	4.58875e-17	1.76265
1974	EIF4A2	eukaryotic translation initiation factor 4A2 [Source:HGNC Symbol;Acc:HGNC:3284]	4.98697e-17	1.3733
7164	TPD52L1	tumor protein D52 like 1 [Source:HGNC Symbol;Acc:HGNC:12006]	5.66908e-17	-3.95852
10018	BCL2L11	BCL2 like 11 [Source:HGNC Symbol;Acc:HGNC:994]	5.99456e-17	1.58758
706	TSPO	translocator protein [Source:HGNC Symbol;Acc:HGNC:1158]	8.08148e-17	-1.9829
8243	SMC1A	structural maintenance of chromosomes 1A [Source:HGNC Symbol;Acc:HGNC:11111]	9.42844e-17	1.3361
9588	PRDX6	peroxiredoxin 6 [Source:HGNC Symbol;Acc:HGNC:16753]	1.01115e-16	-1.48348
8153	RND2	Rho family GTPase 2 [Source:HGNC Symbol;Acc:HGNC:18315]	1.01382e-16	2.19445
55013	MCUB	mitochondrial calcium uniporter dominant negative beta subunit [Source:HGNC Symbol;Acc:HGNC:26076]	1.1826e-16	-1.65359
8925	HERC1	HECT and RLD domain containing E3 ubiquitin protein ligase family member 1 [Source:HGNC Symbol;Acc:HGNC:4867]	1.2556e-16	1.36411
84870	RSPO3	R-spondin 3 [Source:HGNC Symbol;Acc:HGNC:20866]	1.79426e-16	-2.48853
170384	FUT11	fucosyltransferase 11 [Source:HGNC Symbol;Acc:HGNC:19233]	1.90722e-16	1.74969
4666	NACA	nascent polypeptide-associated complex alpha subunit [Source:HGNC Symbol;Acc:HGNC:7629]	2.08388e-16	-1.40022
4211	MEIS1	Meis homeobox 1 [Source:HGNC Symbol;Acc:HGNC:7000]	2.08548e-16	1.48589
51386	EIF3L	eukaryotic translation initiation factor 3 subunit L [Source:HGNC Symbol;Acc:HGNC:18138]	2.34173e-16	-1.4097
4831	NME2	NME/NM23 nucleoside diphosphate kinase 2 [Source:HGNC Symbol;Acc:HGNC:7850]	2.53967e-16	-1.50185
8241	RBM10	RNA binding motif protein 10 [Source:HGNC Symbol;Acc:HGNC:9896]	2.74488e-16	1.42422
10253	SPRY2	sprouty RTK signaling antagonist 2 [Source:HGNC Symbol;Acc:HGNC:11270]	2.94772e-16	-1.90293
4237	MFAP2	microfibril associated protein 2 [Source:HGNC Symbol;Acc:HGNC:7033]	3.35118e-16	-1.59748
253714	MMS22L	MMS22 like, DNA repair protein [Source:HGNC Symbol;Acc:HGNC:21475]	3.609e-16	1.49437
64377	CHST8	carbohydrate sulfotransferase 8 [Source:HGNC Symbol;Acc:HGNC:15993]	4.38547e-16	-2.957
3762	KCNJ5	potassium voltage-gated channel subfamily J member 5 [Source:HGNC Symbol;Acc:HGNC:6266]	4.85283e-16	-3.12722
1280	COL2A1	collagen type II alpha 1 chain [Source:HGNC Symbol;Acc:HGNC:2200]	5.67627e-16	1.46972
7546	ZIC2	Zic family member 2 [Source:HGNC Symbol;Acc:HGNC:12873]	7.02985e-16	-1.61971
55605	KIF21A	kinesin family member 21A [Source:HGNC Symbol;Acc:HGNC:19349]	7.33331e-16	1.45504
399947	C11orf87	chromosome 11 open reading frame 87 [Source:HGNC Symbol;Acc:HGNC:33788]	7.3451e-16	-1.85743
7011	TEP1	telomerase associated protein 1 [Source:HGNC Symbol;Acc:HGNC:11726]	7.9042e-16	1.64569
1299	COL9A3	collagen type IX alpha 3 chain [Source:HGNC Symbol;Acc:HGNC:2219]	1.23094e-15	1.8957
10549	PRDX4	peroxiredoxin 4 [Source:HGNC Symbol;Acc:HGNC:17169]	1.2638e-15	-1.39674
10598	AHSA1	activator of HSP90 ATPase activity 1 [Source:HGNC Symbol;Acc:HGNC:1189]	1.39729e-15	1.39666
9643	MORF4L2	mortality factor 4 like 2 [Source:HGNC Symbol;Acc:HGNC:16849]	1.58728e-15	1.39915
26280	IL1RAPL2	interleukin 1 receptor accessory protein like 2 [Source:HGNC Symbol;Acc:HGNC:5997]	1.76362e-15	-3.77966
5137	PDE1C	phosphodiesterase 1C [Source:HGNC Symbol;Acc:HGNC:8776]	1.77364e-15	-2.02454
27328	PCDH11X	protocadherin 11 X-linked [Source:HGNC Symbol;Acc:HGNC:8656]	1.97871e-15	1.92432
26509	MYOF	myoferlin [Source:HGNC Symbol;Acc:HGNC:3656]	2.18769e-15	-3.21948
51268	PIPOX	pipecolic acid and sarcosine oxidase [Source:HGNC Symbol;Acc:HGNC:17804]	2.39533e-15	1.79807
3620	IDO1	indoleamine 2,3-dioxygenase 1 [Source:HGNC Symbol;Acc:HGNC:6059]	2.69235e-15	-3.93954
57643	ZSWIM5	zinc finger SWIM-type containing 5 [Source:HGNC Symbol;Acc:HGNC:29299]	2.72925e-15	1.45493
5793	PTPRG	protein tyrosine phosphatase, receptor type G [Source:HGNC Symbol;Acc:HGNC:9671]	2.72925e-15	1.44172
760	CA2	carbonic anhydrase 2 [Source:HGNC Symbol;Acc:HGNC:1373]	2.81423e-15	-1.8639
2697	GJA1	gap junction protein alpha 1 [Source:HGNC Symbol;Acc:HGNC:4274]	3.05443e-15	-2.51336
11346	SYNPO	synaptopodin [Source:HGNC Symbol;Acc:HGNC:30672]	3.05715e-15	-3.57465
4800	NFYA	nuclear transcription factor Y subunit alpha [Source:HGNC Symbol;Acc:HGNC:7804]	3.38442e-15	1.42089
10395	DLC1	DLC1 Rho GTPase activating protein [Source:HGNC Symbol;Acc:HGNC:2897]	4.03006e-15	-3.13707
4017	LOXL2	lysyl oxidase like 2 [Source:HGNC Symbol;Acc:HGNC:6666]	4.10552e-15	-2.75508
10521	DDX17	DEAD-box helicase 17 [Source:HGNC Symbol;Acc:HGNC:2740]	4.21199e-15	1.29139
1829	DSG2	desmoglein 2 [Source:HGNC Symbol;Acc:HGNC:3049]	4.43772e-15	-1.55559
4864	NPC1	NPC intracellular cholesterol transporter 1 [Source:HGNC Symbol;Acc:HGNC:7897]	4.67793e-15	1.44046
4297	KMT2A	lysine methyltransferase 2A [Source:HGNC Symbol;Acc:HGNC:7132]	4.81354e-15	1.33295
284370	ZNF615	zinc finger protein 615 [Source:HGNC Symbol;Acc:HGNC:24740]	5.45329e-15	-1.86776
6496	SIX3	SIX homeobox 3 [Source:HGNC Symbol;Acc:HGNC:10889]	6.07486e-15	1.4801
2199	FBLN2	fibulin 2 [Source:HGNC Symbol;Acc:HGNC:3601]	6.9068e-15	-2.5181
6472	SHMT2	serine hydroxymethyltransferase 2 [Source:HGNC Symbol;Acc:HGNC:10852]	8.82871e-15	1.4656
672	BRCA1	BRCA1, DNA repair associated [Source:HGNC Symbol;Acc:HGNC:1100]	9.12794e-15	1.44465
11329	STK38	serine/threonine kinase 38 [Source:HGNC Symbol;Acc:HGNC:17847]	1.01068e-14	1.40666
91754	NEK9	NIMA related kinase 9 [Source:HGNC Symbol;Acc:HGNC:18591]	1.01389e-14	1.4812
30812	SOX8	SRY-box 8 [Source:HGNC Symbol;Acc:HGNC:11203]	1.04515e-14	1.53565
813	CALU	calumenin [Source:HGNC Symbol;Acc:HGNC:1458]	1.10426e-14	-1.37733
967	CD63	CD63 molecule [Source:HGNC Symbol;Acc:HGNC:1692]	1.23152e-14	-1.36647
55630	SLC39A4	solute carrier family 39 member 4 [Source:HGNC Symbol;Acc:HGNC:17129]	1.25763e-14	-2.98723
2791	GNG11	G protein subunit gamma 11 [Source:HGNC Symbol;Acc:HGNC:4403]	1.55387e-14	-1.58601
63967	CLSPN	claspin [Source:HGNC Symbol;Acc:HGNC:19715]	1.56058e-14	1.48188
10318	TNIP1	TNFAIP3 interacting protein 1 [Source:HGNC Symbol;Acc:HGNC:16903]	1.57205e-14	1.56408
83988	NCALD	neurocalcin delta [Source:HGNC Symbol;Acc:HGNC:7655]	1.93394e-14	1.50453
140606	SELENOM	selenoprotein M [Source:HGNC Symbol;Acc:HGNC:30397]	1.97446e-14	-2.14224
10257	ABCC4	ATP binding cassette subfamily C member 4 [Source:HGNC Symbol;Acc:HGNC:55]	2.02611e-14	-1.56466
887	CCKBR	cholecystokinin B receptor [Source:HGNC Symbol;Acc:HGNC:1571]	2.08152e-14	-2.5306
79832	QSER1	glutamine and serine rich 1 [Source:HGNC Symbol;Acc:HGNC:26154]	2.2818e-14	1.37207
26045	LRRTM2	leucine rich repeat transmembrane neuronal 2 [Source:HGNC Symbol;Acc:HGNC:19409]	2.30229e-14	-1.55359
79807	GSTCD	glutathione S-transferase C-terminal domain containing [Source:HGNC Symbol;Acc:HGNC:25806]	2.62308e-14	1.47205
6294	SAFB	scaffold attachment factor B [Source:HGNC Symbol;Acc:HGNC:10520]	2.65289e-14	1.36276
4978	OPCML	opioid binding protein/cell adhesion molecule like [Source:HGNC Symbol;Acc:HGNC:8143]	2.83626e-14	-2.33433
994	CDC25B	cell division cycle 25B [Source:HGNC Symbol;Acc:HGNC:1726]	2.89187e-14	1.511
5456	POU3F4	POU class 3 homeobox 4 [Source:HGNC Symbol;Acc:HGNC:9217]	2.89958e-14	-1.57582
57182	ANKRD50	ankyrin repeat domain 50 [Source:HGNC Symbol;Acc:HGNC:29223]	2.9258e-14	1.38741
2914	GRM4	glutamate metabotropic receptor 4 [Source:HGNC Symbol;Acc:HGNC:4596]	3.06441e-14	-2.77081
6430	SRSF5	serine and arginine rich splicing factor 5 [Source:HGNC Symbol;Acc:HGNC:10787]	3.17606e-14	-1.31499
10186	LHFPL6	LHFPL tetraspan subfamily member 6 [Source:HGNC Symbol;Acc:HGNC:6586]	3.39873e-14	-1.413
5455	POU3F3	POU class 3 homeobox 3 [Source:HGNC Symbol;Acc:HGNC:9216]	3.48921e-14	1.33751
1195	CLK1	CDC like kinase 1 [Source:HGNC Symbol;Acc:HGNC:2068]	3.49936e-14	1.5511
7368	UGT8	UDP glycosyltransferase 8 [Source:HGNC Symbol;Acc:HGNC:12555]	3.49936e-14	-2.02239
27430	MAT2B	methionine adenosyltransferase 2B [Source:HGNC Symbol;Acc:HGNC:6905]	3.72855e-14	1.38856
80856	LNPK	lunapark, ER junction formation factor [Source:HGNC Symbol;Acc:HGNC:21610]	5.12726e-14	1.40816
3636	INPPL1	inositol polyphosphate phosphatase like 1 [Source:HGNC Symbol;Acc:HGNC:6080]	5.43033e-14	1.40504
192669	AGO3	argonaute 3, RISC catalytic component [Source:HGNC Symbol;Acc:HGNC:18421]	5.72336e-14	1.4445
23269	MGA	MGA, MAX dimerization protein [Source:HGNC Symbol;Acc:HGNC:14010]	5.7422e-14	1.35747
115827	RAB3C	RAB3C, member RAS oncogene family [Source:HGNC Symbol;Acc:HGNC:30269]	6.47272e-14	1.6498
9353	SLIT2	slit guidance ligand 2 [Source:HGNC Symbol;Acc:HGNC:11086]	6.94862e-14	-1.64813
83666	PARP9	poly(ADP-ribose) polymerase family member 9 [Source:HGNC Symbol;Acc:HGNC:24118]	9.37959e-14	-2.95067
2650	GCNT1	glucosaminyl (N-acetyl) transferase 1, core 2 [Source:HGNC Symbol;Acc:HGNC:4203]	9.57017e-14	-2.48299
50863	NTM	neurotrimin [Source:HGNC Symbol;Acc:HGNC:17941]	9.74516e-14	-1.61129
8850	KAT2B	lysine acetyltransferase 2B [Source:HGNC Symbol;Acc:HGNC:8638]	1.16342e-13	1.51723
23316	CUX2	cut like homeobox 2 [Source:HGNC Symbol;Acc:HGNC:19347]	1.16961e-13	1.51278
1740	DLG2	discs large MAGUK scaffold protein 2 [Source:HGNC Symbol;Acc:HGNC:2901]	1.20038e-13	-1.63843
472	ATM	ATM serine/threonine kinase [Source:HGNC Symbol;Acc:HGNC:795]	1.27086e-13	1.34298
5422	POLA1	DNA polymerase alpha 1, catalytic subunit [Source:HGNC Symbol;Acc:HGNC:9173]	1.29333e-13	1.32436
359948	IRF2BP2	interferon regulatory factor 2 binding protein 2 [Source:HGNC Symbol;Acc:HGNC:21729]	1.3259e-13	1.40355
55727	BTBD7	BTB domain containing 7 [Source:HGNC Symbol;Acc:HGNC:18269]	1.44716e-13	1.36435
55971	BAIAP2L1	BAI1 associated protein 2 like 1 [Source:HGNC Symbol;Acc:HGNC:21649]	1.63985e-13	-2.15233
477	ATP1A2	ATPase Na+/K+ transporting subunit alpha 2 [Source:HGNC Symbol;Acc:HGNC:800]	1.71533e-13	1.6796
6456	SH3GL2	SH3 domain containing GRB2 like 2, endophilin A1 [Source:HGNC Symbol;Acc:HGNC:10831]	2.05434e-13	-2.34527
5575	PRKAR1B	protein kinase cAMP-dependent type I regulatory subunit beta [Source:HGNC Symbol;Acc:HGNC:9390]	2.31333e-13	-1.44345
1036	CDO1	cysteine dioxygenase type 1 [Source:HGNC Symbol;Acc:HGNC:1795]	2.34549e-13	1.41473
586	BCAT1	branched chain amino acid transaminase 1 [Source:HGNC Symbol;Acc:HGNC:976]	2.39406e-13	1.34909
9953	HS3ST3B1	heparan sulfate-glucosamine 3-sulfotransferase 3B1 [Source:HGNC Symbol;Acc:HGNC:5198]	2.51824e-13	-2.28207
4013	VWA5A	von Willebrand factor A domain containing 5A [Source:HGNC Symbol;Acc:HGNC:6658]	2.51928e-13	-1.58993
8726	EED	embryonic ectoderm development [Source:HGNC Symbol;Acc:HGNC:3188]	2.64902e-13	1.51148
6241	RRM2	ribonucleotide reductase regulatory subunit M2 [Source:HGNC Symbol;Acc:HGNC:10452]	2.67776e-13	1.40641
6567	SLC16A2	solute carrier family 16 member 2 [Source:HGNC Symbol;Acc:HGNC:10923]	3.36711e-13	1.49108
64641	EBF2	early B-cell factor 2 [Source:HGNC Symbol;Acc:HGNC:19090]	3.39512e-13	-2.36187
3746	KCNC1	potassium voltage-gated channel subfamily C member 1 [Source:HGNC Symbol;Acc:HGNC:6233]	3.43128e-13	1.50529
54897	CASZ1	castor zinc finger 1 [Source:HGNC Symbol;Acc:HGNC:26002]	3.79729e-13	1.7023
10181	RBM5	RNA binding motif protein 5 [Source:HGNC Symbol;Acc:HGNC:9902]	3.8901e-13	1.29957
3300	DNAJB2	DnaJ heat shock protein family (Hsp40) member B2 [Source:HGNC Symbol;Acc:HGNC:5228]	3.89847e-13	1.42536
9804	TOMM20	translocase of outer mitochondrial membrane 20 [Source:HGNC Symbol;Acc:HGNC:20947]	4.1347e-13	-1.33017
348	APOE	apolipoprotein E [Source:HGNC Symbol;Acc:HGNC:613]	4.26601e-13	-3.17916
710	SERPING1	serpin family G member 1 [Source:HGNC Symbol;Acc:HGNC:1228]	4.4487e-13	-1.48602
4313	MMP2	matrix metallopeptidase 2 [Source:HGNC Symbol;Acc:HGNC:7166]	4.84686e-13	-2.97687
7388	UQCRH	ubiquinol-cytochrome c reductase hinge protein [Source:HGNC Symbol;Acc:HGNC:12590]	4.9343e-13	-1.34674
171586	ABHD3	abhydrolase domain containing 3 [Source:HGNC Symbol;Acc:HGNC:18718]	6.17561e-13	1.57243
54790	TET2	tet methylcytosine dioxygenase 2 [Source:HGNC Symbol;Acc:HGNC:25941]	6.76666e-13	1.46526
1630	DCC	DCC netrin 1 receptor [Source:HGNC Symbol;Acc:HGNC:2701]	6.84807e-13	1.47134
5787	PTPRB	protein tyrosine phosphatase, receptor type B [Source:HGNC Symbol;Acc:HGNC:9665]	7.25352e-13	-3.16063
55890	GPRC5C	G protein-coupled receptor class C group 5 member C [Source:HGNC Symbol;Acc:HGNC:13309]	7.34197e-13	-1.77175
9806	SPOCK2	SPARC/osteonectin, cwcv and kazal like domains proteoglycan 2 [Source:HGNC Symbol;Acc:HGNC:13564]	7.60559e-13	-1.79705
84722	PSRC1	proline and serine rich coiled-coil 1 [Source:HGNC Symbol;Acc:HGNC:24472]	8.72561e-13	-1.39189
55729	ATF7IP	activating transcription factor 7 interacting protein [Source:HGNC Symbol;Acc:HGNC:20092]	8.93583e-13	1.32003
8777	MPDZ	multiple PDZ domain crumbs cell polarity complex component [Source:HGNC Symbol;Acc:HGNC:7208]	9.89189e-13	1.34515
55713	ZNF334	zinc finger protein 334 [Source:HGNC Symbol;Acc:HGNC:15806]	9.93895e-13	-1.55453
5997	RGS2	regulator of G protein signaling 2 [Source:HGNC Symbol;Acc:HGNC:9998]	1.04667e-12	1.66909
5522	PPP2R2C	protein phosphatase 2 regulatory subunit Bgamma [Source:HGNC Symbol;Acc:HGNC:9306]	1.10241e-12	-1.8739
2628	GATM	glycine amidinotransferase [Source:HGNC Symbol;Acc:HGNC:4175]	1.16312e-12	-1.64669
157638	FAM84B	family with sequence similarity 84 member B [Source:HGNC Symbol;Acc:HGNC:24166]	1.31965e-12	-2.96284
54583	EGLN1	egl-9 family hypoxia inducible factor 1 [Source:HGNC Symbol;Acc:HGNC:1232]	1.49037e-12	1.39918
51232	CRIM1	cysteine rich transmembrane BMP regulator 1 [Source:HGNC Symbol;Acc:HGNC:2359]	1.49654e-12	-2.37841
9762	LZTS3	leucine zipper tumor suppressor family member 3 [Source:HGNC Symbol;Acc:HGNC:30139]	1.60723e-12	-1.55808
5360	PLTP	phospholipid transfer protein [Source:HGNC Symbol;Acc:HGNC:9093]	1.76115e-12	-1.57455
65986	ZBTB10	zinc finger and BTB domain containing 10 [Source:HGNC Symbol;Acc:HGNC:30953]	1.8082e-12	1.36853
1501	CTNND2	catenin delta 2 [Source:HGNC Symbol;Acc:HGNC:2516]	1.89371e-12	1.32494
1832	DSP	desmoplakin [Source:HGNC Symbol;Acc:HGNC:3052]	1.9227e-12	-2.17978
9498	SLC4A8	solute carrier family 4 member 8 [Source:HGNC Symbol;Acc:HGNC:11034]	1.92851e-12	1.34883
23521	RPL13A	ribosomal protein L13a [Source:HGNC Symbol;Acc:HGNC:10304]	2.0236e-12	-1.38448
10656	KHDRBS3	KH RNA binding domain containing, signal transduction associated 3 [Source:HGNC Symbol;Acc:HGNC:18117]	2.07346e-12	1.55439
1030	CDKN2B	cyclin dependent kinase inhibitor 2B [Source:HGNC Symbol;Acc:HGNC:1788]	2.13435e-12	-3.16018
57669	EPB41L5	erythrocyte membrane protein band 4.1 like 5 [Source:HGNC Symbol;Acc:HGNC:19819]	2.27202e-12	1.32461
10468	FST	follistatin [Source:HGNC Symbol;Acc:HGNC:3971]	2.36864e-12	3.20737
57594	HOMEZ	homeobox and leucine zipper encoding [Source:HGNC Symbol;Acc:HGNC:20164]	2.69521e-12	1.58327
2550	GABBR1	gamma-aminobutyric acid type B receptor subunit 1 [Source:HGNC Symbol;Acc:HGNC:4070]	2.72772e-12	-1.34029
11137	PWP1	PWP1 homolog, endonuclein [Source:HGNC Symbol;Acc:HGNC:17015]	2.76282e-12	-1.41786
11176	BAZ2A	bromodomain adjacent to zinc finger domain 2A [Source:HGNC Symbol;Acc:HGNC:962]	2.90515e-12	1.28013
311	ANXA11	annexin A11 [Source:HGNC Symbol;Acc:HGNC:535]	3.04914e-12	-1.86196
6660	SOX5	SRY-box 5 [Source:HGNC Symbol;Acc:HGNC:11201]	3.1215e-12	1.37137
7317	UBA1	ubiquitin like modifier activating enzyme 1 [Source:HGNC Symbol;Acc:HGNC:12469]	3.1215e-12	1.25269
84939	MUM1	melanoma associated antigen (mutated) 1 [Source:HGNC Symbol;Acc:HGNC:29641]	3.13823e-12	1.34891
26960	NBEA	neurobeachin [Source:HGNC Symbol;Acc:HGNC:7648]	3.22564e-12	1.40303
445	ASS1	argininosuccinate synthase 1 [Source:HGNC Symbol;Acc:HGNC:758]	3.22689e-12	-1.83441
6405	SEMA3F	semaphorin 3F [Source:HGNC Symbol;Acc:HGNC:10728]	3.28366e-12	-1.58516
55332	DRAM1	DNA damage regulated autophagy modulator 1 [Source:HGNC Symbol;Acc:HGNC:25645]	3.43474e-12	-2.45043
23580	CDC42EP4	CDC42 effector protein 4 [Source:HGNC Symbol;Acc:HGNC:17147]	3.50535e-12	1.34644
85352	KIAA1644	KIAA1644 [Source:HGNC Symbol;Acc:HGNC:29335]	3.65008e-12	-1.48628
79026	AHNAK	AHNAK nucleoprotein [Source:HGNC Symbol;Acc:HGNC:347]	3.72009e-12	-2.46818
143903	LAYN	layilin [Source:HGNC Symbol;Acc:HGNC:29471]	3.89688e-12	-2.97147
2177	FANCD2	Fanconi anemia complementation group D2 [Source:HGNC Symbol;Acc:HGNC:3585]	4.19194e-12	1.35893
55893	ZNF395	zinc finger protein 395 [Source:HGNC Symbol;Acc:HGNC:18737]	4.34955e-12	1.35026
7280	TUBB2A	tubulin beta 2A class IIa [Source:HGNC Symbol;Acc:HGNC:12412]	4.58399e-12	-1.28656
9211	LGI1	leucine rich glioma inactivated 1 [Source:HGNC Symbol;Acc:HGNC:6572]	4.71811e-12	-2.15933
8835	SOCS2	suppressor of cytokine signaling 2 [Source:HGNC Symbol;Acc:HGNC:19382]	5.08279e-12	-1.66328
5126	PCSK2	proprotein convertase subtilisin/kexin type 2 [Source:HGNC Symbol;Acc:HGNC:8744]	5.1674e-12	-1.67122
23649	POLA2	DNA polymerase alpha 2, accessory subunit [Source:HGNC Symbol;Acc:HGNC:30073]	5.4048e-12	1.43264
3490	IGFBP7	insulin like growth factor binding protein 7 [Source:HGNC Symbol;Acc:HGNC:5476]	5.57035e-12	-1.60775
4923	NTSR1	neurotensin receptor 1 [Source:HGNC Symbol;Acc:HGNC:8039]	5.83272e-12	-3.09939
4053	LTBP2	latent transforming growth factor beta binding protein 2 [Source:HGNC Symbol;Acc:HGNC:6715]	5.83272e-12	-2.79272
55636	CHD7	chromodomain helicase DNA binding protein 7 [Source:HGNC Symbol;Acc:HGNC:20626]	6.06818e-12	1.28396
987	LRBA	LPS responsive beige-like anchor protein [Source:HGNC Symbol;Acc:HGNC:1742]	6.10893e-12	-1.39951
27030	MLH3	mutL homolog 3 [Source:HGNC Symbol;Acc:HGNC:7128]	6.14768e-12	1.54533
2059	EPS8	epidermal growth factor receptor pathway substrate 8 [Source:HGNC Symbol;Acc:HGNC:3420]	6.22562e-12	1.48892
80034	CSRNP3	cysteine and serine rich nuclear protein 3 [Source:HGNC Symbol;Acc:HGNC:30729]	6.35428e-12	1.44077
83990	BRIP1	BRCA1 interacting protein C-terminal helicase 1 [Source:HGNC Symbol;Acc:HGNC:20473]	6.72104e-12	1.41045
2774	GNAL	G protein subunit alpha L [Source:HGNC Symbol;Acc:HGNC:4388]	6.87445e-12	-1.54747
23302	WSCD1	WSC domain containing 1 [Source:HGNC Symbol;Acc:HGNC:29060]	7.58243e-12	1.50398
10964	IFI44L	interferon induced protein 44 like [Source:HGNC Symbol;Acc:HGNC:17817]	7.62808e-12	-2.2884
51512	GTSE1	G2 and S-phase expressed 1 [Source:HGNC Symbol;Acc:HGNC:13698]	7.81839e-12	1.43187
6383	SDC2	syndecan 2 [Source:HGNC Symbol;Acc:HGNC:10659]	9.08869e-12	-1.97264
25839	COG4	component of oligomeric golgi complex 4 [Source:HGNC Symbol;Acc:HGNC:18620]	9.49287e-12	1.34183
7185	TRAF1	TNF receptor associated factor 1 [Source:HGNC Symbol;Acc:HGNC:12031]	1.03568e-11	2.08751
1289	COL5A1	collagen type V alpha 1 chain [Source:HGNC Symbol;Acc:HGNC:2209]	1.06697e-11	-2.60622
5991	RFX3	regulatory factor X3 [Source:HGNC Symbol;Acc:HGNC:9984]	1.11716e-11	1.39753
6720	SREBF1	sterol regulatory element binding transcription factor 1 [Source:HGNC Symbol;Acc:HGNC:11289]	1.37224e-11	1.37355
4609	MYC	MYC proto-oncogene, bHLH transcription factor [Source:HGNC Symbol;Acc:HGNC:7553]	1.45004e-11	-2.26138
10724	MGEA5	meningioma expressed antigen 5 (hyaluronidase) [Source:HGNC Symbol;Acc:HGNC:7056]	1.77113e-11	-1.2861
23126	POGZ	pogo transposable element derived with ZNF domain [Source:HGNC Symbol;Acc:HGNC:18801]	1.86661e-11	1.30802
90268	OTULIN	OTU deubiquitinase with linear linkage specificity [Source:HGNC Symbol;Acc:HGNC:25118]	2.00903e-11	1.42317
7436	VLDLR	very low density lipoprotein receptor [Source:HGNC Symbol;Acc:HGNC:12698]	2.06283e-11	-1.63944
10544	PROCR	protein C receptor [Source:HGNC Symbol;Acc:HGNC:9452]	2.10004e-11	-2.92428
3646	EIF3E	eukaryotic translation initiation factor 3 subunit E [Source:HGNC Symbol;Acc:HGNC:3277]	2.17972e-11	-1.40304
56675	NRIP3	nuclear receptor interacting protein 3 [Source:HGNC Symbol;Acc:HGNC:1167]	2.28162e-11	-1.82941
8531	YBX3	Y-box binding protein 3 [Source:HGNC Symbol;Acc:HGNC:2428]	2.40798e-11	-1.6681
381	ARF5	ADP ribosylation factor 5 [Source:HGNC Symbol;Acc:HGNC:658]	2.42205e-11	-1.32345
1000	CDH2	cadherin 2 [Source:HGNC Symbol;Acc:HGNC:1759]	2.65264e-11	-1.29698
3371	TNC	tenascin C [Source:HGNC Symbol;Acc:HGNC:5318]	2.67699e-11	-3.15354
351	APP	amyloid beta precursor protein [Source:HGNC Symbol;Acc:HGNC:620]	2.85554e-11	-1.29001
6653	SORL1	sortilin related receptor 1 [Source:HGNC Symbol;Acc:HGNC:11185]	2.94257e-11	1.53696
57211	ADGRG6	adhesion G protein-coupled receptor G6 [Source:HGNC Symbol;Acc:HGNC:13841]	2.96903e-11	-2.86469
79095	C9orf16	chromosome 9 open reading frame 16 [Source:HGNC Symbol;Acc:HGNC:17823]	3.27475e-11	-1.43901
22974	TPX2	TPX2, microtubule nucleation factor [Source:HGNC Symbol;Acc:HGNC:1249]	3.3054e-11	1.31047
10567	RABAC1	Rab acceptor 1 [Source:HGNC Symbol;Acc:HGNC:9794]	3.32242e-11	-1.44943
83987	CCDC8	coiled-coil domain containing 8 [Source:HGNC Symbol;Acc:HGNC:25367]	3.34887e-11	1.39073
57084	SLC17A6	solute carrier family 17 member 6 [Source:HGNC Symbol;Acc:HGNC:16703]	3.51723e-11	-1.75727
993	CDC25A	cell division cycle 25A [Source:HGNC Symbol;Acc:HGNC:1725]	3.66162e-11	1.3634
1508	CTSB	cathepsin B [Source:HGNC Symbol;Acc:HGNC:2527]	3.82349e-11	-1.30464
26985	AP3M1	adaptor related protein complex 3 mu 1 subunit [Source:HGNC Symbol;Acc:HGNC:569]	3.83775e-11	1.27514
10642	IGF2BP1	insulin like growth factor 2 mRNA binding protein 1 [Source:HGNC Symbol;Acc:HGNC:28866]	3.95116e-11	1.28121
3992	FADS1	fatty acid desaturase 1 [Source:HGNC Symbol;Acc:HGNC:3574]	4.10482e-11	1.26627
6297	SALL2	spalt like transcription factor 2 [Source:HGNC Symbol;Acc:HGNC:10526]	4.45971e-11	1.28755
114569	MAL2	mal, T-cell differentiation protein 2 (gene/pseudogene) [Source:HGNC Symbol;Acc:HGNC:13634]	4.48942e-11	-2.05836
998	CDC42	cell division cycle 42 [Source:HGNC Symbol;Acc:HGNC:1736]	4.61285e-11	-1.32133
10577	NPC2	NPC intracellular cholesterol transporter 2 [Source:HGNC Symbol;Acc:HGNC:14537]	4.72565e-11	-1.4249
58494	JAM2	junctional adhesion molecule 2 [Source:HGNC Symbol;Acc:HGNC:14686]	4.87293e-11	1.4678
30846	EHD2	EH domain containing 2 [Source:HGNC Symbol;Acc:HGNC:3243]	4.9903e-11	-2.45133
22876	INPP5F	inositol polyphosphate-5-phosphatase F [Source:HGNC Symbol;Acc:HGNC:17054]	5.34693e-11	1.27286
5355	PLP2	proteolipid protein 2 [Source:HGNC Symbol;Acc:HGNC:9087]	5.45045e-11	-2.21503
54454	ATAD2B	ATPase family, AAA domain containing 2B [Source:HGNC Symbol;Acc:HGNC:29230]	5.54121e-11	1.37734
57526	PCDH19	protocadherin 19 [Source:HGNC Symbol;Acc:HGNC:14270]	5.77646e-11	1.41039
7412	VCAM1	vascular cell adhesion molecule 1 [Source:HGNC Symbol;Acc:HGNC:12663]	5.96696e-11	1.53844
745	MYRF	myelin regulatory factor [Source:HGNC Symbol;Acc:HGNC:1181]	5.98318e-11	-1.7442
80339	PNPLA3	patatin like phospholipase domain containing 3 [Source:HGNC Symbol;Acc:HGNC:18590]	6.04216e-11	1.40277
4926	NUMA1	nuclear mitotic apparatus protein 1 [Source:HGNC Symbol;Acc:HGNC:8059]	6.06006e-11	1.29342
55276	PGM2	phosphoglucomutase 2 [Source:HGNC Symbol;Acc:HGNC:8906]	6.28219e-11	1.36038
1404	HAPLN1	hyaluronan and proteoglycan link protein 1 [Source:HGNC Symbol;Acc:HGNC:2380]	6.3243e-11	-2.99712
10112	KIF20A	kinesin family member 20A [Source:HGNC Symbol;Acc:HGNC:9787]	6.77806e-11	1.38538
5201	PFDN1	prefoldin subunit 1 [Source:HGNC Symbol;Acc:HGNC:8866]	7.3161e-11	-1.34355
27005	USP21	ubiquitin specific peptidase 21 [Source:HGNC Symbol;Acc:HGNC:12620]	7.53633e-11	1.42675
2308	FOXO1	forkhead box O1 [Source:HGNC Symbol;Acc:HGNC:3819]	8.34189e-11	-2.08352
80000	GREB1L	growth regulation by estrogen in breast cancer 1 like [Source:HGNC Symbol;Acc:HGNC:31042]	8.83943e-11	1.44016
3597	IL13RA1	interleukin 13 receptor subunit alpha 1 [Source:HGNC Symbol;Acc:HGNC:5974]	8.90871e-11	-1.49747
115572	FAM46B	family with sequence similarity 46 member B [Source:HGNC Symbol;Acc:HGNC:28273]	9.2945e-11	-2.57227
9580	SOX13	SRY-box 13 [Source:HGNC Symbol;Acc:HGNC:11192]	1.00062e-10	1.82156
200407	CREG2	cellular repressor of E1A stimulated genes 2 [Source:HGNC Symbol;Acc:HGNC:14272]	1.11533e-10	-2.35208
100129543	ZNF730	zinc finger protein 730 [Source:HGNC Symbol;Acc:HGNC:32470]	1.19656e-10	1.63041
90007	MIDN	midnolin [Source:HGNC Symbol;Acc:HGNC:16298]	1.20087e-10	1.33122
3092	HIP1	huntingtin interacting protein 1 [Source:HGNC Symbol;Acc:HGNC:4913]	1.22025e-10	1.27736
4170	MCL1	MCL1, BCL2 family apoptosis regulator [Source:HGNC Symbol;Acc:HGNC:6943]	1.30271e-10	1.25003
22885	ABLIM3	actin binding LIM protein family member 3 [Source:HGNC Symbol;Acc:HGNC:29132]	1.3384e-10	-1.9046
7091	TLE4	transducin like enhancer of split 4 [Source:HGNC Symbol;Acc:HGNC:11840]	1.36094e-10	-1.32244
57670	KIAA1549	KIAA1549 [Source:HGNC Symbol;Acc:HGNC:22219]	1.36094e-10	1.31482
7089	TLE2	transducin like enhancer of split 2 [Source:HGNC Symbol;Acc:HGNC:11838]	1.42559e-10	-2.69798
115426	UHRF2	ubiquitin like with PHD and ring finger domains 2 [Source:HGNC Symbol;Acc:HGNC:12557]	1.4997e-10	1.34494
10594	PRPF8	pre-mRNA processing factor 8 [Source:HGNC Symbol;Acc:HGNC:17340]	1.50479e-10	1.26565
5634	PRPS2	phosphoribosyl pyrophosphate synthetase 2 [Source:HGNC Symbol;Acc:HGNC:9465]	1.65126e-10	-1.3991
5327	PLAT	plasminogen activator, tissue type [Source:HGNC Symbol;Acc:HGNC:9051]	1.65126e-10	-1.83425
80975	TMPRSS5	transmembrane protease, serine 5 [Source:HGNC Symbol;Acc:HGNC:14908]	1.67249e-10	1.7723
10051	SMC4	structural maintenance of chromosomes 4 [Source:HGNC Symbol;Acc:HGNC:14013]	1.75527e-10	1.29197
54733	SLC35F2	solute carrier family 35 member F2 [Source:HGNC Symbol;Acc:HGNC:23615]	1.8094e-10	-2.26715
5723	PSPH	phosphoserine phosphatase [Source:HGNC Symbol;Acc:HGNC:9577]	1.87149e-10	1.44693
2475	MTOR	mechanistic target of rapamycin kinase [Source:HGNC Symbol;Acc:HGNC:3942]	1.89655e-10	1.28919
135228	CD109	CD109 molecule [Source:HGNC Symbol;Acc:HGNC:21685]	1.92854e-10	-2.44353
16	AARS	alanyl-tRNA synthetase [Source:HGNC Symbol;Acc:HGNC:20]	1.99924e-10	1.30632
23671	TMEFF2	transmembrane protein with EGF like and two follistatin like domains 2 [Source:HGNC Symbol;Acc:HGNC:11867]	2.04337e-10	-1.82305
29089	UBE2T	ubiquitin conjugating enzyme E2 T [Source:HGNC Symbol;Acc:HGNC:25009]	2.14798e-10	1.33832
11142	PKIG	cAMP-dependent protein kinase inhibitor gamma [Source:HGNC Symbol;Acc:HGNC:9019]	2.23061e-10	-1.33268
55215	FANCI	Fanconi anemia complementation group I [Source:HGNC Symbol;Acc:HGNC:25568]	2.37814e-10	1.26488
9348	NDST3	N-deacetylase and N-sulfotransferase 3 [Source:HGNC Symbol;Acc:HGNC:7682]	2.46381e-10	-2.05387
5630	PRPH	peripherin [Source:HGNC Symbol;Acc:HGNC:9461]	2.53892e-10	-1.83031
84707	BEX2	brain expressed X-linked 2 [Source:HGNC Symbol;Acc:HGNC:30933]	2.64336e-10	-1.42963
4595	MUTYH	mutY DNA glycosylase [Source:HGNC Symbol;Acc:HGNC:7527]	2.64358e-10	1.48987
26005	C2CD3	C2 calcium dependent domain containing 3 [Source:HGNC Symbol;Acc:HGNC:24564]	2.86639e-10	1.3202
84894	LINGO1	leucine rich repeat and Ig domain containing 1 [Source:HGNC Symbol;Acc:HGNC:21205]	2.95755e-10	-1.34317
6165	RPL35A	ribosomal protein L35a [Source:HGNC Symbol;Acc:HGNC:10345]	2.97965e-10	-1.32753
688	KLF5	Kruppel like factor 5 [Source:HGNC Symbol;Acc:HGNC:6349]	3.095e-10	-2.50742
9446	GSTO1	glutathione S-transferase omega 1 [Source:HGNC Symbol;Acc:HGNC:13312]	3.25465e-10	-1.44442
9227	LRAT	lecithin retinol acyltransferase [Source:HGNC Symbol;Acc:HGNC:6685]	3.40531e-10	-2.6794
25937	WWTR1	WW domain containing transcription regulator 1 [Source:HGNC Symbol;Acc:HGNC:24042]	3.41061e-10	1.4971
1786	DNMT1	DNA methyltransferase 1 [Source:HGNC Symbol;Acc:HGNC:2976]	3.52541e-10	1.30958
23310	NCAPD3	non-SMC condensin II complex subunit D3 [Source:HGNC Symbol;Acc:HGNC:28952]	3.84689e-10	1.29838
6124	RPL4	ribosomal protein L4 [Source:HGNC Symbol;Acc:HGNC:10353]	3.94006e-10	-1.32601
5621	PRNP	prion protein [Source:HGNC Symbol;Acc:HGNC:9449]	3.94261e-10	-1.38923
79073	TMEM109	transmembrane protein 109 [Source:HGNC Symbol;Acc:HGNC:28771]	3.9495e-10	-1.57213
3976	LIF	LIF, interleukin 6 family cytokine [Source:HGNC Symbol;Acc:HGNC:6596]	4.05303e-10	-2.28529
100129842	ZNF737	zinc finger protein 737 [Source:HGNC Symbol;Acc:HGNC:32468]	4.05303e-10	1.4155
60681	FKBP10	FK506 binding protein 10 [Source:HGNC Symbol;Acc:HGNC:18169]	4.2331e-10	-1.44339
151613	TTC14	tetratricopeptide repeat domain 14 [Source:HGNC Symbol;Acc:HGNC:24697]	4.34954e-10	1.34116
5187	PER1	period circadian regulator 1 [Source:HGNC Symbol;Acc:HGNC:8845]	4.5076e-10	1.40332
54971	BANP	BTG3 associated nuclear protein [Source:HGNC Symbol;Acc:HGNC:13450]	4.86951e-10	1.57322
6138	RPL15	ribosomal protein L15 [Source:HGNC Symbol;Acc:HGNC:10306]	5.05041e-10	-1.31887
1152	CKB	creatine kinase B [Source:HGNC Symbol;Acc:HGNC:1991]	5.09768e-10	1.31151
3672	ITGA1	integrin subunit alpha 1 [Source:HGNC Symbol;Acc:HGNC:6134]	5.30219e-10	-1.74962
317	APAF1	apoptotic peptidase activating factor 1 [Source:HGNC Symbol;Acc:HGNC:576]	5.32282e-10	1.31868
90649	ZNF486	zinc finger protein 486 [Source:HGNC Symbol;Acc:HGNC:20807]	5.43995e-10	1.57131
649	BMP1	bone morphogenetic protein 1 [Source:HGNC Symbol;Acc:HGNC:1067]	5.80385e-10	-1.6316
9735	KNTC1	kinetochore associated 1 [Source:HGNC Symbol;Acc:HGNC:17255]	5.82224e-10	1.26036
23216	TBC1D1	TBC1 domain family member 1 [Source:HGNC Symbol;Acc:HGNC:11578]	6.00859e-10	1.30791
4725	NDUFS5	NADH:ubiquinone oxidoreductase subunit S5 [Source:HGNC Symbol;Acc:HGNC:7712]	6.35858e-10	-1.28209
219699	UNC5B	unc-5 netrin receptor B [Source:HGNC Symbol;Acc:HGNC:12568]	6.50952e-10	1.59392
1809	DPYSL3	dihydropyrimidinase like 3 [Source:HGNC Symbol;Acc:HGNC:3015]	6.82342e-10	1.2284
928	CD9	CD9 molecule [Source:HGNC Symbol;Acc:HGNC:1709]	6.94281e-10	-2.17411
91851	CHRDL1	chordin like 1 [Source:HGNC Symbol;Acc:HGNC:29861]	7.11465e-10	-1.36353
8522	GAS7	growth arrest specific 7 [Source:HGNC Symbol;Acc:HGNC:4169]	7.5434e-10	-1.44824
197407	ZNF48	zinc finger protein 48 [Source:HGNC Symbol;Acc:HGNC:13114]	8.09689e-10	1.44962
55157	DARS2	aspartyl-tRNA synthetase 2, mitochondrial [Source:HGNC Symbol;Acc:HGNC:25538]	8.29259e-10	1.41934
51614	ERGIC3	ERGIC and golgi 3 [Source:HGNC Symbol;Acc:HGNC:15927]	8.34869e-10	-1.28776
28514	DLL1	delta like canonical Notch ligand 1 [Source:HGNC Symbol;Acc:HGNC:2908]	8.71126e-10	1.34186
860	RUNX2	runt related transcription factor 2 [Source:HGNC Symbol;Acc:HGNC:10472]	8.7341e-10	-2.94477
7168	TPM1	tropomyosin 1 [Source:HGNC Symbol;Acc:HGNC:12010]	8.80828e-10	-2.32321
4135	MAP6	microtubule associated protein 6 [Source:HGNC Symbol;Acc:HGNC:6868]	8.82148e-10	1.29118
23001	WDFY3	WD repeat and FYVE domain containing 3 [Source:HGNC Symbol;Acc:HGNC:20751]	8.99854e-10	1.28033
55885	LMO3	LIM domain only 3 [Source:HGNC Symbol;Acc:HGNC:6643]	9.99509e-10	-1.42019
1143	CHRNB4	cholinergic receptor nicotinic beta 4 subunit [Source:HGNC Symbol;Acc:HGNC:1964]	1.05478e-09	-2.65655
5358	PLS3	plastin 3 [Source:HGNC Symbol;Acc:HGNC:9091]	1.14843e-09	1.31714
1196	CLK2	CDC like kinase 2 [Source:HGNC Symbol;Acc:HGNC:2069]	1.16351e-09	1.39274
5596	MAPK4	mitogen-activated protein kinase 4 [Source:HGNC Symbol;Acc:HGNC:6878]	1.20461e-09	-1.32907
966	CD59	CD59 molecule (CD59 blood group) [Source:HGNC Symbol;Acc:HGNC:1689]	1.2313e-09	-1.35635
7913	DEK	DEK proto-oncogene [Source:HGNC Symbol;Acc:HGNC:2768]	1.2456e-09	-1.2512
2619	GAS1	growth arrest specific 1 [Source:HGNC Symbol;Acc:HGNC:4165]	1.26259e-09	-1.48231
57180	ACTR3B	ARP3 actin related protein 3 homolog B [Source:HGNC Symbol;Acc:HGNC:17256]	1.29484e-09	1.49619
55388	MCM10	minichromosome maintenance 10 replication initiation factor [Source:HGNC Symbol;Acc:HGNC:18043]	1.30489e-09	1.37835
2905	GRIN2C	glutamate ionotropic receptor NMDA type subunit 2C [Source:HGNC Symbol;Acc:HGNC:4587]	1.31129e-09	-2.86747
6205	RPS11	ribosomal protein S11 [Source:HGNC Symbol;Acc:HGNC:10384]	1.34165e-09	-1.24588
54206	ERRFI1	ERBB receptor feedback inhibitor 1 [Source:HGNC Symbol;Acc:HGNC:18185]	1.42465e-09	1.33533
9156	EXO1	exonuclease 1 [Source:HGNC Symbol;Acc:HGNC:3511]	1.45192e-09	1.44361
7572	ZNF24	zinc finger protein 24 [Source:HGNC Symbol;Acc:HGNC:13032]	1.48881e-09	1.28274
4240	MFGE8	milk fat globule-EGF factor 8 protein [Source:HGNC Symbol;Acc:HGNC:7036]	1.49511e-09	-1.51221
8289	ARID1A	AT-rich interaction domain 1A [Source:HGNC Symbol;Acc:HGNC:11110]	1.5252e-09	1.25574
6299	SALL1	spalt like transcription factor 1 [Source:HGNC Symbol;Acc:HGNC:10524]	1.54722e-09	1.33114
7430	EZR	ezrin [Source:HGNC Symbol;Acc:HGNC:12691]	1.54722e-09	-1.35192
22846	VASH1	vasohibin 1 [Source:HGNC Symbol;Acc:HGNC:19964]	1.55042e-09	1.27137
4919	ROR1	receptor tyrosine kinase like orphan receptor 1 [Source:HGNC Symbol;Acc:HGNC:10256]	1.65724e-09	-1.62298
55240	STEAP3	STEAP3 metalloreductase [Source:HGNC Symbol;Acc:HGNC:24592]	1.78333e-09	-2.64225
196528	ARID2	AT-rich interaction domain 2 [Source:HGNC Symbol;Acc:HGNC:18037]	1.87833e-09	1.28947
114795	TMEM132B	transmembrane protein 132B [Source:HGNC Symbol;Acc:HGNC:29397]	1.90744e-09	-1.81576
9435	CHST2	carbohydrate sulfotransferase 2 [Source:HGNC Symbol;Acc:HGNC:1970]	2.01439e-09	-1.89568
3619	INCENP	inner centromere protein [Source:HGNC Symbol;Acc:HGNC:6058]	2.02942e-09	1.34323
92293	TMEM132C	transmembrane protein 132C [Source:HGNC Symbol;Acc:HGNC:25436]	2.16585e-09	2.33557
405	ARNT	aryl hydrocarbon receptor nuclear translocator [Source:HGNC Symbol;Acc:HGNC:700]	2.26945e-09	1.31868
23321	TRIM2	tripartite motif containing 2 [Source:HGNC Symbol;Acc:HGNC:15974]	2.58017e-09	1.2827
3996	LLGL1	LLGL1, scribble cell polarity complex component [Source:HGNC Symbol;Acc:HGNC:6628]	2.61366e-09	1.27737
112574	SNX18	sorting nexin 18 [Source:HGNC Symbol;Acc:HGNC:19245]	2.66573e-09	1.34796
7078	TIMP3	TIMP metallopeptidase inhibitor 3 [Source:HGNC Symbol;Acc:HGNC:11822]	2.71559e-09	-1.73494
1870	E2F2	E2F transcription factor 2 [Source:HGNC Symbol;Acc:HGNC:3114]	2.88353e-09	1.42357
26353	HSPB8	heat shock protein family B (small) member 8 [Source:HGNC Symbol;Acc:HGNC:30171]	3.15626e-09	-2.17292
10100	TSPAN2	tetraspanin 2 [Source:HGNC Symbol;Acc:HGNC:20659]	3.17533e-09	-1.55174
10497	UNC13B	unc-13 homolog B [Source:HGNC Symbol;Acc:HGNC:12566]	3.37334e-09	1.26711
8822	FGF17	fibroblast growth factor 17 [Source:HGNC Symbol;Acc:HGNC:3673]	3.48713e-09	-2.8276
9653	HS2ST1	heparan sulfate 2-O-sulfotransferase 1 [Source:HGNC Symbol;Acc:HGNC:5193]	3.50752e-09	-1.29505
90990	KIFC2	kinesin family member C2 [Source:HGNC Symbol;Acc:HGNC:29530]	3.63023e-09	-1.62671
23148	NACAD	NAC alpha domain containing [Source:HGNC Symbol;Acc:HGNC:22196]	3.64591e-09	1.31259
388403	YPEL2	yippee like 2 [Source:HGNC Symbol;Acc:HGNC:18326]	3.75784e-09	1.53525
23299	BICD2	BICD cargo adaptor 2 [Source:HGNC Symbol;Acc:HGNC:17208]	3.87459e-09	1.31434
10439	OLFM1	olfactomedin 1 [Source:HGNC Symbol;Acc:HGNC:17187]	3.98778e-09	1.49462
822	CAPG	capping actin protein, gelsolin like [Source:HGNC Symbol;Acc:HGNC:1474]	3.99949e-09	-1.81266
80318	GKAP1	G kinase anchoring protein 1 [Source:HGNC Symbol;Acc:HGNC:17496]	4.1581e-09	1.53764
165918	RNF168	ring finger protein 168 [Source:HGNC Symbol;Acc:HGNC:26661]	4.40184e-09	1.38828
293	SLC25A6	solute carrier family 25 member 6 [Source:HGNC Symbol;Acc:HGNC:10992]	4.97062e-09	-1.29064
51684	SUFU	SUFU negative regulator of hedgehog signaling [Source:HGNC Symbol;Acc:HGNC:16466]	4.97062e-09	1.31294
55227	LRRC1	leucine rich repeat containing 1 [Source:HGNC Symbol;Acc:HGNC:14307]	4.99048e-09	-1.47847
8660	IRS2	insulin receptor substrate 2 [Source:HGNC Symbol;Acc:HGNC:6126]	5.26829e-09	-1.46513
6894	TARBP1	TAR (HIV-1) RNA binding protein 1 [Source:HGNC Symbol;Acc:HGNC:11568]	5.37424e-09	-1.45493
6867	TACC1	transforming acidic coiled-coil containing protein 1 [Source:HGNC Symbol;Acc:HGNC:11522]	5.82548e-09	-1.43231
84141	EVA1A	eva-1 homolog A, regulator of programmed cell death [Source:HGNC Symbol;Acc:HGNC:25816]	5.98942e-09	-2.79094
651746	ANKRD33B	ankyrin repeat domain 33B [Source:HGNC Symbol;Acc:HGNC:35240]	6.33124e-09	-2.05898
28996	HIPK2	homeodomain interacting protein kinase 2 [Source:HGNC Symbol;Acc:HGNC:14402]	6.68788e-09	1.23956
1153	CIRBP	cold inducible RNA binding protein [Source:HGNC Symbol;Acc:HGNC:1982]	6.71978e-09	-1.23216
57162	PELI1	pellino E3 ubiquitin protein ligase 1 [Source:HGNC Symbol;Acc:HGNC:8827]	6.88123e-09	1.28595
10847	SRCAP	Snf2 related CREBBP activator protein [Source:HGNC Symbol;Acc:HGNC:16974]	6.97221e-09	1.2807
5591	PRKDC	protein kinase, DNA-activated, catalytic polypeptide [Source:HGNC Symbol;Acc:HGNC:9413]	7.23592e-09	1.23684
9469	CHST3	carbohydrate sulfotransferase 3 [Source:HGNC Symbol;Acc:HGNC:1971]	7.38035e-09	1.38384
53354	PANK1	pantothenate kinase 1 [Source:HGNC Symbol;Acc:HGNC:8598]	7.45506e-09	1.34428
375323	LHFPL4	LHFPL tetraspan subfamily member 4 [Source:HGNC Symbol;Acc:HGNC:29568]	7.57979e-09	-1.61015
1646	AKR1C2	aldo-keto reductase family 1 member C2 [Source:HGNC Symbol;Acc:HGNC:385]	7.57979e-09	1.54164
57650	CIP2A	cell proliferation regulating inhibitor of protein phosphatase 2A [Source:HGNC Symbol;Acc:HGNC:29302]	7.81686e-09	1.35896
27020	NPTN	neuroplastin [Source:HGNC Symbol;Acc:HGNC:17867]	8.09559e-09	-1.32764
4686	NCBP1	nuclear cap binding protein subunit 1 [Source:HGNC Symbol;Acc:HGNC:7658]	8.16441e-09	1.2953
6876	TAGLN	transgelin [Source:HGNC Symbol;Acc:HGNC:11553]	8.17603e-09	-2.54331
1353	COX11	COX11, cytochrome c oxidase copper chaperone [Source:HGNC Symbol;Acc:HGNC:2261]	8.54726e-09	-1.29534
3635	INPP5D	inositol polyphosphate-5-phosphatase D [Source:HGNC Symbol;Acc:HGNC:6079]	8.69548e-09	-2.08344
481	ATP1B1	ATPase Na+/K+ transporting subunit beta 1 [Source:HGNC Symbol;Acc:HGNC:804]	8.80555e-09	-1.33861
7102	TSPAN7	tetraspanin 7 [Source:HGNC Symbol;Acc:HGNC:11854]	9.4362e-09	-1.51355
6586	SLIT3	slit guidance ligand 3 [Source:HGNC Symbol;Acc:HGNC:11087]	9.7127e-09	-2.58711
3304	HSPA1B	heat shock protein family A (Hsp70) member 1B [Source:HGNC Symbol;Acc:HGNC:5233]	1.03111e-08	1.4733
498	ATP5A1	ATP synthase, H+ transporting, mitochondrial F1 complex, alpha subunit 1, cardiac muscle [Source:HGNC Symbol;Acc:HGNC:823]	1.06836e-08	-1.20532
5954	RCN1	reticulocalbin 1 [Source:HGNC Symbol;Acc:HGNC:9934]	1.07042e-08	-1.2546
7076	TIMP1	TIMP metallopeptidase inhibitor 1 [Source:HGNC Symbol;Acc:HGNC:11820]	1.07557e-08	-1.57637
54587	MXRA8	matrix remodeling associated 8 [Source:HGNC Symbol;Acc:HGNC:7542]	1.1157e-08	-1.69754
64215	DNAJC1	DnaJ heat shock protein family (Hsp40) member C1 [Source:HGNC Symbol;Acc:HGNC:20090]	1.12041e-08	-1.32288
27161	AGO2	argonaute 2, RISC catalytic component [Source:HGNC Symbol;Acc:HGNC:3263]	1.12434e-08	1.24481
5881	RAC3	Rac family small GTPase 3 [Source:HGNC Symbol;Acc:HGNC:9803]	1.14629e-08	-1.38654
3030	HADHA	hydroxyacyl-CoA dehydrogenase trifunctional multienzyme complex subunit alpha [Source:HGNC Symbol;Acc:HGNC:4801]	1.17972e-08	-1.23223
55768	NGLY1	N-glycanase 1 [Source:HGNC Symbol;Acc:HGNC:17646]	1.24959e-08	1.3714
5995	RGR	retinal G protein coupled receptor [Source:HGNC Symbol;Acc:HGNC:9990]	1.28505e-08	2.08064
5648	MASP1	mannan binding lectin serine peptidase 1 [Source:HGNC Symbol;Acc:HGNC:6901]	1.29724e-08	1.38973
6880	TAF9	TATA-box binding protein associated factor 9 [Source:HGNC Symbol;Acc:HGNC:11542]	1.35358e-08	-1.35778
54625	PARP14	poly(ADP-ribose) polymerase family member 14 [Source:HGNC Symbol;Acc:HGNC:29232]	1.35492e-08	-1.75757
7764	ZNF217	zinc finger protein 217 [Source:HGNC Symbol;Acc:HGNC:13009]	1.37154e-08	1.29505
222166	MTURN	maturin, neural progenitor differentiation regulator homolog [Source:HGNC Symbol;Acc:HGNC:25457]	1.37713e-08	-1.3132
79658	ARHGAP10	Rho GTPase activating protein 10 [Source:HGNC Symbol;Acc:HGNC:26099]	1.39074e-08	-2.2131
84307	ZNF397	zinc finger protein 397 [Source:HGNC Symbol;Acc:HGNC:18818]	1.39077e-08	1.28842
25896	INTS7	integrator complex subunit 7 [Source:HGNC Symbol;Acc:HGNC:24484]	1.43252e-08	1.35664
55023	PHIP	pleckstrin homology domain interacting protein [Source:HGNC Symbol;Acc:HGNC:15673]	1.43307e-08	1.24477
92691	TMEM169	transmembrane protein 169 [Source:HGNC Symbol;Acc:HGNC:25130]	1.49953e-08	1.32322
22925	PLA2R1	phospholipase A2 receptor 1 [Source:HGNC Symbol;Acc:HGNC:9042]	1.74589e-08	-2.71024
11279	KLF8	Kruppel like factor 8 [Source:HGNC Symbol;Acc:HGNC:6351]	1.78631e-08	1.57414
65251	ZNF649	zinc finger protein 649 [Source:HGNC Symbol;Acc:HGNC:25741]	1.78841e-08	1.47105
1327	COX4I1	cytochrome c oxidase subunit 4I1 [Source:HGNC Symbol;Acc:HGNC:2265]	1.79765e-08	-1.24007
5478	PPIA	peptidylprolyl isomerase A [Source:HGNC Symbol;Acc:HGNC:9253]	1.83896e-08	-1.2384
81671	VMP1	vacuole membrane protein 1 [Source:HGNC Symbol;Acc:HGNC:29559]	1.84019e-08	-1.31295
3097	HIVEP2	human immunodeficiency virus type I enhancer binding protein 2 [Source:HGNC Symbol;Acc:HGNC:4921]	1.86547e-08	1.33393
329	BIRC2	baculoviral IAP repeat containing 2 [Source:HGNC Symbol;Acc:HGNC:590]	1.86656e-08	1.27989
10632	ATP5L	ATP synthase, H+ transporting, mitochondrial Fo complex subunit G [Source:HGNC Symbol;Acc:HGNC:14247]	1.87589e-08	-1.24232
84542	KIAA1841	KIAA1841 [Source:HGNC Symbol;Acc:HGNC:29387]	1.89168e-08	1.33488
112	ADCY6	adenylate cyclase 6 [Source:HGNC Symbol;Acc:HGNC:237]	1.917e-08	1.32996
1500	CTNND1	catenin delta 1 [Source:HGNC Symbol;Acc:HGNC:2515]	2.00598e-08	1.20328
2731	GLDC	glycine decarboxylase [Source:HGNC Symbol;Acc:HGNC:4313]	2.04589e-08	1.27299
5925	RB1	RB transcriptional corepressor 1 [Source:HGNC Symbol;Acc:HGNC:9884]	2.05124e-08	1.26443
3566	IL4R	interleukin 4 receptor [Source:HGNC Symbol;Acc:HGNC:6015]	2.12541e-08	-2.08815
23112	TNRC6B	trinucleotide repeat containing 6B [Source:HGNC Symbol;Acc:HGNC:29190]	2.14315e-08	1.30016
1124	CHN2	chimerin 2 [Source:HGNC Symbol;Acc:HGNC:1944]	2.31394e-08	-1.40224
6092	ROBO2	roundabout guidance receptor 2 [Source:HGNC Symbol;Acc:HGNC:10250]	2.3317e-08	1.28997
8467	SMARCA5	SWI/SNF related, matrix associated, actin dependent regulator of chromatin, subfamily a, member 5 [Source:HGNC Symbol;Acc:HGNC:11101]	2.39406e-08	1.22409
57222	ERGIC1	endoplasmic reticulum-golgi intermediate compartment 1 [Source:HGNC Symbol;Acc:HGNC:29205]	2.43546e-08	-1.24334
3838	KPNA2	karyopherin subunit alpha 2 [Source:HGNC Symbol;Acc:HGNC:6395]	2.48128e-08	1.23604
9659	PDE4DIP	phosphodiesterase 4D interacting protein [Source:HGNC Symbol;Acc:HGNC:15580]	2.67094e-08	1.3255
6542	SLC7A2	solute carrier family 7 member 2 [Source:HGNC Symbol;Acc:HGNC:11060]	2.70659e-08	-2.00551
129080	EMID1	EMI domain containing 1 [Source:HGNC Symbol;Acc:HGNC:18036]	2.71779e-08	-1.54289
81706	PPP1R14C	protein phosphatase 1 regulatory inhibitor subunit 14C [Source:HGNC Symbol;Acc:HGNC:14952]	2.77784e-08	-2.14354
80326	WNT10A	Wnt family member 10A [Source:HGNC Symbol;Acc:HGNC:13829]	2.78631e-08	-2.6617
25758	KIAA1549L	KIAA1549 like [Source:HGNC Symbol;Acc:HGNC:24836]	2.89178e-08	1.33315
607	BCL9	B-cell CLL/lymphoma 9 [Source:HGNC Symbol;Acc:HGNC:1008]	3.19464e-08	1.25129
29106	SCG3	secretogranin III [Source:HGNC Symbol;Acc:HGNC:13707]	3.24865e-08	1.38108
334	APLP2	amyloid beta precursor like protein 2 [Source:HGNC Symbol;Acc:HGNC:598]	3.33195e-08	-1.25587
24147	FJX1	four jointed box 1 [Source:HGNC Symbol;Acc:HGNC:17166]	3.46774e-08	-1.44623
84327	ZBED3	zinc finger BED-type containing 3 [Source:HGNC Symbol;Acc:HGNC:20711]	3.54719e-08	-1.48187
10869	USP19	ubiquitin specific peptidase 19 [Source:HGNC Symbol;Acc:HGNC:12617]	3.59895e-08	1.27977
10768	AHCYL1	adenosylhomocysteinase like 1 [Source:HGNC Symbol;Acc:HGNC:344]	3.60874e-08	1.25341
790	CAD	carbamoyl-phosphate synthetase 2, aspartate transcarbamylase, and dihydroorotase [Source:HGNC Symbol;Acc:HGNC:1424]	3.75264e-08	1.35153
7171	TPM4	tropomyosin 4 [Source:HGNC Symbol;Acc:HGNC:12013]	3.77607e-08	-1.24613
29127	RACGAP1	Rac GTPase activating protein 1 [Source:HGNC Symbol;Acc:HGNC:9804]	3.88507e-08	1.27883
196500	PIANP	PILR alpha associated neural protein [Source:HGNC Symbol;Acc:HGNC:25338]	4.00811e-08	-1.34924
51747	LUC7L3	LUC7 like 3 pre-mRNA splicing factor [Source:HGNC Symbol;Acc:HGNC:24309]	4.08825e-08	1.25273
2043	EPHA4	EPH receptor A4 [Source:HGNC Symbol;Acc:HGNC:3388]	4.18935e-08	1.24628
253769	WDR27	WD repeat domain 27 [Source:HGNC Symbol;Acc:HGNC:21248]	4.29929e-08	1.3596
6855	SYP	synaptophysin [Source:HGNC Symbol;Acc:HGNC:11506]	4.34535e-08	-1.29286
79570	NKAIN1	sodium/potassium transporting ATPase interacting 1 [Source:HGNC Symbol;Acc:HGNC:25743]	4.36439e-08	1.34069
4293	MAP3K9	mitogen-activated protein kinase kinase kinase 9 [Source:HGNC Symbol;Acc:HGNC:6861]	4.3724e-08	1.27825
79674	VEPH1	ventricular zone expressed PH domain containing 1 [Source:HGNC Symbol;Acc:HGNC:25735]	4.43587e-08	1.3203
10081	PDCD7	programmed cell death 7 [Source:HGNC Symbol;Acc:HGNC:8767]	4.53283e-08	1.33759
4212	MEIS2	Meis homeobox 2 [Source:HGNC Symbol;Acc:HGNC:7001]	4.63926e-08	-1.29679
55596	ZCCHC8	zinc finger CCHC-type containing 8 [Source:HGNC Symbol;Acc:HGNC:25265]	4.76675e-08	1.35609
6188	RPS3	ribosomal protein S3 [Source:HGNC Symbol;Acc:HGNC:10420]	4.99883e-08	-1.25804
6752	SSTR2	somatostatin receptor 2 [Source:HGNC Symbol;Acc:HGNC:11331]	5.30719e-08	-1.9493
8295	TRRAP	transformation/transcription domain associated protein [Source:HGNC Symbol;Acc:HGNC:12347]	5.31061e-08	1.25384
7431	VIM	vimentin [Source:HGNC Symbol;Acc:HGNC:12692]	5.33754e-08	-1.34195
55171	TBCCD1	TBCC domain containing 1 [Source:HGNC Symbol;Acc:HGNC:25546]	5.7112e-08	1.41834
1906	EDN1	endothelin 1 [Source:HGNC Symbol;Acc:HGNC:3176]	5.71505e-08	-2.26995
59	ACTA2	actin, alpha 2, smooth muscle, aorta [Source:HGNC Symbol;Acc:HGNC:130]	5.7439e-08	-2.45925
84181	CHD6	chromodomain helicase DNA binding protein 6 [Source:HGNC Symbol;Acc:HGNC:19057]	5.82756e-08	1.2287
641	BLM	Bloom syndrome RecQ like helicase [Source:HGNC Symbol;Acc:HGNC:1058]	6.08911e-08	1.29968
57216	VANGL2	VANGL planar cell polarity protein 2 [Source:HGNC Symbol;Acc:HGNC:15511]	6.30907e-08	1.21897
3955	LFNG	LFNG O-fucosylpeptide 3-beta-N-acetylglucosaminyltransferase [Source:HGNC Symbol;Acc:HGNC:6560]	6.57689e-08	1.40664
4697	NDUFA4	NDUFA4, mitochondrial complex associated [Source:HGNC Symbol;Acc:HGNC:7687]	6.69023e-08	-1.24064
29994	BAZ2B	bromodomain adjacent to zinc finger domain 2B [Source:HGNC Symbol;Acc:HGNC:963]	6.79507e-08	1.26885
3680	ITGA9	integrin subunit alpha 9 [Source:HGNC Symbol;Acc:HGNC:6145]	7.06991e-08	-1.88129
6633	SNRPD2	small nuclear ribonucleoprotein D2 polypeptide [Source:HGNC Symbol;Acc:HGNC:11159]	7.17168e-08	-1.23589
9802	DAZAP2	DAZ associated protein 2 [Source:HGNC Symbol;Acc:HGNC:2684]	7.53988e-08	-1.24556
9031	BAZ1B	bromodomain adjacent to zinc finger domain 1B [Source:HGNC Symbol;Acc:HGNC:961]	7.95993e-08	1.21214
11016	ATF7	activating transcription factor 7 [Source:HGNC Symbol;Acc:HGNC:792]	8.20708e-08	1.30387
7799	PRDM2	PR/SET domain 2 [Source:HGNC Symbol;Acc:HGNC:9347]	8.22225e-08	1.24994
7991	TUSC3	tumor suppressor candidate 3 [Source:HGNC Symbol;Acc:HGNC:30242]	8.3184e-08	-1.24963
4685	NCAM2	neural cell adhesion molecule 2 [Source:HGNC Symbol;Acc:HGNC:7657]	8.49859e-08	-1.75577
10094	ARPC3	actin related protein 2/3 complex subunit 3 [Source:HGNC Symbol;Acc:HGNC:706]	8.54717e-08	-1.2508
637	BID	BH3 interacting domain death agonist [Source:HGNC Symbol;Acc:HGNC:1050]	8.6062e-08	-1.38118
3192	HNRNPU	heterogeneous nuclear ribonucleoprotein U [Source:HGNC Symbol;Acc:HGNC:5048]	8.85843e-08	1.19977
10396	ATP8A1	ATPase phospholipid transporting 8A1 [Source:HGNC Symbol;Acc:HGNC:13531]	8.91751e-08	1.38393
84078	KBTBD7	kelch repeat and BTB domain containing 7 [Source:HGNC Symbol;Acc:HGNC:25266]	9.21524e-08	1.37156
6877	TAF5	TATA-box binding protein associated factor 5 [Source:HGNC Symbol;Acc:HGNC:11539]	9.27953e-08	1.39597
5053	PAH	phenylalanine hydroxylase [Source:HGNC Symbol;Acc:HGNC:8582]	9.56201e-08	1.62431
4774	NFIA	nuclear factor I A [Source:HGNC Symbol;Acc:HGNC:7784]	9.70272e-08	1.48838
55794	DDX28	DEAD-box helicase 28 [Source:HGNC Symbol;Acc:HGNC:17330]	1.00735e-07	-1.49952
55504	TNFRSF19	TNF receptor superfamily member 19 [Source:HGNC Symbol;Acc:HGNC:11915]	1.04973e-07	-1.36827
6128	RPL6	ribosomal protein L6 [Source:HGNC Symbol;Acc:HGNC:10362]	1.09864e-07	-1.24393
5162	PDHB	pyruvate dehydrogenase E1 beta subunit [Source:HGNC Symbol;Acc:HGNC:8808]	1.10512e-07	-1.32314
3781	KCNN2	potassium calcium-activated channel subfamily N member 2 [Source:HGNC Symbol;Acc:HGNC:6291]	1.12322e-07	2.45436
255403	ZNF718	zinc finger protein 718 [Source:HGNC Symbol;Acc:HGNC:26889]	1.13402e-07	1.40598
22983	MAST1	microtubule associated serine/threonine kinase 1 [Source:HGNC Symbol;Acc:HGNC:19034]	1.1741e-07	1.29473
3094	HINT1	histidine triad nucleotide binding protein 1 [Source:HGNC Symbol;Acc:HGNC:4912]	1.18368e-07	-1.22776
55351	STK32B	serine/threonine kinase 32B [Source:HGNC Symbol;Acc:HGNC:14217]	1.2081e-07	2.45486
3280	HES1	hes family bHLH transcription factor 1 [Source:HGNC Symbol;Acc:HGNC:5192]	1.21012e-07	1.41143
7762	ZNF215	zinc finger protein 215 [Source:HGNC Symbol;Acc:HGNC:13007]	1.24437e-07	1.60538
8226	PUDP	pseudouridine 5'-phosphatase [Source:HGNC Symbol;Acc:HGNC:16818]	1.255e-07	-1.29134
10309	CCNO	cyclin O [Source:HGNC Symbol;Acc:HGNC:18576]	1.27961e-07	-2.54562
2941	GSTA4	glutathione S-transferase alpha 4 [Source:HGNC Symbol;Acc:HGNC:4629]	1.28719e-07	-1.27792
50649	ARHGEF4	Rho guanine nucleotide exchange factor 4 [Source:HGNC Symbol;Acc:HGNC:684]	1.29235e-07	-1.46328
23345	SYNE1	spectrin repeat containing nuclear envelope protein 1 [Source:HGNC Symbol;Acc:HGNC:17089]	1.30479e-07	1.27748
10561	IFI44	interferon induced protein 44 [Source:HGNC Symbol;Acc:HGNC:16938]	1.35314e-07	-2.54347
10391	CORO2B	coronin 2B [Source:HGNC Symbol;Acc:HGNC:2256]	1.37908e-07	-1.26459
26262	TSPAN17	tetraspanin 17 [Source:HGNC Symbol;Acc:HGNC:13594]	1.42414e-07	-1.28397
27154	BRPF3	bromodomain and PHD finger containing 3 [Source:HGNC Symbol;Acc:HGNC:14256]	1.42922e-07	1.26981
9066	SYT7	synaptotagmin 7 [Source:HGNC Symbol;Acc:HGNC:11514]	1.49589e-07	-1.47211
83855	KLF16	Kruppel like factor 16 [Source:HGNC Symbol;Acc:HGNC:16857]	1.50579e-07	-1.53224
145864	HAPLN3	hyaluronan and proteoglycan link protein 3 [Source:HGNC Symbol;Acc:HGNC:21446]	1.50579e-07	-1.83962
7414	VCL	vinculin [Source:HGNC Symbol;Acc:HGNC:12665]	1.53712e-07	-1.76737
8021	NUP214	nucleoporin 214 [Source:HGNC Symbol;Acc:HGNC:8064]	1.54106e-07	1.29701
6457	SH3GL3	SH3 domain containing GRB2 like 3, endophilin A3 [Source:HGNC Symbol;Acc:HGNC:10832]	1.56292e-07	-1.55605
10150	MBNL2	muscleblind like splicing regulator 2 [Source:HGNC Symbol;Acc:HGNC:16746]	1.58026e-07	-1.52152
55755	CDK5RAP2	CDK5 regulatory subunit associated protein 2 [Source:HGNC Symbol;Acc:HGNC:18672]	1.77987e-07	1.24613
6678	SPARC	secreted protein acidic and cysteine rich [Source:HGNC Symbol;Acc:HGNC:11219]	1.81495e-07	-1.85559
11034	DSTN	destrin, actin depolymerizing factor [Source:HGNC Symbol;Acc:HGNC:15750]	1.97906e-07	-1.22576
401720	FIGNL2	fidgetin like 2 [Source:HGNC Symbol;Acc:HGNC:13287]	2.07782e-07	1.47634
3074	HEXB	hexosaminidase subunit beta [Source:HGNC Symbol;Acc:HGNC:4879]	2.083e-07	-1.3585
23576	DDAH1	dimethylarginine dimethylaminohydrolase 1 [Source:HGNC Symbol;Acc:HGNC:2715]	2.08724e-07	-1.25937
8404	SPARCL1	SPARC like 1 [Source:HGNC Symbol;Acc:HGNC:11220]	2.10698e-07	-2.41795
23154	NCDN	neurochondrin [Source:HGNC Symbol;Acc:HGNC:17597]	2.16637e-07	-1.32891
7482	WNT2B	Wnt family member 2B [Source:HGNC Symbol;Acc:HGNC:12781]	2.21527e-07	-1.41995
7730	ZNF177	zinc finger protein 177 [Source:HGNC Symbol;Acc:HGNC:12966]	2.34177e-07	1.65207
9969	MED13	mediator complex subunit 13 [Source:HGNC Symbol;Acc:HGNC:22474]	2.37164e-07	1.23707
6159	RPL29	ribosomal protein L29 [Source:HGNC Symbol;Acc:HGNC:10331]	2.3719e-07	-1.256
3675	ITGA3	integrin subunit alpha 3 [Source:HGNC Symbol;Acc:HGNC:6139]	2.38939e-07	-1.38345
3301	DNAJA1	DnaJ heat shock protein family (Hsp40) member A1 [Source:HGNC Symbol;Acc:HGNC:5229]	2.38939e-07	1.22035
84457	PHYHIPL	phytanoyl-CoA 2-hydroxylase interacting protein like [Source:HGNC Symbol;Acc:HGNC:29378]	2.39435e-07	1.29326
8479	HIRIP3	HIRA interacting protein 3 [Source:HGNC Symbol;Acc:HGNC:4917]	2.41055e-07	1.28128
9632	SEC24C	SEC24 homolog C, COPII coat complex component [Source:HGNC Symbol;Acc:HGNC:10705]	2.49705e-07	1.24208
9181	ARHGEF2	Rho/Rac guanine nucleotide exchange factor 2 [Source:HGNC Symbol;Acc:HGNC:682]	2.51248e-07	1.22598
6238	RRBP1	ribosome binding protein 1 [Source:HGNC Symbol;Acc:HGNC:10448]	2.58079e-07	-1.42465
9985	REC8	REC8 meiotic recombination protein [Source:HGNC Symbol;Acc:HGNC:16879]	2.68896e-07	-1.36862
5743	PTGS2	prostaglandin-endoperoxide synthase 2 [Source:HGNC Symbol;Acc:HGNC:9605]	2.94558e-07	2.3024
1951	CELSR3	cadherin EGF LAG seven-pass G-type receptor 3 [Source:HGNC Symbol;Acc:HGNC:3230]	2.96285e-07	1.21224
11282	MGAT4B	mannosyl (alpha-1,3-)-glycoprotein beta-1,4-N-acetylglucosaminyltransferase, isozyme B [Source:HGNC Symbol;Acc:HGNC:7048]	3.10157e-07	-1.28792
7477	WNT7B	Wnt family member 7B [Source:HGNC Symbol;Acc:HGNC:12787]	3.19735e-07	-2.30648
3755	KCNG1	potassium voltage-gated channel modifier subfamily G member 1 [Source:HGNC Symbol;Acc:HGNC:6248]	3.20076e-07	-1.78001
2258	FGF13	fibroblast growth factor 13 [Source:HGNC Symbol;Acc:HGNC:3670]	3.2195e-07	1.31464
23114	NFASC	neurofascin [Source:HGNC Symbol;Acc:HGNC:29866]	3.30152e-07	-1.25347
1399	CRKL	CRK like proto-oncogene, adaptor protein [Source:HGNC Symbol;Acc:HGNC:2363]	3.32306e-07	1.23273
222663	SCUBE3	signal peptide, CUB domain and EGF like domain containing 3 [Source:HGNC Symbol;Acc:HGNC:13655]	3.38511e-07	1.30256
1730	DIAPH2	diaphanous related formin 2 [Source:HGNC Symbol;Acc:HGNC:2877]	3.3948e-07	-1.61541
2181	ACSL3	acyl-CoA synthetase long chain family member 3 [Source:HGNC Symbol;Acc:HGNC:3570]	3.42007e-07	1.24075
65083	NOL6	nucleolar protein 6 [Source:HGNC Symbol;Acc:HGNC:19910]	3.45977e-07	-1.37987
7082	TJP1	tight junction protein 1 [Source:HGNC Symbol;Acc:HGNC:11827]	3.47562e-07	1.2365
4715	NDUFB9	NADH:ubiquinone oxidoreductase subunit B9 [Source:HGNC Symbol;Acc:HGNC:7704]	3.49462e-07	-1.24543
252983	STXBP4	syntaxin binding protein 4 [Source:HGNC Symbol;Acc:HGNC:19694]	3.49462e-07	1.37141
80146	UXS1	UDP-glucuronate decarboxylase 1 [Source:HGNC Symbol;Acc:HGNC:17729]	3.53889e-07	-1.29579
11320	MGAT4A	mannosyl (alpha-1,3-)-glycoprotein beta-1,4-N-acetylglucosaminyltransferase, isozyme A [Source:HGNC Symbol;Acc:HGNC:7047]	3.77342e-07	1.3431
51013	EXOSC1	exosome component 1 [Source:HGNC Symbol;Acc:HGNC:17286]	3.79566e-07	-1.42403
5627	PROS1	protein S [Source:HGNC Symbol;Acc:HGNC:9456]	3.84701e-07	-1.54141
51523	CXXC5	CXXC finger protein 5 [Source:HGNC Symbol;Acc:HGNC:26943]	3.92269e-07	1.32758
2997	GYS1	glycogen synthase 1 [Source:HGNC Symbol;Acc:HGNC:4706]	3.95337e-07	1.31436
1302	COL11A2	collagen type XI alpha 2 chain [Source:HGNC Symbol;Acc:HGNC:2187]	4.09707e-07	-1.61238
10652	YKT6	YKT6 v-SNARE homolog [Source:HGNC Symbol;Acc:HGNC:16959]	4.11187e-07	-1.22739
51703	ACSL5	acyl-CoA synthetase long chain family member 5 [Source:HGNC Symbol;Acc:HGNC:16526]	4.11187e-07	2.38745
901	CCNG2	cyclin G2 [Source:HGNC Symbol;Acc:HGNC:1593]	4.33901e-07	1.25022
2683	B4GALT1	beta-1,4-galactosyltransferase 1 [Source:HGNC Symbol;Acc:HGNC:924]	4.48133e-07	-1.43698
55740	ENAH	ENAH, actin regulator [Source:HGNC Symbol;Acc:HGNC:18271]	4.49418e-07	1.23796
84295	PHF6	PHD finger protein 6 [Source:HGNC Symbol;Acc:HGNC:18145]	4.54444e-07	1.22614
775	CACNA1C	calcium voltage-gated channel subunit alpha1 C [Source:HGNC Symbol;Acc:HGNC:1390]	4.57661e-07	-1.46308
100287932	TIMM23	translocase of inner mitochondrial membrane 23 [Source:HGNC Symbol;Acc:HGNC:17312]	4.68372e-07	-1.31577
9400	RECQL5	RecQ like helicase 5 [Source:HGNC Symbol;Acc:HGNC:9950]	4.93302e-07	1.44254
1017	CDK2	cyclin dependent kinase 2 [Source:HGNC Symbol;Acc:HGNC:1771]	5.08623e-07	1.23546
1347	COX7A2	cytochrome c oxidase subunit 7A2 [Source:HGNC Symbol;Acc:HGNC:2288]	5.15695e-07	-1.24146
1845	DUSP3	dual specificity phosphatase 3 [Source:HGNC Symbol;Acc:HGNC:3069]	5.28537e-07	-1.26771
55120	FANCL	Fanconi anemia complementation group L [Source:HGNC Symbol;Acc:HGNC:20748]	5.45132e-07	1.32473
80351	TNKS2	tankyrase 2 [Source:HGNC Symbol;Acc:HGNC:15677]	5.75709e-07	1.21826
57148	RALGAPB	Ral GTPase activating protein non-catalytic beta subunit [Source:HGNC Symbol;Acc:HGNC:29221]	5.83601e-07	1.24852
29091	STXBP6	syntaxin binding protein 6 [Source:HGNC Symbol;Acc:HGNC:19666]	5.93101e-07	-1.51273
24137	KIF4A	kinesin family member 4A [Source:HGNC Symbol;Acc:HGNC:13339]	5.93101e-07	1.25642
2558	GABRA5	gamma-aminobutyric acid type A receptor alpha5 subunit [Source:HGNC Symbol;Acc:HGNC:4079]	5.99787e-07	-2.12819
6117	RPA1	replication protein A1 [Source:HGNC Symbol;Acc:HGNC:10289]	6.01233e-07	1.20615
4613	MYCN	MYCN proto-oncogene, bHLH transcription factor [Source:HGNC Symbol;Acc:HGNC:7559]	6.05798e-07	-1.33565
4694	NDUFA1	NADH:ubiquinone oxidoreductase subunit A1 [Source:HGNC Symbol;Acc:HGNC:7683]	6.05798e-07	-1.28247
3133	HLA-E	major histocompatibility complex, class I, E [Source:HGNC Symbol;Acc:HGNC:4962]	6.17863e-07	-1.43238
7205	TRIP6	thyroid hormone receptor interactor 6 [Source:HGNC Symbol;Acc:HGNC:12311]	6.34483e-07	-1.47805
83698	CALN1	calneuron 1 [Source:HGNC Symbol;Acc:HGNC:13248]	6.37523e-07	-2.28533
64975	MRPL41	mitochondrial ribosomal protein L41 [Source:HGNC Symbol;Acc:HGNC:14492]	6.42131e-07	-1.42096
84530	SRRM4	serine/arginine repetitive matrix 4 [Source:HGNC Symbol;Acc:HGNC:29389]	6.46852e-07	1.3166
6813	STXBP2	syntaxin binding protein 2 [Source:HGNC Symbol;Acc:HGNC:11445]	6.75562e-07	-1.81674
650	BMP2	bone morphogenetic protein 2 [Source:HGNC Symbol;Acc:HGNC:1069]	6.85331e-07	-1.96158
10072	DPP3	dipeptidyl peptidase 3 [Source:HGNC Symbol;Acc:HGNC:3008]	6.85832e-07	1.26688
91584	PLXNA4	plexin A4 [Source:HGNC Symbol;Acc:HGNC:9102]	6.88662e-07	-1.48147
133522	PPARGC1B	PPARG coactivator 1 beta [Source:HGNC Symbol;Acc:HGNC:30022]	6.93397e-07	-2.27589
57158	JPH2	junctophilin 2 [Source:HGNC Symbol;Acc:HGNC:14202]	6.93397e-07	-2.28614
50512	PODXL2	podocalyxin like 2 [Source:HGNC Symbol;Acc:HGNC:17936]	7.00324e-07	-1.23304
36	ACADSB	acyl-CoA dehydrogenase short/branched chain [Source:HGNC Symbol;Acc:HGNC:91]	7.14509e-07	-1.37705
1350	COX7C	cytochrome c oxidase subunit 7C [Source:HGNC Symbol;Acc:HGNC:2292]	7.14509e-07	-1.21842
54989	ZNF770	zinc finger protein 770 [Source:HGNC Symbol;Acc:HGNC:26061]	7.17311e-07	1.23568
8507	ENC1	ectodermal-neural cortex 1 [Source:HGNC Symbol;Acc:HGNC:3345]	7.33456e-07	-1.59067
9823	ARMCX2	armadillo repeat containing, X-linked 2 [Source:HGNC Symbol;Acc:HGNC:16869]	7.36255e-07	1.27316
7357	UGCG	UDP-glucose ceramide glucosyltransferase [Source:HGNC Symbol;Acc:HGNC:12524]	7.37907e-07	-1.35169
10476	ATP5H	ATP synthase, H+ transporting, mitochondrial Fo complex subunit D [Source:HGNC Symbol;Acc:HGNC:845]	7.44908e-07	-1.24276
51200	CPA4	carboxypeptidase A4 [Source:HGNC Symbol;Acc:HGNC:15740]	7.50063e-07	-2.38619
91752	ZNF804A	zinc finger protein 804A [Source:HGNC Symbol;Acc:HGNC:21711]	7.86022e-07	-1.61114
4817	NIT1	nitrilase 1 [Source:HGNC Symbol;Acc:HGNC:7828]	7.86053e-07	1.27857
56917	MEIS3	Meis homeobox 3 [Source:HGNC Symbol;Acc:HGNC:29537]	8.5034e-07	1.22169
8085	KMT2D	lysine methyltransferase 2D [Source:HGNC Symbol;Acc:HGNC:7133]	8.50983e-07	1.23565
6710	SPTB	spectrin beta, erythrocytic [Source:HGNC Symbol;Acc:HGNC:11274]	8.70955e-07	-1.59956
51320	MEX3C	mex-3 RNA binding family member C [Source:HGNC Symbol;Acc:HGNC:28040]	8.73548e-07	1.23346
7726	TRIM26	tripartite motif containing 26 [Source:HGNC Symbol;Acc:HGNC:12962]	8.81767e-07	1.28376
32	ACACB	acetyl-CoA carboxylase beta [Source:HGNC Symbol;Acc:HGNC:85]	8.83927e-07	1.44503
81688	C6orf62	chromosome 6 open reading frame 62 [Source:HGNC Symbol;Acc:HGNC:20998]	8.98188e-07	1.21747
65110	UPF3A	UPF3A, regulator of nonsense mediated mRNA decay [Source:HGNC Symbol;Acc:HGNC:20332]	9.17192e-07	-1.24487
64397	ZNF106	zinc finger protein 106 [Source:HGNC Symbol;Acc:HGNC:12886]	9.31922e-07	1.2108
677	ZFP36L1	ZFP36 ring finger protein like 1 [Source:HGNC Symbol;Acc:HGNC:1107]	9.45863e-07	1.26667
9710	KIAA0355	KIAA0355 [Source:HGNC Symbol;Acc:HGNC:29016]	9.55107e-07	1.26748
6263	RYR3	ryanodine receptor 3 [Source:HGNC Symbol;Acc:HGNC:10485]	9.60459e-07	1.49722
3833	KIFC1	kinesin family member C1 [Source:HGNC Symbol;Acc:HGNC:6389]	9.67004e-07	1.26944
8707	B3GALT2	beta-1,3-galactosyltransferase 2 [Source:HGNC Symbol;Acc:HGNC:917]	9.69762e-07	1.52189
192286	HIGD2A	HIG1 hypoxia inducible domain family member 2A [Source:HGNC Symbol;Acc:HGNC:28311]	9.79233e-07	-1.29354
10155	TRIM28	tripartite motif containing 28 [Source:HGNC Symbol;Acc:HGNC:16384]	1.01397e-06	1.21608
344148	NCKAP5	NCK associated protein 5 [Source:HGNC Symbol;Acc:HGNC:29847]	1.02427e-06	1.47316
4841	NONO	non-POU domain containing octamer binding [Source:HGNC Symbol;Acc:HGNC:7871]	1.02917e-06	1.19065
1801	DPH1	diphthamide biosynthesis 1 [Source:HGNC Symbol;Acc:HGNC:3003]	1.06847e-06	-1.30718
10409	BASP1	brain abundant membrane attached signal protein 1 [Source:HGNC Symbol;Acc:HGNC:957]	1.08724e-06	-1.18167
5453	POU3F1	POU class 3 homeobox 1 [Source:HGNC Symbol;Acc:HGNC:9214]	1.09264e-06	1.81874
4043	LRPAP1	LDL receptor related protein associated protein 1 [Source:HGNC Symbol;Acc:HGNC:6701]	1.21675e-06	-1.25558
1212	CLTB	clathrin light chain B [Source:HGNC Symbol;Acc:HGNC:2091]	1.21812e-06	-1.32484
509	ATP5C1	ATP synthase, H+ transporting, mitochondrial F1 complex, gamma polypeptide 1 [Source:HGNC Symbol;Acc:HGNC:833]	1.26674e-06	-1.2338
10788	IQGAP2	IQ motif containing GTPase activating protein 2 [Source:HGNC Symbol;Acc:HGNC:6111]	1.28644e-06	-1.28652
9760	TOX	thymocyte selection associated high mobility group box [Source:HGNC Symbol;Acc:HGNC:18988]	1.31039e-06	-1.27971
2140	EYA3	EYA transcriptional coactivator and phosphatase 3 [Source:HGNC Symbol;Acc:HGNC:3521]	1.31965e-06	1.26648
57478	USP31	ubiquitin specific peptidase 31 [Source:HGNC Symbol;Acc:HGNC:20060]	1.34116e-06	1.35331
10040	TOM1L1	target of myb1 like 1 membrane trafficking protein [Source:HGNC Symbol;Acc:HGNC:11983]	1.34491e-06	-1.33534
56924	PAK6	p21 (RAC1) activated kinase 6 [Source:HGNC Symbol;Acc:HGNC:16061]	1.34529e-06	-1.90516
8635	RNASET2	ribonuclease T2 [Source:HGNC Symbol;Acc:HGNC:21686]	1.36096e-06	-1.51354
573	BAG1	BCL2 associated athanogene 1 [Source:HGNC Symbol;Acc:HGNC:937]	1.38906e-06	-1.26712
93099	DMKN	dermokine [Source:HGNC Symbol;Acc:HGNC:25063]	1.40948e-06	-2.2557
1808	DPYSL2	dihydropyrimidinase like 2 [Source:HGNC Symbol;Acc:HGNC:3014]	1.41227e-06	1.21816
282996	RBM20	RNA binding motif protein 20 [Source:HGNC Symbol;Acc:HGNC:27424]	1.4289e-06	-2.19604
5504	PPP1R2	protein phosphatase 1 regulatory inhibitor subunit 2 [Source:HGNC Symbol;Acc:HGNC:9288]	1.45699e-06	-1.27467
54602	NDFIP2	Nedd4 family interacting protein 2 [Source:HGNC Symbol;Acc:HGNC:18537]	1.46513e-06	-1.34368
4300	MLLT3	MLLT3, super elongation complex subunit [Source:HGNC Symbol;Acc:HGNC:7136]	1.47575e-06	1.35588
1392	CRH	corticotropin releasing hormone [Source:HGNC Symbol;Acc:HGNC:2355]	1.49213e-06	-2.37175
2281	FKBP1B	FK506 binding protein 1B [Source:HGNC Symbol;Acc:HGNC:3712]	1.50507e-06	-1.3815
5747	PTK2	protein tyrosine kinase 2 [Source:HGNC Symbol;Acc:HGNC:9611]	1.5266e-06	1.19109
3005	H1F0	H1 histone family member 0 [Source:HGNC Symbol;Acc:HGNC:4714]	1.53591e-06	1.61655
9931	HELZ	helicase with zinc finger [Source:HGNC Symbol;Acc:HGNC:16878]	1.56491e-06	1.24995
84296	GINS4	GINS complex subunit 4 [Source:HGNC Symbol;Acc:HGNC:28226]	1.58635e-06	1.2787
355	FAS	Fas cell surface death receptor [Source:HGNC Symbol;Acc:HGNC:11920]	1.5902e-06	-1.82006
79870	BAALC	BAALC, MAP3K1 and KLF4 binding [Source:HGNC Symbol;Acc:HGNC:14333]	1.60334e-06	-1.39909
6666	SOX12	SRY-box 12 [Source:HGNC Symbol;Acc:HGNC:11198]	1.63866e-06	1.21874
5493	PPL	periplakin [Source:HGNC Symbol;Acc:HGNC:9273]	1.66984e-06	-1.64433
151636	DTX3L	deltex E3 ubiquitin ligase 3L [Source:HGNC Symbol;Acc:HGNC:30323]	1.69585e-06	-2.05095
8490	RGS5	regulator of G protein signaling 5 [Source:HGNC Symbol;Acc:HGNC:10001]	1.73708e-06	-2.15809
144165	PRICKLE1	prickle planar cell polarity protein 1 [Source:HGNC Symbol;Acc:HGNC:17019]	1.83776e-06	-1.51572
11075	STMN2	stathmin 2 [Source:HGNC Symbol;Acc:HGNC:10577]	1.88227e-06	-1.27837
9415	FADS2	fatty acid desaturase 2 [Source:HGNC Symbol;Acc:HGNC:3575]	1.94321e-06	1.17147
9141	PDCD5	programmed cell death 5 [Source:HGNC Symbol;Acc:HGNC:8764]	1.94871e-06	-1.26823
6793	STK10	serine/threonine kinase 10 [Source:HGNC Symbol;Acc:HGNC:11388]	1.99693e-06	-1.38492
27295	PDLIM3	PDZ and LIM domain 3 [Source:HGNC Symbol;Acc:HGNC:20767]	2.02852e-06	1.32932
56952	PRTFDC1	phosphoribosyl transferase domain containing 1 [Source:HGNC Symbol;Acc:HGNC:23333]	2.04789e-06	-1.36423
4729	NDUFV2	NADH:ubiquinone oxidoreductase core subunit V2 [Source:HGNC Symbol;Acc:HGNC:7717]	2.06957e-06	-1.24465
50848	F11R	F11 receptor [Source:HGNC Symbol;Acc:HGNC:14685]	2.11731e-06	-1.51897
3106	HLA-B	major histocompatibility complex, class I, B [Source:HGNC Symbol;Acc:HGNC:4932]	2.18122e-06	-1.37325
55109	AGGF1	angiogenic factor with G-patch and FHA domains 1 [Source:HGNC Symbol;Acc:HGNC:24684]	2.21463e-06	1.29639
5164	PDK2	pyruvate dehydrogenase kinase 2 [Source:HGNC Symbol;Acc:HGNC:8810]	2.23378e-06	-1.24392
79692	ZNF322	zinc finger protein 322 [Source:HGNC Symbol;Acc:HGNC:23640]	2.28046e-06	1.31024
84466	MEGF10	multiple EGF like domains 10 [Source:HGNC Symbol;Acc:HGNC:29634]	2.34001e-06	1.3066
56987	BBX	BBX, HMG-box containing [Source:HGNC Symbol;Acc:HGNC:14422]	2.3524e-06	1.25375
63874	ABHD4	abhydrolase domain containing 4 [Source:HGNC Symbol;Acc:HGNC:20154]	2.37723e-06	1.29376
24139	EML2	echinoderm microtubule associated protein like 2 [Source:HGNC Symbol;Acc:HGNC:18035]	2.43187e-06	1.5838
4651	MYO10	myosin X [Source:HGNC Symbol;Acc:HGNC:7593]	2.45355e-06	1.23189
63922	CHTF18	chromosome transmission fidelity factor 18 [Source:HGNC Symbol;Acc:HGNC:18435]	2.45541e-06	1.40188
64787	EPS8L2	EPS8 like 2 [Source:HGNC Symbol;Acc:HGNC:21296]	2.52071e-06	-1.69447
51222	ZNF219	zinc finger protein 219 [Source:HGNC Symbol;Acc:HGNC:13011]	2.53088e-06	1.31703
5795	PTPRJ	protein tyrosine phosphatase, receptor type J [Source:HGNC Symbol;Acc:HGNC:9673]	2.54216e-06	1.271
128240	NAXE	NAD(P)HX epimerase [Source:HGNC Symbol;Acc:HGNC:18453]	2.62162e-06	1.25237
85446	ZFHX2	zinc finger homeobox 2 [Source:HGNC Symbol;Acc:HGNC:20152]	2.70257e-06	1.30563
57510	XPO5	exportin 5 [Source:HGNC Symbol;Acc:HGNC:17675]	2.72447e-06	1.19997
2495	FTH1	ferritin heavy chain 1 [Source:HGNC Symbol;Acc:HGNC:3976]	2.7257e-06	-1.20041
3337	DNAJB1	DnaJ heat shock protein family (Hsp40) member B1 [Source:HGNC Symbol;Acc:HGNC:5270]	2.75471e-06	1.22572
84918	LRP11	LDL receptor related protein 11 [Source:HGNC Symbol;Acc:HGNC:16936]	2.78337e-06	1.27139
9045	RPL14	ribosomal protein L14 [Source:HGNC Symbol;Acc:HGNC:10305]	2.78903e-06	-1.20653
4750	NEK1	NIMA related kinase 1 [Source:HGNC Symbol;Acc:HGNC:7744]	2.8386e-06	1.31763
408	ARRB1	arrestin beta 1 [Source:HGNC Symbol;Acc:HGNC:711]	2.87542e-06	-1.43266
7162	TPBG	trophoblast glycoprotein [Source:HGNC Symbol;Acc:HGNC:12004]	2.92638e-06	-1.40565
694	BTG1	BTG anti-proliferation factor 1 [Source:HGNC Symbol;Acc:HGNC:1130]	2.96273e-06	1.27037
1349	COX7B	cytochrome c oxidase subunit 7B [Source:HGNC Symbol;Acc:HGNC:2291]	3.01953e-06	-1.28108
25999	CLIP3	CAP-Gly domain containing linker protein 3 [Source:HGNC Symbol;Acc:HGNC:24314]	3.0197e-06	1.20302
515	ATP5F1	ATP synthase, H+ transporting, mitochondrial Fo complex subunit B1 [Source:HGNC Symbol;Acc:HGNC:840]	3.08494e-06	-1.22065
100170841	EPOP	elongin BC and polycomb repressive complex 2 associated protein [Source:HGNC Symbol;Acc:HGNC:34493]	3.10043e-06	1.53176
81622	UNC93B1	unc-93 homolog B1, TLR signaling regulator [Source:HGNC Symbol;Acc:HGNC:13481]	3.10175e-06	-2.05808
10399	RACK1	receptor for activated C kinase 1 [Source:HGNC Symbol;Acc:HGNC:4399]	3.10255e-06	-1.20237
6182	MRPL12	mitochondrial ribosomal protein L12 [Source:HGNC Symbol;Acc:HGNC:10378]	3.15196e-06	-1.337
2902	GRIN1	glutamate ionotropic receptor NMDA type subunit 1 [Source:HGNC Symbol;Acc:HGNC:4584]	3.15779e-06	-1.99609
1804	DPP6	dipeptidyl peptidase like 6 [Source:HGNC Symbol;Acc:HGNC:3010]	3.19717e-06	-1.33713
654	BMP6	bone morphogenetic protein 6 [Source:HGNC Symbol;Acc:HGNC:1073]	3.20572e-06	-1.67774
2261	FGFR3	fibroblast growth factor receptor 3 [Source:HGNC Symbol;Acc:HGNC:3690]	3.23351e-06	1.6783
51621	KLF13	Kruppel like factor 13 [Source:HGNC Symbol;Acc:HGNC:13672]	3.27584e-06	1.22825
124641	OVCA2	OVCA2, serine hydrolase domain containing [Source:HGNC Symbol;Acc:HGNC:24203]	3.27584e-06	-1.34289
3782	KCNN3	potassium calcium-activated channel subfamily N member 3 [Source:HGNC Symbol;Acc:HGNC:6292]	3.28149e-06	1.42518
55966	AJAP1	adherens junctions associated protein 1 [Source:HGNC Symbol;Acc:HGNC:30801]	3.31373e-06	-1.74403
9770	RASSF2	Ras association domain family member 2 [Source:HGNC Symbol;Acc:HGNC:9883]	3.35426e-06	1.24236
4485	MST1	macrophage stimulating 1 [Source:HGNC Symbol;Acc:HGNC:7380]	3.37016e-06	1.58388
79670	ZCCHC6	zinc finger CCHC-type containing 6 [Source:HGNC Symbol;Acc:HGNC:25817]	3.42862e-06	1.27321
51715	RAB23	RAB23, member RAS oncogene family [Source:HGNC Symbol;Acc:HGNC:14263]	3.52841e-06	1.30075
9488	PIGB	phosphatidylinositol glycan anchor biosynthesis class B [Source:HGNC Symbol;Acc:HGNC:8959]	3.70481e-06	-1.53906
3070	HELLS	helicase, lymphoid specific [Source:HGNC Symbol;Acc:HGNC:4861]	3.82949e-06	1.25376
10520	ZNF211	zinc finger protein 211 [Source:HGNC Symbol;Acc:HGNC:13003]	3.86005e-06	1.31706
5159	PDGFRB	platelet derived growth factor receptor beta [Source:HGNC Symbol;Acc:HGNC:8804]	3.86005e-06	-2.02675
6196	RPS6KA2	ribosomal protein S6 kinase A2 [Source:HGNC Symbol;Acc:HGNC:10431]	3.86478e-06	-1.20362
11149	BVES	blood vessel epicardial substance [Source:HGNC Symbol;Acc:HGNC:1152]	3.9407e-06	1.46012
84668	FAM126A	family with sequence similarity 126 member A [Source:HGNC Symbol;Acc:HGNC:24587]	3.9407e-06	1.24043
56261	GPCPD1	glycerophosphocholine phosphodiesterase 1 [Source:HGNC Symbol;Acc:HGNC:26957]	3.94435e-06	-1.26781
3208	HPCA	hippocalcin [Source:HGNC Symbol;Acc:HGNC:5144]	3.99783e-06	-1.72104
27032	ATP2C1	ATPase secretory pathway Ca2+ transporting 1 [Source:HGNC Symbol;Acc:HGNC:13211]	4.12229e-06	1.22743
1070	CETN3	centrin 3 [Source:HGNC Symbol;Acc:HGNC:1868]	4.26727e-06	1.34563
80263	TRIM45	tripartite motif containing 45 [Source:HGNC Symbol;Acc:HGNC:19018]	4.26727e-06	1.4102
64866	CDCP1	CUB domain containing protein 1 [Source:HGNC Symbol;Acc:HGNC:24357]	4.28749e-06	-2.16918
55531	ELMOD1	ELMO domain containing 1 [Source:HGNC Symbol;Acc:HGNC:25334]	4.29543e-06	-2.18701
203523	ZNF449	zinc finger protein 449 [Source:HGNC Symbol;Acc:HGNC:21039]	4.31001e-06	-1.41729
1728	NQO1	NAD(P)H quinone dehydrogenase 1 [Source:HGNC Symbol;Acc:HGNC:2874]	4.34349e-06	-1.57825
10716	TBR1	T-box, brain 1 [Source:HGNC Symbol;Acc:HGNC:11590]	4.34658e-06	-1.34985
23708	GSPT2	G1 to S phase transition 2 [Source:HGNC Symbol;Acc:HGNC:4622]	4.35369e-06	1.27057
5794	PTPRH	protein tyrosine phosphatase, receptor type H [Source:HGNC Symbol;Acc:HGNC:9672]	4.38192e-06	1.64023
816	CAMK2B	calcium/calmodulin dependent protein kinase II beta [Source:HGNC Symbol;Acc:HGNC:1461]	4.4699e-06	-1.59358
8766	RAB11A	RAB11A, member RAS oncogene family [Source:HGNC Symbol;Acc:HGNC:9760]	4.57484e-06	-1.20653
7716	VEZF1	vascular endothelial zinc finger 1 [Source:HGNC Symbol;Acc:HGNC:12949]	4.61515e-06	1.19786
10140	TOB1	transducer of ERBB2, 1 [Source:HGNC Symbol;Acc:HGNC:11979]	4.6286e-06	1.35501
627	BDNF	brain derived neurotrophic factor [Source:HGNC Symbol;Acc:HGNC:1033]	4.66426e-06	-1.82101
283349	RASSF3	Ras association domain family member 3 [Source:HGNC Symbol;Acc:HGNC:14271]	4.68703e-06	-1.61291
1301	COL11A1	collagen type XI alpha 1 chain [Source:HGNC Symbol;Acc:HGNC:2186]	4.73002e-06	-1.58316
23418	CRB1	crumbs 1, cell polarity complex component [Source:HGNC Symbol;Acc:HGNC:2343]	4.75537e-06	1.37837
4953	ODC1	ornithine decarboxylase 1 [Source:HGNC Symbol;Acc:HGNC:8109]	4.81191e-06	-1.19497
6579	SLCO1A2	solute carrier organic anion transporter family member 1A2 [Source:HGNC Symbol;Acc:HGNC:10956]	4.82724e-06	-1.61509
401207	C5orf63	chromosome 5 open reading frame 63 [Source:HGNC Symbol;Acc:HGNC:40051]	4.90361e-06	-2.21145
1856	DVL2	dishevelled segment polarity protein 2 [Source:HGNC Symbol;Acc:HGNC:3086]	5.04764e-06	1.24145
4131	MAP1B	microtubule associated protein 1B [Source:HGNC Symbol;Acc:HGNC:6836]	5.08309e-06	1.25803
223	ALDH9A1	aldehyde dehydrogenase 9 family member A1 [Source:HGNC Symbol;Acc:HGNC:412]	5.10257e-06	-1.23468
117178	SSX2IP	SSX family member 2 interacting protein [Source:HGNC Symbol;Acc:HGNC:16509]	5.18635e-06	-1.26663
55793	MINDY1	MINDY lysine 48 deubiquitinase 1 [Source:HGNC Symbol;Acc:HGNC:25648]	5.22327e-06	1.29761
389	RHOC	ras homolog family member C [Source:HGNC Symbol;Acc:HGNC:669]	5.41468e-06	-1.27201
9118	INA	internexin neuronal intermediate filament protein alpha [Source:HGNC Symbol;Acc:HGNC:6057]	5.48787e-06	1.25274
395	ARHGAP6	Rho GTPase activating protein 6 [Source:HGNC Symbol;Acc:HGNC:676]	5.53727e-06	2.085
5826	ABCD4	ATP binding cassette subfamily D member 4 [Source:HGNC Symbol;Acc:HGNC:68]	5.73749e-06	1.24632
1002	CDH4	cadherin 4 [Source:HGNC Symbol;Acc:HGNC:1763]	5.884e-06	-1.25443
114826	SMYD4	SET and MYND domain containing 4 [Source:HGNC Symbol;Acc:HGNC:21067]	5.90353e-06	1.32857
55785	FGD6	FYVE, RhoGEF and PH domain containing 6 [Source:HGNC Symbol;Acc:HGNC:21740]	5.98179e-06	1.29361
29893	PSMC3IP	PSMC3 interacting protein [Source:HGNC Symbol;Acc:HGNC:17928]	6.16669e-06	1.35917
7327	UBE2G2	ubiquitin conjugating enzyme E2 G2 [Source:HGNC Symbol;Acc:HGNC:12483]	6.19199e-06	-1.20163
23770	FKBP8	FK506 binding protein 8 [Source:HGNC Symbol;Acc:HGNC:3724]	6.21403e-06	-1.21606
27000	DNAJC2	DnaJ heat shock protein family (Hsp40) member C2 [Source:HGNC Symbol;Acc:HGNC:13192]	6.23532e-06	-1.28875
4302	MLLT6	MLLT6, PHD finger containing [Source:HGNC Symbol;Acc:HGNC:7138]	6.4112e-06	-1.23552
55845	BRK1	BRICK1, SCAR/WAVE actin nucleating complex subunit [Source:HGNC Symbol;Acc:HGNC:23057]	6.44309e-06	-1.19706
4753	NELL2	neural EGFL like 2 [Source:HGNC Symbol;Acc:HGNC:7751]	6.62953e-06	-1.19133
2170	FABP3	fatty acid binding protein 3 [Source:HGNC Symbol;Acc:HGNC:3557]	6.722e-06	1.45733
4088	SMAD3	SMAD family member 3 [Source:HGNC Symbol;Acc:HGNC:6769]	6.75449e-06	1.26577
80267	EDEM3	ER degradation enhancing alpha-mannosidase like protein 3 [Source:HGNC Symbol;Acc:HGNC:16787]	6.7735e-06	1.24685
90673	PPP1R3E	protein phosphatase 1 regulatory subunit 3E [Source:HGNC Symbol;Acc:HGNC:14943]	6.79827e-06	1.43347
10327	AKR1A1	aldo-keto reductase family 1 member A1 [Source:HGNC Symbol;Acc:HGNC:380]	6.8778e-06	1.2227
5919	RARRES2	retinoic acid receptor responder 2 [Source:HGNC Symbol;Acc:HGNC:9868]	7.02139e-06	-1.84909
4281	MID1	midline 1 [Source:HGNC Symbol;Acc:HGNC:7095]	7.04537e-06	1.2062
64748	PLPPR2	phospholipid phosphatase related 2 [Source:HGNC Symbol;Acc:HGNC:29566]	7.04537e-06	-1.24957
219902	TMEM136	transmembrane protein 136 [Source:HGNC Symbol;Acc:HGNC:28280]	7.0457e-06	1.30724
1994	ELAVL1	ELAV like RNA binding protein 1 [Source:HGNC Symbol;Acc:HGNC:3312]	7.13317e-06	1.18065
47	ACLY	ATP citrate lyase [Source:HGNC Symbol;Acc:HGNC:115]	7.13491e-06	1.16388
10814	CPLX2	complexin 2 [Source:HGNC Symbol;Acc:HGNC:2310]	7.14104e-06	-1.29665
836	CASP3	caspase 3 [Source:HGNC Symbol;Acc:HGNC:1504]	7.19606e-06	-1.24582
2891	GRIA2	glutamate ionotropic receptor AMPA type subunit 2 [Source:HGNC Symbol;Acc:HGNC:4572]	7.23696e-06	-1.3165
166336	PRICKLE2	prickle planar cell polarity protein 2 [Source:HGNC Symbol;Acc:HGNC:20340]	7.57583e-06	-1.5187
63827	BCAN	brevican [Source:HGNC Symbol;Acc:HGNC:23059]	7.61447e-06	1.82736
3157	HMGCS1	3-hydroxy-3-methylglutaryl-CoA synthase 1 [Source:HGNC Symbol;Acc:HGNC:5007]	7.7024e-06	1.2184
80331	DNAJC5	DnaJ heat shock protein family (Hsp40) member C5 [Source:HGNC Symbol;Acc:HGNC:16235]	7.83448e-06	-1.20138
4061	LY6E	lymphocyte antigen 6 family member E [Source:HGNC Symbol;Acc:HGNC:6727]	7.98055e-06	-1.36816
5872	RAB13	RAB13, member RAS oncogene family [Source:HGNC Symbol;Acc:HGNC:9762]	8.12611e-06	-1.25844
57572	DOCK6	dedicator of cytokinesis 6 [Source:HGNC Symbol;Acc:HGNC:19189]	8.19466e-06	-1.55002
2194	FASN	fatty acid synthase [Source:HGNC Symbol;Acc:HGNC:3594]	8.37046e-06	1.23522
6731	SRP72	signal recognition particle 72 [Source:HGNC Symbol;Acc:HGNC:11303]	8.46941e-06	-1.22189
10109	ARPC2	actin related protein 2/3 complex subunit 2 [Source:HGNC Symbol;Acc:HGNC:705]	8.54951e-06	-1.19382
79709	COLGALT1	collagen beta(1-O)galactosyltransferase 1 [Source:HGNC Symbol;Acc:HGNC:26182]	8.68473e-06	-1.26036
54535	CCHCR1	coiled-coil alpha-helical rod protein 1 [Source:HGNC Symbol;Acc:HGNC:13930]	8.71692e-06	1.36098
169714	QSOX2	quiescin sulfhydryl oxidase 2 [Source:HGNC Symbol;Acc:HGNC:30249]	8.73541e-06	1.23714
26267	FBXO10	F-box protein 10 [Source:HGNC Symbol;Acc:HGNC:13589]	8.93705e-06	1.28602
57446	NDRG3	NDRG family member 3 [Source:HGNC Symbol;Acc:HGNC:14462]	9.21394e-06	1.23409
341359	SYT10	synaptotagmin 10 [Source:HGNC Symbol;Acc:HGNC:19266]	9.31545e-06	-1.97638
2733	GLE1	GLE1, RNA export mediator [Source:HGNC Symbol;Acc:HGNC:4315]	9.51456e-06	1.2692
4738	NEDD8	neural precursor cell expressed, developmentally down-regulated 8 [Source:HGNC Symbol;Acc:HGNC:7732]	9.63027e-06	-1.19904
8690	JRKL	JRK like [Source:HGNC Symbol;Acc:HGNC:6200]	9.6662e-06	1.37678
56890	MDM1	Mdm1 nuclear protein [Source:HGNC Symbol;Acc:HGNC:29917]	9.88455e-06	1.30754
57224	NHSL1	NHS like 1 [Source:HGNC Symbol;Acc:HGNC:21021]	9.97922e-06	1.22814
63976	PRDM16	PR/SET domain 16 [Source:HGNC Symbol;Acc:HGNC:14000]	1.00264e-05	1.21852
51517	NCKIPSD	NCK interacting protein with SH3 domain [Source:HGNC Symbol;Acc:HGNC:15486]	1.02631e-05	1.32223
51046	ST8SIA3	ST8 alpha-N-acetyl-neuraminide alpha-2,8-sialyltransferase 3 [Source:HGNC Symbol;Acc:HGNC:14269]	1.03389e-05	-1.48383
57120	GOPC	golgi associated PDZ and coiled-coil motif containing [Source:HGNC Symbol;Acc:HGNC:17643]	1.08639e-05	1.22906
3556	IL1RAP	interleukin 1 receptor accessory protein [Source:HGNC Symbol;Acc:HGNC:5995]	1.09118e-05	-1.92501
23236	PLCB1	phospholipase C beta 1 [Source:HGNC Symbol;Acc:HGNC:15917]	1.10016e-05	-1.34514
392255	GDF6	growth differentiation factor 6 [Source:HGNC Symbol;Acc:HGNC:4221]	1.10684e-05	-2.21761
56993	TOMM22	translocase of outer mitochondrial membrane 22 [Source:HGNC Symbol;Acc:HGNC:18002]	1.11274e-05	-1.23146
26580	BSCL2	BSCL2, seipin lipid droplet biogenesis associated [Source:HGNC Symbol;Acc:HGNC:15832]	1.12896e-05	-1.18424
23457	ABCB9	ATP binding cassette subfamily B member 9 [Source:HGNC Symbol;Acc:HGNC:50]	1.13793e-05	-1.27144
983	CDK1	cyclin dependent kinase 1 [Source:HGNC Symbol;Acc:HGNC:1722]	1.18685e-05	1.21344
3075	CFH	complement factor H [Source:HGNC Symbol;Acc:HGNC:4883]	1.21596e-05	-2.13012
7163	TPD52	tumor protein D52 [Source:HGNC Symbol;Acc:HGNC:12005]	1.21786e-05	-1.56689
4236	MFAP1	microfibril associated protein 1 [Source:HGNC Symbol;Acc:HGNC:7032]	1.22073e-05	1.22134
23024	PDZRN3	PDZ domain containing ring finger 3 [Source:HGNC Symbol;Acc:HGNC:17704]	1.23115e-05	1.28561
22854	NTNG1	netrin G1 [Source:HGNC Symbol;Acc:HGNC:23319]	1.2706e-05	-1.99456
9375	TM9SF2	transmembrane 9 superfamily member 2 [Source:HGNC Symbol;Acc:HGNC:11865]	1.27887e-05	-1.20027
26038	CHD5	chromodomain helicase DNA binding protein 5 [Source:HGNC Symbol;Acc:HGNC:16816]	1.31946e-05	-1.67748
596	BCL2	BCL2, apoptosis regulator [Source:HGNC Symbol;Acc:HGNC:990]	1.32802e-05	-1.51971
868	CBLB	Cbl proto-oncogene B [Source:HGNC Symbol;Acc:HGNC:1542]	1.3315e-05	1.28988
4173	MCM4	minichromosome maintenance complex component 4 [Source:HGNC Symbol;Acc:HGNC:6947]	1.33896e-05	1.16816
890	CCNA2	cyclin A2 [Source:HGNC Symbol;Acc:HGNC:1578]	1.36589e-05	1.20097
6385	SDC4	syndecan 4 [Source:HGNC Symbol;Acc:HGNC:10661]	1.37031e-05	-1.40924
2739	GLO1	glyoxalase I [Source:HGNC Symbol;Acc:HGNC:4323]	1.44673e-05	-1.19461
219927	MRPL21	mitochondrial ribosomal protein L21 [Source:HGNC Symbol;Acc:HGNC:14479]	1.44673e-05	-1.3055
57332	CBX8	chromobox 8 [Source:HGNC Symbol;Acc:HGNC:15962]	1.46527e-05	1.29732
6667	SP1	Sp1 transcription factor [Source:HGNC Symbol;Acc:HGNC:11205]	1.46816e-05	1.18399
51205	ACP6	acid phosphatase 6, lysophosphatidic [Source:HGNC Symbol;Acc:HGNC:29609]	1.47382e-05	1.34986
4059	BCAM	basal cell adhesion molecule (Lutheran blood group) [Source:HGNC Symbol;Acc:HGNC:6722]	1.47887e-05	-1.47386
7402	UTRN	utrophin [Source:HGNC Symbol;Acc:HGNC:12635]	1.57637e-05	1.18555
84301	DDI2	DNA damage inducible 1 homolog 2 [Source:HGNC Symbol;Acc:HGNC:24578]	1.59544e-05	1.24744
115557	ARHGEF25	Rho guanine nucleotide exchange factor 25 [Source:HGNC Symbol;Acc:HGNC:30275]	1.63102e-05	1.31684
7514	XPO1	exportin 1 [Source:HGNC Symbol;Acc:HGNC:12825]	1.6471e-05	1.18122
5155	PDGFB	platelet derived growth factor subunit B [Source:HGNC Symbol;Acc:HGNC:8800]	1.67607e-05	-1.81069
8533	COPS3	COP9 signalosome subunit 3 [Source:HGNC Symbol;Acc:HGNC:2239]	1.70735e-05	-1.2227
5934	RBL2	RB transcriptional corepressor like 2 [Source:HGNC Symbol;Acc:HGNC:9894]	1.72544e-05	1.20848
119559	SFXN4	sideroflexin 4 [Source:HGNC Symbol;Acc:HGNC:16088]	1.7783e-05	-1.38551
2113	ETS1	ETS proto-oncogene 1, transcription factor [Source:HGNC Symbol;Acc:HGNC:3488]	1.83298e-05	-1.88918
25878	MXRA5	matrix remodeling associated 5 [Source:HGNC Symbol;Acc:HGNC:7539]	1.84971e-05	-1.84203
84456	L3MBTL3	L3MBTL3, histone methyl-lysine binding protein [Source:HGNC Symbol;Acc:HGNC:23035]	1.84971e-05	1.30352
1948	EFNB2	ephrin B2 [Source:HGNC Symbol;Acc:HGNC:3227]	1.90204e-05	-1.17157
353355	ZNF233	zinc finger protein 233 [Source:HGNC Symbol;Acc:HGNC:30946]	1.91431e-05	-2.08271
28316	CDH20	cadherin 20 [Source:HGNC Symbol;Acc:HGNC:1760]	1.91431e-05	1.23875
25	ABL1	ABL proto-oncogene 1, non-receptor tyrosine kinase [Source:HGNC Symbol;Acc:HGNC:76]	1.99918e-05	1.18025
25879	DCAF13	DDB1 and CUL4 associated factor 13 [Source:HGNC Symbol;Acc:HGNC:24535]	2.0429e-05	-1.26078
80198	MUS81	MUS81 structure-specific endonuclease subunit [Source:HGNC Symbol;Acc:HGNC:29814]	2.06811e-05	1.27553
8460	TPST1	tyrosylprotein sulfotransferase 1 [Source:HGNC Symbol;Acc:HGNC:12020]	2.10215e-05	-1.28941
4957	ODF2	outer dense fiber of sperm tails 2 [Source:HGNC Symbol;Acc:HGNC:8114]	2.13984e-05	1.21221
8739	HRK	harakiri, BCL2 interacting protein [Source:HGNC Symbol;Acc:HGNC:5185]	2.16066e-05	-2.04075
1889	ECE1	endothelin converting enzyme 1 [Source:HGNC Symbol;Acc:HGNC:3146]	2.16428e-05	-1.34931
23072	HECW1	HECT, C2 and WW domain containing E3 ubiquitin protein ligase 1 [Source:HGNC Symbol;Acc:HGNC:22195]	2.16653e-05	-1.32974
7264	TSTA3	tissue specific transplantation antigen P35B [Source:HGNC Symbol;Acc:HGNC:12390]	2.16716e-05	-1.31938
3975	LHX1	LIM homeobox 1 [Source:HGNC Symbol;Acc:HGNC:6593]	2.18347e-05	-1.8214
1602	DACH1	dachshund family transcription factor 1 [Source:HGNC Symbol;Acc:HGNC:2663]	2.19202e-05	1.29612
5097	PCDH1	protocadherin 1 [Source:HGNC Symbol;Acc:HGNC:8655]	2.20745e-05	1.25569
1945	EFNA4	ephrin A4 [Source:HGNC Symbol;Acc:HGNC:3224]	2.24868e-05	1.38747
26052	DNM3	dynamin 3 [Source:HGNC Symbol;Acc:HGNC:29125]	2.27491e-05	-1.34318
55170	PRMT6	protein arginine methyltransferase 6 [Source:HGNC Symbol;Acc:HGNC:18241]	2.29136e-05	-1.25653
84938	ATG4C	autophagy related 4C cysteine peptidase [Source:HGNC Symbol;Acc:HGNC:16040]	2.30498e-05	1.34414
10133	OPTN	optineurin [Source:HGNC Symbol;Acc:HGNC:17142]	2.30503e-05	-1.27965
4047	LSS	lanosterol synthase [Source:HGNC Symbol;Acc:HGNC:6708]	2.31927e-05	1.19357
6827	SUPT4H1	SPT4 homolog, DSIF elongation factor subunit [Source:HGNC Symbol;Acc:HGNC:11467]	2.34536e-05	-1.22337
257218	SHPRH	SNF2 histone linker PHD RING helicase [Source:HGNC Symbol;Acc:HGNC:19336]	2.34963e-05	1.21813
3320	HSP90AA1	heat shock protein 90 alpha family class A member 1 [Source:HGNC Symbol;Acc:HGNC:5253]	2.34963e-05	1.19757
25960	ADGRA2	adhesion G protein-coupled receptor A2 [Source:HGNC Symbol;Acc:HGNC:17849]	2.36695e-05	-1.44643
154810	AMOTL1	angiomotin like 1 [Source:HGNC Symbol;Acc:HGNC:17811]	2.42891e-05	1.19695
22871	NLGN1	neuroligin 1 [Source:HGNC Symbol;Acc:HGNC:14291]	2.49024e-05	-1.30769
54205	CYCS	cytochrome c, somatic [Source:HGNC Symbol;Acc:HGNC:19986]	2.49512e-05	-1.20062
26043	UBXN7	UBX domain protein 7 [Source:HGNC Symbol;Acc:HGNC:29119]	2.50437e-05	1.19881
57687	VAT1L	vesicle amine transport 1 like [Source:HGNC Symbol;Acc:HGNC:29315]	2.59799e-05	-1.22598
5318	PKP2	plakophilin 2 [Source:HGNC Symbol;Acc:HGNC:9024]	2.6276e-05	-1.46566
1952	CELSR2	cadherin EGF LAG seven-pass G-type receptor 2 [Source:HGNC Symbol;Acc:HGNC:3231]	2.63027e-05	1.19546
6284	S100A13	S100 calcium binding protein A13 [Source:HGNC Symbol;Acc:HGNC:10490]	2.64389e-05	-1.38897
57209	ZNF248	zinc finger protein 248 [Source:HGNC Symbol;Acc:HGNC:13041]	2.65404e-05	1.3306
6491	STIL	STIL, centriolar assembly protein [Source:HGNC Symbol;Acc:HGNC:10879]	2.65952e-05	1.27136
5931	RBBP7	RB binding protein 7, chromatin remodeling factor [Source:HGNC Symbol;Acc:HGNC:9890]	2.74547e-05	-1.16747
2151	F2RL2	coagulation factor II thrombin receptor like 2 [Source:HGNC Symbol;Acc:HGNC:3539]	2.75946e-05	-2.09913
6773	STAT2	signal transducer and activator of transcription 2 [Source:HGNC Symbol;Acc:HGNC:11363]	2.80456e-05	1.27315
7170	TPM3	tropomyosin 3 [Source:HGNC Symbol;Acc:HGNC:12012]	2.81202e-05	-1.19056
56886	UGGT1	UDP-glucose glycoprotein glucosyltransferase 1 [Source:HGNC Symbol;Acc:HGNC:15663]	2.81202e-05	1.17717
85463	ZC3H12C	zinc finger CCCH-type containing 12C [Source:HGNC Symbol;Acc:HGNC:29362]	2.82434e-05	1.20665
4807	NHLH1	nescient helix-loop-helix 1 [Source:HGNC Symbol;Acc:HGNC:7817]	2.84107e-05	-1.47617
10335	MRVI1	murine retrovirus integration site 1 homolog [Source:HGNC Symbol;Acc:HGNC:7237]	2.84897e-05	1.61715
10714	POLD3	DNA polymerase delta 3, accessory subunit [Source:HGNC Symbol;Acc:HGNC:20932]	2.85727e-05	1.20665
26227	PHGDH	phosphoglycerate dehydrogenase [Source:HGNC Symbol;Acc:HGNC:8923]	2.88512e-05	1.19455
4103	MAGEA4	MAGE family member A4 [Source:HGNC Symbol;Acc:HGNC:6802]	2.88618e-05	-2.11029
54619	CCNJ	cyclin J [Source:HGNC Symbol;Acc:HGNC:23434]	2.89293e-05	1.21287
5420	PODXL	podocalyxin like [Source:HGNC Symbol;Acc:HGNC:9171]	2.89344e-05	-1.73834
27250	PDCD4	programmed cell death 4 [Source:HGNC Symbol;Acc:HGNC:8763]	2.97725e-05	1.26195
51308	REEP2	receptor accessory protein 2 [Source:HGNC Symbol;Acc:HGNC:17975]	2.98084e-05	-1.20214
6892	TAPBP	TAP binding protein [Source:HGNC Symbol;Acc:HGNC:11566]	3.00794e-05	-1.33732
3756	KCNH1	potassium voltage-gated channel subfamily H member 1 [Source:HGNC Symbol;Acc:HGNC:6250]	3.038e-05	1.68912
1979	EIF4EBP2	eukaryotic translation initiation factor 4E binding protein 2 [Source:HGNC Symbol;Acc:HGNC:3289]	3.05188e-05	1.20267
1848	DUSP6	dual specificity phosphatase 6 [Source:HGNC Symbol;Acc:HGNC:3072]	3.1054e-05	-1.94694
81563	C1orf21	chromosome 1 open reading frame 21 [Source:HGNC Symbol;Acc:HGNC:15494]	3.1238e-05	1.21748
2555	GABRA2	gamma-aminobutyric acid type A receptor alpha2 subunit [Source:HGNC Symbol;Acc:HGNC:4076]	3.20573e-05	-1.89996
23779	ARHGAP8	Rho GTPase activating protein 8 [Source:HGNC Symbol;Acc:HGNC:677]	3.21859e-05	-2.10836
7386	UQCRFS1	ubiquinol-cytochrome c reductase, Rieske iron-sulfur polypeptide 1 [Source:HGNC Symbol;Acc:HGNC:12587]	3.34234e-05	-1.20151
29088	MRPL15	mitochondrial ribosomal protein L15 [Source:HGNC Symbol;Acc:HGNC:14054]	3.36145e-05	-1.27311
6591	SNAI2	snail family transcriptional repressor 2 [Source:HGNC Symbol;Acc:HGNC:11094]	3.40237e-05	-2.03985
444	ASPH	aspartate beta-hydroxylase [Source:HGNC Symbol;Acc:HGNC:757]	3.40501e-05	1.19331
22839	DLGAP4	DLG associated protein 4 [Source:HGNC Symbol;Acc:HGNC:24476]	3.46059e-05	1.21211
9467	SH3BP5	SH3 domain binding protein 5 [Source:HGNC Symbol;Acc:HGNC:10827]	3.4726e-05	-1.30348
1645	AKR1C1	aldo-keto reductase family 1 member C1 [Source:HGNC Symbol;Acc:HGNC:384]	3.48619e-05	1.33389
9220	TIAF1	TGFB1-induced anti-apoptotic factor 1 [Source:HGNC Symbol;Acc:HGNC:11803]	3.52267e-05	1.29966
575	ADGRB1	adhesion G protein-coupled receptor B1 [Source:HGNC Symbol;Acc:HGNC:943]	3.62272e-05	-1.38633
80725	SRCIN1	SRC kinase signaling inhibitor 1 [Source:HGNC Symbol;Acc:HGNC:29506]	3.62346e-05	1.25963
150290	DUSP18	dual specificity phosphatase 18 [Source:HGNC Symbol;Acc:HGNC:18484]	3.67511e-05	1.34037
5250	SLC25A3	solute carrier family 25 member 3 [Source:HGNC Symbol;Acc:HGNC:10989]	3.7848e-05	-1.15172
11064	CNTRL	centriolin [Source:HGNC Symbol;Acc:HGNC:1858]	3.81882e-05	1.2177
6787	NEK4	NIMA related kinase 4 [Source:HGNC Symbol;Acc:HGNC:11399]	3.99592e-05	1.21317
26232	FBXO2	F-box protein 2 [Source:HGNC Symbol;Acc:HGNC:13581]	4.02976e-05	-1.54898
375033	PEAR1	platelet endothelial aggregation receptor 1 [Source:HGNC Symbol;Acc:HGNC:33631]	4.08201e-05	-1.9647
64478	CSMD1	CUB and Sushi multiple domains 1 [Source:HGNC Symbol;Acc:HGNC:14026]	4.17486e-05	-2.03655
5203	PFDN4	prefoldin subunit 4 [Source:HGNC Symbol;Acc:HGNC:8868]	4.19542e-05	-1.28855
10935	PRDX3	peroxiredoxin 3 [Source:HGNC Symbol;Acc:HGNC:9354]	4.32318e-05	-1.19181
83667	SESN2	sestrin 2 [Source:HGNC Symbol;Acc:HGNC:20746]	4.40894e-05	1.27749
7174	TPP2	tripeptidyl peptidase 2 [Source:HGNC Symbol;Acc:HGNC:12016]	4.4116e-05	1.1983
55118	CRTAC1	cartilage acidic protein 1 [Source:HGNC Symbol;Acc:HGNC:14882]	4.63546e-05	1.57851
65258	MPPE1	metallophosphoesterase 1 [Source:HGNC Symbol;Acc:HGNC:15988]	4.65511e-05	-1.32868
83982	IFI27L2	interferon alpha inducible protein 27 like 2 [Source:HGNC Symbol;Acc:HGNC:19753]	4.67639e-05	-1.34681
2009	EML1	echinoderm microtubule associated protein like 1 [Source:HGNC Symbol;Acc:HGNC:3330]	4.74134e-05	1.22228
1876	E2F6	E2F transcription factor 6 [Source:HGNC Symbol;Acc:HGNC:3120]	4.85236e-05	-1.26666
254428	SLC41A1	solute carrier family 41 member 1 [Source:HGNC Symbol;Acc:HGNC:19429]	4.90633e-05	1.24648
387914	SHISA2	shisa family member 2 [Source:HGNC Symbol;Acc:HGNC:20366]	4.9066e-05	1.56121
29920	PYCR2	pyrroline-5-carboxylate reductase 2 [Source:HGNC Symbol;Acc:HGNC:30262]	4.90851e-05	1.2704
91624	NEXN	nexilin F-actin binding protein [Source:HGNC Symbol;Acc:HGNC:29557]	4.92663e-05	-1.64408
112464	CAVIN3	caveolae associated protein 3 [Source:HGNC Symbol;Acc:HGNC:9400]	5.01401e-05	-1.94261
9167	COX7A2L	cytochrome c oxidase subunit 7A2 like [Source:HGNC Symbol;Acc:HGNC:2289]	5.05589e-05	-1.19521
2201	FBN2	fibrillin 2 [Source:HGNC Symbol;Acc:HGNC:3604]	5.07559e-05	-1.64794
1345	COX6C	cytochrome c oxidase subunit 6C [Source:HGNC Symbol;Acc:HGNC:2285]	5.11569e-05	-1.19227
5990	RFX2	regulatory factor X2 [Source:HGNC Symbol;Acc:HGNC:9983]	5.12082e-05	1.31036
10752	CHL1	cell adhesion molecule L1 like [Source:HGNC Symbol;Acc:HGNC:1939]	5.26733e-05	-1.24187
1917	EEF1A2	eukaryotic translation elongation factor 1 alpha 2 [Source:HGNC Symbol;Acc:HGNC:3192]	5.33309e-05	-1.23267
131616	TMEM42	transmembrane protein 42 [Source:HGNC Symbol;Acc:HGNC:28444]	5.33335e-05	1.48174
167691	LCA5	LCA5, lebercilin [Source:HGNC Symbol;Acc:HGNC:31923]	5.4327e-05	1.31464
1312	COMT	catechol-O-methyltransferase [Source:HGNC Symbol;Acc:HGNC:2228]	5.52956e-05	1.39658
10083	USH1C	USH1 protein network component harmonin [Source:HGNC Symbol;Acc:HGNC:12597]	5.70191e-05	2.08533
2969	GTF2I	general transcription factor IIi [Source:HGNC Symbol;Acc:HGNC:4659]	5.74064e-05	1.18402
51478	HSD17B7	hydroxysteroid 17-beta dehydrogenase 7 [Source:HGNC Symbol;Acc:HGNC:5215]	5.7549e-05	1.30242
5799	PTPRN2	protein tyrosine phosphatase, receptor type N2 [Source:HGNC Symbol;Acc:HGNC:9677]	5.78595e-05	-1.17981
140609	NEK7	NIMA related kinase 7 [Source:HGNC Symbol;Acc:HGNC:13386]	5.78595e-05	1.31396
2006	ELN	elastin [Source:HGNC Symbol;Acc:HGNC:3327]	5.90984e-05	1.65241
347252	IGFBPL1	insulin like growth factor binding protein like 1 [Source:HGNC Symbol;Acc:HGNC:20081]	5.95808e-05	-1.24543
10371	SEMA3A	semaphorin 3A [Source:HGNC Symbol;Acc:HGNC:10723]	5.96111e-05	-1.25611
154141	MBOAT1	membrane bound O-acyltransferase domain containing 1 [Source:HGNC Symbol;Acc:HGNC:21579]	6.0191e-05	-1.74303
3475	IFRD1	interferon related developmental regulator 1 [Source:HGNC Symbol;Acc:HGNC:5456]	6.02515e-05	1.20562
5587	PRKD1	protein kinase D1 [Source:HGNC Symbol;Acc:HGNC:9407]	6.14833e-05	1.26679
2064	ERBB2	erb-b2 receptor tyrosine kinase 2 [Source:HGNC Symbol;Acc:HGNC:3430]	6.14868e-05	1.20154
81844	TRIM56	tripartite motif containing 56 [Source:HGNC Symbol;Acc:HGNC:19028]	6.21544e-05	1.31505
3910	LAMA4	laminin subunit alpha 4 [Source:HGNC Symbol;Acc:HGNC:6484]	6.43604e-05	-1.52992
5095	PCCA	propionyl-CoA carboxylase alpha subunit [Source:HGNC Symbol;Acc:HGNC:8653]	6.44616e-05	1.24039
138050	HGSNAT	heparan-alpha-glucosaminide N-acetyltransferase [Source:HGNC Symbol;Acc:HGNC:26527]	6.645e-05	-1.2191
5813	PURA	purine rich element binding protein A [Source:HGNC Symbol;Acc:HGNC:9701]	6.69608e-05	1.35039
4718	NDUFC2	NADH:ubiquinone oxidoreductase subunit C2 [Source:HGNC Symbol;Acc:HGNC:7706]	6.69921e-05	-1.19318
10036	CHAF1A	chromatin assembly factor 1 subunit A [Source:HGNC Symbol;Acc:HGNC:1910]	6.86416e-05	1.21884
4259	MGST3	microsomal glutathione S-transferase 3 [Source:HGNC Symbol;Acc:HGNC:7064]	6.92046e-05	-1.21546
23261	CAMTA1	calmodulin binding transcription activator 1 [Source:HGNC Symbol;Acc:HGNC:18806]	6.95249e-05	-1.22269
79710	MORC4	MORC family CW-type zinc finger 4 [Source:HGNC Symbol;Acc:HGNC:23485]	6.96315e-05	-1.29585
26039	SS18L1	SS18L1, nBAF chromatin remodeling complex subunit [Source:HGNC Symbol;Acc:HGNC:15592]	7.03673e-05	-1.2097
9026	HIP1R	huntingtin interacting protein 1 related [Source:HGNC Symbol;Acc:HGNC:18415]	7.05182e-05	1.22058
79844	ZDHHC11	zinc finger DHHC-type containing 11 [Source:HGNC Symbol;Acc:HGNC:19158]	7.1248e-05	1.45144
84249	PSD2	pleckstrin and Sec7 domain containing 2 [Source:HGNC Symbol;Acc:HGNC:19092]	7.1647e-05	-1.27636
4292	MLH1	mutL homolog 1 [Source:HGNC Symbol;Acc:HGNC:7127]	7.18845e-05	1.22702
51412	ACTL6B	actin like 6B [Source:HGNC Symbol;Acc:HGNC:160]	7.20443e-05	-1.31062
3638	INSIG1	insulin induced gene 1 [Source:HGNC Symbol;Acc:HGNC:6083]	7.38684e-05	1.24522
90161	HS6ST2	heparan sulfate 6-O-sulfotransferase 2 [Source:HGNC Symbol;Acc:HGNC:19133]	7.53704e-05	-1.18149
2615	LRRC32	leucine rich repeat containing 32 [Source:HGNC Symbol;Acc:HGNC:4161]	7.61631e-05	-2.05496
4185	ADAM11	ADAM metallopeptidase domain 11 [Source:HGNC Symbol;Acc:HGNC:189]	7.61644e-05	-1.62681
390205	LRRC10B	leucine rich repeat containing 10B [Source:HGNC Symbol;Acc:HGNC:37215]	7.62404e-05	-1.46297
53827	FXYD5	FXYD domain containing ion transport regulator 5 [Source:HGNC Symbol;Acc:HGNC:4029]	7.63396e-05	-1.94661
10681	GNB5	G protein subunit beta 5 [Source:HGNC Symbol;Acc:HGNC:4401]	7.65239e-05	-1.22659
30815	ST6GALNAC6	ST6 N-acetylgalactosaminide alpha-2,6-sialyltransferase 6 [Source:HGNC Symbol;Acc:HGNC:23364]	7.73997e-05	-1.25639
57761	TRIB3	tribbles pseudokinase 3 [Source:HGNC Symbol;Acc:HGNC:16228]	7.75898e-05	-1.39286
29952	DPP7	dipeptidyl peptidase 7 [Source:HGNC Symbol;Acc:HGNC:14892]	7.78015e-05	-1.45738
6938	TCF12	transcription factor 12 [Source:HGNC Symbol;Acc:HGNC:11623]	7.78571e-05	1.18984
6015	RING1	ring finger protein 1 [Source:HGNC Symbol;Acc:HGNC:10018]	7.78571e-05	-1.22701
25820	ARIH1	ariadne RBR E3 ubiquitin protein ligase 1 [Source:HGNC Symbol;Acc:HGNC:689]	7.83036e-05	1.19672
10782	ZNF274	zinc finger protein 274 [Source:HGNC Symbol;Acc:HGNC:13068]	7.86175e-05	1.24029
60468	BACH2	BTB domain and CNC homolog 2 [Source:HGNC Symbol;Acc:HGNC:14078]	7.93315e-05	-1.2307
11266	DUSP12	dual specificity phosphatase 12 [Source:HGNC Symbol;Acc:HGNC:3067]	8.01732e-05	-1.23834
1182	CLCN3	chloride voltage-gated channel 3 [Source:HGNC Symbol;Acc:HGNC:2021]	8.10948e-05	1.18387
81562	LMAN2L	lectin, mannose binding 2 like [Source:HGNC Symbol;Acc:HGNC:19263]	8.1185e-05	1.26847
3178	HNRNPA1	heterogeneous nuclear ribonucleoprotein A1 [Source:HGNC Symbol;Acc:HGNC:5031]	8.13656e-05	-1.1472
57062	DDX24	DEAD-box helicase 24 [Source:HGNC Symbol;Acc:HGNC:13266]	8.38946e-05	-1.16076
9254	CACNA2D2	calcium voltage-gated channel auxiliary subunit alpha2delta 2 [Source:HGNC Symbol;Acc:HGNC:1400]	8.40237e-05	-1.22973
8409	UXT	ubiquitously expressed prefoldin like chaperone [Source:HGNC Symbol;Acc:HGNC:12641]	8.40237e-05	-1.28613
636	BICD1	BICD cargo adaptor 1 [Source:HGNC Symbol;Acc:HGNC:1049]	8.41183e-05	1.1958
27130	INVS	inversin [Source:HGNC Symbol;Acc:HGNC:17870]	8.41693e-05	1.30479
805	CALM2	calmodulin 2 [Source:HGNC Symbol;Acc:HGNC:1445]	8.45969e-05	-1.17446
220	ALDH1A3	aldehyde dehydrogenase 1 family member A3 [Source:HGNC Symbol;Acc:HGNC:409]	8.47176e-05	-2.00592
23646	PLD3	phospholipase D family member 3 [Source:HGNC Symbol;Acc:HGNC:17158]	8.74177e-05	-1.19061
11151	CORO1A	coronin 1A [Source:HGNC Symbol;Acc:HGNC:2252]	8.75443e-05	1.24506
4775	NFATC3	nuclear factor of activated T-cells 3 [Source:HGNC Symbol;Acc:HGNC:7777]	8.77943e-05	1.21367
5521	PPP2R2B	protein phosphatase 2 regulatory subunit Bbeta [Source:HGNC Symbol;Acc:HGNC:9305]	8.86134e-05	1.29392
3107	HLA-C	major histocompatibility complex, class I, C [Source:HGNC Symbol;Acc:HGNC:4933]	9.11096e-05	-1.32947
23036	ZNF292	zinc finger protein 292 [Source:HGNC Symbol;Acc:HGNC:18410]	9.21266e-05	1.18379
54439	RBM27	RNA binding motif protein 27 [Source:HGNC Symbol;Acc:HGNC:29243]	9.22052e-05	1.19974
3119	HLA-DQB1	major histocompatibility complex, class II, DQ beta 1 [Source:HGNC Symbol;Acc:HGNC:4944]	9.26143e-05	2.01214
729993	SHISA9	shisa family member 9 [Source:HGNC Symbol;Acc:HGNC:37231]	9.39822e-05	-2.00781
57580	PREX1	phosphatidylinositol-3,4,5-trisphosphate dependent Rac exchange factor 1 [Source:HGNC Symbol;Acc:HGNC:32594]	9.5128e-05	1.23477
57184	FAM219B	family with sequence similarity 219 member B [Source:HGNC Symbol;Acc:HGNC:24695]	9.58615e-05	1.18031
2960	GTF2E1	general transcription factor IIE subunit 1 [Source:HGNC Symbol;Acc:HGNC:4650]	9.58994e-05	1.28934
85377	MICALL1	MICAL like 1 [Source:HGNC Symbol;Acc:HGNC:29804]	9.78374e-05	-1.22489
23598	PATZ1	POZ/BTB and AT hook containing zinc finger 1 [Source:HGNC Symbol;Acc:HGNC:13071]	9.9382e-05	1.19028
79801	SHCBP1	SHC binding and spindle associated 1 [Source:HGNC Symbol;Acc:HGNC:29547]	9.94374e-05	1.33175
1363	CPE	carboxypeptidase E [Source:HGNC Symbol;Acc:HGNC:2303]	0.000101489	-1.17393
2872	MKNK2	MAP kinase interacting serine/threonine kinase 2 [Source:HGNC Symbol;Acc:HGNC:7111]	0.000102068	1.23255
5589	PRKCSH	protein kinase C substrate 80K-H [Source:HGNC Symbol;Acc:HGNC:9411]	0.000103268	-1.22602
57475	PLEKHH1	pleckstrin homology, MyTH4 and FERM domain containing H1 [Source:HGNC Symbol;Acc:HGNC:17733]	0.000103301	1.24598
9556	C14orf2	chromosome 14 open reading frame 2 [Source:HGNC Symbol;Acc:HGNC:1188]	0.000104151	-1.20535
29775	CARD10	caspase recruitment domain family member 10 [Source:HGNC Symbol;Acc:HGNC:16422]	0.0001068	-1.66339
320	APBA1	amyloid beta precursor protein binding family A member 1 [Source:HGNC Symbol;Acc:HGNC:578]	0.000106894	-1.3425
11325	DDX42	DEAD-box helicase 42 [Source:HGNC Symbol;Acc:HGNC:18676]	0.000107404	-1.17033
4700	NDUFA6	NADH:ubiquinone oxidoreductase subunit A6 [Source:HGNC Symbol;Acc:HGNC:7690]	0.000108389	-1.18907
25888	ZNF473	zinc finger protein 473 [Source:HGNC Symbol;Acc:HGNC:23239]	0.000108485	1.26211
2668	GDNF	glial cell derived neurotrophic factor [Source:HGNC Symbol;Acc:HGNC:4232]	0.00010914	-2.02872
5121	PCP4	Purkinje cell protein 4 [Source:HGNC Symbol;Acc:HGNC:8742]	0.000109911	-1.85776
83690	CRISPLD1	cysteine rich secretory protein LCCL domain containing 1 [Source:HGNC Symbol;Acc:HGNC:18206]	0.000110346	-1.21594
57600	FNIP2	folliculin interacting protein 2 [Source:HGNC Symbol;Acc:HGNC:29280]	0.000110707	1.21035
9201	DCLK1	doublecortin like kinase 1 [Source:HGNC Symbol;Acc:HGNC:2700]	0.000111562	1.22753
56776	FMN2	formin 2 [Source:HGNC Symbol;Acc:HGNC:14074]	0.000112439	1.28137
9732	DOCK4	dedicator of cytokinesis 4 [Source:HGNC Symbol;Acc:HGNC:19192]	0.000114007	1.29017
4925	NUCB2	nucleobindin 2 [Source:HGNC Symbol;Acc:HGNC:8044]	0.000114236	-1.24497
9521	EEF1E1	eukaryotic translation elongation factor 1 epsilon 1 [Source:HGNC Symbol;Acc:HGNC:3212]	0.000114495	-1.27282
8291	DYSF	dysferlin [Source:HGNC Symbol;Acc:HGNC:3097]	0.000114809	-1.95619
23054	NCOA6	nuclear receptor coactivator 6 [Source:HGNC Symbol;Acc:HGNC:15936]	0.000115133	1.18261
8577	TMEFF1	transmembrane protein with EGF like and two follistatin like domains 1 [Source:HGNC Symbol;Acc:HGNC:11866]	0.000115895	-1.18109
84034	EMILIN2	elastin microfibril interfacer 2 [Source:HGNC Symbol;Acc:HGNC:19881]	0.000116471	-1.79787
2820	GPD2	glycerol-3-phosphate dehydrogenase 2 [Source:HGNC Symbol;Acc:HGNC:4456]	0.000116473	1.22616
55824	PAG1	phosphoprotein membrane anchor with glycosphingolipid microdomains 1 [Source:HGNC Symbol;Acc:HGNC:30043]	0.000117328	1.32156
60495	HPSE2	heparanase 2 (inactive) [Source:HGNC Symbol;Acc:HGNC:18374]	0.000118758	1.98819
257407	C2orf72	chromosome 2 open reading frame 72 [Source:HGNC Symbol;Acc:HGNC:27418]	0.000121649	1.51461
399664	MEX3D	mex-3 RNA binding family member D [Source:HGNC Symbol;Acc:HGNC:16734]	0.000123346	1.27895
9611	NCOR1	nuclear receptor corepressor 1 [Source:HGNC Symbol;Acc:HGNC:7672]	0.000123635	1.15743
253738	EBF3	early B-cell factor 3 [Source:HGNC Symbol;Acc:HGNC:19087]	0.000123635	-1.48185
2776	GNAQ	G protein subunit alpha q [Source:HGNC Symbol;Acc:HGNC:4390]	0.000123834	-1.21101
653121	ZBTB8A	zinc finger and BTB domain containing 8A [Source:HGNC Symbol;Acc:HGNC:24172]	0.000124263	-1.26601
862	RUNX1T1	RUNX1 translocation partner 1 [Source:HGNC Symbol;Acc:HGNC:1535]	0.000125938	-1.27097
117	ADCYAP1R1	ADCYAP receptor type I [Source:HGNC Symbol;Acc:HGNC:242]	0.00012695	1.39685
6640	SNTA1	syntrophin alpha 1 [Source:HGNC Symbol;Acc:HGNC:11167]	0.000127277	-1.38499
839	CASP6	caspase 6 [Source:HGNC Symbol;Acc:HGNC:1507]	0.00012733	-1.31062
2145	EZH1	enhancer of zeste 1 polycomb repressive complex 2 subunit [Source:HGNC Symbol;Acc:HGNC:3526]	0.000127967	1.22929
23469	PHF3	PHD finger protein 3 [Source:HGNC Symbol;Acc:HGNC:8921]	0.000128814	1.17632
4673	NAP1L1	nucleosome assembly protein 1 like 1 [Source:HGNC Symbol;Acc:HGNC:7637]	0.000129697	-1.14755
4698	NDUFA5	NADH:ubiquinone oxidoreductase subunit A5 [Source:HGNC Symbol;Acc:HGNC:7688]	0.000132853	-1.20336
55435	AP1AR	adaptor related protein complex 1 associated regulatory protein [Source:HGNC Symbol;Acc:HGNC:28808]	0.000133528	-1.23874
55831	EMC3	ER membrane protein complex subunit 3 [Source:HGNC Symbol;Acc:HGNC:23999]	0.000133821	-1.25534
6935	ZEB1	zinc finger E-box binding homeobox 1 [Source:HGNC Symbol;Acc:HGNC:11642]	0.000134614	1.17484
79632	FAM184A	family with sequence similarity 184 member A [Source:HGNC Symbol;Acc:HGNC:20991]	0.000135042	-1.35087
9961	MVP	major vault protein [Source:HGNC Symbol;Acc:HGNC:7531]	0.000135467	-1.5403
6130	RPL7A	ribosomal protein L7a [Source:HGNC Symbol;Acc:HGNC:10364]	0.000136795	-1.16871
55337	C19orf66	chromosome 19 open reading frame 66 [Source:HGNC Symbol;Acc:HGNC:25649]	0.000141607	-1.95649
1329	COX5B	cytochrome c oxidase subunit 5B [Source:HGNC Symbol;Acc:HGNC:2269]	0.000143564	-1.19839
22921	MSRB2	methionine sulfoxide reductase B2 [Source:HGNC Symbol;Acc:HGNC:17061]	0.000144976	1.26035
221662	RBM24	RNA binding motif protein 24 [Source:HGNC Symbol;Acc:HGNC:21539]	0.000145421	-1.48805
55083	KIF26B	kinesin family member 26B [Source:HGNC Symbol;Acc:HGNC:25484]	0.000146034	-1.49957
23233	EXOC6B	exocyst complex component 6B [Source:HGNC Symbol;Acc:HGNC:17085]	0.000146268	1.1999
85236	HIST1H2BK	histone cluster 1 H2B family member k [Source:HGNC Symbol;Acc:HGNC:13954]	0.00014694	-1.55492
4987	OPRL1	opioid related nociceptin receptor 1 [Source:HGNC Symbol;Acc:HGNC:8155]	0.000146955	1.47231
1063	CENPF	centromere protein F [Source:HGNC Symbol;Acc:HGNC:1857]	0.000147516	1.17796
6228	RPS23	ribosomal protein S23 [Source:HGNC Symbol;Acc:HGNC:10410]	0.000148845	-1.18548
2332	FMR1	fragile X mental retardation 1 [Source:HGNC Symbol;Acc:HGNC:3775]	0.000150192	1.18792
7328	UBE2H	ubiquitin conjugating enzyme E2 H [Source:HGNC Symbol;Acc:HGNC:12484]	0.000150377	1.16911
80031	SEMA6D	semaphorin 6D [Source:HGNC Symbol;Acc:HGNC:16770]	0.000150767	-1.34322
7039	TGFA	transforming growth factor alpha [Source:HGNC Symbol;Acc:HGNC:11765]	0.00015168	-2.00262
1666	DECR1	2,4-dienoyl-CoA reductase 1 [Source:HGNC Symbol;Acc:HGNC:2753]	0.000154403	-1.25054
80144	FRAS1	Fraser extracellular matrix complex subunit 1 [Source:HGNC Symbol;Acc:HGNC:19185]	0.00015441	-1.30327
10522	DEAF1	DEAF1, transcription factor [Source:HGNC Symbol;Acc:HGNC:14677]	0.000157788	-1.21222
10769	PLK2	polo like kinase 2 [Source:HGNC Symbol;Acc:HGNC:19699]	0.000158048	-1.608
2849	GPR26	G protein-coupled receptor 26 [Source:HGNC Symbol;Acc:HGNC:4481]	0.000165735	-1.94801
22986	SORCS3	sortilin related VPS10 domain containing receptor 3 [Source:HGNC Symbol;Acc:HGNC:16699]	0.00016601	-1.76676
3096	HIVEP1	human immunodeficiency virus type I enhancer binding protein 1 [Source:HGNC Symbol;Acc:HGNC:4920]	0.000169938	1.24385
4854	NOTCH3	notch 3 [Source:HGNC Symbol;Acc:HGNC:7883]	0.000170552	1.55659
6654	SOS1	SOS Ras/Rac guanine nucleotide exchange factor 1 [Source:HGNC Symbol;Acc:HGNC:11187]	0.000174236	1.1818
51201	ZDHHC2	zinc finger DHHC-type containing 2 [Source:HGNC Symbol;Acc:HGNC:18469]	0.000174238	1.2254
148014	TTC9B	tetratricopeptide repeat domain 9B [Source:HGNC Symbol;Acc:HGNC:26395]	0.000175158	-1.44789
3429	IFI27	interferon alpha inducible protein 27 [Source:HGNC Symbol;Acc:HGNC:5397]	0.000175555	1.68906
51274	KLF3	Kruppel like factor 3 [Source:HGNC Symbol;Acc:HGNC:16516]	0.000177642	1.20495
54811	ZNF562	zinc finger protein 562 [Source:HGNC Symbol;Acc:HGNC:25950]	0.000179623	1.43555
6160	RPL31	ribosomal protein L31 [Source:HGNC Symbol;Acc:HGNC:10334]	0.000180588	-1.2086
9902	MRC2	mannose receptor C type 2 [Source:HGNC Symbol;Acc:HGNC:16875]	0.000182801	-1.23505
55205	ZNF532	zinc finger protein 532 [Source:HGNC Symbol;Acc:HGNC:30940]	0.000184528	1.15735
158471	PRUNE2	prune homolog 2 [Source:HGNC Symbol;Acc:HGNC:25209]	0.000184793	-1.27227
6869	TACR1	tachykinin receptor 1 [Source:HGNC Symbol;Acc:HGNC:11526]	0.000186608	-1.91356
8540	AGPS	alkylglycerone phosphate synthase [Source:HGNC Symbol;Acc:HGNC:327]	0.000186912	1.19552
6386	SDCBP	syndecan binding protein [Source:HGNC Symbol;Acc:HGNC:10662]	0.000187063	-1.17908
2224	FDPS	farnesyl diphosphate synthase [Source:HGNC Symbol;Acc:HGNC:3631]	0.000195618	1.14897
6256	RXRA	retinoid X receptor alpha [Source:HGNC Symbol;Acc:HGNC:10477]	0.000196214	1.2043
51434	ANAPC7	anaphase promoting complex subunit 7 [Source:HGNC Symbol;Acc:HGNC:17380]	0.000198777	-1.20599
1953	MEGF6	multiple EGF like domains 6 [Source:HGNC Symbol;Acc:HGNC:3232]	0.000204461	-1.39187
5106	PCK2	phosphoenolpyruvate carboxykinase 2, mitochondrial [Source:HGNC Symbol;Acc:HGNC:8725]	0.000205844	1.34547
10465	PPIH	peptidylprolyl isomerase H [Source:HGNC Symbol;Acc:HGNC:14651]	0.000205894	-1.24514
547	KIF1A	kinesin family member 1A [Source:HGNC Symbol;Acc:HGNC:888]	0.000206806	1.14165
3257	HPS1	HPS1, biogenesis of lysosomal organelles complex 3 subunit 1 [Source:HGNC Symbol;Acc:HGNC:5163]	0.000207038	-1.29317
2589	GALNT1	polypeptide N-acetylgalactosaminyltransferase 1 [Source:HGNC Symbol;Acc:HGNC:4123]	0.000211697	-1.19019
6751	SSTR1	somatostatin receptor 1 [Source:HGNC Symbol;Acc:HGNC:11330]	0.000213302	-1.57823
8994	LIMD1	LIM domains containing 1 [Source:HGNC Symbol;Acc:HGNC:6612]	0.000215549	1.1997
148213	ZNF681	zinc finger protein 681 [Source:HGNC Symbol;Acc:HGNC:26457]	0.00021865	1.25562
403341	ZBTB34	zinc finger and BTB domain containing 34 [Source:HGNC Symbol;Acc:HGNC:31446]	0.000219252	1.22657
6874	TAF4	TATA-box binding protein associated factor 4 [Source:HGNC Symbol;Acc:HGNC:11537]	0.000219473	1.25929
54443	ANLN	anillin actin binding protein [Source:HGNC Symbol;Acc:HGNC:14082]	0.000223714	1.1862
6526	SLC5A3	solute carrier family 5 member 3 [Source:HGNC Symbol;Acc:HGNC:11038]	0.00022414	1.19754
64410	KLHL25	kelch like family member 25 [Source:HGNC Symbol;Acc:HGNC:25732]	0.000224821	1.21309
8318	CDC45	cell division cycle 45 [Source:HGNC Symbol;Acc:HGNC:1739]	0.000225978	1.25724
4323	MMP14	matrix metallopeptidase 14 [Source:HGNC Symbol;Acc:HGNC:7160]	0.000226606	-1.63573
2119	ETV5	ETS variant 5 [Source:HGNC Symbol;Acc:HGNC:3494]	0.000231099	-1.80392
9322	TRIP10	thyroid hormone receptor interactor 10 [Source:HGNC Symbol;Acc:HGNC:12304]	0.000231619	1.28685
85301	COL27A1	collagen type XXVII alpha 1 chain [Source:HGNC Symbol;Acc:HGNC:22986]	0.000232248	1.3106
23244	PDS5A	PDS5 cohesin associated factor A [Source:HGNC Symbol;Acc:HGNC:29088]	0.000232248	1.15498
835	CASP2	caspase 2 [Source:HGNC Symbol;Acc:HGNC:1503]	0.000235041	1.2205
51023	MRPS18C	mitochondrial ribosomal protein S18C [Source:HGNC Symbol;Acc:HGNC:16633]	0.000237548	-1.27293
9774	BCLAF1	BCL2 associated transcription factor 1 [Source:HGNC Symbol;Acc:HGNC:16863]	0.000239786	-1.19621
6169	RPL38	ribosomal protein L38 [Source:HGNC Symbol;Acc:HGNC:10349]	0.000245139	-1.1905
2491	CENPI	centromere protein I [Source:HGNC Symbol;Acc:HGNC:3968]	0.000245192	1.25223
6303	SAT1	spermidine/spermine N1-acetyltransferase 1 [Source:HGNC Symbol;Acc:HGNC:10540]	0.000245833	-1.21723
6574	SLC20A1	solute carrier family 20 member 1 [Source:HGNC Symbol;Acc:HGNC:10946]	0.000245982	1.17967
6789	STK4	serine/threonine kinase 4 [Source:HGNC Symbol;Acc:HGNC:11408]	0.000248399	1.18012
653319	KIAA0895L	KIAA0895 like [Source:HGNC Symbol;Acc:HGNC:34408]	0.000248399	1.19198
147912	SIX5	SIX homeobox 5 [Source:HGNC Symbol;Acc:HGNC:10891]	0.00025071	1.34351
7465	WEE1	WEE1 G2 checkpoint kinase [Source:HGNC Symbol;Acc:HGNC:12761]	0.000251801	1.18174
374654	KIF7	kinesin family member 7 [Source:HGNC Symbol;Acc:HGNC:30497]	0.000252781	1.26213
79608	RIC3	RIC3 acetylcholine receptor chaperone [Source:HGNC Symbol;Acc:HGNC:30338]	0.000252846	1.26416
8303	SNN	stannin [Source:HGNC Symbol;Acc:HGNC:11149]	0.000254358	-1.15482
120114	FAT3	FAT atypical cadherin 3 [Source:HGNC Symbol;Acc:HGNC:23112]	0.000254431	1.23677
114882	OSBPL8	oxysterol binding protein like 8 [Source:HGNC Symbol;Acc:HGNC:16396]	0.000256808	-1.17235
23503	ZFYVE26	zinc finger FYVE-type containing 26 [Source:HGNC Symbol;Acc:HGNC:20761]	0.000261339	1.23426
23397	NCAPH	non-SMC condensin I complex subunit H [Source:HGNC Symbol;Acc:HGNC:1112]	0.000264739	1.20833
6502	SKP2	S-phase kinase associated protein 2 [Source:HGNC Symbol;Acc:HGNC:10901]	0.000265306	1.165
6525	SMTN	smoothelin [Source:HGNC Symbol;Acc:HGNC:11126]	0.000266234	1.32317
4739	NEDD9	neural precursor cell expressed, developmentally down-regulated 9 [Source:HGNC Symbol;Acc:HGNC:7733]	0.000267662	1.31278
10424	PGRMC2	progesterone receptor membrane component 2 [Source:HGNC Symbol;Acc:HGNC:16089]	0.00026996	-1.19644
5695	PSMB7	proteasome subunit beta 7 [Source:HGNC Symbol;Acc:HGNC:9544]	0.000272309	-1.16487
5365	PLXNB3	plexin B3 [Source:HGNC Symbol;Acc:HGNC:9105]	0.00027241	1.47722
142	PARP1	poly(ADP-ribose) polymerase 1 [Source:HGNC Symbol;Acc:HGNC:270]	0.000272953	1.13598
29896	TRA2A	transformer 2 alpha homolog [Source:HGNC Symbol;Acc:HGNC:16645]	0.000273584	1.20713
975	CD81	CD81 molecule [Source:HGNC Symbol;Acc:HGNC:1701]	0.000273584	-1.18956
6242	RTKN	rhotekin [Source:HGNC Symbol;Acc:HGNC:10466]	0.000274695	1.26654
6041	RNASEL	ribonuclease L [Source:HGNC Symbol;Acc:HGNC:10050]	0.000279194	1.71236
8470	SORBS2	sorbin and SH3 domain containing 2 [Source:HGNC Symbol;Acc:HGNC:24098]	0.000281126	1.16103
145270	PRIMA1	proline rich membrane anchor 1 [Source:HGNC Symbol;Acc:HGNC:18319]	0.000284765	1.70264
8545	CGGBP1	CGG triplet repeat binding protein 1 [Source:HGNC Symbol;Acc:HGNC:1888]	0.000285949	1.16583
339487	ZBTB8OS	zinc finger and BTB domain containing 8 opposite strand [Source:HGNC Symbol;Acc:HGNC:24094]	0.000286123	-1.28584
159195	USP54	ubiquitin specific peptidase 54 [Source:HGNC Symbol;Acc:HGNC:23513]	0.000287168	1.17961
2651	GCNT2	glucosaminyl (N-acetyl) transferase 2, I-branching enzyme (I blood group) [Source:HGNC Symbol;Acc:HGNC:4204]	0.000291128	1.26034
9796	PHYHIP	phytanoyl-CoA 2-hydroxylase interacting protein [Source:HGNC Symbol;Acc:HGNC:16865]	0.000292272	-1.54516
54980	C2orf42	chromosome 2 open reading frame 42 [Source:HGNC Symbol;Acc:HGNC:26056]	0.000294748	1.23457
6692	SPINT1	serine peptidase inhibitor, Kunitz type 1 [Source:HGNC Symbol;Acc:HGNC:11246]	0.000296218	-1.95013
4722	NDUFS3	NADH:ubiquinone oxidoreductase core subunit S3 [Source:HGNC Symbol;Acc:HGNC:7710]	0.000296429	-1.17245
5498	PPOX	protoporphyrinogen oxidase [Source:HGNC Symbol;Acc:HGNC:9280]	0.000304714	1.27754
55709	KBTBD4	kelch repeat and BTB domain containing 4 [Source:HGNC Symbol;Acc:HGNC:23761]	0.0003052	-1.22035
402778	IFITM10	interferon induced transmembrane protein 10 [Source:HGNC Symbol;Acc:HGNC:40022]	0.000306274	-1.90651
10090	UST	uronyl 2-sulfotransferase [Source:HGNC Symbol;Acc:HGNC:17223]	0.000306809	-1.36942
55930	MYO5C	myosin VC [Source:HGNC Symbol;Acc:HGNC:7604]	0.000307636	-1.42962
65988	ZNF747	zinc finger protein 747 [Source:HGNC Symbol;Acc:HGNC:28350]	0.000309446	1.30178
6941	TCF19	transcription factor 19 [Source:HGNC Symbol;Acc:HGNC:11629]	0.000310522	1.26884
6118	RPA2	replication protein A2 [Source:HGNC Symbol;Acc:HGNC:10290]	0.000312332	1.17976
84833	USMG5	up-regulated during skeletal muscle growth 5 homolog (mouse) [Source:HGNC Symbol;Acc:HGNC:30889]	0.00031645	-1.22055
65998	C11orf95	chromosome 11 open reading frame 95 [Source:HGNC Symbol;Acc:HGNC:28449]	0.00031855	1.1621
114884	OSBPL10	oxysterol binding protein like 10 [Source:HGNC Symbol;Acc:HGNC:16395]	0.000319662	1.38738
3428	IFI16	interferon gamma inducible protein 16 [Source:HGNC Symbol;Acc:HGNC:5395]	0.000319662	-1.49576
145407	C14orf37	chromosome 14 open reading frame 37 [Source:HGNC Symbol;Acc:HGNC:19846]	0.000319662	1.17516
10963	STIP1	stress induced phosphoprotein 1 [Source:HGNC Symbol;Acc:HGNC:11387]	0.00031985	1.16419
41	ASIC1	acid sensing ion channel subunit 1 [Source:HGNC Symbol;Acc:HGNC:100]	0.000330018	-1.24407
20	ABCA2	ATP binding cassette subfamily A member 2 [Source:HGNC Symbol;Acc:HGNC:32]	0.000333511	1.24951
284654	RSPO1	R-spondin 1 [Source:HGNC Symbol;Acc:HGNC:21679]	0.000338413	-1.62728
84142	ABRAXAS1	abraxas 1, BRCA1 A complex subunit [Source:HGNC Symbol;Acc:HGNC:25829]	0.000350017	-1.2457
3704	ITPA	inosine triphosphatase [Source:HGNC Symbol;Acc:HGNC:6176]	0.000352753	-1.26058
4289	MKLN1	muskelin 1 [Source:HGNC Symbol;Acc:HGNC:7109]	0.000356543	1.16873
132	ADK	adenosine kinase [Source:HGNC Symbol;Acc:HGNC:257]	0.000357171	-1.25163
6616	SNAP25	synaptosome associated protein 25 [Source:HGNC Symbol;Acc:HGNC:11132]	0.000358192	-1.28254
31	ACACA	acetyl-CoA carboxylase alpha [Source:HGNC Symbol;Acc:HGNC:84]	0.000362558	1.14256
50859	SPOCK3	SPARC/osteonectin, cwcv and kazal like domains proteoglycan 3 [Source:HGNC Symbol;Acc:HGNC:13565]	0.000363317	-1.72524
6764	ST5	suppression of tumorigenicity 5 [Source:HGNC Symbol;Acc:HGNC:11350]	0.000369766	1.20934
4255	MGMT	O-6-methylguanine-DNA methyltransferase [Source:HGNC Symbol;Acc:HGNC:7059]	0.000370138	-1.51992
6840	SVIL	supervillin [Source:HGNC Symbol;Acc:HGNC:11480]	0.000374144	1.17136
9937	DCLRE1A	DNA cross-link repair 1A [Source:HGNC Symbol;Acc:HGNC:17660]	0.000382128	1.2266
7188	TRAF5	TNF receptor associated factor 5 [Source:HGNC Symbol;Acc:HGNC:12035]	0.000382289	-1.38318
4814	NINJ1	ninjurin 1 [Source:HGNC Symbol;Acc:HGNC:7824]	0.000385507	-1.2664
55924	FAM212B	family with sequence similarity 212 member B [Source:HGNC Symbol;Acc:HGNC:28045]	0.000388582	-1.32153
54550	NECAB2	N-terminal EF-hand calcium binding protein 2 [Source:HGNC Symbol;Acc:HGNC:23746]	0.000390748	-1.50163
657	BMPR1A	bone morphogenetic protein receptor type 1A [Source:HGNC Symbol;Acc:HGNC:1076]	0.000392484	-1.17028
339665	SLC35E4	solute carrier family 35 member E4 [Source:HGNC Symbol;Acc:HGNC:17058]	0.000399882	1.29492
23710	GABARAPL1	GABA type A receptor associated protein like 1 [Source:HGNC Symbol;Acc:HGNC:4068]	0.000405997	-1.18912
22920	KIFAP3	kinesin associated protein 3 [Source:HGNC Symbol;Acc:HGNC:17060]	0.000411114	1.21212
137970	UNC5D	unc-5 netrin receptor D [Source:HGNC Symbol;Acc:HGNC:18634]	0.000411829	-1.33646
5324	PLAG1	PLAG1 zinc finger [Source:HGNC Symbol;Acc:HGNC:9045]	0.000413675	1.26967
79057	PRRG3	proline rich and Gla domain 3 [Source:HGNC Symbol;Acc:HGNC:30798]	0.000424286	1.41757
9616	RNF7	ring finger protein 7 [Source:HGNC Symbol;Acc:HGNC:10070]	0.000434875	-1.18334
5992	RFX4	regulatory factor X4 [Source:HGNC Symbol;Acc:HGNC:9985]	0.000437079	1.26504
6632	SNRPD1	small nuclear ribonucleoprotein D1 polypeptide [Source:HGNC Symbol;Acc:HGNC:11158]	0.000446384	-1.17046
2033	EP300	E1A binding protein p300 [Source:HGNC Symbol;Acc:HGNC:3373]	0.000455781	1.15326
3754	KCNF1	potassium voltage-gated channel modifier subfamily F member 1 [Source:HGNC Symbol;Acc:HGNC:6246]	0.000458049	-1.68146
151903	CCDC12	coiled-coil domain containing 12 [Source:HGNC Symbol;Acc:HGNC:28332]	0.000460163	-1.23069
85364	ZCCHC3	zinc finger CCHC-type containing 3 [Source:HGNC Symbol;Acc:HGNC:16230]	0.000460163	1.17665
2879	GPX4	glutathione peroxidase 4 [Source:HGNC Symbol;Acc:HGNC:4556]	0.000461539	-1.14943
205564	SENP5	SUMO1/sentrin specific peptidase 5 [Source:HGNC Symbol;Acc:HGNC:28407]	0.000463938	1.1961
5094	PCBP2	poly(rC) binding protein 2 [Source:HGNC Symbol;Acc:HGNC:8648]	0.000468052	1.13473
7343	UBTF	upstream binding transcription factor, RNA polymerase I [Source:HGNC Symbol;Acc:HGNC:12511]	0.000475696	-1.19483
83394	PITPNM3	PITPNM family member 3 [Source:HGNC Symbol;Acc:HGNC:21043]	0.000476173	-1.36893
53822	FXYD7	FXYD domain containing ion transport regulator 7 [Source:HGNC Symbol;Acc:HGNC:4034]	0.000476521	-1.41904
7982	ST7	suppression of tumorigenicity 7 [Source:HGNC Symbol;Acc:HGNC:11351]	0.00048112	-1.26894
64783	RBM15	RNA binding motif protein 15 [Source:HGNC Symbol;Acc:HGNC:14959]	0.000485362	1.25513
26505	CNNM3	cyclin and CBS domain divalent metal cation transport mediator 3 [Source:HGNC Symbol;Acc:HGNC:104]	0.000485362	1.23108
5211	PFKL	phosphofructokinase, liver type [Source:HGNC Symbol;Acc:HGNC:8876]	0.00048842	1.21019
960	CD44	CD44 molecule (Indian blood group) [Source:HGNC Symbol;Acc:HGNC:1681]	0.000488875	-1.83029
376267	RAB15	RAB15, member RAS oncogene family [Source:HGNC Symbol;Acc:HGNC:20150]	0.000491622	-1.18273
378	ARF4	ADP ribosylation factor 4 [Source:HGNC Symbol;Acc:HGNC:655]	0.00049256	-1.1563
23095	KIF1B	kinesin family member 1B [Source:HGNC Symbol;Acc:HGNC:16636]	0.00049451	1.15679
2272	FHIT	fragile histidine triad [Source:HGNC Symbol;Acc:HGNC:3701]	0.000496047	-1.72572
7336	UBE2V2	ubiquitin conjugating enzyme E2 V2 [Source:HGNC Symbol;Acc:HGNC:12495]	0.000497484	-1.1847
246175	CNOT6L	CCR4-NOT transcription complex subunit 6 like [Source:HGNC Symbol;Acc:HGNC:18042]	0.000498948	1.19676
64168	NECAB1	N-terminal EF-hand calcium binding protein 1 [Source:HGNC Symbol;Acc:HGNC:20983]	0.000507548	-1.67179
23731	TMEM245	transmembrane protein 245 [Source:HGNC Symbol;Acc:HGNC:1363]	0.000508687	1.16923
23224	SYNE2	spectrin repeat containing nuclear envelope protein 2 [Source:HGNC Symbol;Acc:HGNC:17084]	0.000509628	1.15252
1191	CLU	clusterin [Source:HGNC Symbol;Acc:HGNC:2095]	0.000510974	-1.19168
488	ATP2A2	ATPase sarcoplasmic/endoplasmic reticulum Ca2+ transporting 2 [Source:HGNC Symbol;Acc:HGNC:812]	0.000511075	1.13507
1128	CHRM1	cholinergic receptor muscarinic 1 [Source:HGNC Symbol;Acc:HGNC:1950]	0.000511925	-1.86392
8916	HERC3	HECT and RLD domain containing E3 ubiquitin protein ligase 3 [Source:HGNC Symbol;Acc:HGNC:4876]	0.000512823	-1.18969
151246	SGO2	shugoshin 2 [Source:HGNC Symbol;Acc:HGNC:30812]	0.000517829	1.19943
283237	TTC9C	tetratricopeptide repeat domain 9C [Source:HGNC Symbol;Acc:HGNC:28432]	0.000518159	1.2699
5921	RASA1	RAS p21 protein activator 1 [Source:HGNC Symbol;Acc:HGNC:9871]	0.000522768	1.16598
1387	CREBBP	CREB binding protein [Source:HGNC Symbol;Acc:HGNC:2348]	0.000529432	1.16615
85397	RGS8	regulator of G protein signaling 8 [Source:HGNC Symbol;Acc:HGNC:16810]	0.000530616	-1.303
6272	SORT1	sortilin 1 [Source:HGNC Symbol;Acc:HGNC:11186]	0.000533719	-1.16181
57695	USP37	ubiquitin specific peptidase 37 [Source:HGNC Symbol;Acc:HGNC:20063]	0.000537643	1.21476
1545	CYP1B1	cytochrome P450 family 1 subfamily B member 1 [Source:HGNC Symbol;Acc:HGNC:2597]	0.000542043	-1.88378
114789	SLC25A25	solute carrier family 25 member 25 [Source:HGNC Symbol;Acc:HGNC:20663]	0.000542239	-1.20684
57513	CASKIN2	CASK interacting protein 2 [Source:HGNC Symbol;Acc:HGNC:18200]	0.000550965	1.22194
26999	CYFIP2	cytoplasmic FMR1 interacting protein 2 [Source:HGNC Symbol;Acc:HGNC:13760]	0.000552705	1.14897
4712	NDUFB6	NADH:ubiquinone oxidoreductase subunit B6 [Source:HGNC Symbol;Acc:HGNC:7701]	0.000559701	-1.22063
9246	UBE2L6	ubiquitin conjugating enzyme E2 L6 [Source:HGNC Symbol;Acc:HGNC:12490]	0.000562489	-1.16414
84132	USP42	ubiquitin specific peptidase 42 [Source:HGNC Symbol;Acc:HGNC:20068]	0.000563414	1.19927
27112	FAM155B	family with sequence similarity 155 member B [Source:HGNC Symbol;Acc:HGNC:30701]	0.000563471	1.31751
9208	LRRFIP1	LRR binding FLII interacting protein 1 [Source:HGNC Symbol;Acc:HGNC:6702]	0.000564452	-1.1993
84532	ACSS1	acyl-CoA synthetase short chain family member 1 [Source:HGNC Symbol;Acc:HGNC:16091]	0.000569146	-1.54583
9228	DLGAP2	DLG associated protein 2 [Source:HGNC Symbol;Acc:HGNC:2906]	0.000575274	-1.87423
5050	PAFAH1B3	platelet activating factor acetylhydrolase 1b catalytic subunit 3 [Source:HGNC Symbol;Acc:HGNC:8576]	0.000578019	-1.16062
4928	NUP98	nucleoporin 98 [Source:HGNC Symbol;Acc:HGNC:8068]	0.000584684	1.15683
8974	P4HA2	prolyl 4-hydroxylase subunit alpha 2 [Source:HGNC Symbol;Acc:HGNC:8547]	0.000586687	-1.49883
23231	SEL1L3	SEL1L family member 3 [Source:HGNC Symbol;Acc:HGNC:29108]	0.000589479	-1.27521
5565	PRKAB2	protein kinase AMP-activated non-catalytic subunit beta 2 [Source:HGNC Symbol;Acc:HGNC:9379]	0.000592348	1.20662
10585	POMT1	protein O-mannosyltransferase 1 [Source:HGNC Symbol;Acc:HGNC:9202]	0.000592573	-1.20908
10523	CHERP	calcium homeostasis endoplasmic reticulum protein [Source:HGNC Symbol;Acc:HGNC:16930]	0.000598456	1.18547
116447	TOP1MT	DNA topoisomerase I mitochondrial [Source:HGNC Symbol;Acc:HGNC:29787]	0.00060007	-1.37675
84932	RAB2B	RAB2B, member RAS oncogene family [Source:HGNC Symbol;Acc:HGNC:20246]	0.00060007	1.18868
91947	ARRDC4	arrestin domain containing 4 [Source:HGNC Symbol;Acc:HGNC:28087]	0.000607286	-1.66448
8601	RGS20	regulator of G protein signaling 20 [Source:HGNC Symbol;Acc:HGNC:14600]	0.000607595	-1.34465
84662	GLIS2	GLIS family zinc finger 2 [Source:HGNC Symbol;Acc:HGNC:29450]	0.00061004	1.25113
6046	BRD2	bromodomain containing 2 [Source:HGNC Symbol;Acc:HGNC:1103]	0.000613847	1.13277
48	ACO1	aconitase 1 [Source:HGNC Symbol;Acc:HGNC:117]	0.000626341	1.18107
4830	NME1	NME/NM23 nucleoside diphosphate kinase 1 [Source:HGNC Symbol;Acc:HGNC:7849]	0.000631665	-1.22358
5803	PTPRZ1	protein tyrosine phosphatase, receptor type Z1 [Source:HGNC Symbol;Acc:HGNC:9685]	0.000637017	1.13117
54898	ELOVL2	ELOVL fatty acid elongase 2 [Source:HGNC Symbol;Acc:HGNC:14416]	0.000647222	1.2141
10483	SEC23B	Sec23 homolog B, coat complex II component [Source:HGNC Symbol;Acc:HGNC:10702]	0.000654592	1.15622
9168	TMSB10	thymosin beta 10 [Source:HGNC Symbol;Acc:HGNC:11879]	0.000656601	-1.14542
57634	EP400	E1A binding protein p400 [Source:HGNC Symbol;Acc:HGNC:11958]	0.000661531	1.15499
23247	KIAA0556	KIAA0556 [Source:HGNC Symbol;Acc:HGNC:29068]	0.000669239	1.22552
8996	NOL3	nucleolar protein 3 [Source:HGNC Symbol;Acc:HGNC:7869]	0.000682924	1.4028
64960	MRPS15	mitochondrial ribosomal protein S15 [Source:HGNC Symbol;Acc:HGNC:14504]	0.000688408	-1.20163
54877	ZCCHC2	zinc finger CCHC-type containing 2 [Source:HGNC Symbol;Acc:HGNC:22916]	0.000693271	1.27116
84152	PPP1R1B	protein phosphatase 1 regulatory inhibitor subunit 1B [Source:HGNC Symbol;Acc:HGNC:9287]	0.000704761	-1.87234
23428	SLC7A8	solute carrier family 7 member 8 [Source:HGNC Symbol;Acc:HGNC:11066]	0.000708945	-1.46935
84236	RHBDD1	rhomboid domain containing 1 [Source:HGNC Symbol;Acc:HGNC:23081]	0.000709781	1.26497
10806	SDCCAG8	serologically defined colon cancer antigen 8 [Source:HGNC Symbol;Acc:HGNC:10671]	0.000720623	1.24382
149345	SHISA4	shisa family member 4 [Source:HGNC Symbol;Acc:HGNC:27139]	0.000722967	-1.33475
10226	PLIN3	perilipin 3 [Source:HGNC Symbol;Acc:HGNC:16893]	0.000727313	-1.19816
1355	COX15	COX15, cytochrome c oxidase assembly homolog [Source:HGNC Symbol;Acc:HGNC:2263]	0.00072788	1.19294
54329	GPR85	G protein-coupled receptor 85 [Source:HGNC Symbol;Acc:HGNC:4536]	0.000737519	1.26801
79180	EFHD2	EF-hand domain family member D2 [Source:HGNC Symbol;Acc:HGNC:28670]	0.000739695	1.21783
1390	CREM	cAMP responsive element modulator [Source:HGNC Symbol;Acc:HGNC:2352]	0.000739695	-1.23493
5780	PTPN9	protein tyrosine phosphatase, non-receptor type 9 [Source:HGNC Symbol;Acc:HGNC:9661]	0.000739695	-1.20028
770	CA11	carbonic anhydrase 11 [Source:HGNC Symbol;Acc:HGNC:1370]	0.00073976	-1.28642
8813	DPM1	dolichyl-phosphate mannosyltransferase subunit 1, catalytic [Source:HGNC Symbol;Acc:HGNC:3005]	0.000743694	-1.2053
54469	ZFAND6	zinc finger AN1-type containing 6 [Source:HGNC Symbol;Acc:HGNC:30164]	0.00074882	1.17261
2271	FH	fumarate hydratase [Source:HGNC Symbol;Acc:HGNC:3700]	0.000749851	-1.17251
2280	FKBP1A	FK506 binding protein 1A [Source:HGNC Symbol;Acc:HGNC:3711]	0.00075822	-1.14395
63977	PRDM15	PR/SET domain 15 [Source:HGNC Symbol;Acc:HGNC:13999]	0.0007611	1.26835
11322	TMC6	transmembrane channel like 6 [Source:HGNC Symbol;Acc:HGNC:18021]	0.000767167	-1.57927
64788	LMF1	lipase maturation factor 1 [Source:HGNC Symbol;Acc:HGNC:14154]	0.000769079	-1.32404
23286	WWC1	WW and C2 domain containing 1 [Source:HGNC Symbol;Acc:HGNC:29435]	0.000773043	-1.27131
54491	FAM105A	family with sequence similarity 105 member A [Source:HGNC Symbol;Acc:HGNC:25629]	0.000779319	-1.39792
3949	LDLR	low density lipoprotein receptor [Source:HGNC Symbol;Acc:HGNC:6547]	0.000780176	1.17218
6749	SSRP1	structure specific recognition protein 1 [Source:HGNC Symbol;Acc:HGNC:11327]	0.000781724	1.1512
25865	PRKD2	protein kinase D2 [Source:HGNC Symbol;Acc:HGNC:17293]	0.000783218	1.2677
5269	SERPINB6	serpin family B member 6 [Source:HGNC Symbol;Acc:HGNC:8950]	0.000784797	-1.22871
10272	FSTL3	follistatin like 3 [Source:HGNC Symbol;Acc:HGNC:3973]	0.00078571	-1.42659
9641	IKBKE	inhibitor of nuclear factor kappa B kinase subunit epsilon [Source:HGNC Symbol;Acc:HGNC:14552]	0.000792324	-1.68525
50854	C6orf48	chromosome 6 open reading frame 48 [Source:HGNC Symbol;Acc:HGNC:19078]	0.000792324	-1.20793
56905	C15orf39	chromosome 15 open reading frame 39 [Source:HGNC Symbol;Acc:HGNC:24497]	0.000809394	1.29815
9053	MAP7	microtubule associated protein 7 [Source:HGNC Symbol;Acc:HGNC:6869]	0.000824578	1.42829
9674	KIAA0040	KIAA0040 [Source:HGNC Symbol;Acc:HGNC:28950]	0.000824578	-1.80442
4192	MDK	midkine [Source:HGNC Symbol;Acc:HGNC:6972]	0.000824888	-1.20609
52	ACP1	acid phosphatase 1 [Source:HGNC Symbol;Acc:HGNC:122]	0.000833518	-1.14982
9294	S1PR2	sphingosine-1-phosphate receptor 2 [Source:HGNC Symbol;Acc:HGNC:3169]	0.00084338	-1.36891
79816	TLE6	transducin like enhancer of split 6 [Source:HGNC Symbol;Acc:HGNC:30788]	0.000846763	-1.62902
84795	PYROXD2	pyridine nucleotide-disulphide oxidoreductase domain 2 [Source:HGNC Symbol;Acc:HGNC:23517]	0.000851104	-1.38182
2287	FKBP3	FK506 binding protein 3 [Source:HGNC Symbol;Acc:HGNC:3719]	0.000861649	-1.16773
2593	GAMT	guanidinoacetate N-methyltransferase [Source:HGNC Symbol;Acc:HGNC:4136]	0.000861921	-1.26646
84888	SPPL2A	signal peptide peptidase like 2A [Source:HGNC Symbol;Acc:HGNC:30227]	0.000864805	1.18437
1306	COL15A1	collagen type XV alpha 1 chain [Source:HGNC Symbol;Acc:HGNC:2192]	0.00087223	-1.85878
10267	RAMP1	receptor activity modifying protein 1 [Source:HGNC Symbol;Acc:HGNC:9843]	0.000876539	-1.78568
5440	POLR2K	RNA polymerase II subunit K [Source:HGNC Symbol;Acc:HGNC:9198]	0.000876888	-1.22043
7325	UBE2E2	ubiquitin conjugating enzyme E2 E2 [Source:HGNC Symbol;Acc:HGNC:12478]	0.000879883	-1.30958
6275	S100A4	S100 calcium binding protein A4 [Source:HGNC Symbol;Acc:HGNC:10494]	0.000884526	-1.67344
6652	SORD	sorbitol dehydrogenase [Source:HGNC Symbol;Acc:HGNC:11184]	0.000884526	-1.19701
8444	DYRK3	dual specificity tyrosine phosphorylation regulated kinase 3 [Source:HGNC Symbol;Acc:HGNC:3094]	0.00088463	1.28752
10841	FTCD	formimidoyltransferase cyclodeaminase [Source:HGNC Symbol;Acc:HGNC:3974]	0.000887339	-1.85592
4594	MUT	methylmalonyl-CoA mutase [Source:HGNC Symbol;Acc:HGNC:7526]	0.000888946	1.18745
726	CAPN5	calpain 5 [Source:HGNC Symbol;Acc:HGNC:1482]	0.000890273	-1.20271
29128	UHRF1	ubiquitin like with PHD and ring finger domains 1 [Source:HGNC Symbol;Acc:HGNC:12556]	0.000901198	1.20472
9296	ATP6V1F	ATPase H+ transporting V1 subunit F [Source:HGNC Symbol;Acc:HGNC:16832]	0.000911028	-1.17106
2014	EMP3	epithelial membrane protein 3 [Source:HGNC Symbol;Acc:HGNC:3335]	0.000924837	-1.33717
2121	EVC	EvC ciliary complex subunit 1 [Source:HGNC Symbol;Acc:HGNC:3497]	0.000936474	1.23295
27253	PCDH17	protocadherin 17 [Source:HGNC Symbol;Acc:HGNC:14267]	0.000945399	1.2745
5901	RAN	RAN, member RAS oncogene family [Source:HGNC Symbol;Acc:HGNC:9846]	0.000947191	-1.13211
2893	GRIA4	glutamate ionotropic receptor AMPA type subunit 4 [Source:HGNC Symbol;Acc:HGNC:4574]	0.000950736	-1.63979
9881	TRANK1	tetratricopeptide repeat and ankyrin repeat containing 1 [Source:HGNC Symbol;Acc:HGNC:29011]	0.000970607	-1.42874
64072	CDH23	cadherin related 23 [Source:HGNC Symbol;Acc:HGNC:13733]	0.000991654	1.26191
112479	ERI2	ERI1 exoribonuclease family member 2 [Source:HGNC Symbol;Acc:HGNC:30541]	0.000991654	1.20851
3073	HEXA	hexosaminidase subunit alpha [Source:HGNC Symbol;Acc:HGNC:4878]	0.000995639	-1.20058
9705	ST18	ST18, C2H2C-type zinc finger [Source:HGNC Symbol;Acc:HGNC:18695]	0.00099795	1.20992
64838	FNDC4	fibronectin type III domain containing 4 [Source:HGNC Symbol;Acc:HGNC:20239]	0.00100393	-1.22018
9143	SYNGR3	synaptogyrin 3 [Source:HGNC Symbol;Acc:HGNC:11501]	0.00100628	-1.39941
2794	GNL1	G protein nucleolar 1 (putative) [Source:HGNC Symbol;Acc:HGNC:4413]	0.00102131	-1.15042
143282	FGFBP3	fibroblast growth factor binding protein 3 [Source:HGNC Symbol;Acc:HGNC:23428]	0.00102556	1.22599
7804	LRP8	LDL receptor related protein 8 [Source:HGNC Symbol;Acc:HGNC:6700]	0.00103504	-1.15888
9636	ISG15	ISG15 ubiquitin-like modifier [Source:HGNC Symbol;Acc:HGNC:4053]	0.00105598	-1.55614
64855	FAM129B	family with sequence similarity 129 member B [Source:HGNC Symbol;Acc:HGNC:25282]	0.00105775	-1.23372
529	ATP6V1E1	ATPase H+ transporting V1 subunit E1 [Source:HGNC Symbol;Acc:HGNC:857]	0.00107101	-1.16561
8405	SPOP	speckle type BTB/POZ protein [Source:HGNC Symbol;Acc:HGNC:11254]	0.00107186	1.17658
79813	EHMT1	euchromatic histone lysine methyltransferase 1 [Source:HGNC Symbol;Acc:HGNC:24650]	0.00107556	1.14508
116150	NUS1	NUS1 dehydrodolichyl diphosphate synthase subunit [Source:HGNC Symbol;Acc:HGNC:21042]	0.00108101	-1.20916
56341	PRMT8	protein arginine methyltransferase 8 [Source:HGNC Symbol;Acc:HGNC:5188]	0.00108901	-1.74178
3295	HSD17B4	hydroxysteroid 17-beta dehydrogenase 4 [Source:HGNC Symbol;Acc:HGNC:5213]	0.00108929	1.15978
6605	SMARCE1	SWI/SNF related, matrix associated, actin dependent regulator of chromatin, subfamily e, member 1 [Source:HGNC Symbol;Acc:HGNC:11109]	0.00109052	-1.13199
79630	C1orf54	chromosome 1 open reading frame 54 [Source:HGNC Symbol;Acc:HGNC:26258]	0.0011096	-1.23756
288	ANK3	ankyrin 3 [Source:HGNC Symbol;Acc:HGNC:494]	0.00111693	-1.1968
9683	N4BP1	NEDD4 binding protein 1 [Source:HGNC Symbol;Acc:HGNC:29850]	0.00112857	1.17969
55850	USE1	unconventional SNARE in the ER 1 [Source:HGNC Symbol;Acc:HGNC:30882]	0.00112977	-1.31279
5893	RAD52	RAD52 homolog, DNA repair protein [Source:HGNC Symbol;Acc:HGNC:9824]	0.00113072	1.27068
51479	ANKFY1	ankyrin repeat and FYVE domain containing 1 [Source:HGNC Symbol;Acc:HGNC:20763]	0.00115022	1.13315
4714	NDUFB8	NADH:ubiquinone oxidoreductase subunit B8 [Source:HGNC Symbol;Acc:HGNC:7703]	0.00115674	-1.16857
93643	TJAP1	tight junction associated protein 1 [Source:HGNC Symbol;Acc:HGNC:17949]	0.00116538	1.22097
1750	DLX6	distal-less homeobox 6 [Source:HGNC Symbol;Acc:HGNC:2919]	0.00116735	-1.26265
6905	TBCE	tubulin folding cofactor E [Source:HGNC Symbol;Acc:HGNC:11582]	0.00118137	-1.19717
29899	GPSM2	G protein signaling modulator 2 [Source:HGNC Symbol;Acc:HGNC:29501]	0.00119044	1.16299
10487	CAP1	cyclase associated actin cytoskeleton regulatory protein 1 [Source:HGNC Symbol;Acc:HGNC:20040]	0.00119352	-1.14932
22891	ZNF365	zinc finger protein 365 [Source:HGNC Symbol;Acc:HGNC:18194]	0.00120433	-1.58513
64743	WDR13	WD repeat domain 13 [Source:HGNC Symbol;Acc:HGNC:14352]	0.0012072	-1.18387
9863	MAGI2	membrane associated guanylate kinase, WW and PDZ domain containing 2 [Source:HGNC Symbol;Acc:HGNC:18957]	0.00121157	1.22553
4126	MANBA	mannosidase beta [Source:HGNC Symbol;Acc:HGNC:6831]	0.00121581	1.24728
23279	NUP160	nucleoporin 160 [Source:HGNC Symbol;Acc:HGNC:18017]	0.00121581	1.1559
1371	CPOX	coproporphyrinogen oxidase [Source:HGNC Symbol;Acc:HGNC:2321]	0.00122277	1.19927
8665	EIF3F	eukaryotic translation initiation factor 3 subunit F [Source:HGNC Symbol;Acc:HGNC:3275]	0.0012353	-1.1598
7867	MAPKAPK3	mitogen-activated protein kinase-activated protein kinase 3 [Source:HGNC Symbol;Acc:HGNC:6888]	0.00123649	-1.20462
7297	TYK2	tyrosine kinase 2 [Source:HGNC Symbol;Acc:HGNC:12440]	0.00123802	1.24592
1337	COX6A1	cytochrome c oxidase subunit 6A1 [Source:HGNC Symbol;Acc:HGNC:2277]	0.00125278	-1.15303
51278	IER5	immediate early response 5 [Source:HGNC Symbol;Acc:HGNC:5393]	0.0012604	-1.24037
58480	RHOU	ras homolog family member U [Source:HGNC Symbol;Acc:HGNC:17794]	0.00126212	-1.23768
65059	RAPH1	Ras association (RalGDS/AF-6) and pleckstrin homology domains 1 [Source:HGNC Symbol;Acc:HGNC:14436]	0.00126352	1.16382
9328	GTF3C5	general transcription factor IIIC subunit 5 [Source:HGNC Symbol;Acc:HGNC:4668]	0.00127721	1.17391
3654	IRAK1	interleukin 1 receptor associated kinase 1 [Source:HGNC Symbol;Acc:HGNC:6112]	0.00127883	-1.22538
1464	CSPG4	chondroitin sulfate proteoglycan 4 [Source:HGNC Symbol;Acc:HGNC:2466]	0.00129525	-1.40903
5331	PLCB3	phospholipase C beta 3 [Source:HGNC Symbol;Acc:HGNC:9056]	0.00130128	1.20845
10954	PDIA5	protein disulfide isomerase family A member 5 [Source:HGNC Symbol;Acc:HGNC:24811]	0.00131303	-1.35754
59342	SCPEP1	serine carboxypeptidase 1 [Source:HGNC Symbol;Acc:HGNC:29507]	0.00132474	-1.30944
4189	DNAJB9	DnaJ heat shock protein family (Hsp40) member B9 [Source:HGNC Symbol;Acc:HGNC:6968]	0.00133681	1.22198
10678	B3GNT2	UDP-GlcNAc:betaGal beta-1,3-N-acetylglucosaminyltransferase 2 [Source:HGNC Symbol;Acc:HGNC:15629]	0.00134951	-1.37183
6240	RRM1	ribonucleotide reductase catalytic subunit M1 [Source:HGNC Symbol;Acc:HGNC:10451]	0.0013497	1.13953
51585	PCF11	PCF11 cleavage and polyadenylation factor subunit [Source:HGNC Symbol;Acc:HGNC:30097]	0.00135603	1.14861
4001	LMNB1	lamin B1 [Source:HGNC Symbol;Acc:HGNC:6637]	0.00135741	1.13937
539	ATP5O	ATP synthase, H+ transporting, mitochondrial F1 complex, O subunit [Source:HGNC Symbol;Acc:HGNC:850]	0.00135944	-1.14374
990	CDC6	cell division cycle 6 [Source:HGNC Symbol;Acc:HGNC:1744]	0.00137004	1.20356
6744	SSFA2	sperm specific antigen 2 [Source:HGNC Symbol;Acc:HGNC:11319]	0.00137358	-1.17659
122553	TRAPPC6B	trafficking protein particle complex 6B [Source:HGNC Symbol;Acc:HGNC:23066]	0.00137949	-1.21157
5888	RAD51	RAD51 recombinase [Source:HGNC Symbol;Acc:HGNC:9817]	0.00139616	1.26971
84085	FBXO30	F-box protein 30 [Source:HGNC Symbol;Acc:HGNC:15600]	0.00139824	1.18874
2889	RAPGEF1	Rap guanine nucleotide exchange factor 1 [Source:HGNC Symbol;Acc:HGNC:4568]	0.00143241	-1.14639
8819	SAP30	Sin3A associated protein 30 [Source:HGNC Symbol;Acc:HGNC:10532]	0.00144629	1.21758
54212	SNTG1	syntrophin gamma 1 [Source:HGNC Symbol;Acc:HGNC:13740]	0.00144677	-1.81503
10527	IPO7	importin 7 [Source:HGNC Symbol;Acc:HGNC:9852]	0.00145662	1.1247
51465	UBE2J1	ubiquitin conjugating enzyme E2 J1 [Source:HGNC Symbol;Acc:HGNC:17598]	0.00147724	-1.15078
81031	SLC2A10	solute carrier family 2 member 10 [Source:HGNC Symbol;Acc:HGNC:13444]	0.00147748	1.349
9480	ONECUT2	one cut homeobox 2 [Source:HGNC Symbol;Acc:HGNC:8139]	0.00147757	1.35814
2917	GRM7	glutamate metabotropic receptor 7 [Source:HGNC Symbol;Acc:HGNC:4599]	0.00150258	-1.6854
56254	RNF20	ring finger protein 20 [Source:HGNC Symbol;Acc:HGNC:10062]	0.00150802	1.15425
8412	BCAR3	breast cancer anti-estrogen resistance 3 [Source:HGNC Symbol;Acc:HGNC:973]	0.001514	1.24534
10592	SMC2	structural maintenance of chromosomes 2 [Source:HGNC Symbol;Acc:HGNC:14011]	0.00153593	1.15511
10659	CELF2	CUGBP Elav-like family member 2 [Source:HGNC Symbol;Acc:HGNC:2550]	0.0015402	-1.16316
114991	ZNF618	zinc finger protein 618 [Source:HGNC Symbol;Acc:HGNC:29416]	0.00156784	1.13797
10902	BRD8	bromodomain containing 8 [Source:HGNC Symbol;Acc:HGNC:19874]	0.00156878	1.1559
56267	KYAT3	kynurenine aminotransferase 3 [Source:HGNC Symbol;Acc:HGNC:33238]	0.00161945	-1.18392
254102	EHBP1L1	EH domain binding protein 1 like 1 [Source:HGNC Symbol;Acc:HGNC:30682]	0.001626	-1.44949
2245	FGD1	FYVE, RhoGEF and PH domain containing 1 [Source:HGNC Symbol;Acc:HGNC:3663]	0.00163541	1.16514
147841	SPC24	SPC24, NDC80 kinetochore complex component [Source:HGNC Symbol;Acc:HGNC:26913]	0.00163885	1.20575
5594	MAPK1	mitogen-activated protein kinase 1 [Source:HGNC Symbol;Acc:HGNC:6871]	0.00163968	1.13081
51196	PLCE1	phospholipase C epsilon 1 [Source:HGNC Symbol;Acc:HGNC:17175]	0.00164629	1.2462
5939	RBMS2	RNA binding motif single stranded interacting protein 2 [Source:HGNC Symbol;Acc:HGNC:9909]	0.00165576	1.19401
5744	PTHLH	parathyroid hormone like hormone [Source:HGNC Symbol;Acc:HGNC:9607]	0.00166193	-1.79548
57718	PPP4R4	protein phosphatase 4 regulatory subunit 4 [Source:HGNC Symbol;Acc:HGNC:23788]	0.00166264	-1.37908
5684	PSMA3	proteasome subunit alpha 3 [Source:HGNC Symbol;Acc:HGNC:9532]	0.00167107	-1.16912
93129	ORAI3	ORAI calcium release-activated calcium modulator 3 [Source:HGNC Symbol;Acc:HGNC:28185]	0.00168093	-1.32707
51663	ZFR	zinc finger RNA binding protein [Source:HGNC Symbol;Acc:HGNC:17277]	0.00168179	1.13529
10514	MYBBP1A	MYB binding protein 1a [Source:HGNC Symbol;Acc:HGNC:7546]	0.00170864	-1.22153
11154	AP4S1	adaptor related protein complex 4 sigma 1 subunit [Source:HGNC Symbol;Acc:HGNC:575]	0.0017137	-1.30043
55159	RFWD3	ring finger and WD repeat domain 3 [Source:HGNC Symbol;Acc:HGNC:25539]	0.00172488	1.17075
3615	IMPDH2	inosine monophosphate dehydrogenase 2 [Source:HGNC Symbol;Acc:HGNC:6053]	0.0017466	1.16855
5711	PSMD5	proteasome 26S subunit, non-ATPase 5 [Source:HGNC Symbol;Acc:HGNC:9563]	0.00174702	-1.18269
6376	CX3CL1	C-X3-C motif chemokine ligand 1 [Source:HGNC Symbol;Acc:HGNC:10647]	0.00175367	-1.24079
79929	MAP6D1	MAP6 domain containing 1 [Source:HGNC Symbol;Acc:HGNC:25753]	0.00175942	-1.3764
81533	ITFG1	integrin alpha FG-GAP repeat containing 1 [Source:HGNC Symbol;Acc:HGNC:30697]	0.00177866	-1.15494
4502	MT2A	metallothionein 2A [Source:HGNC Symbol;Acc:HGNC:7406]	0.00179244	-1.67282
10732	TCFL5	transcription factor like 5 [Source:HGNC Symbol;Acc:HGNC:11646]	0.00183767	1.2387
84171	LOXL4	lysyl oxidase like 4 [Source:HGNC Symbol;Acc:HGNC:17171]	0.00183877	-1.46497
5985	RFC5	replication factor C subunit 5 [Source:HGNC Symbol;Acc:HGNC:9973]	0.00183888	1.17193
26286	ARFGAP3	ADP ribosylation factor GTPase activating protein 3 [Source:HGNC Symbol;Acc:HGNC:661]	0.00183914	1.17239
8202	NCOA3	nuclear receptor coactivator 3 [Source:HGNC Symbol;Acc:HGNC:7670]	0.0018546	1.17204
26037	SIPA1L1	signal induced proliferation associated 1 like 1 [Source:HGNC Symbol;Acc:HGNC:20284]	0.00185747	-1.20108
8224	SYN3	synapsin III [Source:HGNC Symbol;Acc:HGNC:11496]	0.00187779	-1.46042
56245	C21orf62	chromosome 21 open reading frame 62 [Source:HGNC Symbol;Acc:HGNC:1305]	0.0018891	1.58439
5277	PIGA	phosphatidylinositol glycan anchor biosynthesis class A [Source:HGNC Symbol;Acc:HGNC:8957]	0.00188913	1.19624
10411	RAPGEF3	Rap guanine nucleotide exchange factor 3 [Source:HGNC Symbol;Acc:HGNC:16629]	0.00189493	-1.62042
6723	SRM	spermidine synthase [Source:HGNC Symbol;Acc:HGNC:11296]	0.00190089	-1.2057
9567	GTPBP1	GTP binding protein 1 [Source:HGNC Symbol;Acc:HGNC:4669]	0.00191028	1.13318
2896	GRN	granulin precursor [Source:HGNC Symbol;Acc:HGNC:4601]	0.00192254	-1.2463
5570	PKIB	cAMP-dependent protein kinase inhibitor beta [Source:HGNC Symbol;Acc:HGNC:9018]	0.00192355	1.19931
162494	RHBDL3	rhomboid like 3 [Source:HGNC Symbol;Acc:HGNC:16502]	0.00192541	1.25302
826	CAPNS1	calpain small subunit 1 [Source:HGNC Symbol;Acc:HGNC:1481]	0.00193146	-1.14244
3670	ISL1	ISL LIM homeobox 1 [Source:HGNC Symbol;Acc:HGNC:6132]	0.00194072	1.33739
2850	GPR27	G protein-coupled receptor 27 [Source:HGNC Symbol;Acc:HGNC:4482]	0.00194718	-1.23105
2778	GNAS	GNAS complex locus [Source:HGNC Symbol;Acc:HGNC:4392]	0.00195067	1.1267
51170	HSD17B11	hydroxysteroid 17-beta dehydrogenase 11 [Source:HGNC Symbol;Acc:HGNC:22960]	0.00198311	-1.36391
6387	CXCL12	C-X-C motif chemokine ligand 12 [Source:HGNC Symbol;Acc:HGNC:10672]	0.00198541	1.59434
10602	CDC42EP3	CDC42 effector protein 3 [Source:HGNC Symbol;Acc:HGNC:16943]	0.00200275	-1.18146
8816	DCAF5	DDB1 and CUL4 associated factor 5 [Source:HGNC Symbol;Acc:HGNC:20224]	0.0020122	1.13699
5028	P2RY1	purinergic receptor P2Y1 [Source:HGNC Symbol;Acc:HGNC:8539]	0.00203474	-1.44678
79633	FAT4	FAT atypical cadherin 4 [Source:HGNC Symbol;Acc:HGNC:23109]	0.00205365	1.18712
64073	C19orf33	chromosome 19 open reading frame 33 [Source:HGNC Symbol;Acc:HGNC:16668]	0.00209512	-1.78272
5837	PYGM	glycogen phosphorylase, muscle associated [Source:HGNC Symbol;Acc:HGNC:9726]	0.002103	1.7741
10516	FBLN5	fibulin 5 [Source:HGNC Symbol;Acc:HGNC:3602]	0.00211094	-1.52939
26053	AUTS2	AUTS2, activator of transcription and developmental regulator [Source:HGNC Symbol;Acc:HGNC:14262]	0.00211455	1.17916
54507	ADAMTSL4	ADAMTS like 4 [Source:HGNC Symbol;Acc:HGNC:19706]	0.00211455	-1.49961
25817	FAM19A5	family with sequence similarity 19 member A5, C-C motif chemokine like [Source:HGNC Symbol;Acc:HGNC:21592]	0.00211455	-1.19718
57567	ZNF319	zinc finger protein 319 [Source:HGNC Symbol;Acc:HGNC:13644]	0.00212578	1.23842
83607	AMMECR1L	AMMECR1 like [Source:HGNC Symbol;Acc:HGNC:28658]	0.00212955	1.17054
23549	DNPEP	aspartyl aminopeptidase [Source:HGNC Symbol;Acc:HGNC:2981]	0.00213102	-1.26476
6546	SLC8A1	solute carrier family 8 member A1 [Source:HGNC Symbol;Acc:HGNC:11068]	0.00216059	-1.19252
57447	NDRG2	NDRG family member 2 [Source:HGNC Symbol;Acc:HGNC:14460]	0.00218131	-1.20933
282969	FUOM	fucose mutarotase [Source:HGNC Symbol;Acc:HGNC:24733]	0.00219937	-1.61885
2885	GRB2	growth factor receptor bound protein 2 [Source:HGNC Symbol;Acc:HGNC:4566]	0.00220186	-1.15093
94122	SYTL5	synaptotagmin like 5 [Source:HGNC Symbol;Acc:HGNC:15589]	0.00220317	-1.77715
1307	COL16A1	collagen type XVI alpha 1 chain [Source:HGNC Symbol;Acc:HGNC:2193]	0.00220487	-1.75618
23129	PLXND1	plexin D1 [Source:HGNC Symbol;Acc:HGNC:9107]	0.00221959	-1.49828
136319	MTPN	myotrophin [Source:HGNC Symbol;Acc:HGNC:15667]	0.00224251	-1.13774
2584	GALK1	galactokinase 1 [Source:HGNC Symbol;Acc:HGNC:4118]	0.00225955	-1.34829
84874	ZNF514	zinc finger protein 514 [Source:HGNC Symbol;Acc:HGNC:25894]	0.00226467	1.22382
375743	PTAR1	protein prenyltransferase alpha subunit repeat containing 1 [Source:HGNC Symbol;Acc:HGNC:30449]	0.00227529	1.15732
2314	FLII	FLII, actin remodeling protein [Source:HGNC Symbol;Acc:HGNC:3750]	0.00228153	1.16304
84320	ACBD6	acyl-CoA binding domain containing 6 [Source:HGNC Symbol;Acc:HGNC:23339]	0.00229046	-1.1679
30008	EFEMP2	EGF containing fibulin like extracellular matrix protein 2 [Source:HGNC Symbol;Acc:HGNC:3219]	0.00229482	-1.23582
7326	UBE2G1	ubiquitin conjugating enzyme E2 G1 [Source:HGNC Symbol;Acc:HGNC:12482]	0.00231478	-1.15147
10777	ARPP21	cAMP regulated phosphoprotein 21 [Source:HGNC Symbol;Acc:HGNC:16968]	0.00234246	-1.58602
8019	BRD3	bromodomain containing 3 [Source:HGNC Symbol;Acc:HGNC:1104]	0.00234543	1.13926
56172	ANKH	ANKH inorganic pyrophosphate transport regulator [Source:HGNC Symbol;Acc:HGNC:15492]	0.00234827	1.19846
84698	CAPS2	calcyphosine 2 [Source:HGNC Symbol;Acc:HGNC:16471]	0.00235979	1.35904
1616	DAXX	death domain associated protein [Source:HGNC Symbol;Acc:HGNC:2681]	0.00236497	1.16427
401399	PRRT4	proline rich transmembrane protein 4 [Source:HGNC Symbol;Acc:HGNC:37280]	0.00237194	-1.54092
1183	CLCN4	chloride voltage-gated channel 4 [Source:HGNC Symbol;Acc:HGNC:2022]	0.00243894	-1.19434
953	ENTPD1	ectonucleoside triphosphate diphosphohydrolase 1 [Source:HGNC Symbol;Acc:HGNC:3363]	0.0024578	1.29817
10815	CPLX1	complexin 1 [Source:HGNC Symbol;Acc:HGNC:2309]	0.00248713	-1.5121
4488	MSX2	msh homeobox 2 [Source:HGNC Symbol;Acc:HGNC:7392]	0.00248884	-1.70517
10079	ATP9A	ATPase phospholipid transporting 9A (putative) [Source:HGNC Symbol;Acc:HGNC:13540]	0.00255428	-1.13852
23254	KAZN	kazrin, periplakin interacting protein [Source:HGNC Symbol;Acc:HGNC:29173]	0.00256892	-1.21159
5783	PTPN13	protein tyrosine phosphatase, non-receptor type 13 [Source:HGNC Symbol;Acc:HGNC:9646]	0.0026008	1.13247
51704	GPRC5B	G protein-coupled receptor class C group 5 member B [Source:HGNC Symbol;Acc:HGNC:13308]	0.00260417	-1.14848
55211	DPPA4	developmental pluripotency associated 4 [Source:HGNC Symbol;Acc:HGNC:19200]	0.00260763	1.26412
533	ATP6V0B	ATPase H+ transporting V0 subunit b [Source:HGNC Symbol;Acc:HGNC:861]	0.00261903	-1.16652
6326	SCN2A	sodium voltage-gated channel alpha subunit 2 [Source:HGNC Symbol;Acc:HGNC:10588]	0.00263159	-1.36165
9462	RASAL2	RAS protein activator like 2 [Source:HGNC Symbol;Acc:HGNC:9874]	0.00269702	1.1493
23542	MAPK8IP2	mitogen-activated protein kinase 8 interacting protein 2 [Source:HGNC Symbol;Acc:HGNC:6883]	0.00269702	1.15907
51351	ZNF117	zinc finger protein 117 [Source:HGNC Symbol;Acc:HGNC:12897]	0.00271513	1.14657
1629	DBT	dihydrolipoamide branched chain transacylase E2 [Source:HGNC Symbol;Acc:HGNC:2698]	0.00276357	1.21199
79896	THNSL1	threonine synthase like 1 [Source:HGNC Symbol;Acc:HGNC:26160]	0.00276891	1.30806
55540	IL17RB	interleukin 17 receptor B [Source:HGNC Symbol;Acc:HGNC:18015]	0.00276996	1.31722
1749	DLX5	distal-less homeobox 5 [Source:HGNC Symbol;Acc:HGNC:2918]	0.00277394	1.15938
55502	HES6	hes family bHLH transcription factor 6 [Source:HGNC Symbol;Acc:HGNC:18254]	0.00282213	1.40077
5000	ORC4	origin recognition complex subunit 4 [Source:HGNC Symbol;Acc:HGNC:8490]	0.00283201	-1.18438
57118	CAMK1D	calcium/calmodulin dependent protein kinase ID [Source:HGNC Symbol;Acc:HGNC:19341]	0.00284115	-1.17596
285636	C5orf51	chromosome 5 open reading frame 51 [Source:HGNC Symbol;Acc:HGNC:27750]	0.00286532	1.16814
1105	CHD1	chromodomain helicase DNA binding protein 1 [Source:HGNC Symbol;Acc:HGNC:1915]	0.00289285	1.13565
157313	CDCA2	cell division cycle associated 2 [Source:HGNC Symbol;Acc:HGNC:14623]	0.00291789	1.19552
10526	IPO8	importin 8 [Source:HGNC Symbol;Acc:HGNC:9853]	0.00293608	1.15331
64412	GZF1	GDNF inducible zinc finger protein 1 [Source:HGNC Symbol;Acc:HGNC:15808]	0.00293751	1.18731
5129	CDK18	cyclin dependent kinase 18 [Source:HGNC Symbol;Acc:HGNC:8751]	0.00296728	-1.31311
137872	ADHFE1	alcohol dehydrogenase, iron containing 1 [Source:HGNC Symbol;Acc:HGNC:16354]	0.00297629	-1.42694
4842	NOS1	nitric oxide synthase 1 [Source:HGNC Symbol;Acc:HGNC:7872]	0.00299294	-1.68789
87	ACTN1	actinin alpha 1 [Source:HGNC Symbol;Acc:HGNC:163]	0.00300416	-1.43634
23476	BRD4	bromodomain containing 4 [Source:HGNC Symbol;Acc:HGNC:13575]	0.00301158	1.1498
10991	SLC38A3	solute carrier family 38 member 3 [Source:HGNC Symbol;Acc:HGNC:18044]	0.00303436	1.39913
6595	SMARCA2	SWI/SNF related, matrix associated, actin dependent regulator of chromatin, subfamily a, member 2 [Source:HGNC Symbol;Acc:HGNC:11098]	0.00303884	-1.30193
79022	TMEM106C	transmembrane protein 106C [Source:HGNC Symbol;Acc:HGNC:28775]	0.00304789	1.13821
84318	CCDC77	coiled-coil domain containing 77 [Source:HGNC Symbol;Acc:HGNC:28203]	0.00305861	1.2096
51604	PIGT	phosphatidylinositol glycan anchor biosynthesis class T [Source:HGNC Symbol;Acc:HGNC:14938]	0.00307271	-1.18302
1936	EEF1D	eukaryotic translation elongation factor 1 delta [Source:HGNC Symbol;Acc:HGNC:3211]	0.00313554	-1.14436
2876	GPX1	glutathione peroxidase 1 [Source:HGNC Symbol;Acc:HGNC:4553]	0.00315681	-1.16656
6655	SOS2	SOS Ras/Rho guanine nucleotide exchange factor 2 [Source:HGNC Symbol;Acc:HGNC:11188]	0.00315827	1.16098
738	VPS51	VPS51, GARP complex subunit [Source:HGNC Symbol;Acc:HGNC:1172]	0.00315975	-1.18667
1019	CDK4	cyclin dependent kinase 4 [Source:HGNC Symbol;Acc:HGNC:1773]	0.00316852	-1.12007
678	ZFP36L2	ZFP36 ring finger protein like 2 [Source:HGNC Symbol;Acc:HGNC:1108]	0.00320319	1.25041
55653	BCAS4	breast carcinoma amplified sequence 4 [Source:HGNC Symbol;Acc:HGNC:14367]	0.00321755	-1.24599
122060	SLAIN1	SLAIN motif family member 1 [Source:HGNC Symbol;Acc:HGNC:26387]	0.0032484	1.15416
2817	GPC1	glypican 1 [Source:HGNC Symbol;Acc:HGNC:4449]	0.0032894	-1.14989
11000	SLC27A3	solute carrier family 27 member 3 [Source:HGNC Symbol;Acc:HGNC:10997]	0.00329272	1.3699
1628	DBP	D-box binding PAR bZIP transcription factor [Source:HGNC Symbol;Acc:HGNC:2697]	0.00333753	1.3198
5376	PMP22	peripheral myelin protein 22 [Source:HGNC Symbol;Acc:HGNC:9118]	0.0033385	-1.40935
3163	HMOX2	heme oxygenase 2 [Source:HGNC Symbol;Acc:HGNC:5014]	0.00337415	-1.23146
55607	PPP1R9A	protein phosphatase 1 regulatory subunit 9A [Source:HGNC Symbol;Acc:HGNC:14946]	0.00337555	1.16339
3660	IRF2	interferon regulatory factor 2 [Source:HGNC Symbol;Acc:HGNC:6117]	0.00337829	1.28646
170959	ZNF431	zinc finger protein 431 [Source:HGNC Symbol;Acc:HGNC:20809]	0.00342018	1.1591
84886	C1orf198	chromosome 1 open reading frame 198 [Source:HGNC Symbol;Acc:HGNC:25900]	0.00342803	-1.15219
9060	PAPSS2	3'-phosphoadenosine 5'-phosphosulfate synthase 2 [Source:HGNC Symbol;Acc:HGNC:8604]	0.00344076	-1.50358
7266	DNAJC7	DnaJ heat shock protein family (Hsp40) member C7 [Source:HGNC Symbol;Acc:HGNC:12392]	0.00345889	-1.15226
730005	SEC14L6	SEC14 like lipid binding 6 [Source:HGNC Symbol;Acc:HGNC:40047]	0.00345903	-1.72958
4216	MAP3K4	mitogen-activated protein kinase kinase kinase 4 [Source:HGNC Symbol;Acc:HGNC:6856]	0.00347244	1.16342
4645	MYO5B	myosin VB [Source:HGNC Symbol;Acc:HGNC:7603]	0.00352831	-1.52217
5364	PLXNB1	plexin B1 [Source:HGNC Symbol;Acc:HGNC:9103]	0.00354496	1.1668
10484	SEC23A	Sec23 homolog A, coat complex II component [Source:HGNC Symbol;Acc:HGNC:10701]	0.00358087	-1.12883
94241	TP53INP1	tumor protein p53 inducible nuclear protein 1 [Source:HGNC Symbol;Acc:HGNC:18022]	0.00358358	1.14098
57128	LYRM4	LYR motif containing 4 [Source:HGNC Symbol;Acc:HGNC:21365]	0.00362531	-1.18226
1445	CSK	C-terminal Src kinase [Source:HGNC Symbol;Acc:HGNC:2444]	0.00365567	1.15884
60488	MRPS35	mitochondrial ribosomal protein S35 [Source:HGNC Symbol;Acc:HGNC:16635]	0.00369775	-1.20042
89932	PAPLN	papilin, proteoglycan like sulfated glycoprotein [Source:HGNC Symbol;Acc:HGNC:19262]	0.00369775	-1.63136
91010	FMNL3	formin like 3 [Source:HGNC Symbol;Acc:HGNC:23698]	0.00372752	1.15371
5549	PRELP	proline and arginine rich end leucine rich repeat protein [Source:HGNC Symbol;Acc:HGNC:9357]	0.00373105	1.70345
7752	ZNF200	zinc finger protein 200 [Source:HGNC Symbol;Acc:HGNC:12993]	0.00373764	1.21904
79147	FKRP	fukutin related protein [Source:HGNC Symbol;Acc:HGNC:17997]	0.00376198	-1.19043
11222	MRPL3	mitochondrial ribosomal protein L3 [Source:HGNC Symbol;Acc:HGNC:10379]	0.00377375	-1.16036
27147	DENND2A	DENN domain containing 2A [Source:HGNC Symbol;Acc:HGNC:22212]	0.00377492	1.15183
55734	ZFP64	ZFP64 zinc finger protein [Source:HGNC Symbol;Acc:HGNC:15940]	0.00380337	1.1884
84930	MASTL	microtubule associated serine/threonine kinase like [Source:HGNC Symbol;Acc:HGNC:19042]	0.00382501	1.15505
83700	JAM3	junctional adhesion molecule 3 [Source:HGNC Symbol;Acc:HGNC:15532]	0.00384519	1.15161
115265	DDIT4L	DNA damage inducible transcript 4 like [Source:HGNC Symbol;Acc:HGNC:30555]	0.00388482	-1.52707
6045	RNF2	ring finger protein 2 [Source:HGNC Symbol;Acc:HGNC:10061]	0.00388858	-1.15595
26278	SACS	sacsin molecular chaperone [Source:HGNC Symbol;Acc:HGNC:10519]	0.00392661	-1.12145
23017	FAIM2	Fas apoptotic inhibitory molecule 2 [Source:HGNC Symbol;Acc:HGNC:17067]	0.00393553	-1.24543
22821	RASA3	RAS p21 protein activator 3 [Source:HGNC Symbol;Acc:HGNC:20331]	0.00404349	1.1725
11056	DDX52	DExD-box helicase 52 [Source:HGNC Symbol;Acc:HGNC:20038]	0.00412288	1.16601
55862	ECHDC1	ethylmalonyl-CoA decarboxylase 1 [Source:HGNC Symbol;Acc:HGNC:21489]	0.00414252	-1.18381
10492	SYNCRIP	synaptotagmin binding cytoplasmic RNA interacting protein [Source:HGNC Symbol;Acc:HGNC:16918]	0.00414764	-1.13395
342908	ZNF404	zinc finger protein 404 [Source:HGNC Symbol;Acc:HGNC:19417]	0.00415859	1.38978
7337	UBE3A	ubiquitin protein ligase E3A [Source:HGNC Symbol;Acc:HGNC:12496]	0.00417836	1.13122
25959	KANK2	KN motif and ankyrin repeat domains 2 [Source:HGNC Symbol;Acc:HGNC:29300]	0.00418226	1.21212
27086	FOXP1	forkhead box P1 [Source:HGNC Symbol;Acc:HGNC:3823]	0.00419152	-1.18425
4644	MYO5A	myosin VA [Source:HGNC Symbol;Acc:HGNC:7602]	0.00423149	-1.13931
84440	RAB11FIP4	RAB11 family interacting protein 4 [Source:HGNC Symbol;Acc:HGNC:30267]	0.00423194	-1.16653
221178	SPATA13	spermatogenesis associated 13 [Source:HGNC Symbol;Acc:HGNC:23222]	0.00428533	1.15535
1314	COPA	coatomer protein complex subunit alpha [Source:HGNC Symbol;Acc:HGNC:2230]	0.00428533	1.11831
64924	SLC30A5	solute carrier family 30 member 5 [Source:HGNC Symbol;Acc:HGNC:19089]	0.00432618	1.16858
27106	ARRDC2	arrestin domain containing 2 [Source:HGNC Symbol;Acc:HGNC:25225]	0.0043316	1.71103
9811	CTIF	cap binding complex dependent translation initiation factor [Source:HGNC Symbol;Acc:HGNC:23925]	0.00435037	-1.1375
121441	NEDD1	neural precursor cell expressed, developmentally down-regulated 1 [Source:HGNC Symbol;Acc:HGNC:7723]	0.00436668	1.15423
1662	DDX10	DEAD-box helicase 10 [Source:HGNC Symbol;Acc:HGNC:2735]	0.00438992	-1.18252
7884	SLBP	stem-loop binding protein [Source:HGNC Symbol;Acc:HGNC:10904]	0.00442525	-1.14832
7100	TLR5	toll like receptor 5 [Source:HGNC Symbol;Acc:HGNC:11851]	0.00442525	1.7087
7732	RNF112	ring finger protein 112 [Source:HGNC Symbol;Acc:HGNC:12968]	0.00445419	-1.35461
57575	PCDH10	protocadherin 10 [Source:HGNC Symbol;Acc:HGNC:13404]	0.00451588	-1.22384
6634	SNRPD3	small nuclear ribonucleoprotein D3 polypeptide [Source:HGNC Symbol;Acc:HGNC:11160]	0.00456024	-1.13902
10801	SEPT9	septin 9 [Source:HGNC Symbol;Acc:HGNC:7323]	0.00461136	-1.11595
6494	SIPA1	signal-induced proliferation-associated 1 [Source:HGNC Symbol;Acc:HGNC:10885]	0.00464648	1.31114
9919	SEC16A	SEC16 homolog A, endoplasmic reticulum export factor [Source:HGNC Symbol;Acc:HGNC:29006]	0.00464838	1.15152
22807	IKZF2	IKAROS family zinc finger 2 [Source:HGNC Symbol;Acc:HGNC:13177]	0.00467131	1.25526
23452	ANGPTL2	angiopoietin like 2 [Source:HGNC Symbol;Acc:HGNC:490]	0.00469878	1.27209
377	ARF3	ADP ribosylation factor 3 [Source:HGNC Symbol;Acc:HGNC:654]	0.00475727	-1.12615
3460	IFNGR2	interferon gamma receptor 2 [Source:HGNC Symbol;Acc:HGNC:5440]	0.00476614	-1.15998
2844	RABGAP1	RAB GTPase activating protein 1 [Source:HGNC Symbol;Acc:HGNC:17155]	0.00479634	1.13267
10569	SLU7	SLU7 homolog, splicing factor [Source:HGNC Symbol;Acc:HGNC:16939]	0.00482984	-1.15312
4776	NFATC4	nuclear factor of activated T-cells 4 [Source:HGNC Symbol;Acc:HGNC:7778]	0.00485124	1.19472
1123	CHN1	chimerin 1 [Source:HGNC Symbol;Acc:HGNC:1943]	0.00486022	1.15085
9553	MRPL33	mitochondrial ribosomal protein L33 [Source:HGNC Symbol;Acc:HGNC:14487]	0.00486273	-1.16882
79875	THSD4	thrombospondin type 1 domain containing 4 [Source:HGNC Symbol;Acc:HGNC:25835]	0.00486813	-1.21202
3015	H2AFZ	H2A histone family member Z [Source:HGNC Symbol;Acc:HGNC:4741]	0.00487652	-1.12997
10966	RAB40B	RAB40B, member RAS oncogene family [Source:HGNC Symbol;Acc:HGNC:18284]	0.00489854	-1.27048
55218	EXD2	exonuclease 3'-5' domain containing 2 [Source:HGNC Symbol;Acc:HGNC:20217]	0.0049148	1.15685
2073	ERCC5	ERCC excision repair 5, endonuclease [Source:HGNC Symbol;Acc:HGNC:3437]	0.00492257	1.15978
6769	STAC	SH3 and cysteine rich domain [Source:HGNC Symbol;Acc:HGNC:11353]	0.00492482	-1.46512
22927	HABP4	hyaluronan binding protein 4 [Source:HGNC Symbol;Acc:HGNC:17062]	0.00493195	-1.17601
4710	NDUFB4	NADH:ubiquinone oxidoreductase subunit B4 [Source:HGNC Symbol;Acc:HGNC:7699]	0.00499691	-1.15054
6237	RRAS	RAS related [Source:HGNC Symbol;Acc:HGNC:10447]	0.00502314	-1.41157
2824	GPM6B	glycoprotein M6B [Source:HGNC Symbol;Acc:HGNC:4461]	0.00502628	-1.12226
11214	AKAP13	A-kinase anchoring protein 13 [Source:HGNC Symbol;Acc:HGNC:371]	0.00504136	1.13181
50650	ARHGEF3	Rho guanine nucleotide exchange factor 3 [Source:HGNC Symbol;Acc:HGNC:683]	0.00505775	-1.32867
11261	CHP1	calcineurin like EF-hand protein 1 [Source:HGNC Symbol;Acc:HGNC:17433]	0.00509477	1.14523
404093	CUEDC1	CUE domain containing 1 [Source:HGNC Symbol;Acc:HGNC:31350]	0.00510003	-1.15379
1174	AP1S1	adaptor related protein complex 1 sigma 1 subunit [Source:HGNC Symbol;Acc:HGNC:559]	0.00512557	-1.14926
5891	MOK	MOK protein kinase [Source:HGNC Symbol;Acc:HGNC:9833]	0.00514734	-1.22589
58525	WIZ	widely interspaced zinc finger motifs [Source:HGNC Symbol;Acc:HGNC:30917]	0.00515335	1.15134
1499	CTNNB1	catenin beta 1 [Source:HGNC Symbol;Acc:HGNC:2514]	0.00517552	1.11427
79178	THTPA	thiamine triphosphatase [Source:HGNC Symbol;Acc:HGNC:18987]	0.0052373	1.16985
51063	CALHM2	calcium homeostasis modulator family member 2 [Source:HGNC Symbol;Acc:HGNC:23493]	0.00525395	-1.42998
4706	NDUFAB1	NADH:ubiquinone oxidoreductase subunit AB1 [Source:HGNC Symbol;Acc:HGNC:7694]	0.00527986	-1.15717
4062	LY6H	lymphocyte antigen 6 family member H [Source:HGNC Symbol;Acc:HGNC:6728]	0.00529503	-1.21158
2737	GLI3	GLI family zinc finger 3 [Source:HGNC Symbol;Acc:HGNC:4319]	0.00529553	1.11577
389792	IER5L	immediate early response 5 like [Source:HGNC Symbol;Acc:HGNC:23679]	0.00536631	1.55085
9818	NUP58	nucleoporin 58 [Source:HGNC Symbol;Acc:HGNC:20261]	0.0053897	1.12544
79109	MAPKAP1	mitogen-activated protein kinase associated protein 1 [Source:HGNC Symbol;Acc:HGNC:18752]	0.00542939	-1.12632
55322	C5orf22	chromosome 5 open reading frame 22 [Source:HGNC Symbol;Acc:HGNC:25639]	0.00543604	-1.16632
4696	NDUFA3	NADH:ubiquinone oxidoreductase subunit A3 [Source:HGNC Symbol;Acc:HGNC:7686]	0.00544353	-1.17643
6195	RPS6KA1	ribosomal protein S6 kinase A1 [Source:HGNC Symbol;Acc:HGNC:10430]	0.00545889	1.17938
122416	ANKRD9	ankyrin repeat domain 9 [Source:HGNC Symbol;Acc:HGNC:20096]	0.0055549	1.18684
221002	RASGEF1A	RasGEF domain family member 1A [Source:HGNC Symbol;Acc:HGNC:24246]	0.0056427	-1.62007
6197	RPS6KA3	ribosomal protein S6 kinase A3 [Source:HGNC Symbol;Acc:HGNC:10432]	0.00565314	1.12884
10518	CIB2	calcium and integrin binding family member 2 [Source:HGNC Symbol;Acc:HGNC:24579]	0.00566243	-1.16703
254122	SNX32	sorting nexin 32 [Source:HGNC Symbol;Acc:HGNC:26423]	0.00577862	-1.12416
387763	C11orf96	chromosome 11 open reading frame 96 [Source:HGNC Symbol;Acc:HGNC:38675]	0.0058051	-1.31833
90293	KLHL13	kelch like family member 13 [Source:HGNC Symbol;Acc:HGNC:22931]	0.00583865	-1.27949
80164	PRR36	proline rich 36 [Source:HGNC Symbol;Acc:HGNC:26172]	0.00583865	1.14823
25805	BAMBI	BMP and activin membrane bound inhibitor [Source:HGNC Symbol;Acc:HGNC:30251]	0.00584208	-1.57416
56957	OTUD7B	OTU deubiquitinase 7B [Source:HGNC Symbol;Acc:HGNC:16683]	0.00597036	1.19052
440	ASNS	asparagine synthetase (glutamine-hydrolyzing) [Source:HGNC Symbol;Acc:HGNC:753]	0.00613684	1.19543
54360	CYTL1	cytokine like 1 [Source:HGNC Symbol;Acc:HGNC:24435]	0.00613923	-1.66069
7128	TNFAIP3	TNF alpha induced protein 3 [Source:HGNC Symbol;Acc:HGNC:11896]	0.0061681	-1.40248
1203	CLN5	CLN5, intracellular trafficking protein [Source:HGNC Symbol;Acc:HGNC:2076]	0.00619124	-1.17782
25850	ZNF345	zinc finger protein 345 [Source:HGNC Symbol;Acc:HGNC:16367]	0.00620127	-1.24233
23405	DICER1	dicer 1, ribonuclease III [Source:HGNC Symbol;Acc:HGNC:17098]	0.00620977	1.11477
9960	USP3	ubiquitin specific peptidase 3 [Source:HGNC Symbol;Acc:HGNC:12626]	0.00629065	1.14104
4118	MAL	mal, T-cell differentiation protein [Source:HGNC Symbol;Acc:HGNC:6817]	0.00631696	-1.52499
63916	ELMO2	engulfment and cell motility 2 [Source:HGNC Symbol;Acc:HGNC:17233]	0.00632672	1.14146
285368	PRRT3	proline rich transmembrane protein 3 [Source:HGNC Symbol;Acc:HGNC:26591]	0.00633824	-1.3737
27164	SALL3	spalt like transcription factor 3 [Source:HGNC Symbol;Acc:HGNC:10527]	0.00637275	1.18282
374395	TMEM179B	transmembrane protein 179B [Source:HGNC Symbol;Acc:HGNC:33744]	0.00638952	-1.23879
7355	SLC35A2	solute carrier family 35 member A2 [Source:HGNC Symbol;Acc:HGNC:11022]	0.00640351	-1.18467
8991	SELENBP1	selenium binding protein 1 [Source:HGNC Symbol;Acc:HGNC:10719]	0.00640957	1.21977
2878	GPX3	glutathione peroxidase 3 [Source:HGNC Symbol;Acc:HGNC:4555]	0.00644321	-1.38625
56124	PCDHB12	protocadherin beta 12 [Source:HGNC Symbol;Acc:HGNC:8683]	0.00645607	1.53607
728340	GTF2H2C	GTF2H2 family member C [Source:HGNC Symbol;Acc:HGNC:31394]	0.0064915	-1.29407
146760	RTN4RL1	reticulon 4 receptor like 1 [Source:HGNC Symbol;Acc:HGNC:21329]	0.00650249	1.33274
11244	ZHX1	zinc fingers and homeoboxes 1 [Source:HGNC Symbol;Acc:HGNC:12871]	0.00650395	1.16271
5590	PRKCZ	protein kinase C zeta [Source:HGNC Symbol;Acc:HGNC:9412]	0.00656205	-1.16839
10747	MASP2	mannan binding lectin serine peptidase 2 [Source:HGNC Symbol;Acc:HGNC:6902]	0.00656205	-1.31223
3631	INPP4A	inositol polyphosphate-4-phosphatase type I A [Source:HGNC Symbol;Acc:HGNC:6074]	0.00662416	1.13599
11013	TMSB15A	thymosin beta 15a [Source:HGNC Symbol;Acc:HGNC:30744]	0.00664644	-1.15867
54700	RRN3	RRN3 homolog, RNA polymerase I transcription factor [Source:HGNC Symbol;Acc:HGNC:30346]	0.0066511	-1.1514
7975	MAFK	MAF bZIP transcription factor K [Source:HGNC Symbol;Acc:HGNC:6782]	0.00665201	1.26675
6885	MAP3K7	mitogen-activated protein kinase kinase kinase 7 [Source:HGNC Symbol;Acc:HGNC:6859]	0.00672354	1.13032
89910	UBE3B	ubiquitin protein ligase E3B [Source:HGNC Symbol;Acc:HGNC:13478]	0.00674669	1.15128
79833	GEMIN6	gem nuclear organelle associated protein 6 [Source:HGNC Symbol;Acc:HGNC:20044]	0.00674775	1.25791
84684	INSM2	INSM transcriptional repressor 2 [Source:HGNC Symbol;Acc:HGNC:17539]	0.00679362	-1.46643
3665	IRF7	interferon regulatory factor 7 [Source:HGNC Symbol;Acc:HGNC:6122]	0.0067988	1.34344
2771	GNAI2	G protein subunit alpha i2 [Source:HGNC Symbol;Acc:HGNC:4385]	0.00681399	1.1019
1362	CPD	carboxypeptidase D [Source:HGNC Symbol;Acc:HGNC:2301]	0.0068395	1.12738
2273	FHL1	four and a half LIM domains 1 [Source:HGNC Symbol;Acc:HGNC:3702]	0.00690169	-1.12597
5292	PIM1	Pim-1 proto-oncogene, serine/threonine kinase [Source:HGNC Symbol;Acc:HGNC:8986]	0.00690707	-1.22494
56655	POLE4	DNA polymerase epsilon 4, accessory subunit [Source:HGNC Symbol;Acc:HGNC:18755]	0.00691002	-1.3648
7494	XBP1	X-box binding protein 1 [Source:HGNC Symbol;Acc:HGNC:12801]	0.00696775	1.1853
148103	ZNF599	zinc finger protein 599 [Source:HGNC Symbol;Acc:HGNC:26408]	0.00698504	1.26228
139065	SLITRK4	SLIT and NTRK like family member 4 [Source:HGNC Symbol;Acc:HGNC:23502]	0.0070876	1.24238
124602	KIF19	kinesin family member 19 [Source:HGNC Symbol;Acc:HGNC:26735]	0.00714277	-1.66226
89890	KBTBD6	kelch repeat and BTB domain containing 6 [Source:HGNC Symbol;Acc:HGNC:25340]	0.00718852	1.14836
84287	ZDHHC16	zinc finger DHHC-type containing 16 [Source:HGNC Symbol;Acc:HGNC:20714]	0.00720479	1.18918
6515	SLC2A3	solute carrier family 2 member 3 [Source:HGNC Symbol;Acc:HGNC:11007]	0.00735739	-1.46278
3748	KCNC3	potassium voltage-gated channel subfamily C member 3 [Source:HGNC Symbol;Acc:HGNC:6235]	0.00739863	-1.30817
894	CCND2	cyclin D2 [Source:HGNC Symbol;Acc:HGNC:1583]	0.00742364	1.13894
9908	G3BP2	G3BP stress granule assembly factor 2 [Source:HGNC Symbol;Acc:HGNC:30291]	0.00754184	-1.12418
196074	METTL15	methyltransferase like 15 [Source:HGNC Symbol;Acc:HGNC:26606]	0.00754184	1.25728
11072	DUSP14	dual specificity phosphatase 14 [Source:HGNC Symbol;Acc:HGNC:17007]	0.00754923	-1.20326
11123	RCAN3	RCAN family member 3 [Source:HGNC Symbol;Acc:HGNC:3042]	0.00754948	1.20475
6925	TCF4	transcription factor 4 [Source:HGNC Symbol;Acc:HGNC:11634]	0.00758029	1.13293
55450	CAMK2N1	calcium/calmodulin dependent protein kinase II inhibitor 1 [Source:HGNC Symbol;Acc:HGNC:24190]	0.00762908	1.18163
4716	NDUFB10	NADH:ubiquinone oxidoreductase subunit B10 [Source:HGNC Symbol;Acc:HGNC:7696]	0.00778018	-1.16423
5333	PLCD1	phospholipase C delta 1 [Source:HGNC Symbol;Acc:HGNC:9060]	0.00779565	1.2112
164395	TTLL9	tubulin tyrosine ligase like 9 [Source:HGNC Symbol;Acc:HGNC:16118]	0.00779565	1.37562
79778	MICALL2	MICAL like 2 [Source:HGNC Symbol;Acc:HGNC:29672]	0.00789233	-1.36482
8618	CADPS	calcium dependent secretion activator [Source:HGNC Symbol;Acc:HGNC:1426]	0.00791658	1.15346
863	CBFA2T3	CBFA2/RUNX1 translocation partner 3 [Source:HGNC Symbol;Acc:HGNC:1537]	0.00799963	-1.22329
389337	ARHGEF37	Rho guanine nucleotide exchange factor 37 [Source:HGNC Symbol;Acc:HGNC:34430]	0.00808905	1.47107
23225	NUP210	nucleoporin 210 [Source:HGNC Symbol;Acc:HGNC:30052]	0.00810881	1.14633
2048	EPHB2	EPH receptor B2 [Source:HGNC Symbol;Acc:HGNC:3393]	0.00821638	1.11933
100	ADA	adenosine deaminase [Source:HGNC Symbol;Acc:HGNC:186]	0.00826958	-1.34975
80150	ASRGL1	asparaginase like 1 [Source:HGNC Symbol;Acc:HGNC:16448]	0.00830282	1.13402
125950	RAVER1	ribonucleoprotein, PTB binding 1 [Source:HGNC Symbol;Acc:HGNC:30296]	0.00835648	1.15028
83937	RASSF4	Ras association domain family member 4 [Source:HGNC Symbol;Acc:HGNC:20793]	0.00836316	1.18706
1073	CFL2	cofilin 2 [Source:HGNC Symbol;Acc:HGNC:1875]	0.00839225	-1.13626
23551	RASD2	RASD family member 2 [Source:HGNC Symbol;Acc:HGNC:18229]	0.00840841	-1.59283
57514	ARHGAP31	Rho GTPase activating protein 31 [Source:HGNC Symbol;Acc:HGNC:29216]	0.00841717	-1.44298
631	BFSP1	beaded filament structural protein 1 [Source:HGNC Symbol;Acc:HGNC:1040]	0.00845031	-1.65291
1998	ELF2	E74 like ETS transcription factor 2 [Source:HGNC Symbol;Acc:HGNC:3317]	0.00850107	1.13526
26147	PHF19	PHD finger protein 19 [Source:HGNC Symbol;Acc:HGNC:24566]	0.00854783	1.17554
10160	FARP1	FERM, ARH/RhoGEF and pleckstrin domain protein 1 [Source:HGNC Symbol;Acc:HGNC:3591]	0.00855701	1.11211
55635	DEPDC1	DEP domain containing 1 [Source:HGNC Symbol;Acc:HGNC:22949]	0.00857495	1.16877
57819	LSM2	LSM2 homolog, U6 small nuclear RNA and mRNA degradation associated [Source:HGNC Symbol;Acc:HGNC:13940]	0.00864996	1.17674
5912	RAP2B	RAP2B, member of RAS oncogene family [Source:HGNC Symbol;Acc:HGNC:9862]	0.00869606	-1.1656
6872	TAF1	TATA-box binding protein associated factor 1 [Source:HGNC Symbol;Acc:HGNC:11535]	0.00870188	1.13428
9500	MAGED1	MAGE family member D1 [Source:HGNC Symbol;Acc:HGNC:6813]	0.0087307	1.10798
196527	ANO6	anoctamin 6 [Source:HGNC Symbol;Acc:HGNC:25240]	0.00873959	-1.15548
5718	PSMD12	proteasome 26S subunit, non-ATPase 12 [Source:HGNC Symbol;Acc:HGNC:9557]	0.00877539	-1.14861
92609	TIMM50	translocase of inner mitochondrial membrane 50 [Source:HGNC Symbol;Acc:HGNC:23656]	0.00877691	-1.13744
60598	KCNK15	potassium two pore domain channel subfamily K member 15 [Source:HGNC Symbol;Acc:HGNC:13814]	0.00878951	1.36403
23678	SGK3	serum/glucocorticoid regulated kinase family member 3 [Source:HGNC Symbol;Acc:HGNC:10812]	0.00881355	-1.49891
119587	CPXM2	carboxypeptidase X, M14 family member 2 [Source:HGNC Symbol;Acc:HGNC:26977]	0.00882534	-1.6281
3035	HARS	histidyl-tRNA synthetase [Source:HGNC Symbol;Acc:HGNC:4816]	0.00894667	-1.13196
84695	LOXL3	lysyl oxidase like 3 [Source:HGNC Symbol;Acc:HGNC:13869]	0.00897454	1.1791
150	ADRA2A	adrenoceptor alpha 2A [Source:HGNC Symbol;Acc:HGNC:281]	0.00902827	-1.61287
6697	SPR	sepiapterin reductase [Source:HGNC Symbol;Acc:HGNC:11257]	0.00906421	1.39298
51302	CYP39A1	cytochrome P450 family 39 subfamily A member 1 [Source:HGNC Symbol;Acc:HGNC:17449]	0.00910576	1.41959
154043	CNKSR3	CNKSR family member 3 [Source:HGNC Symbol;Acc:HGNC:23034]	0.00910729	1.2425
29925	GMPPB	GDP-mannose pyrophosphorylase B [Source:HGNC Symbol;Acc:HGNC:22932]	0.0091314	1.15259
80012	PHC3	polyhomeotic homolog 3 [Source:HGNC Symbol;Acc:HGNC:15682]	0.00924099	1.14065
58155	PTBP2	polypyrimidine tract binding protein 2 [Source:HGNC Symbol;Acc:HGNC:17662]	0.00949184	1.12734
4191	MDH2	malate dehydrogenase 2 [Source:HGNC Symbol;Acc:HGNC:6971]	0.00949234	-1.12628
6547	SLC8A3	solute carrier family 8 member A3 [Source:HGNC Symbol;Acc:HGNC:11070]	0.00950524	-1.46543
11099	PTPN21	protein tyrosine phosphatase, non-receptor type 21 [Source:HGNC Symbol;Acc:HGNC:9651]	0.00952686	1.14051
10969	EBNA1BP2	EBNA1 binding protein 2 [Source:HGNC Symbol;Acc:HGNC:15531]	0.00954368	-1.15509
9765	ZFYVE16	zinc finger FYVE-type containing 16 [Source:HGNC Symbol;Acc:HGNC:20756]	0.00954754	1.13898
93210	PGAP3	post-GPI attachment to proteins 3 [Source:HGNC Symbol;Acc:HGNC:23719]	0.00961257	-1.21073
2241	FER	FER tyrosine kinase [Source:HGNC Symbol;Acc:HGNC:3655]	0.00962872	1.15062
257	ALX3	ALX homeobox 3 [Source:HGNC Symbol;Acc:HGNC:449]	0.00972955	1.32436
23528	ZNF281	zinc finger protein 281 [Source:HGNC Symbol;Acc:HGNC:13075]	0.00973482	1.15029
1514	CTSL	cathepsin L [Source:HGNC Symbol;Acc:HGNC:2537]	0.00977313	-1.20779
57609	DIP2B	disco interacting protein 2 homolog B [Source:HGNC Symbol;Acc:HGNC:29284]	0.00979879	1.12703
51108	METTL9	methyltransferase like 9 [Source:HGNC Symbol;Acc:HGNC:24586]	0.00980241	-1.13046
4137	MAPT	microtubule associated protein tau [Source:HGNC Symbol;Acc:HGNC:6893]	0.00981699	-1.13744
1025	CDK9	cyclin dependent kinase 9 [Source:HGNC Symbol;Acc:HGNC:1780]	0.00991054	1.15654
54414	SIAE	sialic acid acetylesterase [Source:HGNC Symbol;Acc:HGNC:18187]	0.00991924	-1.15939
55662	HIF1AN	hypoxia inducible factor 1 alpha subunit inhibitor [Source:HGNC Symbol;Acc:HGNC:17113]	0.00996276	1.11355
151126	ZNF385B	zinc finger protein 385B [Source:HGNC Symbol;Acc:HGNC:26332]	0.00996352	-1.49686
57546	PDP2	pyruvate dehyrogenase phosphatase catalytic subunit 2 [Source:HGNC Symbol;Acc:HGNC:30263]	0.00998631	1.1895
56142	PCDHA6	protocadherin alpha 6 [Source:HGNC Symbol;Acc:HGNC:8672]	0.0099983	-1.15147
2262	GPC5	glypican 5 [Source:HGNC Symbol;Acc:HGNC:4453]	0.0099983	-1.58643

## Sheet: 3. MSN40_HD_genes
entrezID	geneName	description	padj	FC
10716	TBR1	T-box, brain 1 [Source:HGNC Symbol;Acc:HGNC:11590]	3.9761e-173	-13.6581
2170	FABP3	fatty acid binding protein 3 [Source:HGNC Symbol;Acc:HGNC:3557]	9.33493e-124	3.361
148156	ZNF558	zinc finger protein 558 [Source:HGNC Symbol;Acc:HGNC:26422]	3.00654e-98	-35.9258
9985	REC8	REC8 meiotic recombination protein [Source:HGNC Symbol;Acc:HGNC:16879]	3.18781e-85	-3.48292
57084	SLC17A6	solute carrier family 17 member 6 [Source:HGNC Symbol;Acc:HGNC:16703]	8.84413e-79	-8.25236
2113	ETS1	ETS proto-oncogene 1, transcription factor [Source:HGNC Symbol;Acc:HGNC:3488]	2.13836e-74	7.36714
63973	NEUROG2	neurogenin 2 [Source:HGNC Symbol;Acc:HGNC:13805]	2.37799e-70	-15.3135
54206	ERRFI1	ERBB receptor feedback inhibitor 1 [Source:HGNC Symbol;Acc:HGNC:18185]	1.65452e-67	2.59869
55885	LMO3	LIM domain only 3 [Source:HGNC Symbol;Acc:HGNC:6643]	9.54774e-65	-2.39378
7102	TSPAN7	tetraspanin 7 [Source:HGNC Symbol;Acc:HGNC:11854]	2.37983e-62	2.03364
7135	TNNI1	troponin I1, slow skeletal type [Source:HGNC Symbol;Acc:HGNC:11945]	2.81444e-62	6.80543
51523	CXXC5	CXXC finger protein 5 [Source:HGNC Symbol;Acc:HGNC:26943]	1.84035e-61	2.3761
8349	HIST2H2BE	histone cluster 2 H2B family member e [Source:HGNC Symbol;Acc:HGNC:4760]	6.39256e-61	2.64362
1301	COL11A1	collagen type XI alpha 1 chain [Source:HGNC Symbol;Acc:HGNC:2186]	4.6766e-60	-2.38802
10439	OLFM1	olfactomedin 1 [Source:HGNC Symbol;Acc:HGNC:17187]	1.50823e-59	2.15257
10278	EFS	embryonal Fyn-associated substrate [Source:HGNC Symbol;Acc:HGNC:16898]	2.79402e-52	-2.29349
7546	ZIC2	Zic family member 2 [Source:HGNC Symbol;Acc:HGNC:12873]	2.33033e-51	-4.69757
5764	PTN	pleiotrophin [Source:HGNC Symbol;Acc:HGNC:9630]	2.57663e-51	-2.11346
1850	DUSP8	dual specificity phosphatase 8 [Source:HGNC Symbol;Acc:HGNC:3074]	3.86527e-51	2.06291
6660	SOX5	SRY-box 5 [Source:HGNC Symbol;Acc:HGNC:11201]	5.04669e-50	-2.66038
94032	CAMK2N2	calcium/calmodulin dependent protein kinase II inhibitor 2 [Source:HGNC Symbol;Acc:HGNC:24197]	8.25541e-49	2.3367
5028	P2RY1	purinergic receptor P2Y1 [Source:HGNC Symbol;Acc:HGNC:8539]	3.47515e-48	-2.86847
478	ATP1A3	ATPase Na+/K+ transporting subunit alpha 3 [Source:HGNC Symbol;Acc:HGNC:801]	1.15913e-47	1.86582
85352	KIAA1644	KIAA1644 [Source:HGNC Symbol;Acc:HGNC:29335]	1.42163e-47	1.90673
6507	SLC1A3	solute carrier family 1 member 3 [Source:HGNC Symbol;Acc:HGNC:10941]	1.45991e-47	-2.08843
5187	PER1	period circadian regulator 1 [Source:HGNC Symbol;Acc:HGNC:8845]	3.33822e-47	2.26504
285513	GPRIN3	GPRIN family member 3 [Source:HGNC Symbol;Acc:HGNC:27733]	1.58562e-46	2.38398
54715	RBFOX1	RNA binding fox-1 homolog 1 [Source:HGNC Symbol;Acc:HGNC:18222]	8.24318e-46	2.21719
7058	THBS2	thrombospondin 2 [Source:HGNC Symbol;Acc:HGNC:11786]	2.25911e-45	2.72754
55118	CRTAC1	cartilage acidic protein 1 [Source:HGNC Symbol;Acc:HGNC:14882]	3.36573e-44	2.38213
166336	PRICKLE2	prickle planar cell polarity protein 2 [Source:HGNC Symbol;Acc:HGNC:20340]	3.28701e-43	2.24084
9355	LHX2	LIM homeobox 2 [Source:HGNC Symbol;Acc:HGNC:6594]	6.53488e-42	-2.59586
9620	CELSR1	cadherin EGF LAG seven-pass G-type receptor 1 [Source:HGNC Symbol;Acc:HGNC:1850]	4.83865e-40	-2.93334
10964	IFI44L	interferon induced protein 44 like [Source:HGNC Symbol;Acc:HGNC:17817]	8.87961e-40	-3.69506
2556	GABRA3	gamma-aminobutyric acid type A receptor alpha3 subunit [Source:HGNC Symbol;Acc:HGNC:4077]	2.18922e-39	1.86578
124842	TMEM132E	transmembrane protein 132E [Source:HGNC Symbol;Acc:HGNC:26991]	7.23898e-39	2.17606
4807	NHLH1	nescient helix-loop-helix 1 [Source:HGNC Symbol;Acc:HGNC:7817]	9.91632e-39	-6.38576
126917	IFFO2	intermediate filament family orphan 2 [Source:HGNC Symbol;Acc:HGNC:27006]	1.32432e-37	2.00583
3241	HPCAL1	hippocalcin like 1 [Source:HGNC Symbol;Acc:HGNC:5145]	1.80757e-37	2.05641
55713	ZNF334	zinc finger protein 334 [Source:HGNC Symbol;Acc:HGNC:15806]	3.78358e-37	-2.7564
6853	SYN1	synapsin I [Source:HGNC Symbol;Acc:HGNC:11494]	2.33117e-36	1.94268
7533	YWHAH	tyrosine 3-monooxygenase/tryptophan 5-monooxygenase activation protein eta [Source:HGNC Symbol;Acc:HGNC:12853]	5.16286e-36	1.68282
143	PARP4	poly(ADP-ribose) polymerase family member 4 [Source:HGNC Symbol;Acc:HGNC:271]	2.64518e-35	-2.27001
5998	RGS3	regulator of G protein signaling 3 [Source:HGNC Symbol;Acc:HGNC:9999]	4.13806e-35	2.06182
3156	HMGCR	3-hydroxy-3-methylglutaryl-CoA reductase [Source:HGNC Symbol;Acc:HGNC:5006]	4.145e-35	1.93918
284004	HEXDC	hexosaminidase D [Source:HGNC Symbol;Acc:HGNC:26307]	4.1984e-35	-2.34038
55366	LGR4	leucine rich repeat containing G protein-coupled receptor 4 [Source:HGNC Symbol;Acc:HGNC:13299]	4.52076e-35	2.60735
90993	CREB3L1	cAMP responsive element binding protein 3 like 1 [Source:HGNC Symbol;Acc:HGNC:18856]	8.04203e-35	3.82466
9718	ECE2	endothelin converting enzyme 2 [Source:HGNC Symbol;Acc:HGNC:13275]	8.7744e-35	2.09226
8463	TEAD2	TEA domain transcription factor 2 [Source:HGNC Symbol;Acc:HGNC:11715]	1.77659e-34	-2.50861
10841	FTCD	formimidoyltransferase cyclodeaminase [Source:HGNC Symbol;Acc:HGNC:3974]	2.95446e-34	-5.71011
1595	CYP51A1	cytochrome P450 family 51 subfamily A member 1 [Source:HGNC Symbol;Acc:HGNC:2649]	3.56116e-34	1.7311
6319	SCD	stearoyl-CoA desaturase [Source:HGNC Symbol;Acc:HGNC:10571]	4.65785e-34	1.86784
4137	MAPT	microtubule associated protein tau [Source:HGNC Symbol;Acc:HGNC:6893]	4.90874e-34	1.75874
92737	DNER	delta/notch like EGF repeat containing [Source:HGNC Symbol;Acc:HGNC:24456]	1.36704e-33	1.87137
2194	FASN	fatty acid synthase [Source:HGNC Symbol;Acc:HGNC:3594]	1.63395e-33	1.83103
116154	PHACTR3	phosphatase and actin regulator 3 [Source:HGNC Symbol;Acc:HGNC:15833]	2.48663e-33	-2.01939
2199	FBLN2	fibulin 2 [Source:HGNC Symbol;Acc:HGNC:3601]	3.9827e-33	3.04849
59353	TMEM35A	transmembrane protein 35A [Source:HGNC Symbol;Acc:HGNC:25864]	4.72069e-33	1.648
60598	KCNK15	potassium two pore domain channel subfamily K member 15 [Source:HGNC Symbol;Acc:HGNC:13814]	5.4462e-33	2.09939
2115	ETV1	ETS variant 1 [Source:HGNC Symbol;Acc:HGNC:3490]	9.79018e-33	-2.15015
22876	INPP5F	inositol polyphosphate-5-phosphatase F [Source:HGNC Symbol;Acc:HGNC:17054]	1.14825e-32	1.82453
2222	FDFT1	farnesyl-diphosphate farnesyltransferase 1 [Source:HGNC Symbol;Acc:HGNC:3629]	1.39864e-32	1.73735
79875	THSD4	thrombospondin type 1 domain containing 4 [Source:HGNC Symbol;Acc:HGNC:25835]	2.18528e-32	-2.97066
64405	CDH22	cadherin 22 [Source:HGNC Symbol;Acc:HGNC:13251]	4.67936e-32	2.39104
80725	SRCIN1	SRC kinase signaling inhibitor 1 [Source:HGNC Symbol;Acc:HGNC:29506]	7.87045e-32	1.71073
5638	PRRG1	proline rich and Gla domain 1 [Source:HGNC Symbol;Acc:HGNC:9469]	1.28973e-31	2.38997
23467	NPTXR	neuronal pentraxin receptor [Source:HGNC Symbol;Acc:HGNC:7954]	3.05712e-31	1.67255
9643	MORF4L2	mortality factor 4 like 2 [Source:HGNC Symbol;Acc:HGNC:16849]	5.60712e-31	1.896
6579	SLCO1A2	solute carrier organic anion transporter family member 1A2 [Source:HGNC Symbol;Acc:HGNC:10956]	7.20334e-31	-3.36209
2263	FGFR2	fibroblast growth factor receptor 2 [Source:HGNC Symbol;Acc:HGNC:3689]	8.86616e-31	-2.11313
3119	HLA-DQB1	major histocompatibility complex, class II, DQ beta 1 [Source:HGNC Symbol;Acc:HGNC:4944]	8.95918e-31	3.73753
284370	ZNF615	zinc finger protein 615 [Source:HGNC Symbol;Acc:HGNC:24740]	3.99937e-30	-2.42483
2785	GNG3	G protein subunit gamma 3 [Source:HGNC Symbol;Acc:HGNC:4405]	4.22407e-30	1.70719
6713	SQLE	squalene epoxidase [Source:HGNC Symbol;Acc:HGNC:11279]	4.42982e-30	1.77085
3309	HSPA5	heat shock protein family A (Hsp70) member 5 [Source:HGNC Symbol;Acc:HGNC:5238]	5.42233e-30	1.69441
51176	LEF1	lymphoid enhancer binding factor 1 [Source:HGNC Symbol;Acc:HGNC:6551]	6.22516e-30	-5.60528
1837	DTNA	dystrobrevin alpha [Source:HGNC Symbol;Acc:HGNC:3057]	7.10005e-30	1.88765
116113	FOXP4	forkhead box P4 [Source:HGNC Symbol;Acc:HGNC:20842]	1.99894e-29	1.71536
79716	NPEPL1	aminopeptidase like 1 [Source:HGNC Symbol;Acc:HGNC:16244]	2.08516e-29	-1.96917
25789	TMEM59L	transmembrane protein 59 like [Source:HGNC Symbol;Acc:HGNC:13237]	3.31974e-29	1.6927
8334	HIST1H2AC	histone cluster 1 H2A family member c [Source:HGNC Symbol;Acc:HGNC:4733]	3.68843e-29	3.24932
9709	HERPUD1	homocysteine inducible ER protein with ubiquitin like domain 1 [Source:HGNC Symbol;Acc:HGNC:13744]	5.21146e-29	1.90096
4808	NHLH2	nescient helix-loop-helix 2 [Source:HGNC Symbol;Acc:HGNC:7818]	1.16171e-28	-6.50693
4155	MBP	myelin basic protein [Source:HGNC Symbol;Acc:HGNC:6925]	3.16437e-28	3.07638
1028	CDKN1C	cyclin dependent kinase inhibitor 1C [Source:HGNC Symbol;Acc:HGNC:1786]	3.28621e-28	2.53581
55013	MCUB	mitochondrial calcium uniporter dominant negative beta subunit [Source:HGNC Symbol;Acc:HGNC:26076]	9.04995e-28	-3.01716
57419	SLC24A3	solute carrier family 24 member 3 [Source:HGNC Symbol;Acc:HGNC:10977]	1.39063e-27	2.52688
192683	SCAMP5	secretory carrier membrane protein 5 [Source:HGNC Symbol;Acc:HGNC:30386]	2.05948e-27	1.53946
3021	H3F3B	H3 histone family member 3B [Source:HGNC Symbol;Acc:HGNC:4765]	2.14475e-27	1.63557
58477	SRPRB	SRP receptor beta subunit [Source:HGNC Symbol;Acc:HGNC:24085]	2.70496e-27	1.76057
54873	PALMD	palmdelphin [Source:HGNC Symbol;Acc:HGNC:15846]	5.8436e-27	-3.58742
7430	EZR	ezrin [Source:HGNC Symbol;Acc:HGNC:12691]	5.93914e-27	-1.82867
90865	IL33	interleukin 33 [Source:HGNC Symbol;Acc:HGNC:16028]	1.01471e-26	-2.82693
83990	BRIP1	BRCA1 interacting protein C-terminal helicase 1 [Source:HGNC Symbol;Acc:HGNC:20473]	1.29215e-26	-3.11961
4760	NEUROD1	neuronal differentiation 1 [Source:HGNC Symbol;Acc:HGNC:7762]	2.3011e-26	-7.40534
11130	ZWINT	ZW10 interacting kinetochore protein [Source:HGNC Symbol;Acc:HGNC:13195]	3.15081e-26	-2.6833
55657	ZNF692	zinc finger protein 692 [Source:HGNC Symbol;Acc:HGNC:26049]	3.15081e-26	-1.76441
10628	TXNIP	thioredoxin interacting protein [Source:HGNC Symbol;Acc:HGNC:16952]	3.7741e-26	1.6429
50848	F11R	F11 receptor [Source:HGNC Symbol;Acc:HGNC:14685]	6.94438e-26	2.05009
55082	ARGLU1	arginine and glutamate rich 1 [Source:HGNC Symbol;Acc:HGNC:25482]	1.16412e-25	-1.67977
7059	THBS3	thrombospondin 3 [Source:HGNC Symbol;Acc:HGNC:11787]	1.26911e-25	-2.13391
10209	EIF1	eukaryotic translation initiation factor 1 [Source:HGNC Symbol;Acc:HGNC:3249]	1.4805e-25	1.69205
728215	FAM155A	family with sequence similarity 155 member A [Source:HGNC Symbol;Acc:HGNC:33877]	3.40137e-25	1.9337
219	ALDH1B1	aldehyde dehydrogenase 1 family member B1 [Source:HGNC Symbol;Acc:HGNC:407]	4.76844e-25	1.87452
89122	TRIM4	tripartite motif containing 4 [Source:HGNC Symbol;Acc:HGNC:16275]	8.58296e-25	2.25853
537	ATP6AP1	ATPase H+ transporting accessory protein 1 [Source:HGNC Symbol;Acc:HGNC:868]	9.59522e-25	1.57322
78997	GDAP1L1	ganglioside induced differentiation associated protein 1 like 1 [Source:HGNC Symbol;Acc:HGNC:4213]	1.13186e-24	1.62973
22927	HABP4	hyaluronan binding protein 4 [Source:HGNC Symbol;Acc:HGNC:17062]	1.52064e-24	1.67301
10044	SH2D3C	SH2 domain containing 3C [Source:HGNC Symbol;Acc:HGNC:16884]	1.727e-24	1.92689
89941	RHOT2	ras homolog family member T2 [Source:HGNC Symbol;Acc:HGNC:21169]	1.92047e-24	-1.76454
5621	PRNP	prion protein [Source:HGNC Symbol;Acc:HGNC:9449]	2.28077e-24	1.59747
6447	SCG5	secretogranin V [Source:HGNC Symbol;Acc:HGNC:10816]	4.16406e-24	1.60604
7148	TNXB	tenascin XB [Source:HGNC Symbol;Acc:HGNC:11976]	5.44721e-24	2.17465
258	AMBN	ameloblastin [Source:HGNC Symbol;Acc:HGNC:452]	6.68997e-24	-2.4692
9705	ST18	ST18, C2H2C-type zinc finger [Source:HGNC Symbol;Acc:HGNC:18695]	7.05589e-24	-2.77404
55117	SLC6A15	solute carrier family 6 member 15 [Source:HGNC Symbol;Acc:HGNC:13621]	1.39525e-23	1.79391
51339	DACT1	dishevelled binding antagonist of beta catenin 1 [Source:HGNC Symbol;Acc:HGNC:17748]	1.57049e-23	1.5975
2177	FANCD2	Fanconi anemia complementation group D2 [Source:HGNC Symbol;Acc:HGNC:3585]	1.63058e-23	-2.31034
340371	NRBP2	nuclear receptor binding protein 2 [Source:HGNC Symbol;Acc:HGNC:19339]	1.76592e-23	-1.834
4605	MYBL2	MYB proto-oncogene like 2 [Source:HGNC Symbol;Acc:HGNC:7548]	2.49952e-23	-2.43032
1717	DHCR7	7-dehydrocholesterol reductase [Source:HGNC Symbol;Acc:HGNC:2860]	3.11336e-23	1.53374
661	POLR3D	RNA polymerase III subunit D [Source:HGNC Symbol;Acc:HGNC:1080]	3.29204e-23	1.77628
7101	NR2E1	nuclear receptor subfamily 2 group E member 1 [Source:HGNC Symbol;Acc:HGNC:7973]	3.47296e-23	-2.1234
197335	WDR90	WD repeat domain 90 [Source:HGNC Symbol;Acc:HGNC:26960]	3.51335e-23	-2.32267
8091	HMGA2	high mobility group AT-hook 2 [Source:HGNC Symbol;Acc:HGNC:5009]	4.85753e-23	-1.92559
56139	PCDHA10	protocadherin alpha 10 [Source:HGNC Symbol;Acc:HGNC:8664]	1.12912e-22	1.56789
57186	RALGAPA2	Ral GTPase activating protein catalytic alpha subunit 2 [Source:HGNC Symbol;Acc:HGNC:16207]	1.16466e-22	-1.68464
6307	MSMO1	methylsterol monooxygenase 1 [Source:HGNC Symbol;Acc:HGNC:10545]	1.27979e-22	1.91883
79971	WLS	wntless Wnt ligand secretion mediator [Source:HGNC Symbol;Acc:HGNC:30238]	1.41388e-22	1.60737
10682	EBP	emopamil binding protein (sterol isomerase) [Source:HGNC Symbol;Acc:HGNC:3133]	1.47889e-22	1.62841
79094	CHAC1	ChaC glutathione specific gamma-glutamylcyclotransferase 1 [Source:HGNC Symbol;Acc:HGNC:28680]	2.52591e-22	2.12594
64651	CSRNP1	cysteine and serine rich nuclear protein 1 [Source:HGNC Symbol;Acc:HGNC:14300]	2.91058e-22	2.16814
8507	ENC1	ectodermal-neural cortex 1 [Source:HGNC Symbol;Acc:HGNC:3345]	3.47818e-22	-1.49925
51114	ZDHHC9	zinc finger DHHC-type containing 9 [Source:HGNC Symbol;Acc:HGNC:18475]	3.52429e-22	1.54463
3400	ID4	inhibitor of DNA binding 4, HLH protein [Source:HGNC Symbol;Acc:HGNC:5363]	4.01137e-22	-1.72484
55450	CAMK2N1	calcium/calmodulin dependent protein kinase II inhibitor 1 [Source:HGNC Symbol;Acc:HGNC:24190]	5.2003e-22	1.51898
150	ADRA2A	adrenoceptor alpha 2A [Source:HGNC Symbol;Acc:HGNC:281]	5.42389e-22	-3.44265
8573	CASK	calcium/calmodulin dependent serine protein kinase [Source:HGNC Symbol;Acc:HGNC:1497]	5.52463e-22	1.47812
214	ALCAM	activated leukocyte cell adhesion molecule [Source:HGNC Symbol;Acc:HGNC:400]	6.59322e-22	1.94683
4173	MCM4	minichromosome maintenance complex component 4 [Source:HGNC Symbol;Acc:HGNC:6947]	8.89265e-22	-1.58153
9902	MRC2	mannose receptor C type 2 [Source:HGNC Symbol;Acc:HGNC:16875]	9.02322e-22	-1.62748
442117	GALNTL6	polypeptide N-acetylgalactosaminyltransferase like 6 [Source:HGNC Symbol;Acc:HGNC:33844]	9.24529e-22	2.12926
5445	PON2	paraoxonase 2 [Source:HGNC Symbol;Acc:HGNC:9205]	1.17341e-21	-1.96972
7803	PTP4A1	protein tyrosine phosphatase type IVA, member 1 [Source:HGNC Symbol;Acc:HGNC:9634]	1.21407e-21	1.4954
10922	FASTK	Fas activated serine/threonine kinase [Source:HGNC Symbol;Acc:HGNC:24676]	1.35074e-21	-1.66831
23099	ZBTB43	zinc finger and BTB domain containing 43 [Source:HGNC Symbol;Acc:HGNC:17908]	1.50585e-21	1.65597
252839	TMEM9	transmembrane protein 9 [Source:HGNC Symbol;Acc:HGNC:18823]	1.96446e-21	1.52989
23406	COTL1	coactosin like F-actin binding protein 1 [Source:HGNC Symbol;Acc:HGNC:18304]	2.20058e-21	1.59708
1001	CDH3	cadherin 3 [Source:HGNC Symbol;Acc:HGNC:1762]	2.42535e-21	2.0299
203259	FAM219A	family with sequence similarity 219 member A [Source:HGNC Symbol;Acc:HGNC:19920]	2.83898e-21	1.50623
84302	TMEM246	transmembrane protein 246 [Source:HGNC Symbol;Acc:HGNC:28180]	3.85711e-21	1.61325
8671	SLC4A4	solute carrier family 4 member 4 [Source:HGNC Symbol;Acc:HGNC:11030]	4.88343e-21	-2.06515
9077	DIRAS3	DIRAS family GTPase 3 [Source:HGNC Symbol;Acc:HGNC:687]	1.17231e-20	1.78597
284001	CCDC57	coiled-coil domain containing 57 [Source:HGNC Symbol;Acc:HGNC:27564]	1.22624e-20	-1.70701
2542	SLC37A4	solute carrier family 37 member 4 [Source:HGNC Symbol;Acc:HGNC:4061]	1.36829e-20	-1.80681
987	LRBA	LPS responsive beige-like anchor protein [Source:HGNC Symbol;Acc:HGNC:1742]	1.59228e-20	-1.78844
23039	XPO7	exportin 7 [Source:HGNC Symbol;Acc:HGNC:14108]	1.76467e-20	1.51203
29028	ATAD2	ATPase family, AAA domain containing 2 [Source:HGNC Symbol;Acc:HGNC:30123]	1.92378e-20	-1.82951
440193	CCDC88C	coiled-coil domain containing 88C [Source:HGNC Symbol;Acc:HGNC:19967]	1.98887e-20	-1.69745
84440	RAB11FIP4	RAB11 family interacting protein 4 [Source:HGNC Symbol;Acc:HGNC:30267]	2.21547e-20	1.49112
4747	NEFL	neurofilament light [Source:HGNC Symbol;Acc:HGNC:7739]	2.94616e-20	1.66249
84879	MFSD2A	major facilitator superfamily domain containing 2A [Source:HGNC Symbol;Acc:HGNC:25897]	6.88735e-20	1.77769
5581	PRKCE	protein kinase C epsilon [Source:HGNC Symbol;Acc:HGNC:9401]	7.13359e-20	1.67002
221981	THSD7A	thrombospondin type 1 domain containing 7A [Source:HGNC Symbol;Acc:HGNC:22207]	7.68291e-20	-1.91638
57326	PBXIP1	PBX homeobox interacting protein 1 [Source:HGNC Symbol;Acc:HGNC:21199]	9.94868e-20	-2.10096
57460	PPM1H	protein phosphatase, Mg2+/Mn2+ dependent 1H [Source:HGNC Symbol;Acc:HGNC:18583]	1.03122e-19	2.01431
3422	IDI1	isopentenyl-diphosphate delta isomerase 1 [Source:HGNC Symbol;Acc:HGNC:5387]	1.35528e-19	1.63648
10656	KHDRBS3	KH RNA binding domain containing, signal transduction associated 3 [Source:HGNC Symbol;Acc:HGNC:18117]	1.56918e-19	1.72996
85465	SELENOI	selenoprotein I [Source:HGNC Symbol;Acc:HGNC:29361]	1.7473e-19	1.62766
259266	ASPM	abnormal spindle microtubule assembly [Source:HGNC Symbol;Acc:HGNC:19048]	2.13927e-19	-1.93428
1294	COL7A1	collagen type VII alpha 1 chain [Source:HGNC Symbol;Acc:HGNC:2214]	2.39463e-19	-2.15755
4609	MYC	MYC proto-oncogene, bHLH transcription factor [Source:HGNC Symbol;Acc:HGNC:7553]	4.17572e-19	1.90747
80319	CXXC4	CXXC finger protein 4 [Source:HGNC Symbol;Acc:HGNC:24593]	4.60711e-19	1.59612
23657	SLC7A11	solute carrier family 7 member 11 [Source:HGNC Symbol;Acc:HGNC:11059]	4.73949e-19	-2.7653
4439	MSH5	mutS homolog 5 [Source:HGNC Symbol;Acc:HGNC:7328]	8.201e-19	-2.15299
140578	CHODL	chondrolectin [Source:HGNC Symbol;Acc:HGNC:17807]	9.49974e-19	-2.93074
6695	SPOCK1	SPARC/osteonectin, cwcv and kazal like domains proteoglycan 1 [Source:HGNC Symbol;Acc:HGNC:11251]	9.60796e-19	1.65325
2821	GPI	glucose-6-phosphate isomerase [Source:HGNC Symbol;Acc:HGNC:4458]	1.14139e-18	1.49975
23136	EPB41L3	erythrocyte membrane protein band 4.1 like 3 [Source:HGNC Symbol;Acc:HGNC:3380]	1.15103e-18	-1.68377
6309	SC5D	sterol-C5-desaturase [Source:HGNC Symbol;Acc:HGNC:10547]	1.54016e-18	1.5579
51593	SRRT	serrate, RNA effector molecule [Source:HGNC Symbol;Acc:HGNC:24101]	1.76227e-18	-1.73879
219854	TMEM218	transmembrane protein 218 [Source:HGNC Symbol;Acc:HGNC:27344]	1.82018e-18	-1.99629
781	CACNA2D1	calcium voltage-gated channel auxiliary subunit alpha2delta 1 [Source:HGNC Symbol;Acc:HGNC:1399]	2.51333e-18	-1.86406
3098	HK1	hexokinase 1 [Source:HGNC Symbol;Acc:HGNC:4922]	2.99466e-18	1.44944
3423	IDS	iduronate 2-sulfatase [Source:HGNC Symbol;Acc:HGNC:5389]	3.4965e-18	1.46678
55964	SEPT3	septin 3 [Source:HGNC Symbol;Acc:HGNC:10750]	3.54231e-18	1.44706
2527	FUT5	fucosyltransferase 5 [Source:HGNC Symbol;Acc:HGNC:4016]	4.52938e-18	3.27711
9363	RAB33A	RAB33A, member RAS oncogene family [Source:HGNC Symbol;Acc:HGNC:9773]	4.56362e-18	1.7591
57515	SERINC1	serine incorporator 1 [Source:HGNC Symbol;Acc:HGNC:13464]	4.57002e-18	1.49665
51132	RLIM	ring finger protein, LIM domain interacting [Source:HGNC Symbol;Acc:HGNC:13429]	4.85605e-18	1.49347
5569	PKIA	cAMP-dependent protein kinase inhibitor alpha [Source:HGNC Symbol;Acc:HGNC:9017]	5.55975e-18	1.5672
1808	DPYSL2	dihydropyrimidinase like 2 [Source:HGNC Symbol;Acc:HGNC:3014]	5.8743e-18	1.44133
23764	MAFF	MAF bZIP transcription factor F [Source:HGNC Symbol;Acc:HGNC:6780]	6.97356e-18	1.92595
8660	IRS2	insulin receptor substrate 2 [Source:HGNC Symbol;Acc:HGNC:6126]	6.97677e-18	1.62248
7030	TFE3	transcription factor binding to IGHM enhancer 3 [Source:HGNC Symbol;Acc:HGNC:11752]	8.40933e-18	1.49898
51361	HOOK1	hook microtubule tethering protein 1 [Source:HGNC Symbol;Acc:HGNC:19884]	8.70168e-18	1.77146
8558	CDK10	cyclin dependent kinase 10 [Source:HGNC Symbol;Acc:HGNC:1770]	9.13629e-18	-1.79962
54058	C21orf58	chromosome 21 open reading frame 58 [Source:HGNC Symbol;Acc:HGNC:1300]	1.04805e-17	-2.13663
25927	CNRIP1	cannabinoid receptor interacting protein 1 [Source:HGNC Symbol;Acc:HGNC:24546]	1.10556e-17	1.83244
10788	IQGAP2	IQ motif containing GTPase activating protein 2 [Source:HGNC Symbol;Acc:HGNC:6111]	1.11512e-17	-1.80637
5600	MAPK11	mitogen-activated protein kinase 11 [Source:HGNC Symbol;Acc:HGNC:6873]	1.3052e-17	-1.70515
23208	SYT11	synaptotagmin 11 [Source:HGNC Symbol;Acc:HGNC:19239]	1.50298e-17	1.41842
535	ATP6V0A1	ATPase H+ transporting V0 subunit a1 [Source:HGNC Symbol;Acc:HGNC:865]	1.57222e-17	1.43775
7077	TIMP2	TIMP metallopeptidase inhibitor 2 [Source:HGNC Symbol;Acc:HGNC:11821]	1.76104e-17	1.42176
6855	SYP	synaptophysin [Source:HGNC Symbol;Acc:HGNC:11506]	1.82405e-17	1.44806
3656	IRAK2	interleukin 1 receptor associated kinase 2 [Source:HGNC Symbol;Acc:HGNC:6113]	2.43467e-17	2.43917
10014	HDAC5	histone deacetylase 5 [Source:HGNC Symbol;Acc:HGNC:14068]	3.50506e-17	1.45817
57863	CADM3	cell adhesion molecule 3 [Source:HGNC Symbol;Acc:HGNC:17601]	3.80085e-17	1.45639
23231	SEL1L3	SEL1L family member 3 [Source:HGNC Symbol;Acc:HGNC:29108]	4.20652e-17	-1.68757
91653	BOC	BOC cell adhesion associated, oncogene regulated [Source:HGNC Symbol;Acc:HGNC:17173]	4.77275e-17	-1.77758
130872	AHSA2	activator of HSP90 ATPase homolog 2 [Source:HGNC Symbol;Acc:HGNC:20437]	4.78637e-17	-1.52434
11177	BAZ1A	bromodomain adjacent to zinc finger domain 1A [Source:HGNC Symbol;Acc:HGNC:960]	4.85212e-17	-1.68402
51747	LUC7L3	LUC7 like 3 pre-mRNA splicing factor [Source:HGNC Symbol;Acc:HGNC:24309]	4.90884e-17	-1.67379
11014	KDELR2	KDEL endoplasmic reticulum protein retention receptor 2 [Source:HGNC Symbol;Acc:HGNC:6305]	5.57375e-17	1.54442
80243	PREX2	phosphatidylinositol-3,4,5-trisphosphate dependent Rac exchange factor 2 [Source:HGNC Symbol;Acc:HGNC:22950]	5.95968e-17	-2.43211
2737	GLI3	GLI family zinc finger 3 [Source:HGNC Symbol;Acc:HGNC:4319]	6.43589e-17	-1.57031
10289	EIF1B	eukaryotic translation initiation factor 1B [Source:HGNC Symbol;Acc:HGNC:30792]	6.65574e-17	1.73506
7432	VIP	vasoactive intestinal peptide [Source:HGNC Symbol;Acc:HGNC:12693]	7.57008e-17	-3.33476
51454	GULP1	GULP, engulfment adaptor PTB domain containing 1 [Source:HGNC Symbol;Acc:HGNC:18649]	8.49952e-17	-2.0982
26986	PABPC1	poly(A) binding protein cytoplasmic 1 [Source:HGNC Symbol;Acc:HGNC:8554]	8.79129e-17	1.50749
79570	NKAIN1	sodium/potassium transporting ATPase interacting 1 [Source:HGNC Symbol;Acc:HGNC:25743]	9.59329e-17	1.4876
5660	PSAP	prosaposin [Source:HGNC Symbol;Acc:HGNC:9498]	9.94162e-17	1.43133
7494	XBP1	X-box binding protein 1 [Source:HGNC Symbol;Acc:HGNC:12801]	1.42739e-16	1.68641
26580	BSCL2	BSCL2, seipin lipid droplet biogenesis associated [Source:HGNC Symbol;Acc:HGNC:15832]	1.44893e-16	1.45739
4779	NFE2L1	nuclear factor, erythroid 2 like 1 [Source:HGNC Symbol;Acc:HGNC:7781]	1.48776e-16	1.46409
1826	DSCAM	DS cell adhesion molecule [Source:HGNC Symbol;Acc:HGNC:3039]	1.51128e-16	1.75355
57537	SORCS2	sortilin related VPS10 domain containing receptor 2 [Source:HGNC Symbol;Acc:HGNC:16698]	1.54294e-16	1.71364
25759	SHC2	SHC adaptor protein 2 [Source:HGNC Symbol;Acc:HGNC:29869]	1.6026e-16	-1.50714
64780	MICAL1	microtubule associated monooxygenase, calponin and LIM domain containing 1 [Source:HGNC Symbol;Acc:HGNC:20619]	1.70475e-16	-1.46636
147906	DACT3	dishevelled binding antagonist of beta catenin 3 [Source:HGNC Symbol;Acc:HGNC:30745]	2.33693e-16	1.54144
56121	PCDHB15	protocadherin beta 15 [Source:HGNC Symbol;Acc:HGNC:8686]	2.61441e-16	-1.95627
27328	PCDH11X	protocadherin 11 X-linked [Source:HGNC Symbol;Acc:HGNC:8656]	2.72964e-16	1.66484
80774	LIMD2	LIM domain containing 2 [Source:HGNC Symbol;Acc:HGNC:28142]	2.84631e-16	-1.68822
4343	MOV10	Mov10 RISC complex RNA helicase [Source:HGNC Symbol;Acc:HGNC:7200]	4.22516e-16	-2.24889
10561	IFI44	interferon induced protein 44 [Source:HGNC Symbol;Acc:HGNC:16938]	5.04771e-16	-2.18498
23129	PLXND1	plexin D1 [Source:HGNC Symbol;Acc:HGNC:9107]	5.99153e-16	-2.07638
351	APP	amyloid beta precursor protein [Source:HGNC Symbol;Acc:HGNC:620]	6.04039e-16	1.39739
83988	NCALD	neurocalcin delta [Source:HGNC Symbol;Acc:HGNC:7655]	6.54435e-16	1.56863
55914	ERBIN	erbb2 interacting protein [Source:HGNC Symbol;Acc:HGNC:15842]	6.7652e-16	-1.57394
10397	NDRG1	N-myc downstream regulated 1 [Source:HGNC Symbol;Acc:HGNC:7679]	7.90883e-16	1.73949
3983	ABLIM1	actin binding LIM protein 1 [Source:HGNC Symbol;Acc:HGNC:78]	8.96941e-16	1.54267
9480	ONECUT2	one cut homeobox 2 [Source:HGNC Symbol;Acc:HGNC:8139]	9.8005e-16	1.81214
10362	HMG20B	high mobility group 20B [Source:HGNC Symbol;Acc:HGNC:5002]	1.05537e-15	-1.86118
9819	TSC22D2	TSC22 domain family member 2 [Source:HGNC Symbol;Acc:HGNC:29095]	1.18319e-15	1.56815
64599	GIGYF1	GRB10 interacting GYF protein 1 [Source:HGNC Symbol;Acc:HGNC:9126]	1.18319e-15	-1.51905
8443	GNPAT	glyceronephosphate O-acyltransferase [Source:HGNC Symbol;Acc:HGNC:4416]	1.3405e-15	-1.52452
91851	CHRDL1	chordin like 1 [Source:HGNC Symbol;Acc:HGNC:29861]	1.6645e-15	-1.73081
6678	SPARC	secreted protein acidic and cysteine rich [Source:HGNC Symbol;Acc:HGNC:11219]	1.6645e-15	-1.45806
134111	UBE2QL1	ubiquitin conjugating enzyme E2 Q family like 1 [Source:HGNC Symbol;Acc:HGNC:37269]	1.67472e-15	1.48104
5087	PBX1	PBX homeobox 1 [Source:HGNC Symbol;Acc:HGNC:8632]	1.68906e-15	-1.39987
3157	HMGCS1	3-hydroxy-3-methylglutaryl-CoA synthase 1 [Source:HGNC Symbol;Acc:HGNC:5007]	1.83077e-15	1.55775
23386	NUDCD3	NudC domain containing 3 [Source:HGNC Symbol;Acc:HGNC:22208]	1.86645e-15	1.41199
1525	CXADR	CXADR, Ig-like cell adhesion molecule [Source:HGNC Symbol;Acc:HGNC:2559]	2.05649e-15	1.47518
1317	SLC31A1	solute carrier family 31 member 1 [Source:HGNC Symbol;Acc:HGNC:11016]	2.26727e-15	1.61468
10653	SPINT2	serine peptidase inhibitor, Kunitz type 2 [Source:HGNC Symbol;Acc:HGNC:11247]	2.3238e-15	1.54646
28982	FLVCR1	feline leukemia virus subgroup C cellular receptor 1 [Source:HGNC Symbol;Acc:HGNC:24682]	2.33984e-15	1.53495
5570	PKIB	cAMP-dependent protein kinase inhibitor beta [Source:HGNC Symbol;Acc:HGNC:9018]	2.3545e-15	1.4884
170689	ADAMTS15	ADAM metallopeptidase with thrombospondin type 1 motif 15 [Source:HGNC Symbol;Acc:HGNC:16305]	2.36054e-15	2.04652
10468	FST	follistatin [Source:HGNC Symbol;Acc:HGNC:3971]	2.39802e-15	-1.75105
79969	ATAT1	alpha tubulin acetyltransferase 1 [Source:HGNC Symbol;Acc:HGNC:21186]	2.42846e-15	1.41392
801	CALM1	calmodulin 1 [Source:HGNC Symbol;Acc:HGNC:1442]	2.43013e-15	1.3894
1948	EFNB2	ephrin B2 [Source:HGNC Symbol;Acc:HGNC:3227]	2.79164e-15	-1.52612
11166	SOX21	SRY-box 21 [Source:HGNC Symbol;Acc:HGNC:11197]	3.05022e-15	-2.05145
148281	SYT6	synaptotagmin 6 [Source:HGNC Symbol;Acc:HGNC:18638]	3.13981e-15	1.51829
10313	RTN3	reticulon 3 [Source:HGNC Symbol;Acc:HGNC:10469]	3.45914e-15	1.42634
219699	UNC5B	unc-5 netrin receptor B [Source:HGNC Symbol;Acc:HGNC:12568]	3.4822e-15	1.62876
5292	PIM1	Pim-1 proto-oncogene, serine/threonine kinase [Source:HGNC Symbol;Acc:HGNC:8986]	3.5133e-15	1.75705
22983	MAST1	microtubule associated serine/threonine kinase 1 [Source:HGNC Symbol;Acc:HGNC:19034]	4.29466e-15	1.46701
84152	PPP1R1B	protein phosphatase 1 regulatory inhibitor subunit 1B [Source:HGNC Symbol;Acc:HGNC:9287]	4.59841e-15	-2.73067
65265	C8orf33	chromosome 8 open reading frame 33 [Source:HGNC Symbol;Acc:HGNC:26104]	5.20645e-15	1.44792
6904	TBCD	tubulin folding cofactor D [Source:HGNC Symbol;Acc:HGNC:11581]	5.66799e-15	-1.50902
25924	MYRIP	myosin VIIA and Rab interacting protein [Source:HGNC Symbol;Acc:HGNC:19156]	5.82159e-15	2.57621
5649	RELN	reelin [Source:HGNC Symbol;Acc:HGNC:9957]	5.82159e-15	-1.678
27086	FOXP1	forkhead box P1 [Source:HGNC Symbol;Acc:HGNC:3823]	6.60661e-15	-1.68191
64427	TTC31	tetratricopeptide repeat domain 31 [Source:HGNC Symbol;Acc:HGNC:25759]	6.672e-15	-1.72379
5394	EXOSC10	exosome component 10 [Source:HGNC Symbol;Acc:HGNC:9138]	6.76397e-15	-1.57082
9961	MVP	major vault protein [Source:HGNC Symbol;Acc:HGNC:7531]	7.2153e-15	1.89894
10522	DEAF1	DEAF1, transcription factor [Source:HGNC Symbol;Acc:HGNC:14677]	7.86171e-15	1.48911
523	ATP6V1A	ATPase H+ transporting V1 subunit A [Source:HGNC Symbol;Acc:HGNC:851]	8.03149e-15	1.39911
8681	JMJD7-PLA2G4B	JMJD7-PLA2G4B readthrough [Source:HGNC Symbol;Acc:HGNC:34449]	8.64305e-15	-1.59461
9469	CHST3	carbohydrate sulfotransferase 3 [Source:HGNC Symbol;Acc:HGNC:1971]	9.12313e-15	1.72599
4189	DNAJB9	DnaJ heat shock protein family (Hsp40) member B9 [Source:HGNC Symbol;Acc:HGNC:6968]	9.87838e-15	1.66928
56963	RGMA	repulsive guidance molecule family member a [Source:HGNC Symbol;Acc:HGNC:30308]	1.28325e-14	1.45119
2778	GNAS	GNAS complex locus [Source:HGNC Symbol;Acc:HGNC:4392]	1.28516e-14	1.37332
11261	CHP1	calcineurin like EF-hand protein 1 [Source:HGNC Symbol;Acc:HGNC:17433]	1.33674e-14	1.49815
11075	STMN2	stathmin 2 [Source:HGNC Symbol;Acc:HGNC:10577]	1.38438e-14	1.49254
60681	FKBP10	FK506 binding protein 10 [Source:HGNC Symbol;Acc:HGNC:18169]	1.47562e-14	-1.6477
6430	SRSF5	serine and arginine rich splicing factor 5 [Source:HGNC Symbol;Acc:HGNC:10787]	1.56273e-14	-1.45425
9567	GTPBP1	GTP binding protein 1 [Source:HGNC Symbol;Acc:HGNC:4669]	1.6934e-14	1.37397
51696	HECA	hdc homolog, cell cycle regulator [Source:HGNC Symbol;Acc:HGNC:21041]	1.71752e-14	1.53846
9975	NR1D2	nuclear receptor subfamily 1 group D member 2 [Source:HGNC Symbol;Acc:HGNC:7963]	1.808e-14	1.63741
105	ADARB2	adenosine deaminase, RNA specific B2 (inactive) [Source:HGNC Symbol;Acc:HGNC:227]	1.97649e-14	1.63578
5865	RAB3B	RAB3B, member RAS oncogene family [Source:HGNC Symbol;Acc:HGNC:9778]	1.98169e-14	1.59952
771	CA12	carbonic anhydrase 12 [Source:HGNC Symbol;Acc:HGNC:1371]	2.17908e-14	-1.63432
256472	TMEM151A	transmembrane protein 151A [Source:HGNC Symbol;Acc:HGNC:28497]	2.20886e-14	1.73844
388	RHOB	ras homolog family member B [Source:HGNC Symbol;Acc:HGNC:668]	2.24368e-14	1.49679
387914	SHISA2	shisa family member 2 [Source:HGNC Symbol;Acc:HGNC:20366]	2.31185e-14	-2.08797
5518	PPP2R1A	protein phosphatase 2 scaffold subunit Aalpha [Source:HGNC Symbol;Acc:HGNC:9302]	2.64158e-14	1.38963
9079	LDB2	LIM domain binding 2 [Source:HGNC Symbol;Acc:HGNC:6533]	2.89757e-14	1.65481
2937	GSS	glutathione synthetase [Source:HGNC Symbol;Acc:HGNC:4624]	2.98145e-14	-1.60947
57693	ZNF317	zinc finger protein 317 [Source:HGNC Symbol;Acc:HGNC:13507]	4.72173e-14	1.4688
51026	GOLT1B	golgi transport 1B [Source:HGNC Symbol;Acc:HGNC:20175]	4.83541e-14	1.60666
9415	FADS2	fatty acid desaturase 2 [Source:HGNC Symbol;Acc:HGNC:3575]	6.60231e-14	1.37065
6299	SALL1	spalt like transcription factor 1 [Source:HGNC Symbol;Acc:HGNC:10524]	6.84637e-14	-1.51904
84620	ST6GAL2	ST6 beta-galactoside alpha-2,6-sialyltransferase 2 [Source:HGNC Symbol;Acc:HGNC:10861]	7.1934e-14	1.49086
144108	SPTY2D1	SPT2 chromatin protein domain containing 1 [Source:HGNC Symbol;Acc:HGNC:26818]	8.3291e-14	1.57171
51478	HSD17B7	hydroxysteroid 17-beta dehydrogenase 7 [Source:HGNC Symbol;Acc:HGNC:5215]	9.41732e-14	1.63725
23326	USP22	ubiquitin specific peptidase 22 [Source:HGNC Symbol;Acc:HGNC:12621]	9.77083e-14	1.36297
10371	SEMA3A	semaphorin 3A [Source:HGNC Symbol;Acc:HGNC:10723]	9.90005e-14	-1.44879
25934	NIPSNAP3A	nipsnap homolog 3A [Source:HGNC Symbol;Acc:HGNC:23619]	1.01198e-13	-1.6803
28969	BZW2	basic leucine zipper and W2 domains 2 [Source:HGNC Symbol;Acc:HGNC:18808]	1.1913e-13	1.41723
55041	PLEKHB2	pleckstrin homology domain containing B2 [Source:HGNC Symbol;Acc:HGNC:19236]	1.33738e-13	1.36324
56952	PRTFDC1	phosphoribosyl transferase domain containing 1 [Source:HGNC Symbol;Acc:HGNC:23333]	1.3611e-13	-1.9619
378	ARF4	ADP ribosylation factor 4 [Source:HGNC Symbol;Acc:HGNC:655]	1.40856e-13	1.57381
23286	WWC1	WW and C2 domain containing 1 [Source:HGNC Symbol;Acc:HGNC:29435]	1.42844e-13	1.75464
7189	TRAF6	TNF receptor associated factor 6 [Source:HGNC Symbol;Acc:HGNC:12036]	1.76207e-13	1.66633
79071	ELOVL6	ELOVL fatty acid elongase 6 [Source:HGNC Symbol;Acc:HGNC:15829]	1.85873e-13	1.44616
951	CD37	CD37 molecule [Source:HGNC Symbol;Acc:HGNC:1666]	1.93179e-13	-2.1107
79966	SCD5	stearoyl-CoA desaturase 5 [Source:HGNC Symbol;Acc:HGNC:21088]	1.95528e-13	1.39964
5335	PLCG1	phospholipase C gamma 1 [Source:HGNC Symbol;Acc:HGNC:9065]	2.00983e-13	-1.44782
3909	LAMA3	laminin subunit alpha 3 [Source:HGNC Symbol;Acc:HGNC:6483]	2.03292e-13	-2.35191
7975	MAFK	MAF bZIP transcription factor K [Source:HGNC Symbol;Acc:HGNC:6782]	2.09159e-13	1.62374
8481	OFD1	OFD1, centriole and centriolar satellite protein [Source:HGNC Symbol;Acc:HGNC:2567]	2.48517e-13	-1.5075
4326	MMP17	matrix metallopeptidase 17 [Source:HGNC Symbol;Acc:HGNC:7163]	2.62916e-13	1.6738
84263	HSDL2	hydroxysteroid dehydrogenase like 2 [Source:HGNC Symbol;Acc:HGNC:18572]	2.85788e-13	-1.62218
57643	ZSWIM5	zinc finger SWIM-type containing 5 [Source:HGNC Symbol;Acc:HGNC:29299]	2.91811e-13	-1.69621
3760	KCNJ3	potassium voltage-gated channel subfamily J member 3 [Source:HGNC Symbol;Acc:HGNC:6264]	3.02068e-13	1.63184
27112	FAM155B	family with sequence similarity 155 member B [Source:HGNC Symbol;Acc:HGNC:30701]	3.22211e-13	1.54782
390205	LRRC10B	leucine rich repeat containing 10B [Source:HGNC Symbol;Acc:HGNC:37215]	3.41075e-13	-1.93277
51310	SLC22A17	solute carrier family 22 member 17 [Source:HGNC Symbol;Acc:HGNC:23095]	3.53825e-13	1.48198
266727	MDGA1	MAM domain containing glycosylphosphatidylinositol anchor 1 [Source:HGNC Symbol;Acc:HGNC:19267]	3.70932e-13	-1.78618
11176	BAZ2A	bromodomain adjacent to zinc finger domain 2A [Source:HGNC Symbol;Acc:HGNC:962]	4.00363e-13	1.37584
7343	UBTF	upstream binding transcription factor, RNA polymerase I [Source:HGNC Symbol;Acc:HGNC:12511]	4.10056e-13	-1.48963
8499	PPFIA2	PTPRF interacting protein alpha 2 [Source:HGNC Symbol;Acc:HGNC:9246]	4.16772e-13	1.44246
5611	DNAJC3	DnaJ heat shock protein family (Hsp40) member C3 [Source:HGNC Symbol;Acc:HGNC:9439]	4.4584e-13	1.65072
64359	NXN	nucleoredoxin [Source:HGNC Symbol;Acc:HGNC:18008]	4.61255e-13	-1.48364
4776	NFATC4	nuclear factor of activated T-cells 4 [Source:HGNC Symbol;Acc:HGNC:7778]	4.87167e-13	-1.81352
10382	TUBB4A	tubulin beta 4A class IVa [Source:HGNC Symbol;Acc:HGNC:20774]	4.94195e-13	1.48931
27075	TSPAN13	tetraspanin 13 [Source:HGNC Symbol;Acc:HGNC:21643]	5.81853e-13	1.50861
1630	DCC	DCC netrin 1 receptor [Source:HGNC Symbol;Acc:HGNC:2701]	5.92966e-13	1.5927
2775	GNAO1	G protein subunit alpha o1 [Source:HGNC Symbol;Acc:HGNC:4389]	6.06277e-13	1.34294
92521	SPECC1	sperm antigen with calponin homology and coiled-coil domains 1 [Source:HGNC Symbol;Acc:HGNC:30615]	6.23448e-13	1.52284
1490	CTGF	connective tissue growth factor [Source:HGNC Symbol;Acc:HGNC:2500]	6.33006e-13	1.89515
140885	SIRPA	signal regulatory protein alpha [Source:HGNC Symbol;Acc:HGNC:9662]	6.60877e-13	1.56456
83999	KREMEN1	kringle containing transmembrane protein 1 [Source:HGNC Symbol;Acc:HGNC:17550]	6.62704e-13	-1.6468
9905	SGSM2	small G protein signaling modulator 2 [Source:HGNC Symbol;Acc:HGNC:29026]	6.69616e-13	-1.48307
107	ADCY1	adenylate cyclase 1 [Source:HGNC Symbol;Acc:HGNC:232]	7.56731e-13	1.53333
26278	SACS	sacsin molecular chaperone [Source:HGNC Symbol;Acc:HGNC:10519]	7.81042e-13	-1.58022
3746	KCNC1	potassium voltage-gated channel subfamily C member 1 [Source:HGNC Symbol;Acc:HGNC:6233]	7.93644e-13	1.4917
54762	GRAMD1C	GRAM domain containing 1C [Source:HGNC Symbol;Acc:HGNC:25252]	7.97806e-13	-2.3253
7837	PXDN	peroxidasin [Source:HGNC Symbol;Acc:HGNC:14966]	8.54221e-13	-1.41613
5013	OTX1	orthodenticle homeobox 1 [Source:HGNC Symbol;Acc:HGNC:8521]	8.6148e-13	-2.75123
57486	NLN	neurolysin [Source:HGNC Symbol;Acc:HGNC:16058]	8.99269e-13	1.4863
9445	ITM2B	integral membrane protein 2B [Source:HGNC Symbol;Acc:HGNC:6174]	9.80218e-13	1.38016
55251	PCMTD2	protein-L-isoaspartate (D-aspartate) O-methyltransferase domain containing 2 [Source:HGNC Symbol;Acc:HGNC:15882]	1.06207e-12	-1.3943
64641	EBF2	early B-cell factor 2 [Source:HGNC Symbol;Acc:HGNC:19090]	1.06883e-12	-3.675
2114	ETS2	ETS proto-oncogene 2, transcription factor [Source:HGNC Symbol;Acc:HGNC:3489]	1.15017e-12	1.65874
2911	GRM1	glutamate metabotropic receptor 1 [Source:HGNC Symbol;Acc:HGNC:4593]	1.1521e-12	-2.30489
55690	PACS1	phosphofurin acidic cluster sorting protein 1 [Source:HGNC Symbol;Acc:HGNC:30032]	1.19517e-12	1.41058
23302	WSCD1	WSC domain containing 1 [Source:HGNC Symbol;Acc:HGNC:29060]	1.20173e-12	1.43373
1901	S1PR1	sphingosine-1-phosphate receptor 1 [Source:HGNC Symbol;Acc:HGNC:3165]	1.29218e-12	-1.85549
53358	SHC3	SHC adaptor protein 3 [Source:HGNC Symbol;Acc:HGNC:18181]	1.30581e-12	1.44261
91947	ARRDC4	arrestin domain containing 4 [Source:HGNC Symbol;Acc:HGNC:28087]	1.32807e-12	1.52654
10904	BLCAP	bladder cancer associated protein [Source:HGNC Symbol;Acc:HGNC:1055]	1.34161e-12	1.39767
57546	PDP2	pyruvate dehyrogenase phosphatase catalytic subunit 2 [Source:HGNC Symbol;Acc:HGNC:30263]	1.3708e-12	1.60269
10447	FAM3C	family with sequence similarity 3 member C [Source:HGNC Symbol;Acc:HGNC:18664]	1.38802e-12	1.47494
1602	DACH1	dachshund family transcription factor 1 [Source:HGNC Symbol;Acc:HGNC:2663]	1.67032e-12	-1.63624
55824	PAG1	phosphoprotein membrane anchor with glycosphingolipid microdomains 1 [Source:HGNC Symbol;Acc:HGNC:30043]	1.70736e-12	1.49497
203522	INTS6L	integrator complex subunit 6 like [Source:HGNC Symbol;Acc:HGNC:27334]	1.81644e-12	-1.76271
1666	DECR1	2,4-dienoyl-CoA reductase 1 [Source:HGNC Symbol;Acc:HGNC:2753]	1.82051e-12	-1.98894
253738	EBF3	early B-cell factor 3 [Source:HGNC Symbol;Acc:HGNC:19087]	1.99693e-12	-3.44863
11320	MGAT4A	mannosyl (alpha-1,3-)-glycoprotein beta-1,4-N-acetylglucosaminyltransferase, isozyme A [Source:HGNC Symbol;Acc:HGNC:7047]	2.00114e-12	1.47107
5870	RAB6A	RAB6A, member RAS oncogene family [Source:HGNC Symbol;Acc:HGNC:9786]	2.02281e-12	1.41574
1457	CSNK2A1	casein kinase 2 alpha 1 [Source:HGNC Symbol;Acc:HGNC:2457]	2.03794e-12	1.3619
150864	FAM117B	family with sequence similarity 117 member B [Source:HGNC Symbol;Acc:HGNC:14440]	2.10699e-12	1.42638
11051	NUDT21	nudix hydrolase 21 [Source:HGNC Symbol;Acc:HGNC:13870]	2.14548e-12	1.39923
9529	BAG5	BCL2 associated athanogene 5 [Source:HGNC Symbol;Acc:HGNC:941]	2.16895e-12	1.43811
225689	MAPK15	mitogen-activated protein kinase 15 [Source:HGNC Symbol;Acc:HGNC:24667]	2.23461e-12	-2.96259
27253	PCDH17	protocadherin 17 [Source:HGNC Symbol;Acc:HGNC:14267]	2.49121e-12	-1.64943
55558	PLXNA3	plexin A3 [Source:HGNC Symbol;Acc:HGNC:9101]	2.52708e-12	-1.49638
10018	BCL2L11	BCL2 like 11 [Source:HGNC Symbol;Acc:HGNC:994]	2.53806e-12	1.60037
79026	AHNAK	AHNAK nucleoprotein [Source:HGNC Symbol;Acc:HGNC:347]	2.63684e-12	-1.63174
284443	ZNF493	zinc finger protein 493 [Source:HGNC Symbol;Acc:HGNC:23708]	2.8687e-12	-1.60609
55800	SCN3B	sodium voltage-gated channel beta subunit 3 [Source:HGNC Symbol;Acc:HGNC:20665]	2.95105e-12	1.35389
23475	QPRT	quinolinate phosphoribosyltransferase [Source:HGNC Symbol;Acc:HGNC:9755]	2.95645e-12	1.54223
4293	MAP3K9	mitogen-activated protein kinase kinase kinase 9 [Source:HGNC Symbol;Acc:HGNC:6861]	2.99235e-12	1.41521
51552	RAB14	RAB14, member RAS oncogene family [Source:HGNC Symbol;Acc:HGNC:16524]	3.12068e-12	1.41373
2131	EXT1	exostosin glycosyltransferase 1 [Source:HGNC Symbol;Acc:HGNC:3512]	3.41052e-12	1.5003
10159	ATP6AP2	ATPase H+ transporting accessory protein 2 [Source:HGNC Symbol;Acc:HGNC:18305]	3.62803e-12	1.42568
392399	LCN9	lipocalin 9 [Source:HGNC Symbol;Acc:HGNC:17442]	3.66336e-12	-2.16809
4651	MYO10	myosin X [Source:HGNC Symbol;Acc:HGNC:7593]	3.66336e-12	-1.49316
5794	PTPRH	protein tyrosine phosphatase, receptor type H [Source:HGNC Symbol;Acc:HGNC:9672]	3.69136e-12	2.23017
23043	TNIK	TRAF2 and NCK interacting kinase [Source:HGNC Symbol;Acc:HGNC:30765]	3.7081e-12	1.45182
5137	PDE1C	phosphodiesterase 1C [Source:HGNC Symbol;Acc:HGNC:8776]	3.77461e-12	-1.84039
7357	UGCG	UDP-glucose ceramide glucosyltransferase [Source:HGNC Symbol;Acc:HGNC:12524]	3.9892e-12	1.48528
481	ATP1B1	ATPase Na+/K+ transporting subunit beta 1 [Source:HGNC Symbol;Acc:HGNC:804]	4.46851e-12	1.34696
10125	RASGRP1	RAS guanyl releasing protein 1 [Source:HGNC Symbol;Acc:HGNC:9878]	4.49662e-12	-2.07532
5721	PSME2	proteasome activator subunit 2 [Source:HGNC Symbol;Acc:HGNC:9569]	4.51113e-12	-1.5288
84870	RSPO3	R-spondin 3 [Source:HGNC Symbol;Acc:HGNC:20866]	4.59569e-12	-3.79823
56144	PCDHA4	protocadherin alpha 4 [Source:HGNC Symbol;Acc:HGNC:8670]	4.89768e-12	1.35705
1307	COL16A1	collagen type XVI alpha 1 chain [Source:HGNC Symbol;Acc:HGNC:2193]	4.96843e-12	-2.45836
5872	RAB13	RAB13, member RAS oncogene family [Source:HGNC Symbol;Acc:HGNC:9762]	5.02947e-12	-1.78648
126129	CPT1C	carnitine palmitoyltransferase 1C [Source:HGNC Symbol;Acc:HGNC:18540]	5.66587e-12	-1.45595
24139	EML2	echinoderm microtubule associated protein like 2 [Source:HGNC Symbol;Acc:HGNC:18035]	5.72693e-12	1.53181
220164	DOK6	docking protein 6 [Source:HGNC Symbol;Acc:HGNC:28301]	5.74393e-12	1.55747
8502	PKP4	plakophilin 4 [Source:HGNC Symbol;Acc:HGNC:9026]	7.16021e-12	1.39164
3636	INPPL1	inositol polyphosphate phosphatase like 1 [Source:HGNC Symbol;Acc:HGNC:6080]	7.20138e-12	-1.52741
8780	RIOK3	RIO kinase 3 [Source:HGNC Symbol;Acc:HGNC:11451]	7.32011e-12	1.46805
8940	TOP3B	DNA topoisomerase III beta [Source:HGNC Symbol;Acc:HGNC:11993]	7.62747e-12	-1.57646
57602	USP36	ubiquitin specific peptidase 36 [Source:HGNC Symbol;Acc:HGNC:20062]	8.16835e-12	1.44864
9750	RIPOR2	RHO family interacting cell polarization regulator 2 [Source:HGNC Symbol;Acc:HGNC:13872]	8.86034e-12	1.35735
64783	RBM15	RNA binding motif protein 15 [Source:HGNC Symbol;Acc:HGNC:14959]	9.02039e-12	1.5482
3815	KIT	KIT proto-oncogene receptor tyrosine kinase [Source:HGNC Symbol;Acc:HGNC:6342]	9.15187e-12	1.58409
3590	IL11RA	interleukin 11 receptor subunit alpha [Source:HGNC Symbol;Acc:HGNC:5967]	9.5351e-12	-1.54289
839	CASP6	caspase 6 [Source:HGNC Symbol;Acc:HGNC:1507]	9.84591e-12	-2.46544
26160	IFT172	intraflagellar transport 172 [Source:HGNC Symbol;Acc:HGNC:30391]	9.93985e-12	-1.56559
26524	LATS2	large tumor suppressor kinase 2 [Source:HGNC Symbol;Acc:HGNC:6515]	1.01342e-11	1.87584
7730	ZNF177	zinc finger protein 177 [Source:HGNC Symbol;Acc:HGNC:12966]	1.04411e-11	1.73688
3751	KCND2	potassium voltage-gated channel subfamily D member 2 [Source:HGNC Symbol;Acc:HGNC:6238]	1.05614e-11	1.65787
2823	GPM6A	glycoprotein M6A [Source:HGNC Symbol;Acc:HGNC:4460]	1.13827e-11	1.47047
130574	LYPD6	LY6/PLAUR domain containing 6 [Source:HGNC Symbol;Acc:HGNC:28751]	1.1487e-11	-2.63484
114822	RHPN1	rhophilin Rho GTPase binding protein 1 [Source:HGNC Symbol;Acc:HGNC:19973]	1.15746e-11	-1.61164
55929	DMAP1	DNA methyltransferase 1 associated protein 1 [Source:HGNC Symbol;Acc:HGNC:18291]	1.18551e-11	-1.44669
2288	FKBP4	FK506 binding protein 4 [Source:HGNC Symbol;Acc:HGNC:3720]	1.21485e-11	1.35403
55022	PID1	phosphotyrosine interaction domain containing 1 [Source:HGNC Symbol;Acc:HGNC:26084]	1.26988e-11	1.60412
50486	G0S2	G0/G1 switch 2 [Source:HGNC Symbol;Acc:HGNC:30229]	1.27908e-11	2.96108
30812	SOX8	SRY-box 8 [Source:HGNC Symbol;Acc:HGNC:11203]	1.29192e-11	1.6151
476	ATP1A1	ATPase Na+/K+ transporting subunit alpha 1 [Source:HGNC Symbol;Acc:HGNC:799]	1.34439e-11	1.32234
5034	P4HB	prolyl 4-hydroxylase subunit beta [Source:HGNC Symbol;Acc:HGNC:8548]	1.36078e-11	1.52593
10413	YAP1	Yes associated protein 1 [Source:HGNC Symbol;Acc:HGNC:16262]	1.44172e-11	-1.6248
7423	VEGFB	vascular endothelial growth factor B [Source:HGNC Symbol;Acc:HGNC:12681]	1.45132e-11	1.47615
51409	HEMK1	HemK methyltransferase family member 1 [Source:HGNC Symbol;Acc:HGNC:24923]	1.48783e-11	-1.43175
80164	PRR36	proline rich 36 [Source:HGNC Symbol;Acc:HGNC:26172]	1.59798e-11	1.3845
8565	YARS	tyrosyl-tRNA synthetase [Source:HGNC Symbol;Acc:HGNC:12840]	1.64032e-11	1.37136
154215	NKAIN2	sodium/potassium transporting ATPase interacting 2 [Source:HGNC Symbol;Acc:HGNC:16443]	1.84547e-11	1.57285
9772	TMEM94	transmembrane protein 94 [Source:HGNC Symbol;Acc:HGNC:28983]	1.87739e-11	-1.43721
9213	XPR1	xenotropic and polytropic retrovirus receptor 1 [Source:HGNC Symbol;Acc:HGNC:12827]	1.89472e-11	1.42613
7110	TMF1	TATA element modulatory factor 1 [Source:HGNC Symbol;Acc:HGNC:11870]	1.90392e-11	1.51657
64714	PDIA2	protein disulfide isomerase family A member 2 [Source:HGNC Symbol;Acc:HGNC:14180]	1.92076e-11	-1.87902
1295	COL8A1	collagen type VIII alpha 1 chain [Source:HGNC Symbol;Acc:HGNC:2215]	2.15509e-11	2.44241
9900	SV2A	synaptic vesicle glycoprotein 2A [Source:HGNC Symbol;Acc:HGNC:20566]	2.23395e-11	1.35608
79586	CHPF	chondroitin polymerizing factor [Source:HGNC Symbol;Acc:HGNC:24291]	2.30382e-11	1.62831
85445	CNTNAP4	contactin associated protein like 4 [Source:HGNC Symbol;Acc:HGNC:18747]	2.36956e-11	1.79233
5795	PTPRJ	protein tyrosine phosphatase, receptor type J [Source:HGNC Symbol;Acc:HGNC:9673]	2.62393e-11	1.44502
57221	ARFGEF3	ARFGEF family member 3 [Source:HGNC Symbol;Acc:HGNC:21213]	2.76602e-11	1.55983
9924	PAN2	PAN2 poly(A) specific ribonuclease subunit [Source:HGNC Symbol;Acc:HGNC:20074]	3.09947e-11	-1.38774
51313	FAM198B	family with sequence similarity 198 member B [Source:HGNC Symbol;Acc:HGNC:25312]	3.23074e-11	-2.80146
1501	CTNND2	catenin delta 2 [Source:HGNC Symbol;Acc:HGNC:2516]	3.42661e-11	1.34801
50804	MYEF2	myelin expression factor 2 [Source:HGNC Symbol;Acc:HGNC:17940]	3.66667e-11	-1.49843
30818	KCNIP3	potassium voltage-gated channel interacting protein 3 [Source:HGNC Symbol;Acc:HGNC:15523]	3.86799e-11	-1.91846
7286	TUFT1	tuftelin 1 [Source:HGNC Symbol;Acc:HGNC:12422]	4.10245e-11	1.56858
23608	MKRN1	makorin ring finger protein 1 [Source:HGNC Symbol;Acc:HGNC:7112]	4.24498e-11	1.40851
50814	NSDHL	NAD(P) dependent steroid dehydrogenase-like [Source:HGNC Symbol;Acc:HGNC:13398]	4.34017e-11	1.44867
4781	NFIB	nuclear factor I B [Source:HGNC Symbol;Acc:HGNC:7785]	4.37926e-11	-1.46924
57683	ZDBF2	zinc finger DBF-type containing 2 [Source:HGNC Symbol;Acc:HGNC:29313]	4.42378e-11	1.51858
904	CCNT1	cyclin T1 [Source:HGNC Symbol;Acc:HGNC:1599]	4.48818e-11	1.39771
9139	CBFA2T2	CBFA2/RUNX1 translocation partner 2 [Source:HGNC Symbol;Acc:HGNC:1536]	4.61207e-11	1.3512
8496	PPFIBP1	PPFIA binding protein 1 [Source:HGNC Symbol;Acc:HGNC:9249]	4.67576e-11	1.55251
5155	PDGFB	platelet derived growth factor subunit B [Source:HGNC Symbol;Acc:HGNC:8800]	4.7443e-11	1.95236
56138	PCDHA11	protocadherin alpha 11 [Source:HGNC Symbol;Acc:HGNC:8665]	4.83634e-11	1.34386
10021	HCN4	hyperpolarization activated cyclic nucleotide gated potassium channel 4 [Source:HGNC Symbol;Acc:HGNC:16882]	4.85877e-11	1.4248
64746	ACBD3	acyl-CoA binding domain containing 3 [Source:HGNC Symbol;Acc:HGNC:15453]	5.05652e-11	1.42247
57447	NDRG2	NDRG family member 2 [Source:HGNC Symbol;Acc:HGNC:14460]	5.06482e-11	-1.46378
445815	PALM2-AKAP2	PALM2-AKAP2 readthrough [Source:HGNC Symbol;Acc:HGNC:33529]	5.09839e-11	1.61869
2006	ELN	elastin [Source:HGNC Symbol;Acc:HGNC:3327]	5.25108e-11	1.71551
100137049	PLA2G4B	phospholipase A2 group IVB [Source:HGNC Symbol;Acc:HGNC:9036]	5.44616e-11	-1.60839
81618	ITM2C	integral membrane protein 2C [Source:HGNC Symbol;Acc:HGNC:6175]	5.71873e-11	1.37064
23530	NNT	nicotinamide nucleotide transhydrogenase [Source:HGNC Symbol;Acc:HGNC:7863]	5.75252e-11	-1.46083
5591	PRKDC	protein kinase, DNA-activated, catalytic polypeptide [Source:HGNC Symbol;Acc:HGNC:9413]	5.79497e-11	-1.417
6490	PMEL	premelanosome protein [Source:HGNC Symbol;Acc:HGNC:10880]	5.88791e-11	-1.96684
27242	TNFRSF21	TNF receptor superfamily member 21 [Source:HGNC Symbol;Acc:HGNC:13469]	6.17864e-11	1.51521
25822	DNAJB5	DnaJ heat shock protein family (Hsp40) member B5 [Source:HGNC Symbol;Acc:HGNC:14887]	6.35552e-11	1.33461
54928	IMPAD1	inositol monophosphatase domain containing 1 [Source:HGNC Symbol;Acc:HGNC:26019]	6.62352e-11	1.35434
164832	LONRF2	LON peptidase N-terminal domain and ring finger 2 [Source:HGNC Symbol;Acc:HGNC:24788]	6.91186e-11	1.4224
6432	SRSF7	serine and arginine rich splicing factor 7 [Source:HGNC Symbol;Acc:HGNC:10789]	7.88707e-11	-1.42245
4038	LRP4	LDL receptor related protein 4 [Source:HGNC Symbol;Acc:HGNC:6696]	7.99147e-11	-1.76142
94097	SFXN5	sideroflexin 5 [Source:HGNC Symbol;Acc:HGNC:16073]	8.59026e-11	-1.6065
114327	EFHC1	EF-hand domain containing 1 [Source:HGNC Symbol;Acc:HGNC:16406]	8.64289e-11	-1.44957
9211	LGI1	leucine rich glioma inactivated 1 [Source:HGNC Symbol;Acc:HGNC:6572]	1.01435e-10	1.58605
2592	GALT	galactose-1-phosphate uridylyltransferase [Source:HGNC Symbol;Acc:HGNC:4135]	1.05843e-10	-1.49535
402665	IGLON5	IgLON family member 5 [Source:HGNC Symbol;Acc:HGNC:34550]	1.0611e-10	-1.40169
2894	GRID1	glutamate ionotropic receptor delta type subunit 1 [Source:HGNC Symbol;Acc:HGNC:4575]	1.07574e-10	1.54387
27314	RAB30	RAB30, member RAS oncogene family [Source:HGNC Symbol;Acc:HGNC:9770]	1.08246e-10	1.54937
10523	CHERP	calcium homeostasis endoplasmic reticulum protein [Source:HGNC Symbol;Acc:HGNC:16930]	1.17577e-10	1.45533
203547	VMA21	VMA21, vacuolar ATPase assembly factor [Source:HGNC Symbol;Acc:HGNC:22082]	1.21079e-10	1.36086
55137	FIGN	fidgetin, microtubule severing factor [Source:HGNC Symbol;Acc:HGNC:13285]	1.28629e-10	1.54346
5338	PLD2	phospholipase D2 [Source:HGNC Symbol;Acc:HGNC:9068]	1.30967e-10	-2.0281
51351	ZNF117	zinc finger protein 117 [Source:HGNC Symbol;Acc:HGNC:12897]	1.31619e-10	-1.43733
1646	AKR1C2	aldo-keto reductase family 1 member C2 [Source:HGNC Symbol;Acc:HGNC:385]	1.33976e-10	1.45637
4915	NTRK2	neurotrophic receptor tyrosine kinase 2 [Source:HGNC Symbol;Acc:HGNC:8032]	1.45994e-10	1.41874
862	RUNX1T1	RUNX1 translocation partner 1 [Source:HGNC Symbol;Acc:HGNC:1535]	1.51347e-10	1.32832
120114	FAT3	FAT atypical cadherin 3 [Source:HGNC Symbol;Acc:HGNC:23112]	1.57578e-10	-1.48925
7162	TPBG	trophoblast glycoprotein [Source:HGNC Symbol;Acc:HGNC:12004]	1.60365e-10	-1.76904
114815	SORCS1	sortilin related VPS10 domain containing receptor 1 [Source:HGNC Symbol;Acc:HGNC:16697]	1.66459e-10	-1.5832
63827	BCAN	brevican [Source:HGNC Symbol;Acc:HGNC:23059]	1.72179e-10	1.57392
25999	CLIP3	CAP-Gly domain containing linker protein 3 [Source:HGNC Symbol;Acc:HGNC:24314]	1.74022e-10	1.31578
8974	P4HA2	prolyl 4-hydroxylase subunit alpha 2 [Source:HGNC Symbol;Acc:HGNC:8547]	1.86132e-10	1.84738
3397	ID1	inhibitor of DNA binding 1, HLH protein [Source:HGNC Symbol;Acc:HGNC:5360]	1.91288e-10	2.60525
55973	BCAP29	B-cell receptor associated protein 29 [Source:HGNC Symbol;Acc:HGNC:24131]	2.37465e-10	-1.52259
182	JAG1	jagged 1 [Source:HGNC Symbol;Acc:HGNC:6188]	2.40163e-10	1.42666
1718	DHCR24	24-dehydrocholesterol reductase [Source:HGNC Symbol;Acc:HGNC:2859]	2.5987e-10	1.31655
4097	MAFG	MAF bZIP transcription factor G [Source:HGNC Symbol;Acc:HGNC:6781]	2.61079e-10	1.38192
793	CALB1	calbindin 1 [Source:HGNC Symbol;Acc:HGNC:1434]	2.61208e-10	-2.73881
116442	RAB39B	RAB39B, member RAS oncogene family [Source:HGNC Symbol;Acc:HGNC:16499]	2.71383e-10	1.43319
811	CALR	calreticulin [Source:HGNC Symbol;Acc:HGNC:1455]	2.95259e-10	1.34676
3700	ITIH4	inter-alpha-trypsin inhibitor heavy chain family member 4 [Source:HGNC Symbol;Acc:HGNC:6169]	3.19408e-10	-2.43736
283652	SLC24A5	solute carrier family 24 member 5 [Source:HGNC Symbol;Acc:HGNC:20611]	3.23915e-10	-1.51095
6498	SKIL	SKI like proto-oncogene [Source:HGNC Symbol;Acc:HGNC:10897]	3.59772e-10	1.44255
384	ARG2	arginase 2 [Source:HGNC Symbol;Acc:HGNC:664]	3.59772e-10	1.36832
7942	TFEB	transcription factor EB [Source:HGNC Symbol;Acc:HGNC:11753]	3.67462e-10	1.75648
222236	NAPEPLD	N-acyl phosphatidylethanolamine phospholipase D [Source:HGNC Symbol;Acc:HGNC:21683]	4.00702e-10	-1.53535
23418	CRB1	crumbs 1, cell polarity complex component [Source:HGNC Symbol;Acc:HGNC:2343]	4.03432e-10	-1.45943
163859	SDE2	SDE2 telomere maintenance homolog [Source:HGNC Symbol;Acc:HGNC:26643]	4.11301e-10	1.44702
1388	ATF6B	activating transcription factor 6 beta [Source:HGNC Symbol;Acc:HGNC:2349]	5.47508e-10	-1.42091
2913	GRM3	glutamate metabotropic receptor 3 [Source:HGNC Symbol;Acc:HGNC:4595]	5.59631e-10	-1.54079
26151	NAT9	N-acetyltransferase 9 (putative) [Source:HGNC Symbol;Acc:HGNC:23133]	6.01862e-10	-1.49446
5564	PRKAB1	protein kinase AMP-activated non-catalytic subunit beta 1 [Source:HGNC Symbol;Acc:HGNC:9378]	6.05606e-10	1.42806
28973	MRPS18B	mitochondrial ribosomal protein S18B [Source:HGNC Symbol;Acc:HGNC:14516]	6.16143e-10	1.39911
84255	SLC37A3	solute carrier family 37 member 3 [Source:HGNC Symbol;Acc:HGNC:20651]	6.37832e-10	-1.35353
119	ADD2	adducin 2 [Source:HGNC Symbol;Acc:HGNC:244]	6.47949e-10	1.29954
115827	RAB3C	RAB3C, member RAS oncogene family [Source:HGNC Symbol;Acc:HGNC:30269]	6.66577e-10	1.47733
3615	IMPDH2	inosine monophosphate dehydrogenase 2 [Source:HGNC Symbol;Acc:HGNC:6053]	6.802e-10	1.36684
4522	MTHFD1	methylenetetrahydrofolate dehydrogenase, cyclohydrolase and formyltetrahydrofolate synthetase 1 [Source:HGNC Symbol;Acc:HGNC:7432]	7.09495e-10	-1.45344
1191	CLU	clusterin [Source:HGNC Symbol;Acc:HGNC:2095]	7.09495e-10	1.36618
117178	SSX2IP	SSX family member 2 interacting protein [Source:HGNC Symbol;Acc:HGNC:16509]	7.46958e-10	-1.60916
9170	LPAR2	lysophosphatidic acid receptor 2 [Source:HGNC Symbol;Acc:HGNC:3168]	7.57411e-10	-1.41924
10079	ATP9A	ATPase phospholipid transporting 9A (putative) [Source:HGNC Symbol;Acc:HGNC:13540]	7.63761e-10	1.37249
114787	GPRIN1	G protein regulated inducer of neurite outgrowth 1 [Source:HGNC Symbol;Acc:HGNC:24835]	7.70232e-10	1.36983
9881	TRANK1	tetratricopeptide repeat and ankyrin repeat containing 1 [Source:HGNC Symbol;Acc:HGNC:29011]	8.2685e-10	-1.56976
1739	DLG1	discs large MAGUK scaffold protein 1 [Source:HGNC Symbol;Acc:HGNC:2900]	8.37357e-10	-1.45505
117	ADCYAP1R1	ADCYAP receptor type I [Source:HGNC Symbol;Acc:HGNC:242]	8.41776e-10	1.45477
3065	HDAC1	histone deacetylase 1 [Source:HGNC Symbol;Acc:HGNC:4852]	9.53786e-10	-1.46739
701	BUB1B	BUB1 mitotic checkpoint serine/threonine kinase B [Source:HGNC Symbol;Acc:HGNC:1149]	9.5943e-10	-1.66125
7184	HSP90B1	heat shock protein 90 beta family member 1 [Source:HGNC Symbol;Acc:HGNC:12028]	9.82915e-10	1.35748
1039	CDR2	cerebellar degeneration related protein 2 [Source:HGNC Symbol;Acc:HGNC:1799]	9.99759e-10	1.49463
2786	GNG4	G protein subunit gamma 4 [Source:HGNC Symbol;Acc:HGNC:4407]	1.01039e-09	1.29833
79829	NAA40	N(alpha)-acetyltransferase 40, NatD catalytic subunit [Source:HGNC Symbol;Acc:HGNC:25845]	1.01767e-09	-1.35514
2060	EPS15	epidermal growth factor receptor pathway substrate 15 [Source:HGNC Symbol;Acc:HGNC:3419]	1.06838e-09	1.44005
89890	KBTBD6	kelch repeat and BTB domain containing 6 [Source:HGNC Symbol;Acc:HGNC:25340]	1.06957e-09	1.32788
115557	ARHGEF25	Rho guanine nucleotide exchange factor 25 [Source:HGNC Symbol;Acc:HGNC:30275]	1.09196e-09	-1.41891
558	AXL	AXL receptor tyrosine kinase [Source:HGNC Symbol;Acc:HGNC:905]	1.10226e-09	-1.75086
1292	COL6A2	collagen type VI alpha 2 chain [Source:HGNC Symbol;Acc:HGNC:2212]	1.10684e-09	1.51244
2013	EMP2	epithelial membrane protein 2 [Source:HGNC Symbol;Acc:HGNC:3334]	1.12334e-09	-1.86061
547	KIF1A	kinesin family member 1A [Source:HGNC Symbol;Acc:HGNC:888]	1.14997e-09	1.30211
83931	STK40	serine/threonine kinase 40 [Source:HGNC Symbol;Acc:HGNC:21373]	1.14997e-09	1.37583
117143	TADA1	transcriptional adaptor 1 [Source:HGNC Symbol;Acc:HGNC:30631]	1.24986e-09	1.42421
1407	CRY1	cryptochrome circadian regulator 1 [Source:HGNC Symbol;Acc:HGNC:2384]	1.26225e-09	1.42233
72	ACTG2	actin, gamma 2, smooth muscle, enteric [Source:HGNC Symbol;Acc:HGNC:145]	1.26338e-09	2.99451
11245	GPR176	G protein-coupled receptor 176 [Source:HGNC Symbol;Acc:HGNC:32370]	1.30344e-09	1.6362
80824	DUSP16	dual specificity phosphatase 16 [Source:HGNC Symbol;Acc:HGNC:17909]	1.34175e-09	1.46911
4598	MVK	mevalonate kinase [Source:HGNC Symbol;Acc:HGNC:7530]	1.3978e-09	1.33942
23576	DDAH1	dimethylarginine dimethylaminohydrolase 1 [Source:HGNC Symbol;Acc:HGNC:2715]	1.5149e-09	1.38925
8828	NRP2	neuropilin 2 [Source:HGNC Symbol;Acc:HGNC:8005]	1.57293e-09	1.42517
286827	TRIM59	tripartite motif containing 59 [Source:HGNC Symbol;Acc:HGNC:30834]	1.58295e-09	-1.45756
9762	LZTS3	leucine zipper tumor suppressor family member 3 [Source:HGNC Symbol;Acc:HGNC:30139]	1.6254e-09	1.3452
100131897	FAM196B	family with sequence similarity 196 member B [Source:HGNC Symbol;Acc:HGNC:37271]	1.63352e-09	2.40354
1005	CDH7	cadherin 7 [Source:HGNC Symbol;Acc:HGNC:1766]	1.73673e-09	-2.52702
1846	DUSP4	dual specificity phosphatase 4 [Source:HGNC Symbol;Acc:HGNC:3070]	1.80313e-09	1.32671
259232	NALCN	sodium leak channel, non-selective [Source:HGNC Symbol;Acc:HGNC:19082]	1.81779e-09	1.48537
56666	PANX2	pannexin 2 [Source:HGNC Symbol;Acc:HGNC:8600]	1.85934e-09	1.7538
7064	THOP1	thimet oligopeptidase 1 [Source:HGNC Symbol;Acc:HGNC:11793]	1.86384e-09	-1.4968
4987	OPRL1	opioid related nociceptin receptor 1 [Source:HGNC Symbol;Acc:HGNC:8155]	1.87422e-09	1.56801
85302	FBF1	Fas binding factor 1 [Source:HGNC Symbol;Acc:HGNC:24674]	1.91377e-09	-1.64343
347733	TUBB2B	tubulin beta 2B class IIb [Source:HGNC Symbol;Acc:HGNC:30829]	1.92871e-09	1.37552
3106	HLA-B	major histocompatibility complex, class I, B [Source:HGNC Symbol;Acc:HGNC:4932]	1.94347e-09	1.44907
9580	SOX13	SRY-box 13 [Source:HGNC Symbol;Acc:HGNC:11192]	1.95649e-09	1.5832
56954	NIT2	nitrilase family member 2 [Source:HGNC Symbol;Acc:HGNC:29878]	2.00497e-09	-1.63684
170825	GSX2	GS homeobox 2 [Source:HGNC Symbol;Acc:HGNC:24959]	2.01898e-09	-1.48379
79957	PAQR6	progestin and adipoQ receptor family member 6 [Source:HGNC Symbol;Acc:HGNC:30132]	2.06198e-09	-1.76327
6510	SLC1A5	solute carrier family 1 member 5 [Source:HGNC Symbol;Acc:HGNC:10943]	2.06198e-09	1.40708
6687	SPG7	SPG7, paraplegin matrix AAA peptidase subunit [Source:HGNC Symbol;Acc:HGNC:11237]	2.06724e-09	-1.39486
81606	LBH	limb bud and heart development [Source:HGNC Symbol;Acc:HGNC:29532]	2.10494e-09	1.28702
170261	ZCCHC12	zinc finger CCHC-type containing 12 [Source:HGNC Symbol;Acc:HGNC:27273]	2.12923e-09	1.33212
53822	FXYD7	FXYD domain containing ion transport regulator 7 [Source:HGNC Symbol;Acc:HGNC:4034]	2.23487e-09	1.49282
5066	PAM	peptidylglycine alpha-amidating monooxygenase [Source:HGNC Symbol;Acc:HGNC:8596]	2.24762e-09	-1.31626
6009	RHEB	Ras homolog, mTORC1 binding [Source:HGNC Symbol;Acc:HGNC:10011]	2.39858e-09	1.40789
9540	TP53I3	tumor protein p53 inducible protein 3 [Source:HGNC Symbol;Acc:HGNC:19373]	2.53243e-09	-1.99097
441631	TSPAN11	tetraspanin 11 [Source:HGNC Symbol;Acc:HGNC:30795]	2.55871e-09	-1.41946
339451	KLHL17	kelch like family member 17 [Source:HGNC Symbol;Acc:HGNC:24023]	2.63252e-09	-1.63531
51196	PLCE1	phospholipase C epsilon 1 [Source:HGNC Symbol;Acc:HGNC:17175]	2.68254e-09	-1.57037
56904	SH3GLB2	SH3 domain containing GRB2 like, endophilin B2 [Source:HGNC Symbol;Acc:HGNC:10834]	2.71951e-09	-1.36332
3006	HIST1H1C	histone cluster 1 H1 family member c [Source:HGNC Symbol;Acc:HGNC:4716]	2.84948e-09	1.88485
3670	ISL1	ISL LIM homeobox 1 [Source:HGNC Symbol;Acc:HGNC:6132]	2.90234e-09	-2.04229
3052	HCCS	holocytochrome c synthase [Source:HGNC Symbol;Acc:HGNC:4837]	2.9148e-09	-1.49986
388403	YPEL2	yippee like 2 [Source:HGNC Symbol;Acc:HGNC:18326]	2.95091e-09	1.5585
55061	SUSD4	sushi domain containing 4 [Source:HGNC Symbol;Acc:HGNC:25470]	3.24075e-09	1.41517
157506	RDH10	retinol dehydrogenase 10 [Source:HGNC Symbol;Acc:HGNC:19975]	3.29107e-09	-2.09327
131096	KCNH8	potassium voltage-gated channel subfamily H member 8 [Source:HGNC Symbol;Acc:HGNC:18864]	3.38276e-09	-1.45422
80762	NDFIP1	Nedd4 family interacting protein 1 [Source:HGNC Symbol;Acc:HGNC:17592]	3.38659e-09	1.34032
6397	SEC14L1	SEC14 like lipid binding 1 [Source:HGNC Symbol;Acc:HGNC:10698]	3.52986e-09	1.31488
23261	CAMTA1	calmodulin binding transcription activator 1 [Source:HGNC Symbol;Acc:HGNC:18806]	3.6582e-09	1.31502
63967	CLSPN	claspin [Source:HGNC Symbol;Acc:HGNC:19715]	3.65903e-09	-1.70483
8906	AP1G2	adaptor related protein complex 1 gamma 2 subunit [Source:HGNC Symbol;Acc:HGNC:556]	3.83507e-09	-1.42114
55732	C1orf112	chromosome 1 open reading frame 112 [Source:HGNC Symbol;Acc:HGNC:25565]	4.09928e-09	-1.58237
7355	SLC35A2	solute carrier family 35 member A2 [Source:HGNC Symbol;Acc:HGNC:11022]	4.35022e-09	1.44956
84867	PTPN5	protein tyrosine phosphatase, non-receptor type 5 [Source:HGNC Symbol;Acc:HGNC:9657]	4.38392e-09	1.35039
10629	TAF6L	TATA-box binding protein associated factor 6 like [Source:HGNC Symbol;Acc:HGNC:17305]	4.40477e-09	-1.5341
5813	PURA	purine rich element binding protein A [Source:HGNC Symbol;Acc:HGNC:9701]	4.54931e-09	1.46288
114	ADCY8	adenylate cyclase 8 [Source:HGNC Symbol;Acc:HGNC:239]	4.59147e-09	2.12535
3949	LDLR	low density lipoprotein receptor [Source:HGNC Symbol;Acc:HGNC:6547]	4.95747e-09	1.37606
1829	DSG2	desmoglein 2 [Source:HGNC Symbol;Acc:HGNC:3049]	5.06103e-09	-1.58135
8798	DYRK4	dual specificity tyrosine phosphorylation regulated kinase 4 [Source:HGNC Symbol;Acc:HGNC:3095]	5.10129e-09	1.46185
114299	PALM2	paralemmin 2 [Source:HGNC Symbol;Acc:HGNC:15845]	5.40987e-09	1.92397
148479	PHF13	PHD finger protein 13 [Source:HGNC Symbol;Acc:HGNC:22983]	5.41004e-09	1.40418
51100	SH3GLB1	SH3 domain containing GRB2 like, endophilin B1 [Source:HGNC Symbol;Acc:HGNC:10833]	5.47403e-09	1.30465
3638	INSIG1	insulin induced gene 1 [Source:HGNC Symbol;Acc:HGNC:6083]	5.62788e-09	2.15912
11237	RNF24	ring finger protein 24 [Source:HGNC Symbol;Acc:HGNC:13779]	5.77006e-09	1.42659
9791	PTDSS1	phosphatidylserine synthase 1 [Source:HGNC Symbol;Acc:HGNC:9587]	5.779e-09	1.32523
23014	FBXO21	F-box protein 21 [Source:HGNC Symbol;Acc:HGNC:13592]	6.00353e-09	1.30629
8153	RND2	Rho family GTPase 2 [Source:HGNC Symbol;Acc:HGNC:18315]	6.02772e-09	1.34737
10540	DCTN2	dynactin subunit 2 [Source:HGNC Symbol;Acc:HGNC:2712]	6.14158e-09	1.29946
3376	IARS	isoleucyl-tRNA synthetase [Source:HGNC Symbol;Acc:HGNC:5330]	6.19812e-09	-1.34661
116372	LYPD1	LY6/PLAUR domain containing 1 [Source:HGNC Symbol;Acc:HGNC:28431]	6.3548e-09	1.48127
10193	RNF41	ring finger protein 41 [Source:HGNC Symbol;Acc:HGNC:18401]	6.42346e-09	1.3221
10485	C1orf61	chromosome 1 open reading frame 61 [Source:HGNC Symbol;Acc:HGNC:30780]	6.43486e-09	-1.26945
2550	GABBR1	gamma-aminobutyric acid type B receptor subunit 1 [Source:HGNC Symbol;Acc:HGNC:4070]	7.10451e-09	1.27765
8339	HIST1H2BG	histone cluster 1 H2B family member g [Source:HGNC Symbol;Acc:HGNC:4746]	7.82834e-09	2.98266
51143	DYNC1LI1	dynein cytoplasmic 1 light intermediate chain 1 [Source:HGNC Symbol;Acc:HGNC:18745]	7.84833e-09	1.37102
25820	ARIH1	ariadne RBR E3 ubiquitin protein ligase 1 [Source:HGNC Symbol;Acc:HGNC:689]	8.10697e-09	1.36688
4753	NELL2	neural EGFL like 2 [Source:HGNC Symbol;Acc:HGNC:7751]	8.29176e-09	-1.30091
440400	RNASEK	ribonuclease K [Source:HGNC Symbol;Acc:HGNC:33911]	8.51765e-09	1.34523
80790	CMIP	c-Maf inducing protein [Source:HGNC Symbol;Acc:HGNC:24319]	8.96992e-09	1.28064
54329	GPR85	G protein-coupled receptor 85 [Source:HGNC Symbol;Acc:HGNC:4536]	9.19757e-09	1.43784
9833	MELK	maternal embryonic leucine zipper kinase [Source:HGNC Symbol;Acc:HGNC:16870]	9.50795e-09	-1.75237
3097	HIVEP2	human immunodeficiency virus type I enhancer binding protein 2 [Source:HGNC Symbol;Acc:HGNC:4921]	9.6696e-09	1.33841
5746	PTH2R	parathyroid hormone 2 receptor [Source:HGNC Symbol;Acc:HGNC:9609]	9.88587e-09	2.04019
2181	ACSL3	acyl-CoA synthetase long chain family member 3 [Source:HGNC Symbol;Acc:HGNC:3570]	1.01525e-08	1.33702
7094	TLN1	talin 1 [Source:HGNC Symbol;Acc:HGNC:11845]	1.02087e-08	-1.39545
10396	ATP8A1	ATPase phospholipid transporting 8A1 [Source:HGNC Symbol;Acc:HGNC:13531]	1.02187e-08	1.40285
57556	SEMA6A	semaphorin 6A [Source:HGNC Symbol;Acc:HGNC:10738]	1.08646e-08	1.462
6141	RPL18	ribosomal protein L18 [Source:HGNC Symbol;Acc:HGNC:10310]	1.08655e-08	1.33809
122525	C14orf28	chromosome 14 open reading frame 28 [Source:HGNC Symbol;Acc:HGNC:19834]	1.10269e-08	1.69677
10057	ABCC5	ATP binding cassette subfamily C member 5 [Source:HGNC Symbol;Acc:HGNC:56]	1.11033e-08	-1.34012
23127	COLGALT2	collagen beta(1-O)galactosyltransferase 2 [Source:HGNC Symbol;Acc:HGNC:16790]	1.11545e-08	1.46999
55644	OSGEP	O-sialoglycoprotein endopeptidase [Source:HGNC Symbol;Acc:HGNC:18028]	1.13495e-08	-1.43886
91663	MYADM	myeloid associated differentiation marker [Source:HGNC Symbol;Acc:HGNC:7544]	1.16082e-08	1.43228
2782	GNB1	G protein subunit beta 1 [Source:HGNC Symbol;Acc:HGNC:4396]	1.2038e-08	1.26914
3920	LAMP2	lysosomal associated membrane protein 2 [Source:HGNC Symbol;Acc:HGNC:6501]	1.20996e-08	1.33852
2791	GNG11	G protein subunit gamma 11 [Source:HGNC Symbol;Acc:HGNC:4403]	1.2197e-08	-2.12836
2562	GABRB3	gamma-aminobutyric acid type A receptor beta3 subunit [Source:HGNC Symbol;Acc:HGNC:4083]	1.23932e-08	1.30661
36	ACADSB	acyl-CoA dehydrogenase short/branched chain [Source:HGNC Symbol;Acc:HGNC:91]	1.28538e-08	-1.53621
57211	ADGRG6	adhesion G protein-coupled receptor G6 [Source:HGNC Symbol;Acc:HGNC:13841]	1.28898e-08	-2.94271
4026	LPP	LIM domain containing preferred translocation partner in lipoma [Source:HGNC Symbol;Acc:HGNC:6679]	1.3189e-08	1.63752
57545	CC2D2A	coiled-coil and C2 domain containing 2A [Source:HGNC Symbol;Acc:HGNC:29253]	1.32214e-08	-1.71943
468	ATF4	activating transcription factor 4 [Source:HGNC Symbol;Acc:HGNC:786]	1.36107e-08	1.31829
11217	AKAP2	A-kinase anchoring protein 2 [Source:HGNC Symbol;Acc:HGNC:372]	1.39953e-08	1.54364
81706	PPP1R14C	protein phosphatase 1 regulatory inhibitor subunit 14C [Source:HGNC Symbol;Acc:HGNC:14952]	1.39953e-08	1.59338
4157	MC1R	melanocortin 1 receptor [Source:HGNC Symbol;Acc:HGNC:6929]	1.42098e-08	-1.60935
9019	MPZL1	myelin protein zero like 1 [Source:HGNC Symbol;Acc:HGNC:7226]	1.58633e-08	1.29276
80339	PNPLA3	patatin like phospholipase domain containing 3 [Source:HGNC Symbol;Acc:HGNC:18590]	1.69212e-08	1.35954
4684	NCAM1	neural cell adhesion molecule 1 [Source:HGNC Symbol;Acc:HGNC:7656]	1.74324e-08	1.35626
29882	ANAPC2	anaphase promoting complex subunit 2 [Source:HGNC Symbol;Acc:HGNC:19989]	1.74487e-08	-1.43603
6046	BRD2	bromodomain containing 2 [Source:HGNC Symbol;Acc:HGNC:1103]	1.75247e-08	1.26041
284106	CISD3	CDGSH iron sulfur domain 3 [Source:HGNC Symbol;Acc:HGNC:27578]	1.87803e-08	1.40827
3756	KCNH1	potassium voltage-gated channel subfamily H member 1 [Source:HGNC Symbol;Acc:HGNC:6250]	1.92358e-08	1.80662
10979	FERMT2	fermitin family member 2 [Source:HGNC Symbol;Acc:HGNC:15767]	1.99172e-08	-1.33559
5316	PKNOX1	PBX/knotted 1 homeobox 1 [Source:HGNC Symbol;Acc:HGNC:9022]	2.0057e-08	1.355
3426	CFI	complement factor I [Source:HGNC Symbol;Acc:HGNC:5394]	2.02907e-08	-2.27571
93663	ARHGAP18	Rho GTPase activating protein 18 [Source:HGNC Symbol;Acc:HGNC:21035]	2.06492e-08	1.90312
167410	LIX1	limb and CNS expressed 1 [Source:HGNC Symbol;Acc:HGNC:18581]	2.06953e-08	-1.40812
57552	NCEH1	neutral cholesterol ester hydrolase 1 [Source:HGNC Symbol;Acc:HGNC:29260]	2.12698e-08	2.14888
343472	BARHL2	BarH like homeobox 2 [Source:HGNC Symbol;Acc:HGNC:954]	2.16974e-08	-3.15438
55227	LRRC1	leucine rich repeat containing 1 [Source:HGNC Symbol;Acc:HGNC:14307]	2.43326e-08	-1.57851
283232	TMEM80	transmembrane protein 80 [Source:HGNC Symbol;Acc:HGNC:27453]	2.44113e-08	-1.5787
57604	KIAA1456	KIAA1456 [Source:HGNC Symbol;Acc:HGNC:26725]	2.45811e-08	-1.54291
412	STS	steroid sulfatase [Source:HGNC Symbol;Acc:HGNC:11425]	2.46455e-08	-1.6214
29094	LGALSL	galectin like [Source:HGNC Symbol;Acc:HGNC:25012]	2.62672e-08	1.38787
10424	PGRMC2	progesterone receptor membrane component 2 [Source:HGNC Symbol;Acc:HGNC:16089]	2.69045e-08	1.41513
9846	GAB2	GRB2 associated binding protein 2 [Source:HGNC Symbol;Acc:HGNC:14458]	2.76168e-08	1.34715
9712	USP6NL	USP6 N-terminal like [Source:HGNC Symbol;Acc:HGNC:16858]	2.83779e-08	-1.38199
9215	LARGE1	LARGE xylosyl- and glucuronyltransferase 1 [Source:HGNC Symbol;Acc:HGNC:6511]	2.84578e-08	1.33783
2119	ETV5	ETS variant 5 [Source:HGNC Symbol;Acc:HGNC:3494]	2.95392e-08	1.43235
10197	PSME3	proteasome activator subunit 3 [Source:HGNC Symbol;Acc:HGNC:9570]	2.99767e-08	-1.353
8444	DYRK3	dual specificity tyrosine phosphorylation regulated kinase 3 [Source:HGNC Symbol;Acc:HGNC:3094]	3.03058e-08	1.55853
65981	CAPRIN2	caprin family member 2 [Source:HGNC Symbol;Acc:HGNC:21259]	3.0357e-08	-1.36027
4240	MFGE8	milk fat globule-EGF factor 8 protein [Source:HGNC Symbol;Acc:HGNC:7036]	3.05673e-08	-1.54253
100113407	TMEM170B	transmembrane protein 170B [Source:HGNC Symbol;Acc:HGNC:34244]	3.11541e-08	1.32885
56895	AGPAT4	1-acylglycerol-3-phosphate O-acyltransferase 4 [Source:HGNC Symbol;Acc:HGNC:20885]	3.20314e-08	-1.29771
967	CD63	CD63 molecule [Source:HGNC Symbol;Acc:HGNC:1692]	3.24995e-08	1.3243
1036	CDO1	cysteine dioxygenase type 1 [Source:HGNC Symbol;Acc:HGNC:1795]	3.26432e-08	-1.34844
5210	PFKFB4	6-phosphofructo-2-kinase/fructose-2,6-biphosphatase 4 [Source:HGNC Symbol;Acc:HGNC:8875]	3.398e-08	-1.45035
2086	ERV3-1	endogenous retrovirus group 3 member 1, envelope [Source:HGNC Symbol;Acc:HGNC:3454]	3.398e-08	-1.44318
139818	DOCK11	dedicator of cytokinesis 11 [Source:HGNC Symbol;Acc:HGNC:23483]	3.6717e-08	-1.47049
51330	TNFRSF12A	TNF receptor superfamily member 12A [Source:HGNC Symbol;Acc:HGNC:18152]	3.7441e-08	1.84084
51309	ARMCX1	armadillo repeat containing, X-linked 1 [Source:HGNC Symbol;Acc:HGNC:18073]	3.78841e-08	1.35678
54549	SDK2	sidekick cell adhesion molecule 2 [Source:HGNC Symbol;Acc:HGNC:19308]	3.84938e-08	1.39047
6470	SHMT1	serine hydroxymethyltransferase 1 [Source:HGNC Symbol;Acc:HGNC:10850]	3.99237e-08	-1.74866
2734	GLG1	golgi glycoprotein 1 [Source:HGNC Symbol;Acc:HGNC:4316]	4.18389e-08	1.32326
65110	UPF3A	UPF3A, regulator of nonsense mediated mRNA decay [Source:HGNC Symbol;Acc:HGNC:20332]	4.24561e-08	-1.32281
91584	PLXNA4	plexin A4 [Source:HGNC Symbol;Acc:HGNC:9102]	4.25644e-08	-1.48479
90338	ZNF160	zinc finger protein 160 [Source:HGNC Symbol;Acc:HGNC:12948]	4.34389e-08	1.44691
582	BBS1	Bardet-Biedl syndrome 1 [Source:HGNC Symbol;Acc:HGNC:966]	4.57794e-08	-1.38642
55860	ACTR10	actin related protein 10 homolog [Source:HGNC Symbol;Acc:HGNC:17372]	4.60032e-08	-1.30309
55553	SOX6	SRY-box 6 [Source:HGNC Symbol;Acc:HGNC:16421]	4.60503e-08	-1.41918
11020	IFT27	intraflagellar transport 27 [Source:HGNC Symbol;Acc:HGNC:18626]	4.66762e-08	-1.35029
5327	PLAT	plasminogen activator, tissue type [Source:HGNC Symbol;Acc:HGNC:9051]	4.78647e-08	-1.69779
5803	PTPRZ1	protein tyrosine phosphatase, receptor type Z1 [Source:HGNC Symbol;Acc:HGNC:9685]	4.84184e-08	-1.40213
83692	CD99L2	CD99 molecule like 2 [Source:HGNC Symbol;Acc:HGNC:18237]	4.94098e-08	1.25717
9221	NOLC1	nucleolar and coiled-body phosphoprotein 1 [Source:HGNC Symbol;Acc:HGNC:15608]	5.04735e-08	1.31264
6811	STX5	syntaxin 5 [Source:HGNC Symbol;Acc:HGNC:11440]	5.05207e-08	1.34691
5454	POU3F2	POU class 3 homeobox 2 [Source:HGNC Symbol;Acc:HGNC:9215]	5.19463e-08	-1.59042
55379	LRRC59	leucine rich repeat containing 59 [Source:HGNC Symbol;Acc:HGNC:28817]	5.24897e-08	1.39628
8991	SELENBP1	selenium binding protein 1 [Source:HGNC Symbol;Acc:HGNC:10719]	5.57848e-08	-2.01051
27303	RBMS3	RNA binding motif single stranded interacting protein 3 [Source:HGNC Symbol;Acc:HGNC:13427]	5.60278e-08	1.65026
57636	ARHGAP23	Rho GTPase activating protein 23 [Source:HGNC Symbol;Acc:HGNC:29293]	5.68381e-08	1.30467
847	CAT	catalase [Source:HGNC Symbol;Acc:HGNC:1516]	5.8042e-08	1.47025
170506	DHX36	DEAH-box helicase 36 [Source:HGNC Symbol;Acc:HGNC:14410]	6.04165e-08	1.299
23011	RAB21	RAB21, member RAS oncogene family [Source:HGNC Symbol;Acc:HGNC:18263]	6.15624e-08	1.35398
10921	RNPS1	RNA binding protein with serine rich domain 1 [Source:HGNC Symbol;Acc:HGNC:10080]	6.1636e-08	1.29199
128414	NKAIN4	sodium/potassium transporting ATPase interacting 4 [Source:HGNC Symbol;Acc:HGNC:16191]	6.20898e-08	-1.49998
4798	NFRKB	nuclear factor related to kappaB binding protein [Source:HGNC Symbol;Acc:HGNC:7802]	6.41205e-08	-1.50497
4534	MTM1	myotubularin 1 [Source:HGNC Symbol;Acc:HGNC:7448]	6.43328e-08	1.58715
57720	GPR107	G protein-coupled receptor 107 [Source:HGNC Symbol;Acc:HGNC:17830]	6.44515e-08	1.26822
7873	MANF	mesencephalic astrocyte derived neurotrophic factor [Source:HGNC Symbol;Acc:HGNC:15461]	6.65869e-08	1.40532
7280	TUBB2A	tubulin beta 2A class IIa [Source:HGNC Symbol;Acc:HGNC:12412]	6.78025e-08	1.34094
54677	CROT	carnitine O-octanoyltransferase [Source:HGNC Symbol;Acc:HGNC:2366]	6.8006e-08	-1.65483
2030	SLC29A1	solute carrier family 29 member 1 (Augustine blood group) [Source:HGNC Symbol;Acc:HGNC:11003]	7.18658e-08	1.40514
55225	RAVER2	ribonucleoprotein, PTB binding 2 [Source:HGNC Symbol;Acc:HGNC:25577]	7.21877e-08	-1.55149
80162	PGGHG	protein-glucosylgalactosylhydroxylysine glucosidase [Source:HGNC Symbol;Acc:HGNC:26210]	7.23278e-08	-1.83194
81794	ADAMTS10	ADAM metallopeptidase with thrombospondin type 1 motif 10 [Source:HGNC Symbol;Acc:HGNC:13201]	7.32452e-08	-1.44759
27352	SGSM3	small G protein signaling modulator 3 [Source:HGNC Symbol;Acc:HGNC:25228]	7.52047e-08	-1.37099
344838	PAQR9	progestin and adipoQ receptor family member 9 [Source:HGNC Symbol;Acc:HGNC:30131]	7.58825e-08	1.80665
3115	HLA-DPB1	major histocompatibility complex, class II, DP beta 1 [Source:HGNC Symbol;Acc:HGNC:4940]	7.60236e-08	2.04334
10802	SEC24A	SEC24 homolog A, COPII coat complex component [Source:HGNC Symbol;Acc:HGNC:10703]	7.69513e-08	1.34053
3748	KCNC3	potassium voltage-gated channel subfamily C member 3 [Source:HGNC Symbol;Acc:HGNC:6235]	7.72799e-08	1.54209
6158	RPL28	ribosomal protein L28 [Source:HGNC Symbol;Acc:HGNC:10330]	7.77181e-08	1.31738
3459	IFNGR1	interferon gamma receptor 1 [Source:HGNC Symbol;Acc:HGNC:5439]	7.84059e-08	1.36687
9788	MTSS1	MTSS1, I-BAR domain containing [Source:HGNC Symbol;Acc:HGNC:20443]	7.86127e-08	1.25799
7068	THRB	thyroid hormone receptor beta [Source:HGNC Symbol;Acc:HGNC:11799]	7.86681e-08	-2.17578
1183	CLCN4	chloride voltage-gated channel 4 [Source:HGNC Symbol;Acc:HGNC:2022]	7.92761e-08	1.28089
1729	DIAPH1	diaphanous related formin 1 [Source:HGNC Symbol;Acc:HGNC:2876]	7.94402e-08	-1.35839
84287	ZDHHC16	zinc finger DHHC-type containing 16 [Source:HGNC Symbol;Acc:HGNC:20714]	8.06723e-08	-1.43863
8099	CDK2AP1	cyclin dependent kinase 2 associated protein 1 [Source:HGNC Symbol;Acc:HGNC:14002]	8.17931e-08	-1.36131
136227	COL26A1	collagen type XXVI alpha 1 chain [Source:HGNC Symbol;Acc:HGNC:18038]	8.25341e-08	1.38177
23112	TNRC6B	trinucleotide repeat containing 6B [Source:HGNC Symbol;Acc:HGNC:29190]	8.46181e-08	1.3186
302	ANXA2	annexin A2 [Source:HGNC Symbol;Acc:HGNC:537]	8.74613e-08	-1.45173
268	AMH	anti-Mullerian hormone [Source:HGNC Symbol;Acc:HGNC:464]	8.78852e-08	-1.82618
80263	TRIM45	tripartite motif containing 45 [Source:HGNC Symbol;Acc:HGNC:19018]	9.12259e-08	-1.60224
151742	PPM1L	protein phosphatase, Mg2+/Mn2+ dependent 1L [Source:HGNC Symbol;Acc:HGNC:16381]	9.38894e-08	1.35369
51582	AZIN1	antizyme inhibitor 1 [Source:HGNC Symbol;Acc:HGNC:16432]	9.53922e-08	1.27634
821	CANX	calnexin [Source:HGNC Symbol;Acc:HGNC:1473]	9.63029e-08	1.29439
1843	DUSP1	dual specificity phosphatase 1 [Source:HGNC Symbol;Acc:HGNC:3064]	9.84767e-08	1.41426
266747	RGL4	ral guanine nucleotide dissociation stimulator like 4 [Source:HGNC Symbol;Acc:HGNC:31911]	9.95446e-08	-1.42439
10152	ABI2	abl interactor 2 [Source:HGNC Symbol;Acc:HGNC:24011]	1.01474e-07	1.25956
152006	RNF38	ring finger protein 38 [Source:HGNC Symbol;Acc:HGNC:18052]	1.05955e-07	1.27414
152273	FGD5	FYVE, RhoGEF and PH domain containing 5 [Source:HGNC Symbol;Acc:HGNC:19117]	1.08889e-07	2.04045
6872	TAF1	TATA-box binding protein associated factor 1 [Source:HGNC Symbol;Acc:HGNC:11535]	1.09902e-07	1.29583
710	SERPING1	serpin family G member 1 [Source:HGNC Symbol;Acc:HGNC:1228]	1.09902e-07	-1.78588
79634	SCRN3	secernin 3 [Source:HGNC Symbol;Acc:HGNC:30382]	1.12656e-07	-1.40219
5797	PTPRM	protein tyrosine phosphatase, receptor type M [Source:HGNC Symbol;Acc:HGNC:9675]	1.15777e-07	1.3537
8997	KALRN	kalirin RhoGEF kinase [Source:HGNC Symbol;Acc:HGNC:4814]	1.21293e-07	-1.32661
6696	SPP1	secreted phosphoprotein 1 [Source:HGNC Symbol;Acc:HGNC:11255]	1.21922e-07	1.47946
1641	DCX	doublecortin [Source:HGNC Symbol;Acc:HGNC:2714]	1.23278e-07	1.31305
6867	TACC1	transforming acidic coiled-coil containing protein 1 [Source:HGNC Symbol;Acc:HGNC:11522]	1.24276e-07	1.3652
2863	GPR39	G protein-coupled receptor 39 [Source:HGNC Symbol;Acc:HGNC:4496]	1.25561e-07	1.45385
54880	BCOR	BCL6 corepressor [Source:HGNC Symbol;Acc:HGNC:20893]	1.25757e-07	1.33329
65055	REEP1	receptor accessory protein 1 [Source:HGNC Symbol;Acc:HGNC:25786]	1.27679e-07	1.27423
11161	ERG28	ergosterol biosynthesis 28 homolog [Source:HGNC Symbol;Acc:HGNC:1187]	1.30385e-07	1.29931
7443	VRK1	vaccinia related kinase 1 [Source:HGNC Symbol;Acc:HGNC:12718]	1.33332e-07	-1.45757
256364	EML3	echinoderm microtubule associated protein like 3 [Source:HGNC Symbol;Acc:HGNC:26666]	1.34364e-07	-1.85852
1268	CNR1	cannabinoid receptor 1 [Source:HGNC Symbol;Acc:HGNC:2159]	1.36068e-07	-1.46194
11180	WDR6	WD repeat domain 6 [Source:HGNC Symbol;Acc:HGNC:12758]	1.3627e-07	-1.29765
6774	STAT3	signal transducer and activator of transcription 3 [Source:HGNC Symbol;Acc:HGNC:11364]	1.38879e-07	1.39951
10585	POMT1	protein O-mannosyltransferase 1 [Source:HGNC Symbol;Acc:HGNC:9202]	1.39653e-07	-1.38458
114795	TMEM132B	transmembrane protein 132B [Source:HGNC Symbol;Acc:HGNC:29397]	1.40953e-07	-1.45872
56905	C15orf39	chromosome 15 open reading frame 39 [Source:HGNC Symbol;Acc:HGNC:24497]	1.41631e-07	1.50697
3613	IMPA2	inositol monophosphatase 2 [Source:HGNC Symbol;Acc:HGNC:6051]	1.51328e-07	-1.977
1265	CNN2	calponin 2 [Source:HGNC Symbol;Acc:HGNC:2156]	1.51328e-07	1.29764
79447	PAGR1	PAXIP1 associated glutamate rich protein 1 [Source:HGNC Symbol;Acc:HGNC:28707]	1.56238e-07	-1.32907
10252	SPRY1	sprouty RTK signaling antagonist 1 [Source:HGNC Symbol;Acc:HGNC:11269]	1.57622e-07	1.57493
4435	CITED1	Cbp/p300 interacting transactivator with Glu/Asp rich carboxy-terminal domain 1 [Source:HGNC Symbol;Acc:HGNC:1986]	1.5852e-07	1.68958
1261	CNGA3	cyclic nucleotide gated channel alpha 3 [Source:HGNC Symbol;Acc:HGNC:2150]	1.60207e-07	-2.14247
84769	MPV17L2	MPV17 mitochondrial inner membrane protein like 2 [Source:HGNC Symbol;Acc:HGNC:28177]	1.62022e-07	1.43845
54551	MAGEL2	MAGE family member L2 [Source:HGNC Symbol;Acc:HGNC:6814]	1.69291e-07	-1.48249
30819	KCNIP2	potassium voltage-gated channel interacting protein 2 [Source:HGNC Symbol;Acc:HGNC:15522]	1.7137e-07	-1.56985
10652	YKT6	YKT6 v-SNARE homolog [Source:HGNC Symbol;Acc:HGNC:16959]	1.73041e-07	1.28345
1820	ARID3A	AT-rich interaction domain 3A [Source:HGNC Symbol;Acc:HGNC:3031]	1.74757e-07	1.44765
286410	ATP11C	ATPase phospholipid transporting 11C [Source:HGNC Symbol;Acc:HGNC:13554]	1.7708e-07	-1.42562
56647	BCCIP	BRCA2 and CDKN1A interacting protein [Source:HGNC Symbol;Acc:HGNC:978]	1.77762e-07	-1.33201
9394	HS6ST1	heparan sulfate 6-O-sulfotransferase 1 [Source:HGNC Symbol;Acc:HGNC:5201]	1.8192e-07	1.30251
6653	SORL1	sortilin related receptor 1 [Source:HGNC Symbol;Acc:HGNC:11185]	1.82408e-07	1.35728
7039	TGFA	transforming growth factor alpha [Source:HGNC Symbol;Acc:HGNC:11765]	1.87967e-07	-1.69098
23213	SULF1	sulfatase 1 [Source:HGNC Symbol;Acc:HGNC:20391]	1.91581e-07	-1.78861
3155	HMGCL	3-hydroxymethyl-3-methylglutaryl-CoA lyase [Source:HGNC Symbol;Acc:HGNC:5005]	1.92098e-07	1.42871
26043	UBXN7	UBX domain protein 7 [Source:HGNC Symbol;Acc:HGNC:29119]	1.94068e-07	1.30066
2678	GGT1	gamma-glutamyltransferase 1 [Source:HGNC Symbol;Acc:HGNC:4250]	2.01478e-07	-1.66985
2535	FZD2	frizzled class receptor 2 [Source:HGNC Symbol;Acc:HGNC:4040]	2.04014e-07	-1.418
7169	TPM2	tropomyosin 2 [Source:HGNC Symbol;Acc:HGNC:12011]	2.1167e-07	-1.88776
10135	NAMPT	nicotinamide phosphoribosyltransferase [Source:HGNC Symbol;Acc:HGNC:30092]	2.16133e-07	1.41352
56896	DPYSL5	dihydropyrimidinase like 5 [Source:HGNC Symbol;Acc:HGNC:20637]	2.27255e-07	1.32253
100137047	JMJD7	jumonji domain containing 7 [Source:HGNC Symbol;Acc:HGNC:34397]	2.31638e-07	-1.51985
9249	DHRS3	dehydrogenase/reductase 3 [Source:HGNC Symbol;Acc:HGNC:17693]	2.35731e-07	-2.26179
4968	OGG1	8-oxoguanine DNA glycosylase [Source:HGNC Symbol;Acc:HGNC:8125]	2.39028e-07	-1.36586
5080	PAX6	paired box 6 [Source:HGNC Symbol;Acc:HGNC:8620]	2.39141e-07	-1.30613
6535	SLC6A8	solute carrier family 6 member 8 [Source:HGNC Symbol;Acc:HGNC:11055]	2.45659e-07	1.33993
6520	SLC3A2	solute carrier family 3 member 2 [Source:HGNC Symbol;Acc:HGNC:11026]	2.48517e-07	1.35313
80034	CSRNP3	cysteine and serine rich nuclear protein 3 [Source:HGNC Symbol;Acc:HGNC:30729]	2.49116e-07	1.36994
6464	SHC1	SHC adaptor protein 1 [Source:HGNC Symbol;Acc:HGNC:10840]	2.80733e-07	-1.38893
157285	PRAG1	PEAK1 related, kinase-activating pseudokinase 1 [Source:HGNC Symbol;Acc:HGNC:25438]	2.88841e-07	1.33354
89797	NAV2	neuron navigator 2 [Source:HGNC Symbol;Acc:HGNC:15997]	3.0563e-07	1.40261
22821	RASA3	RAS p21 protein activator 3 [Source:HGNC Symbol;Acc:HGNC:20331]	3.16649e-07	1.41745
57189	KIAA1147	KIAA1147 [Source:HGNC Symbol;Acc:HGNC:29472]	3.21509e-07	-1.29912
2281	FKBP1B	FK506 binding protein 1B [Source:HGNC Symbol;Acc:HGNC:3712]	3.31633e-07	1.36688
90293	KLHL13	kelch like family member 13 [Source:HGNC Symbol;Acc:HGNC:22931]	3.40925e-07	1.48307
29927	SEC61A1	Sec61 translocon alpha 1 subunit [Source:HGNC Symbol;Acc:HGNC:18276]	3.41408e-07	1.30608
10150	MBNL2	muscleblind like splicing regulator 2 [Source:HGNC Symbol;Acc:HGNC:16746]	3.47221e-07	1.54898
4313	MMP2	matrix metallopeptidase 2 [Source:HGNC Symbol;Acc:HGNC:7166]	3.48383e-07	1.77443
2182	ACSL4	acyl-CoA synthetase long chain family member 4 [Source:HGNC Symbol;Acc:HGNC:3571]	3.56628e-07	1.31157
56154	TEX15	testis expressed 15, meiosis and synapsis associated [Source:HGNC Symbol;Acc:HGNC:11738]	3.66134e-07	-2.27451
4864	NPC1	NPC intracellular cholesterol transporter 1 [Source:HGNC Symbol;Acc:HGNC:7897]	3.70966e-07	1.34147
6184	RPN1	ribophorin I [Source:HGNC Symbol;Acc:HGNC:10381]	3.78131e-07	1.30324
116931	MED12L	mediator complex subunit 12 like [Source:HGNC Symbol;Acc:HGNC:16050]	3.83965e-07	1.43866
9427	ECEL1	endothelin converting enzyme like 1 [Source:HGNC Symbol;Acc:HGNC:3147]	4.03119e-07	1.50294
10549	PRDX4	peroxiredoxin 4 [Source:HGNC Symbol;Acc:HGNC:17169]	4.05919e-07	1.37969
63982	ANO3	anoctamin 3 [Source:HGNC Symbol;Acc:HGNC:14004]	4.33651e-07	-2.29679
2932	GSK3B	glycogen synthase kinase 3 beta [Source:HGNC Symbol;Acc:HGNC:4617]	4.50938e-07	1.25335
219743	TYSND1	trypsin domain containing 1 [Source:HGNC Symbol;Acc:HGNC:28531]	4.57296e-07	-1.44895
54799	MBTD1	mbt domain containing 1 [Source:HGNC Symbol;Acc:HGNC:19866]	4.73738e-07	-1.31477
55504	TNFRSF19	TNF receptor superfamily member 19 [Source:HGNC Symbol;Acc:HGNC:11915]	4.76735e-07	-1.46805
7011	TEP1	telomerase associated protein 1 [Source:HGNC Symbol;Acc:HGNC:11726]	4.89181e-07	-1.48822
4191	MDH2	malate dehydrogenase 2 [Source:HGNC Symbol;Acc:HGNC:6971]	4.91352e-07	1.26923
6638	SNRPN	small nuclear ribonucleoprotein polypeptide N [Source:HGNC Symbol;Acc:HGNC:11164]	4.99401e-07	1.23958
4828	NMB	neuromedin B [Source:HGNC Symbol;Acc:HGNC:7842]	5.01609e-07	1.81682
57333	RCN3	reticulocalbin 3 [Source:HGNC Symbol;Acc:HGNC:21145]	5.10834e-07	1.91714
10580	SORBS1	sorbin and SH3 domain containing 1 [Source:HGNC Symbol;Acc:HGNC:14565]	5.15618e-07	1.34515
11173	ADAMTS7	ADAM metallopeptidase with thrombospondin type 1 motif 7 [Source:HGNC Symbol;Acc:HGNC:223]	5.2004e-07	-1.37577
2805	GOT1	glutamic-oxaloacetic transaminase 1 [Source:HGNC Symbol;Acc:HGNC:4432]	5.32064e-07	1.30019
85007	PHYKPL	5-phosphohydroxy-L-lysine phospho-lyase [Source:HGNC Symbol;Acc:HGNC:28249]	5.40316e-07	-1.34551
9755	TBKBP1	TBK1 binding protein 1 [Source:HGNC Symbol;Acc:HGNC:30140]	5.66549e-07	1.28873
57595	PDZD4	PDZ domain containing 4 [Source:HGNC Symbol;Acc:HGNC:21167]	5.6747e-07	1.26149
84320	ACBD6	acyl-CoA binding domain containing 6 [Source:HGNC Symbol;Acc:HGNC:23339]	5.75214e-07	-1.3126
84314	TMEM107	transmembrane protein 107 [Source:HGNC Symbol;Acc:HGNC:28128]	5.78221e-07	-1.49976
5142	PDE4B	phosphodiesterase 4B [Source:HGNC Symbol;Acc:HGNC:8781]	5.7972e-07	1.28151
80315	CPEB4	cytoplasmic polyadenylation element binding protein 4 [Source:HGNC Symbol;Acc:HGNC:21747]	5.80271e-07	1.29616
81620	CDT1	chromatin licensing and DNA replication factor 1 [Source:HGNC Symbol;Acc:HGNC:24576]	5.93871e-07	-1.73316
585	BBS4	Bardet-Biedl syndrome 4 [Source:HGNC Symbol;Acc:HGNC:969]	6.0998e-07	-1.35502
5879	RAC1	Rac family small GTPase 1 [Source:HGNC Symbol;Acc:HGNC:9801]	6.10813e-07	1.25952
55761	TTC17	tetratricopeptide repeat domain 17 [Source:HGNC Symbol;Acc:HGNC:25596]	6.21968e-07	1.26498
10903	MTMR11	myotubularin related protein 11 [Source:HGNC Symbol;Acc:HGNC:24307]	6.25487e-07	-2.04029
56704	JPH1	junctophilin 1 [Source:HGNC Symbol;Acc:HGNC:14201]	6.36783e-07	-1.55826
23017	FAIM2	Fas apoptotic inhibitory molecule 2 [Source:HGNC Symbol;Acc:HGNC:17067]	6.41959e-07	1.33925
10505	SEMA4F	ssemaphorin 4F [Source:HGNC Symbol;Acc:HGNC:10734]	6.46837e-07	-1.33412
8407	TAGLN2	transgelin 2 [Source:HGNC Symbol;Acc:HGNC:11554]	6.47991e-07	1.33354
64748	PLPPR2	phospholipid phosphatase related 2 [Source:HGNC Symbol;Acc:HGNC:29566]	6.69615e-07	1.3138
6117	RPA1	replication protein A1 [Source:HGNC Symbol;Acc:HGNC:10289]	6.73026e-07	-1.28877
2023	ENO1	enolase 1 [Source:HGNC Symbol;Acc:HGNC:3350]	6.93116e-07	1.27462
9908	G3BP2	G3BP stress granule assembly factor 2 [Source:HGNC Symbol;Acc:HGNC:30291]	6.93116e-07	1.25506
116983	ACAP3	ArfGAP with coiled-coil, ankyrin repeat and PH domains 3 [Source:HGNC Symbol;Acc:HGNC:16754]	6.93116e-07	-1.29934
1143	CHRNB4	cholinergic receptor nicotinic beta 4 subunit [Source:HGNC Symbol;Acc:HGNC:1964]	7.04236e-07	-2.30411
5173	PDYN	prodynorphin [Source:HGNC Symbol;Acc:HGNC:8820]	7.34831e-07	-1.89245
2617	GARS	glycyl-tRNA synthetase [Source:HGNC Symbol;Acc:HGNC:4162]	7.42474e-07	1.25113
80331	DNAJC5	DnaJ heat shock protein family (Hsp40) member C5 [Source:HGNC Symbol;Acc:HGNC:16235]	7.43633e-07	1.25697
9181	ARHGEF2	Rho/Rac guanine nucleotide exchange factor 2 [Source:HGNC Symbol;Acc:HGNC:682]	7.46923e-07	-1.27429
55290	BRF2	BRF2, RNA polymerase III transcription initiation factor subunit [Source:HGNC Symbol;Acc:HGNC:17298]	7.648e-07	1.44559
4645	MYO5B	myosin VB [Source:HGNC Symbol;Acc:HGNC:7603]	7.70294e-07	-2.07216
3607	FOXK2	forkhead box K2 [Source:HGNC Symbol;Acc:HGNC:6036]	7.76773e-07	1.25909
10838	ZNF275	zinc finger protein 275 [Source:HGNC Symbol;Acc:HGNC:13069]	7.80831e-07	1.33266
4675	NAP1L3	nucleosome assembly protein 1 like 3 [Source:HGNC Symbol;Acc:HGNC:7639]	7.8345e-07	1.26787
3382	ICA1	islet cell autoantigen 1 [Source:HGNC Symbol;Acc:HGNC:5343]	7.93467e-07	1.56326
643836	ZFP62	ZFP62 zinc finger protein [Source:HGNC Symbol;Acc:HGNC:23241]	7.93527e-07	-1.29834
29105	CFAP20	cilia and flagella associated protein 20 [Source:HGNC Symbol;Acc:HGNC:29523]	8.04194e-07	1.31706
64428	NARFL	nuclear prelamin A recognition factor like [Source:HGNC Symbol;Acc:HGNC:14179]	8.64531e-07	-1.41091
5464	PPA1	pyrophosphatase (inorganic) 1 [Source:HGNC Symbol;Acc:HGNC:9226]	8.7e-07	1.29539
9263	STK17A	serine/threonine kinase 17a [Source:HGNC Symbol;Acc:HGNC:11395]	8.80331e-07	-1.54104
80012	PHC3	polyhomeotic homolog 3 [Source:HGNC Symbol;Acc:HGNC:15682]	8.83088e-07	1.3323
5867	RAB4A	RAB4A, member RAS oncogene family [Source:HGNC Symbol;Acc:HGNC:9781]	8.95274e-07	1.29937
8938	BAIAP3	BAI1 associated protein 3 [Source:HGNC Symbol;Acc:HGNC:948]	8.99024e-07	1.31024
80335	WDR82	WD repeat domain 82 [Source:HGNC Symbol;Acc:HGNC:28826]	9.1673e-07	1.22361
115265	DDIT4L	DNA damage inducible transcript 4 like [Source:HGNC Symbol;Acc:HGNC:30555]	9.26059e-07	-2.67042
23072	HECW1	HECT, C2 and WW domain containing E3 ubiquitin protein ligase 1 [Source:HGNC Symbol;Acc:HGNC:22195]	9.51129e-07	-1.36047
7070	THY1	Thy-1 cell surface antigen [Source:HGNC Symbol;Acc:HGNC:11801]	9.51129e-07	1.31105
8526	DGKE	diacylglycerol kinase epsilon [Source:HGNC Symbol;Acc:HGNC:2852]	9.61466e-07	1.34683
65059	RAPH1	Ras association (RalGDS/AF-6) and pleckstrin homology domains 1 [Source:HGNC Symbol;Acc:HGNC:14436]	9.83e-07	1.29346
54832	VPS13C	vacuolar protein sorting 13 homolog C [Source:HGNC Symbol;Acc:HGNC:23594]	9.8472e-07	-1.40919
10423	CDIPT	CDP-diacylglycerol--inositol 3-phosphatidyltransferase [Source:HGNC Symbol;Acc:HGNC:1769]	9.94776e-07	1.27744
54877	ZCCHC2	zinc finger CCHC-type containing 2 [Source:HGNC Symbol;Acc:HGNC:22916]	1.0133e-06	1.41955
55879	GABRQ	gamma-aminobutyric acid type A receptor theta subunit [Source:HGNC Symbol;Acc:HGNC:14454]	1.05607e-06	1.65653
6330	SCN4B	sodium voltage-gated channel beta subunit 4 [Source:HGNC Symbol;Acc:HGNC:10592]	1.06166e-06	-1.83105
139065	SLITRK4	SLIT and NTRK like family member 4 [Source:HGNC Symbol;Acc:HGNC:23502]	1.06277e-06	1.35527
134429	STARD4	StAR related lipid transfer domain containing 4 [Source:HGNC Symbol;Acc:HGNC:18058]	1.07421e-06	1.75238
23760	PITPNB	phosphatidylinositol transfer protein beta [Source:HGNC Symbol;Acc:HGNC:9002]	1.08614e-06	1.28875
10947	AP3M2	adaptor related protein complex 3 mu 2 subunit [Source:HGNC Symbol;Acc:HGNC:570]	1.09303e-06	-1.29909
4248	MGAT3	mannosyl (beta-1,4-)-glycoprotein beta-1,4-N-acetylglucosaminyltransferase [Source:HGNC Symbol;Acc:HGNC:7046]	1.09633e-06	1.28322
81617	CAB39L	calcium binding protein 39 like [Source:HGNC Symbol;Acc:HGNC:20290]	1.12333e-06	1.33082
51380	CSAD	cysteine sulfinic acid decarboxylase [Source:HGNC Symbol;Acc:HGNC:18966]	1.12454e-06	-1.38148
146198	ZFP90	ZFP90 zinc finger protein [Source:HGNC Symbol;Acc:HGNC:23329]	1.13282e-06	-1.31848
11174	ADAMTS6	ADAM metallopeptidase with thrombospondin type 1 motif 6 [Source:HGNC Symbol;Acc:HGNC:222]	1.13593e-06	-1.87228
388341	LRRC75A	leucine rich repeat containing 75A [Source:HGNC Symbol;Acc:HGNC:32403]	1.14705e-06	1.27063
54756	IL17RD	interleukin 17 receptor D [Source:HGNC Symbol;Acc:HGNC:17616]	1.15982e-06	-1.28071
4277	MICB	MHC class I polypeptide-related sequence B [Source:HGNC Symbol;Acc:HGNC:7091]	1.16569e-06	2.25653
161357	MDGA2	MAM domain containing glycosylphosphatidylinositol anchor 2 [Source:HGNC Symbol;Acc:HGNC:19835]	1.2121e-06	1.4887
55754	TMEM30A	transmembrane protein 30A [Source:HGNC Symbol;Acc:HGNC:16667]	1.21302e-06	1.26231
51135	IRAK4	interleukin 1 receptor associated kinase 4 [Source:HGNC Symbol;Acc:HGNC:17967]	1.21482e-06	-1.60232
29789	OLA1	Obg like ATPase 1 [Source:HGNC Symbol;Acc:HGNC:28833]	1.21911e-06	1.35096
4836	NMT1	N-myristoyltransferase 1 [Source:HGNC Symbol;Acc:HGNC:7857]	1.223e-06	1.33396
55353	LAPTM4B	lysosomal protein transmembrane 4 beta [Source:HGNC Symbol;Acc:HGNC:13646]	1.22912e-06	1.26267
24141	LAMP5	lysosomal associated membrane protein family member 5 [Source:HGNC Symbol;Acc:HGNC:16097]	1.2413e-06	-2.05683
2968	GTF2H4	general transcription factor IIH subunit 4 [Source:HGNC Symbol;Acc:HGNC:4658]	1.24255e-06	-1.3477
341640	FREM2	FRAS1 related extracellular matrix protein 2 [Source:HGNC Symbol;Acc:HGNC:25396]	1.25991e-06	-1.93974
10891	PPARGC1A	PPARG coactivator 1 alpha [Source:HGNC Symbol;Acc:HGNC:9237]	1.27053e-06	1.50208
5521	PPP2R2B	protein phosphatase 2 regulatory subunit Bbeta [Source:HGNC Symbol;Acc:HGNC:9305]	1.31254e-06	1.27476
9960	USP3	ubiquitin specific peptidase 3 [Source:HGNC Symbol;Acc:HGNC:12626]	1.31921e-06	1.26033
10494	STK25	serine/threonine kinase 25 [Source:HGNC Symbol;Acc:HGNC:11404]	1.38222e-06	-1.23638
3755	KCNG1	potassium voltage-gated channel modifier subfamily G member 1 [Source:HGNC Symbol;Acc:HGNC:6248]	1.38439e-06	-1.5429
10111	RAD50	RAD50 double strand break repair protein [Source:HGNC Symbol;Acc:HGNC:9816]	1.39465e-06	-1.2867
31	ACACA	acetyl-CoA carboxylase alpha [Source:HGNC Symbol;Acc:HGNC:84]	1.40527e-06	1.25564
55764	IFT122	intraflagellar transport 122 [Source:HGNC Symbol;Acc:HGNC:13556]	1.42372e-06	-1.36638
3486	IGFBP3	insulin like growth factor binding protein 3 [Source:HGNC Symbol;Acc:HGNC:5472]	1.45324e-06	1.74515
57690	TNRC6C	trinucleotide repeat containing 6C [Source:HGNC Symbol;Acc:HGNC:29318]	1.51368e-06	1.29312
284611	FAM102B	family with sequence similarity 102 member B [Source:HGNC Symbol;Acc:HGNC:27637]	1.52434e-06	1.34236
334	APLP2	amyloid beta precursor like protein 2 [Source:HGNC Symbol;Acc:HGNC:598]	1.61272e-06	1.21743
85365	ALG2	ALG2, alpha-1,3/1,6-mannosyltransferase [Source:HGNC Symbol;Acc:HGNC:23159]	1.70015e-06	1.44895
2245	FGD1	FYVE, RhoGEF and PH domain containing 1 [Source:HGNC Symbol;Acc:HGNC:3663]	1.70996e-06	1.25697
91544	UBXN11	UBX domain protein 11 [Source:HGNC Symbol;Acc:HGNC:30600]	1.76567e-06	-1.3409
54923	LIME1	Lck interacting transmembrane adaptor 1 [Source:HGNC Symbol;Acc:HGNC:26016]	1.82546e-06	-1.60157
231	AKR1B1	aldo-keto reductase family 1 member B [Source:HGNC Symbol;Acc:HGNC:381]	1.82657e-06	-1.28495
7205	TRIP6	thyroid hormone receptor interactor 6 [Source:HGNC Symbol;Acc:HGNC:12311]	1.83048e-06	-1.64219
2059	EPS8	epidermal growth factor receptor pathway substrate 8 [Source:HGNC Symbol;Acc:HGNC:3420]	1.85858e-06	1.35356
54989	ZNF770	zinc finger protein 770 [Source:HGNC Symbol;Acc:HGNC:26061]	1.92019e-06	1.33939
23705	CADM1	cell adhesion molecule 1 [Source:HGNC Symbol;Acc:HGNC:5951]	1.94734e-06	1.23811
3005	H1F0	H1 histone family member 0 [Source:HGNC Symbol;Acc:HGNC:4714]	2.01606e-06	1.34937
5257	PHKB	phosphorylase kinase regulatory subunit beta [Source:HGNC Symbol;Acc:HGNC:8927]	2.03938e-06	-1.30478
7732	RNF112	ring finger protein 112 [Source:HGNC Symbol;Acc:HGNC:12968]	2.05865e-06	-1.45022
9696	CROCC	ciliary rootlet coiled-coil, rootletin [Source:HGNC Symbol;Acc:HGNC:21299]	2.08465e-06	-1.45211
5770	PTPN1	protein tyrosine phosphatase, non-receptor type 1 [Source:HGNC Symbol;Acc:HGNC:9642]	2.16335e-06	1.27589
3036	HAS1	hyaluronan synthase 1 [Source:HGNC Symbol;Acc:HGNC:4818]	2.20924e-06	-2.72546
6884	TAF13	TATA-box binding protein associated factor 13 [Source:HGNC Symbol;Acc:HGNC:11546]	2.24451e-06	1.50191
768	CA9	carbonic anhydrase 9 [Source:HGNC Symbol;Acc:HGNC:1383]	2.26981e-06	-2.22497
79012	CAMKV	CaM kinase like vesicle associated [Source:HGNC Symbol;Acc:HGNC:28788]	2.28174e-06	1.26443
9732	DOCK4	dedicator of cytokinesis 4 [Source:HGNC Symbol;Acc:HGNC:19192]	2.28272e-06	1.30166
8425	LTBP4	latent transforming growth factor beta binding protein 4 [Source:HGNC Symbol;Acc:HGNC:6717]	2.31856e-06	-1.27558
222389	BEND7	BEN domain containing 7 [Source:HGNC Symbol;Acc:HGNC:23514]	2.3703e-06	-1.50872
164395	TTLL9	tubulin tyrosine ligase like 9 [Source:HGNC Symbol;Acc:HGNC:16118]	2.42709e-06	1.61516
5330	PLCB2	phospholipase C beta 2 [Source:HGNC Symbol;Acc:HGNC:9055]	2.47135e-06	-1.93872
1889	ECE1	endothelin converting enzyme 1 [Source:HGNC Symbol;Acc:HGNC:3146]	2.47344e-06	1.37914
9903	KLHL21	kelch like family member 21 [Source:HGNC Symbol;Acc:HGNC:29041]	2.50468e-06	1.35356
9853	RUSC2	RUN and SH3 domain containing 2 [Source:HGNC Symbol;Acc:HGNC:23625]	2.57613e-06	1.23531
147645	VSIG10L	V-set and immunoglobulin domain containing 10 like [Source:HGNC Symbol;Acc:HGNC:27111]	2.70738e-06	-1.7133
283237	TTC9C	tetratricopeptide repeat domain 9C [Source:HGNC Symbol;Acc:HGNC:28432]	2.82414e-06	1.38302
23670	TMEM2	transmembrane protein 2 [Source:HGNC Symbol;Acc:HGNC:11869]	2.82626e-06	1.29693
51181	DCXR	dicarbonyl and L-xylulose reductase [Source:HGNC Symbol;Acc:HGNC:18985]	2.82789e-06	1.3563
6506	SLC1A2	solute carrier family 1 member 2 [Source:HGNC Symbol;Acc:HGNC:10940]	2.84833e-06	1.26781
81631	MAP1LC3B	microtubule associated protein 1 light chain 3 beta [Source:HGNC Symbol;Acc:HGNC:13352]	2.89821e-06	1.28465
10266	RAMP2	receptor activity modifying protein 2 [Source:HGNC Symbol;Acc:HGNC:9844]	2.93572e-06	1.47742
5163	PDK1	pyruvate dehydrogenase kinase 1 [Source:HGNC Symbol;Acc:HGNC:8809]	2.97844e-06	-1.40377
9451	EIF2AK3	eukaryotic translation initiation factor 2 alpha kinase 3 [Source:HGNC Symbol;Acc:HGNC:3255]	3.12523e-06	1.35554
83987	CCDC8	coiled-coil domain containing 8 [Source:HGNC Symbol;Acc:HGNC:25367]	3.12843e-06	-1.43928
64773	PCED1A	PC-esterase domain containing 1A [Source:HGNC Symbol;Acc:HGNC:16212]	3.22532e-06	-1.30328
1848	DUSP6	dual specificity phosphatase 6 [Source:HGNC Symbol;Acc:HGNC:3072]	3.41343e-06	1.41612
90624	LYRM7	LYR motif containing 7 [Source:HGNC Symbol;Acc:HGNC:28072]	3.42539e-06	-1.35644
4345	CD200	CD200 molecule [Source:HGNC Symbol;Acc:HGNC:7203]	3.48722e-06	1.23105
114789	SLC25A25	solute carrier family 25 member 25 [Source:HGNC Symbol;Acc:HGNC:20663]	3.51351e-06	1.29384
55220	KLHDC8A	kelch domain containing 8A [Source:HGNC Symbol;Acc:HGNC:25573]	3.64325e-06	-1.25616
9725	TMEM63A	transmembrane protein 63A [Source:HGNC Symbol;Acc:HGNC:29118]	3.81238e-06	-1.95083
11043	MID2	midline 2 [Source:HGNC Symbol;Acc:HGNC:7096]	3.83873e-06	1.43727
55749	CCAR1	cell division cycle and apoptosis regulator 1 [Source:HGNC Symbol;Acc:HGNC:24236]	3.86193e-06	1.2838
2990	GUSB	glucuronidase beta [Source:HGNC Symbol;Acc:HGNC:4696]	3.95212e-06	-1.38343
388569	ZNF324B	zinc finger protein 324B [Source:HGNC Symbol;Acc:HGNC:33107]	4.02733e-06	1.44211
823	CAPN1	calpain 1 [Source:HGNC Symbol;Acc:HGNC:1476]	4.08982e-06	-1.26308
199692	ZNF627	zinc finger protein 627 [Source:HGNC Symbol;Acc:HGNC:30570]	4.11835e-06	1.29724
309	ANXA6	annexin A6 [Source:HGNC Symbol;Acc:HGNC:544]	4.26728e-06	-1.35399
1374	CPT1A	carnitine palmitoyltransferase 1A [Source:HGNC Symbol;Acc:HGNC:2328]	4.28928e-06	2.15407
6950	TCP1	t-complex 1 [Source:HGNC Symbol;Acc:HGNC:11655]	4.41253e-06	1.25012
5684	PSMA3	proteasome subunit alpha 3 [Source:HGNC Symbol;Acc:HGNC:9532]	4.42183e-06	-1.2949
90701	SEC11C	SEC11 homolog C, signal peptidase complex subunit [Source:HGNC Symbol;Acc:HGNC:23400]	4.43366e-06	1.2557
10970	CKAP4	cytoskeleton associated protein 4 [Source:HGNC Symbol;Acc:HGNC:16991]	4.44167e-06	1.26349
57658	CALCOCO1	calcium binding and coiled-coil domain 1 [Source:HGNC Symbol;Acc:HGNC:29306]	4.44167e-06	-1.23983
64147	KIF9	kinesin family member 9 [Source:HGNC Symbol;Acc:HGNC:16666]	4.44209e-06	1.40562
5058	PAK1	p21 (RAC1) activated kinase 1 [Source:HGNC Symbol;Acc:HGNC:8590]	4.52684e-06	1.22954
23392	KIAA0368	KIAA0368 [Source:HGNC Symbol;Acc:HGNC:29020]	4.89263e-06	-1.28334
9699	RIMS2	regulating synaptic membrane exocytosis 2 [Source:HGNC Symbol;Acc:HGNC:17283]	4.94156e-06	-1.40561
1775	DNASE1L2	deoxyribonuclease 1 like 2 [Source:HGNC Symbol;Acc:HGNC:2958]	4.96959e-06	-2.16375
340543	TCEAL5	transcription elongation factor A like 5 [Source:HGNC Symbol;Acc:HGNC:22282]	4.99969e-06	1.35776
80169	CTC1	CST telomere replication complex component 1 [Source:HGNC Symbol;Acc:HGNC:26169]	5.19676e-06	-1.3622
5578	PRKCA	protein kinase C alpha [Source:HGNC Symbol;Acc:HGNC:9393]	5.33173e-06	1.24543
4886	NPY1R	neuropeptide Y receptor Y1 [Source:HGNC Symbol;Acc:HGNC:7956]	5.34044e-06	-2.11349
262	AMD1	adenosylmethionine decarboxylase 1 [Source:HGNC Symbol;Acc:HGNC:457]	5.44123e-06	1.27926
10933	MORF4L1	mortality factor 4 like 1 [Source:HGNC Symbol;Acc:HGNC:16989]	5.56118e-06	1.26176
282996	RBM20	RNA binding motif protein 20 [Source:HGNC Symbol;Acc:HGNC:27424]	5.59197e-06	-2.40956
9715	FAM131B	family with sequence similarity 131 member B [Source:HGNC Symbol;Acc:HGNC:22202]	5.60868e-06	1.2278
4208	MEF2C	myocyte enhancer factor 2C [Source:HGNC Symbol;Acc:HGNC:6996]	5.72036e-06	1.29374
145508	CEP128	centrosomal protein 128 [Source:HGNC Symbol;Acc:HGNC:20359]	5.75361e-06	-1.58725
6900	CNTN2	contactin 2 [Source:HGNC Symbol;Acc:HGNC:2172]	5.79109e-06	-1.36257
3419	IDH3A	isocitrate dehydrogenase 3 (NAD(+)) alpha [Source:HGNC Symbol;Acc:HGNC:5384]	6.14668e-06	1.28314
7170	TPM3	tropomyosin 3 [Source:HGNC Symbol;Acc:HGNC:12012]	6.1818e-06	-1.2416
56261	GPCPD1	glycerophosphocholine phosphodiesterase 1 [Source:HGNC Symbol;Acc:HGNC:26957]	6.20932e-06	1.31945
3480	IGF1R	insulin like growth factor 1 receptor [Source:HGNC Symbol;Acc:HGNC:5465]	6.39008e-06	1.22795
2166	FAAH	fatty acid amide hydrolase [Source:HGNC Symbol;Acc:HGNC:3553]	6.52843e-06	-1.35495
79710	MORC4	MORC family CW-type zinc finger 4 [Source:HGNC Symbol;Acc:HGNC:23485]	6.54188e-06	-1.41765
10608	MXD4	MAX dimerization protein 4 [Source:HGNC Symbol;Acc:HGNC:13906]	6.5662e-06	-1.32269
6836	SURF4	surfeit 4 [Source:HGNC Symbol;Acc:HGNC:11476]	6.56784e-06	1.32731
25850	ZNF345	zinc finger protein 345 [Source:HGNC Symbol;Acc:HGNC:16367]	6.7377e-06	-1.62305
488	ATP2A2	ATPase sarcoplasmic/endoplasmic reticulum Ca2+ transporting 2 [Source:HGNC Symbol;Acc:HGNC:812]	7.032e-06	1.24293
163702	IFNLR1	interferon lambda receptor 1 [Source:HGNC Symbol;Acc:HGNC:18584]	7.12705e-06	1.65869
25914	RTTN	rotatin [Source:HGNC Symbol;Acc:HGNC:18654]	7.21735e-06	-1.39015
85442	KNDC1	kinase non-catalytic C-lobe domain containing 1 [Source:HGNC Symbol;Acc:HGNC:29374]	7.21735e-06	1.34343
6541	SLC7A1	solute carrier family 7 member 1 [Source:HGNC Symbol;Acc:HGNC:11057]	7.40361e-06	1.31215
22873	DZIP1	DAZ interacting zinc finger protein 1 [Source:HGNC Symbol;Acc:HGNC:20908]	7.42458e-06	1.28927
22853	LMTK2	lemur tyrosine kinase 2 [Source:HGNC Symbol;Acc:HGNC:17880]	7.42477e-06	1.26474
3761	KCNJ4	potassium voltage-gated channel subfamily J member 4 [Source:HGNC Symbol;Acc:HGNC:6265]	7.84232e-06	1.48703
84530	SRRM4	serine/arginine repetitive matrix 4 [Source:HGNC Symbol;Acc:HGNC:29389]	7.85342e-06	1.22991
9882	TBC1D4	TBC1 domain family member 4 [Source:HGNC Symbol;Acc:HGNC:19165]	8.01133e-06	1.52082
120	ADD3	adducin 3 [Source:HGNC Symbol;Acc:HGNC:245]	8.22642e-06	-1.31482
51144	HSD17B12	hydroxysteroid 17-beta dehydrogenase 12 [Source:HGNC Symbol;Acc:HGNC:18646]	8.33782e-06	1.32214
401207	C5orf63	chromosome 5 open reading frame 63 [Source:HGNC Symbol;Acc:HGNC:40051]	8.34293e-06	-2.58658
56243	KIAA1217	KIAA1217 [Source:HGNC Symbol;Acc:HGNC:25428]	8.37051e-06	-1.6355
57514	ARHGAP31	Rho GTPase activating protein 31 [Source:HGNC Symbol;Acc:HGNC:29216]	8.37116e-06	-2.02322
6857	SYT1	synaptotagmin 1 [Source:HGNC Symbol;Acc:HGNC:11509]	8.45886e-06	1.24234
4170	MCL1	MCL1, BCL2 family apoptosis regulator [Source:HGNC Symbol;Acc:HGNC:6943]	8.63687e-06	1.22567
1995	ELAVL3	ELAV like RNA binding protein 3 [Source:HGNC Symbol;Acc:HGNC:3314]	8.72084e-06	1.21653
8812	CCNK	cyclin K [Source:HGNC Symbol;Acc:HGNC:1596]	8.77393e-06	1.31775
29950	SERTAD1	SERTA domain containing 1 [Source:HGNC Symbol;Acc:HGNC:17932]	8.82045e-06	1.61965
84918	LRP11	LDL receptor related protein 11 [Source:HGNC Symbol;Acc:HGNC:16936]	8.90787e-06	1.2615
83746	L3MBTL2	L3MBTL2, polycomb repressive complex 1 subunit [Source:HGNC Symbol;Acc:HGNC:18594]	8.94349e-06	-1.39096
7297	TYK2	tyrosine kinase 2 [Source:HGNC Symbol;Acc:HGNC:12440]	9.11119e-06	-1.3021
6383	SDC2	syndecan 2 [Source:HGNC Symbol;Acc:HGNC:10659]	9.34145e-06	-1.43665
92799	SHKBP1	SH3KBP1 binding protein 1 [Source:HGNC Symbol;Acc:HGNC:19214]	9.46696e-06	-1.40122
9953	HS3ST3B1	heparan sulfate-glucosamine 3-sulfotransferase 3B1 [Source:HGNC Symbol;Acc:HGNC:5198]	9.52046e-06	-1.99143
80221	ACSF2	acyl-CoA synthetase family member 2 [Source:HGNC Symbol;Acc:HGNC:26101]	9.65875e-06	-1.8045
79693	YRDC	yrdC N6-threonylcarbamoyltransferase domain containing [Source:HGNC Symbol;Acc:HGNC:28905]	9.80904e-06	1.3633
5817	PVR	poliovirus receptor [Source:HGNC Symbol;Acc:HGNC:9705]	9.84019e-06	1.28025
23516	SLC39A14	solute carrier family 39 member 14 [Source:HGNC Symbol;Acc:HGNC:20858]	9.9969e-06	1.33295
6130	RPL7A	ribosomal protein L7a [Source:HGNC Symbol;Acc:HGNC:10364]	1.0077e-05	1.2353
1399	CRKL	CRK like proto-oncogene, adaptor protein [Source:HGNC Symbol;Acc:HGNC:2363]	1.01279e-05	1.24769
1316	KLF6	Kruppel like factor 6 [Source:HGNC Symbol;Acc:HGNC:2235]	1.02008e-05	1.77024
23316	CUX2	cut like homeobox 2 [Source:HGNC Symbol;Acc:HGNC:19347]	1.0205e-05	-1.41266
10963	STIP1	stress induced phosphoprotein 1 [Source:HGNC Symbol;Acc:HGNC:11387]	1.02191e-05	1.21519
26003	GORASP2	golgi reassembly stacking protein 2 [Source:HGNC Symbol;Acc:HGNC:17500]	1.03669e-05	1.29211
57095	PITHD1	PITH domain containing 1 [Source:HGNC Symbol;Acc:HGNC:25022]	1.04387e-05	1.27112
53838	C11orf24	chromosome 11 open reading frame 24 [Source:HGNC Symbol;Acc:HGNC:1174]	1.0586e-05	1.38576
5329	PLAUR	plasminogen activator, urokinase receptor [Source:HGNC Symbol;Acc:HGNC:9053]	1.07384e-05	-2.04741
8678	BECN1	beclin 1 [Source:HGNC Symbol;Acc:HGNC:1034]	1.0792e-05	-1.28303
27158	NDOR1	NADPH dependent diflavin oxidoreductase 1 [Source:HGNC Symbol;Acc:HGNC:29838]	1.08321e-05	-1.40537
7088	TLE1	transducin like enhancer of split 1 [Source:HGNC Symbol;Acc:HGNC:11837]	1.09739e-05	-1.28659
26271	FBXO5	F-box protein 5 [Source:HGNC Symbol;Acc:HGNC:13584]	1.12418e-05	-1.37564
23002	DAAM1	dishevelled associated activator of morphogenesis 1 [Source:HGNC Symbol;Acc:HGNC:18142]	1.13248e-05	1.25296
6655	SOS2	SOS Ras/Rho guanine nucleotide exchange factor 2 [Source:HGNC Symbol;Acc:HGNC:11188]	1.13655e-05	-1.29419
2180	ACSL1	acyl-CoA synthetase long chain family member 1 [Source:HGNC Symbol;Acc:HGNC:3569]	1.18579e-05	1.34713
10525	HYOU1	hypoxia up-regulated 1 [Source:HGNC Symbol;Acc:HGNC:16931]	1.1901e-05	1.21451
9891	NUAK1	NUAK family kinase 1 [Source:HGNC Symbol;Acc:HGNC:14311]	1.19152e-05	1.25511
1382	CRABP2	cellular retinoic acid binding protein 2 [Source:HGNC Symbol;Acc:HGNC:2339]	1.19197e-05	1.43076
29995	LMCD1	LIM and cysteine rich domains 1 [Source:HGNC Symbol;Acc:HGNC:6633]	1.20719e-05	1.72722
6905	TBCE	tubulin folding cofactor E [Source:HGNC Symbol;Acc:HGNC:11582]	1.23841e-05	-1.34257
285267	ZNF619	zinc finger protein 619 [Source:HGNC Symbol;Acc:HGNC:26910]	1.29801e-05	1.56798
10379	IRF9	interferon regulatory factor 9 [Source:HGNC Symbol;Acc:HGNC:6131]	1.31828e-05	-1.60362
165918	RNF168	ring finger protein 168 [Source:HGNC Symbol;Acc:HGNC:26661]	1.32444e-05	1.30224
389792	IER5L	immediate early response 5 like [Source:HGNC Symbol;Acc:HGNC:23679]	1.32786e-05	2.11448
79934	COQ8B	coenzyme Q8B [Source:HGNC Symbol;Acc:HGNC:19041]	1.33247e-05	-1.28845
4628	MYH10	myosin heavy chain 10 [Source:HGNC Symbol;Acc:HGNC:7568]	1.35726e-05	-1.23115
9444	QKI	QKI, KH domain containing RNA binding [Source:HGNC Symbol;Acc:HGNC:21100]	1.36223e-05	-1.24663
2817	GPC1	glypican 1 [Source:HGNC Symbol;Acc:HGNC:4449]	1.38022e-05	-1.29345
64645	MFSD14A	major facilitator superfamily domain containing 14A [Source:HGNC Symbol;Acc:HGNC:23363]	1.3855e-05	1.31309
10293	TRAIP	TRAF interacting protein [Source:HGNC Symbol;Acc:HGNC:30764]	1.3963e-05	-1.70441
59307	SIGIRR	single Ig and TIR domain containing [Source:HGNC Symbol;Acc:HGNC:30575]	1.40276e-05	-1.9059
158471	PRUNE2	prune homolog 2 [Source:HGNC Symbol;Acc:HGNC:25209]	1.40364e-05	1.27016
516	ATP5G1	ATP synthase, H+ transporting, mitochondrial Fo complex subunit C1 (subunit 9) [Source:HGNC Symbol;Acc:HGNC:841]	1.43194e-05	1.31456
5970	RELA	RELA proto-oncogene, NF-kB subunit [Source:HGNC Symbol;Acc:HGNC:9955]	1.44009e-05	1.35574
4192	MDK	midkine [Source:HGNC Symbol;Acc:HGNC:6972]	1.44867e-05	-1.38158
875	CBS	cystathionine-beta-synthase [Source:HGNC Symbol;Acc:HGNC:1550]	1.46507e-05	-1.84927
84662	GLIS2	GLIS family zinc finger 2 [Source:HGNC Symbol;Acc:HGNC:29450]	1.46826e-05	1.29803
83667	SESN2	sestrin 2 [Source:HGNC Symbol;Acc:HGNC:20746]	1.47214e-05	1.38627
7846	TUBA1A	tubulin alpha 1a [Source:HGNC Symbol;Acc:HGNC:20766]	1.48388e-05	1.21175
64745	METTL17	methyltransferase like 17 [Source:HGNC Symbol;Acc:HGNC:19280]	1.48554e-05	-1.36035
9949	AMMECR1	Alport syndrome, mental retardation, midface hypoplasia and elliptocytosis chromosomal region gene 1 [Source:HGNC Symbol;Acc:HGNC:467]	1.50721e-05	-1.36258
114823	LENG8	leukocyte receptor cluster member 8 [Source:HGNC Symbol;Acc:HGNC:15500]	1.543e-05	-1.24838
373156	GSTK1	glutathione S-transferase kappa 1 [Source:HGNC Symbol;Acc:HGNC:16906]	1.5432e-05	-1.37591
64342	HS1BP3	HCLS1 binding protein 3 [Source:HGNC Symbol;Acc:HGNC:24979]	1.55435e-05	-1.49372
4088	SMAD3	SMAD family member 3 [Source:HGNC Symbol;Acc:HGNC:6769]	1.55974e-05	-1.38798
16	AARS	alanyl-tRNA synthetase [Source:HGNC Symbol;Acc:HGNC:20]	1.58778e-05	1.20867
2760	GM2A	GM2 ganglioside activator [Source:HGNC Symbol;Acc:HGNC:4367]	1.59297e-05	1.38783
79139	DERL1	derlin 1 [Source:HGNC Symbol;Acc:HGNC:28454]	1.59357e-05	1.24865
10519	CIB1	calcium and integrin binding 1 [Source:HGNC Symbol;Acc:HGNC:16920]	1.63126e-05	1.54152
29116	MYLIP	myosin regulatory light chain interacting protein [Source:HGNC Symbol;Acc:HGNC:21155]	1.66036e-05	1.47282
157567	ANKRD46	ankyrin repeat domain 46 [Source:HGNC Symbol;Acc:HGNC:27229]	1.68905e-05	1.28704
10614	HEXIM1	hexamethylene bisacetamide inducible 1 [Source:HGNC Symbol;Acc:HGNC:24953]	1.71911e-05	1.33073
2583	B4GALNT1	beta-1,4-N-acetyl-galactosaminyltransferase 1 [Source:HGNC Symbol;Acc:HGNC:4117]	1.75302e-05	-1.25981
51435	SCARA3	scavenger receptor class A member 3 [Source:HGNC Symbol;Acc:HGNC:19000]	1.77439e-05	-1.41939
3084	NRG1	neuregulin 1 [Source:HGNC Symbol;Acc:HGNC:7997]	1.80168e-05	-1.35885
166785	MMAA	methylmalonic aciduria (cobalamin deficiency) cblA type [Source:HGNC Symbol;Acc:HGNC:18871]	1.8026e-05	-1.39871
3927	LASP1	LIM and SH3 protein 1 [Source:HGNC Symbol;Acc:HGNC:6513]	1.80346e-05	1.20648
23158	TBC1D9	TBC1 domain family member 9 [Source:HGNC Symbol;Acc:HGNC:21710]	1.80981e-05	1.22951
177	AGER	advanced glycosylation end-product specific receptor [Source:HGNC Symbol;Acc:HGNC:320]	1.83842e-05	-1.57648
1016	CDH18	cadherin 18 [Source:HGNC Symbol;Acc:HGNC:1757]	1.84977e-05	1.74314
8535	CBX4	chromobox 4 [Source:HGNC Symbol;Acc:HGNC:1554]	1.85048e-05	1.35294
6748	SSR4	signal sequence receptor subunit 4 [Source:HGNC Symbol;Acc:HGNC:11326]	1.86897e-05	1.29843
3096	HIVEP1	human immunodeficiency virus type I enhancer binding protein 1 [Source:HGNC Symbol;Acc:HGNC:4920]	1.88903e-05	1.28926
57147	SCYL3	SCY1 like pseudokinase 3 [Source:HGNC Symbol;Acc:HGNC:19285]	1.89041e-05	-1.36354
546	ATRX	ATRX, chromatin remodeler [Source:HGNC Symbol;Acc:HGNC:886]	1.93541e-05	-1.25961
51199	NIN	ninein [Source:HGNC Symbol;Acc:HGNC:14906]	1.94922e-05	-1.30945
1465	CSRP1	cysteine and glycine rich protein 1 [Source:HGNC Symbol;Acc:HGNC:2469]	1.96614e-05	1.36415
85453	TSPYL5	TSPY like 5 [Source:HGNC Symbol;Acc:HGNC:29367]	1.97747e-05	-1.34623
93986	FOXP2	forkhead box P2 [Source:HGNC Symbol;Acc:HGNC:13875]	1.99067e-05	1.30158
5499	PPP1CA	protein phosphatase 1 catalytic subunit alpha [Source:HGNC Symbol;Acc:HGNC:9281]	2.06778e-05	-1.29114
92370	PXYLP1	2-phosphoxylose phosphatase 1 [Source:HGNC Symbol;Acc:HGNC:26303]	2.07875e-05	1.2267
284996	RNF149	ring finger protein 149 [Source:HGNC Symbol;Acc:HGNC:23137]	2.08577e-05	1.35183
51334	PRR16	proline rich 16 [Source:HGNC Symbol;Acc:HGNC:29654]	2.09366e-05	2.10318
115817	DHRS1	dehydrogenase/reductase 1 [Source:HGNC Symbol;Acc:HGNC:16445]	2.09483e-05	-1.42232
5094	PCBP2	poly(rC) binding protein 2 [Source:HGNC Symbol;Acc:HGNC:8648]	2.14466e-05	1.23916
8718	TNFRSF25	TNF receptor superfamily member 25 [Source:HGNC Symbol;Acc:HGNC:11910]	2.15724e-05	-1.49572
5256	PHKA2	phosphorylase kinase regulatory subunit alpha 2 [Source:HGNC Symbol;Acc:HGNC:8926]	2.18733e-05	-1.33184
84896	ATAD1	ATPase family, AAA domain containing 1 [Source:HGNC Symbol;Acc:HGNC:25903]	2.21291e-05	1.29304
79778	MICALL2	MICAL like 2 [Source:HGNC Symbol;Acc:HGNC:29672]	2.22567e-05	-1.60199
51274	KLF3	Kruppel like factor 3 [Source:HGNC Symbol;Acc:HGNC:16516]	2.22691e-05	1.26196
22884	WDR37	WD repeat domain 37 [Source:HGNC Symbol;Acc:HGNC:31406]	2.23609e-05	1.26373
8140	SLC7A5	solute carrier family 7 member 5 [Source:HGNC Symbol;Acc:HGNC:11063]	2.23798e-05	1.26729
4674	NAP1L2	nucleosome assembly protein 1 like 2 [Source:HGNC Symbol;Acc:HGNC:7638]	2.24541e-05	1.34803
113	ADCY7	adenylate cyclase 7 [Source:HGNC Symbol;Acc:HGNC:238]	2.24683e-05	1.36451
79745	CLIP4	CAP-Gly domain containing linker protein family member 4 [Source:HGNC Symbol;Acc:HGNC:26108]	2.26312e-05	1.32467
2014	EMP3	epithelial membrane protein 3 [Source:HGNC Symbol;Acc:HGNC:3335]	2.32806e-05	-1.66409
4714	NDUFB8	NADH:ubiquinone oxidoreductase subunit B8 [Source:HGNC Symbol;Acc:HGNC:7703]	2.38401e-05	-1.2538
51279	C1RL	complement C1r subcomponent like [Source:HGNC Symbol;Acc:HGNC:21265]	2.41464e-05	-1.54082
9570	GOSR2	golgi SNAP receptor complex member 2 [Source:HGNC Symbol;Acc:HGNC:4431]	2.43758e-05	1.26528
79794	C12orf49	chromosome 12 open reading frame 49 [Source:HGNC Symbol;Acc:HGNC:26128]	2.4511e-05	1.20466
51246	SHISA5	shisa family member 5 [Source:HGNC Symbol;Acc:HGNC:30376]	2.47841e-05	1.20556
4924	NUCB1	nucleobindin 1 [Source:HGNC Symbol;Acc:HGNC:8043]	2.54864e-05	1.23847
58497	PRUNE1	prune exopolyphosphatase 1 [Source:HGNC Symbol;Acc:HGNC:13420]	2.55187e-05	1.24094
55915	LANCL2	LanC like 2 [Source:HGNC Symbol;Acc:HGNC:6509]	2.60805e-05	-1.28679
5269	SERPINB6	serpin family B member 6 [Source:HGNC Symbol;Acc:HGNC:8950]	2.62973e-05	-1.50807
6901	TAZ	tafazzin [Source:HGNC Symbol;Acc:HGNC:11577]	2.73746e-05	-1.39059
93	ACVR2B	activin A receptor type 2B [Source:HGNC Symbol;Acc:HGNC:174]	2.7449e-05	1.22801
6876	TAGLN	transgelin [Source:HGNC Symbol;Acc:HGNC:11553]	2.78482e-05	1.41565
221079	ARL5B	ADP ribosylation factor like GTPase 5B [Source:HGNC Symbol;Acc:HGNC:23052]	2.78924e-05	1.2659
192111	PGAM5	PGAM family member 5, mitochondrial serine/threonine protein phosphatase [Source:HGNC Symbol;Acc:HGNC:28763]	2.82766e-05	1.31309
37	ACADVL	acyl-CoA dehydrogenase very long chain [Source:HGNC Symbol;Acc:HGNC:92]	2.97712e-05	-1.24257
5010	CLDN11	claudin 11 [Source:HGNC Symbol;Acc:HGNC:8514]	2.99064e-05	1.95539
26330	GAPDHS	glyceraldehyde-3-phosphate dehydrogenase, spermatogenic [Source:HGNC Symbol;Acc:HGNC:24864]	3.07311e-05	-1.47115
51335	NGRN	neugrin, neurite outgrowth associated [Source:HGNC Symbol;Acc:HGNC:18077]	3.18214e-05	1.23759
9070	ASH2L	ASH2 like histone lysine methyltransferase complex subunit [Source:HGNC Symbol;Acc:HGNC:744]	3.20784e-05	-1.27797
5138	PDE2A	phosphodiesterase 2A [Source:HGNC Symbol;Acc:HGNC:8777]	3.20797e-05	-1.31425
25766	PRPF40B	pre-mRNA processing factor 40 homolog B [Source:HGNC Symbol;Acc:HGNC:25031]	3.37097e-05	-1.27972
22933	SIRT2	sirtuin 2 [Source:HGNC Symbol;Acc:HGNC:10886]	3.43634e-05	1.22914
51663	ZFR	zinc finger RNA binding protein [Source:HGNC Symbol;Acc:HGNC:17277]	3.47058e-05	1.27264
3667	IRS1	insulin receptor substrate 1 [Source:HGNC Symbol;Acc:HGNC:6125]	3.56326e-05	1.23366
25788	RAD54B	RAD54 homolog B (S. cerevisiae) [Source:HGNC Symbol;Acc:HGNC:17228]	3.63258e-05	-1.44115
84276	NICN1	nicolin 1 [Source:HGNC Symbol;Acc:HGNC:18317]	3.63444e-05	-1.33423
90135	BTBD6	BTB domain containing 6 [Source:HGNC Symbol;Acc:HGNC:19897]	3.65793e-05	-1.29219
9710	KIAA0355	KIAA0355 [Source:HGNC Symbol;Acc:HGNC:29016]	3.67024e-05	1.23483
25992	SNED1	sushi, nidogen and EGF like domains 1 [Source:HGNC Symbol;Acc:HGNC:24696]	3.72719e-05	-1.3852
57719	ANO8	anoctamin 8 [Source:HGNC Symbol;Acc:HGNC:29329]	3.79626e-05	-1.27646
4162	MCAM	melanoma cell adhesion molecule [Source:HGNC Symbol;Acc:HGNC:6934]	3.85297e-05	1.332
8555	CDC14B	cell division cycle 14B [Source:HGNC Symbol;Acc:HGNC:1719]	3.95509e-05	1.25329
3953	LEPR	leptin receptor [Source:HGNC Symbol;Acc:HGNC:6554]	4.08074e-05	1.34183
55787	TXLNG	taxilin gamma [Source:HGNC Symbol;Acc:HGNC:18578]	4.11631e-05	1.26018
1953	MEGF6	multiple EGF like domains 6 [Source:HGNC Symbol;Acc:HGNC:3232]	4.15749e-05	-1.53247
64924	SLC30A5	solute carrier family 30 member 5 [Source:HGNC Symbol;Acc:HGNC:19089]	4.15761e-05	1.31015
9348	NDST3	N-deacetylase and N-sulfotransferase 3 [Source:HGNC Symbol;Acc:HGNC:7682]	4.16627e-05	-1.67013
8888	MCM3AP	minichromosome maintenance complex component 3 associated protein [Source:HGNC Symbol;Acc:HGNC:6946]	4.19571e-05	-1.2323
57184	FAM219B	family with sequence similarity 219 member B [Source:HGNC Symbol;Acc:HGNC:24695]	4.28648e-05	-1.23831
10257	ABCC4	ATP binding cassette subfamily C member 4 [Source:HGNC Symbol;Acc:HGNC:55]	4.35943e-05	-1.66143
57611	ISLR2	immunoglobulin superfamily containing leucine rich repeat 2 [Source:HGNC Symbol;Acc:HGNC:29286]	4.38724e-05	1.23455
57332	CBX8	chromobox 8 [Source:HGNC Symbol;Acc:HGNC:15962]	4.42953e-05	1.32242
84890	ADO	2-aminoethanethiol dioxygenase [Source:HGNC Symbol;Acc:HGNC:23506]	4.45618e-05	1.25369
122953	JDP2	Jun dimerization protein 2 [Source:HGNC Symbol;Acc:HGNC:17546]	4.47103e-05	1.58226
5993	RFX5	regulatory factor X5 [Source:HGNC Symbol;Acc:HGNC:9986]	4.51165e-05	-1.27364
10536	P3H3	prolyl 3-hydroxylase 3 [Source:HGNC Symbol;Acc:HGNC:19318]	4.51165e-05	-1.33407
30820	KCNIP1	potassium voltage-gated channel interacting protein 1 [Source:HGNC Symbol;Acc:HGNC:15521]	4.52154e-05	1.26982
9774	BCLAF1	BCL2 associated transcription factor 1 [Source:HGNC Symbol;Acc:HGNC:16863]	4.53374e-05	-1.24004
30008	EFEMP2	EGF containing fibulin like extracellular matrix protein 2 [Source:HGNC Symbol;Acc:HGNC:3219]	4.53374e-05	-1.36211
7913	DEK	DEK proto-oncogene [Source:HGNC Symbol;Acc:HGNC:2768]	4.71374e-05	-1.24184
8618	CADPS	calcium dependent secretion activator [Source:HGNC Symbol;Acc:HGNC:1426]	4.73279e-05	1.20949
6843	VAMP1	vesicle associated membrane protein 1 [Source:HGNC Symbol;Acc:HGNC:12642]	4.74101e-05	-1.4813
7763	ZFAND5	zinc finger AN1-type containing 5 [Source:HGNC Symbol;Acc:HGNC:13008]	4.7625e-05	1.21526
6294	SAFB	scaffold attachment factor B [Source:HGNC Symbol;Acc:HGNC:10520]	4.85791e-05	1.24089
146542	ZNF688	zinc finger protein 688 [Source:HGNC Symbol;Acc:HGNC:30489]	4.90412e-05	-1.44376
55323	LARP6	La ribonucleoprotein domain family member 6 [Source:HGNC Symbol;Acc:HGNC:24012]	4.99572e-05	1.28407
57510	XPO5	exportin 5 [Source:HGNC Symbol;Acc:HGNC:17675]	5.10064e-05	-1.22348
54625	PARP14	poly(ADP-ribose) polymerase family member 14 [Source:HGNC Symbol;Acc:HGNC:29232]	5.18282e-05	-2.02891
11171	STRAP	serine/threonine kinase receptor associated protein [Source:HGNC Symbol;Acc:HGNC:30796]	5.23623e-05	1.22388
2589	GALNT1	polypeptide N-acetylgalactosaminyltransferase 1 [Source:HGNC Symbol;Acc:HGNC:4123]	5.24227e-05	-1.26565
5863	RGL2	ral guanine nucleotide dissociation stimulator like 2 [Source:HGNC Symbol;Acc:HGNC:9769]	5.29135e-05	-1.23669
64786	TBC1D15	TBC1 domain family member 15 [Source:HGNC Symbol;Acc:HGNC:25694]	5.38904e-05	1.3231
4324	MMP15	matrix metallopeptidase 15 [Source:HGNC Symbol;Acc:HGNC:7161]	5.41246e-05	1.23516
3141	HLCS	holocarboxylase synthetase [Source:HGNC Symbol;Acc:HGNC:4976]	5.43282e-05	-1.34228
55034	MOCOS	molybdenum cofactor sulfurase [Source:HGNC Symbol;Acc:HGNC:18234]	5.4495e-05	-2.36951
9855	FARP2	FERM, ARH/RhoGEF and pleckstrin domain protein 2 [Source:HGNC Symbol;Acc:HGNC:16460]	5.47859e-05	-1.33883
10488	CREB3	cAMP responsive element binding protein 3 [Source:HGNC Symbol;Acc:HGNC:2347]	5.4897e-05	1.28292
10575	CCT4	chaperonin containing TCP1 subunit 4 [Source:HGNC Symbol;Acc:HGNC:1617]	5.58722e-05	1.25534
9495	AKAP5	A-kinase anchoring protein 5 [Source:HGNC Symbol;Acc:HGNC:375]	5.59185e-05	-1.28405
9244	CRLF1	cytokine receptor like factor 1 [Source:HGNC Symbol;Acc:HGNC:2364]	5.60637e-05	1.44453
57575	PCDH10	protocadherin 10 [Source:HGNC Symbol;Acc:HGNC:13404]	5.61998e-05	1.20817
3716	JAK1	Janus kinase 1 [Source:HGNC Symbol;Acc:HGNC:6190]	5.74149e-05	1.22309
26286	ARFGAP3	ADP ribosylation factor GTPase activating protein 3 [Source:HGNC Symbol;Acc:HGNC:661]	5.84245e-05	1.25655
2802	GOLGA3	golgin A3 [Source:HGNC Symbol;Acc:HGNC:4426]	5.87645e-05	1.2594
3704	ITPA	inosine triphosphatase [Source:HGNC Symbol;Acc:HGNC:6176]	5.91054e-05	-1.38211
59345	GNB4	G protein subunit beta 4 [Source:HGNC Symbol;Acc:HGNC:20731]	5.93226e-05	1.26805
79576	NKAP	NFKB activating protein [Source:HGNC Symbol;Acc:HGNC:29873]	6.08383e-05	1.32191
22925	PLA2R1	phospholipase A2 receptor 1 [Source:HGNC Symbol;Acc:HGNC:9042]	6.26859e-05	-2.26866
206338	LVRN	laeverin [Source:HGNC Symbol;Acc:HGNC:26904]	6.31444e-05	2.01169
124976	SPNS2	sphingolipid transporter 2 [Source:HGNC Symbol;Acc:HGNC:26992]	6.35553e-05	1.26703
219527	LRRC55	leucine rich repeat containing 55 [Source:HGNC Symbol;Acc:HGNC:32324]	6.63103e-05	-1.22859
83590	TMUB1	transmembrane and ubiquitin like domain containing 1 [Source:HGNC Symbol;Acc:HGNC:21709]	6.8041e-05	1.34956
5375	PMP2	peripheral myelin protein 2 [Source:HGNC Symbol;Acc:HGNC:9117]	6.83736e-05	1.76595
7905	REEP5	receptor accessory protein 5 [Source:HGNC Symbol;Acc:HGNC:30077]	6.86856e-05	1.26104
323	APBB2	amyloid beta precursor protein binding family B member 2 [Source:HGNC Symbol;Acc:HGNC:582]	6.96672e-05	1.24896
11149	BVES	blood vessel epicardial substance [Source:HGNC Symbol;Acc:HGNC:1152]	7.16311e-05	-1.61554
224	ALDH3A2	aldehyde dehydrogenase 3 family member A2 [Source:HGNC Symbol;Acc:HGNC:403]	7.16396e-05	-1.25914
84818	IL17RC	interleukin 17 receptor C [Source:HGNC Symbol;Acc:HGNC:18358]	7.22123e-05	-1.717
3840	KPNA4	karyopherin subunit alpha 4 [Source:HGNC Symbol;Acc:HGNC:6397]	7.29239e-05	1.20269
3145	HMBS	hydroxymethylbilane synthase [Source:HGNC Symbol;Acc:HGNC:4982]	7.37321e-05	-1.36614
9638	FEZ1	fasciculation and elongation protein zeta 1 [Source:HGNC Symbol;Acc:HGNC:3659]	7.38946e-05	1.19878
51692	CPSF3	cleavage and polyadenylation specific factor 3 [Source:HGNC Symbol;Acc:HGNC:2326]	7.40553e-05	-1.25776
6785	ELOVL4	ELOVL fatty acid elongase 4 [Source:HGNC Symbol;Acc:HGNC:14415]	7.47437e-05	1.27074
118427	OLFM3	olfactomedin 3 [Source:HGNC Symbol;Acc:HGNC:17990]	7.75623e-05	1.43513
57711	ZNF529	zinc finger protein 529 [Source:HGNC Symbol;Acc:HGNC:29328]	7.78493e-05	1.25925
3184	HNRNPD	heterogeneous nuclear ribonucleoprotein D [Source:HGNC Symbol;Acc:HGNC:5036]	8.05736e-05	-1.19869
760	CA2	carbonic anhydrase 2 [Source:HGNC Symbol;Acc:HGNC:1373]	8.07676e-05	-1.69186
285636	C5orf51	chromosome 5 open reading frame 51 [Source:HGNC Symbol;Acc:HGNC:27750]	8.09622e-05	1.23857
93183	PIGM	phosphatidylinositol glycan anchor biosynthesis class M [Source:HGNC Symbol;Acc:HGNC:18858]	8.28604e-05	1.3323
55630	SLC39A4	solute carrier family 39 member 4 [Source:HGNC Symbol;Acc:HGNC:17129]	8.42782e-05	-1.98865
196441	ZFC3H1	zinc finger C3H1-type containing [Source:HGNC Symbol;Acc:HGNC:28328]	8.47348e-05	-1.29486
8790	FPGT	fucose-1-phosphate guanylyltransferase [Source:HGNC Symbol;Acc:HGNC:3825]	8.54359e-05	-1.60879
158405	KIAA1958	KIAA1958 [Source:HGNC Symbol;Acc:HGNC:23427]	8.54935e-05	1.24227
146330	FBXL16	F-box and leucine rich repeat protein 16 [Source:HGNC Symbol;Acc:HGNC:14150]	8.55011e-05	1.29274
9459	ARHGEF6	Rac/Cdc42 guanine nucleotide exchange factor 6 [Source:HGNC Symbol;Acc:HGNC:685]	8.578e-05	-1.42579
4857	NOVA1	NOVA alternative splicing regulator 1 [Source:HGNC Symbol;Acc:HGNC:7886]	8.66036e-05	1.2279
817	CAMK2D	calcium/calmodulin dependent protein kinase II delta [Source:HGNC Symbol;Acc:HGNC:1462]	8.72626e-05	1.24017
140809	SRXN1	sulfiredoxin 1 [Source:HGNC Symbol;Acc:HGNC:16132]	8.73846e-05	1.40386
7328	UBE2H	ubiquitin conjugating enzyme E2 H [Source:HGNC Symbol;Acc:HGNC:12484]	8.82661e-05	1.19672
3099	HK2	hexokinase 2 [Source:HGNC Symbol;Acc:HGNC:4923]	8.92713e-05	1.57603
4884	NPTX1	neuronal pentraxin 1 [Source:HGNC Symbol;Acc:HGNC:7952]	9.12051e-05	-2.22246
1663	DDX11	DEAD/H-box helicase 11 [Source:HGNC Symbol;Acc:HGNC:2736]	9.34091e-05	-1.38877
10274	STAG1	stromal antigen 1 [Source:HGNC Symbol;Acc:HGNC:11354]	9.51982e-05	-1.23462
7027	TFDP1	transcription factor Dp-1 [Source:HGNC Symbol;Acc:HGNC:11749]	9.56395e-05	-1.28535
339448	C1orf174	chromosome 1 open reading frame 174 [Source:HGNC Symbol;Acc:HGNC:27915]	9.67286e-05	1.32835
506	ATP5B	ATP synthase, H+ transporting, mitochondrial F1 complex, beta polypeptide [Source:HGNC Symbol;Acc:HGNC:830]	9.72195e-05	1.19728
55684	RABL6	RAB, member RAS oncogene family like 6 [Source:HGNC Symbol;Acc:HGNC:24703]	0.000101918	-1.2326
56897	WRNIP1	Werner helicase interacting protein 1 [Source:HGNC Symbol;Acc:HGNC:20876]	0.000102737	1.23264
58480	RHOU	ras homolog family member U [Source:HGNC Symbol;Acc:HGNC:17794]	0.000103272	1.30137
1946	EFNA5	ephrin A5 [Source:HGNC Symbol;Acc:HGNC:3225]	0.00010509	1.47393
8303	SNN	stannin [Source:HGNC Symbol;Acc:HGNC:11149]	0.000105464	1.2005
65264	UBE2Z	ubiquitin conjugating enzyme E2 Z [Source:HGNC Symbol;Acc:HGNC:25847]	0.000105464	1.19876
5494	PPM1A	protein phosphatase, Mg2+/Mn2+ dependent 1A [Source:HGNC Symbol;Acc:HGNC:9275]	0.000105538	1.23267
64083	GOLPH3	golgi phosphoprotein 3 [Source:HGNC Symbol;Acc:HGNC:15452]	0.000105554	1.24761
56681	SAR1A	secretion associated Ras related GTPase 1A [Source:HGNC Symbol;Acc:HGNC:10534]	0.000105836	1.21435
10726	NUDC	nuclear distribution C, dynein complex regulator [Source:HGNC Symbol;Acc:HGNC:8045]	0.000106086	1.24051
83696	TRAPPC9	trafficking protein particle complex 9 [Source:HGNC Symbol;Acc:HGNC:30832]	0.000106504	1.25557
23481	PES1	pescadillo ribosomal biogenesis factor 1 [Source:HGNC Symbol;Acc:HGNC:8848]	0.000107676	1.23261
9760	TOX	thymocyte selection associated high mobility group box [Source:HGNC Symbol;Acc:HGNC:18988]	0.000108924	-1.29461
84632	AFAP1L2	actin filament associated protein 1 like 2 [Source:HGNC Symbol;Acc:HGNC:25901]	0.000108924	1.6134
9498	SLC4A8	solute carrier family 4 member 8 [Source:HGNC Symbol;Acc:HGNC:11034]	0.000109614	1.23629
9778	KIAA0232	KIAA0232 [Source:HGNC Symbol;Acc:HGNC:28992]	0.000112471	1.21283
29934	SNX12	sorting nexin 12 [Source:HGNC Symbol;Acc:HGNC:14976]	0.000112636	1.21694
152518	NFXL1	nuclear transcription factor, X-box binding like 1 [Source:HGNC Symbol;Acc:HGNC:18726]	0.000116574	1.28237
1050	CEBPA	CCAAT/enhancer binding protein alpha [Source:HGNC Symbol;Acc:HGNC:1833]	0.00011786	1.714
80018	NAA25	N(alpha)-acetyltransferase 25, NatB auxiliary subunit [Source:HGNC Symbol;Acc:HGNC:25783]	0.000118615	1.27493
80298	MTERF2	mitochondrial transcription termination factor 2 [Source:HGNC Symbol;Acc:HGNC:30779]	0.000119099	-1.34999
55168	MRPS18A	mitochondrial ribosomal protein S18A [Source:HGNC Symbol;Acc:HGNC:14515]	0.000119945	-1.35071
29091	STXBP6	syntaxin binding protein 6 [Source:HGNC Symbol;Acc:HGNC:19666]	0.000120557	1.45976
51265	CDKL3	cyclin dependent kinase like 3 [Source:HGNC Symbol;Acc:HGNC:15483]	0.000121804	1.40469
11001	SLC27A2	solute carrier family 27 member 2 [Source:HGNC Symbol;Acc:HGNC:10996]	0.000122884	1.89039
805	CALM2	calmodulin 2 [Source:HGNC Symbol;Acc:HGNC:1445]	0.000123828	1.2376
25817	FAM19A5	family with sequence similarity 19 member A5, C-C motif chemokine like [Source:HGNC Symbol;Acc:HGNC:21592]	0.000124424	1.29119
4185	ADAM11	ADAM metallopeptidase domain 11 [Source:HGNC Symbol;Acc:HGNC:189]	0.000125698	-1.38894
202052	DNAJC18	DnaJ heat shock protein family (Hsp40) member C18 [Source:HGNC Symbol;Acc:HGNC:28429]	0.000127521	1.2138
649	BMP1	bone morphogenetic protein 1 [Source:HGNC Symbol;Acc:HGNC:1067]	0.0001277	-1.4391
1856	DVL2	dishevelled segment polarity protein 2 [Source:HGNC Symbol;Acc:HGNC:3086]	0.000127745	-1.23701
359948	IRF2BP2	interferon regulatory factor 2 binding protein 2 [Source:HGNC Symbol;Acc:HGNC:21729]	0.000131715	1.61089
53916	RAB4B	RAB4B, member RAS oncogene family [Source:HGNC Symbol;Acc:HGNC:9782]	0.000131808	1.26386
27040	LAT	linker for activation of T-cells [Source:HGNC Symbol;Acc:HGNC:18874]	0.000132037	-2.01772
56521	DNAJC12	DnaJ heat shock protein family (Hsp40) member C12 [Source:HGNC Symbol;Acc:HGNC:28908]	0.000134159	1.27494
23542	MAPK8IP2	mitogen-activated protein kinase 8 interacting protein 2 [Source:HGNC Symbol;Acc:HGNC:6883]	0.000138548	1.2212
5158	PDE6B	phosphodiesterase 6B [Source:HGNC Symbol;Acc:HGNC:8786]	0.000140836	-1.61045
80176	SPSB1	splA/ryanodine receptor domain and SOCS box containing 1 [Source:HGNC Symbol;Acc:HGNC:30628]	0.000143011	1.46658
653319	KIAA0895L	KIAA0895 like [Source:HGNC Symbol;Acc:HGNC:34408]	0.000145034	1.20486
29109	FHOD1	formin homology 2 domain containing 1 [Source:HGNC Symbol;Acc:HGNC:17905]	0.00014588	-1.50958
26053	AUTS2	AUTS2, activator of transcription and developmental regulator [Source:HGNC Symbol;Acc:HGNC:14262]	0.000146835	-1.22615
7739	ZNF185	zinc finger protein 185 with LIM domain [Source:HGNC Symbol;Acc:HGNC:12976]	0.000147138	1.56206
143098	MPP7	membrane palmitoylated protein 7 [Source:HGNC Symbol;Acc:HGNC:26542]	0.000148943	1.36285
56850	GRIPAP1	GRIP1 associated protein 1 [Source:HGNC Symbol;Acc:HGNC:18706]	0.000149862	-1.22231
130074	FAM168B	family with sequence similarity 168 member B [Source:HGNC Symbol;Acc:HGNC:27016]	0.000151369	1.18079
57554	LRRC7	leucine rich repeat containing 7 [Source:HGNC Symbol;Acc:HGNC:18531]	0.00015292	1.29387
6386	SDCBP	syndecan binding protein [Source:HGNC Symbol;Acc:HGNC:10662]	0.000155886	-1.25021
135152	B3GAT2	beta-1,3-glucuronyltransferase 2 [Source:HGNC Symbol;Acc:HGNC:922]	0.000156394	1.21852
91010	FMNL3	formin like 3 [Source:HGNC Symbol;Acc:HGNC:23698]	0.000157767	-1.27337
6574	SLC20A1	solute carrier family 20 member 1 [Source:HGNC Symbol;Acc:HGNC:10946]	0.000158227	1.22074
55859	BEX1	brain expressed X-linked 1 [Source:HGNC Symbol;Acc:HGNC:1036]	0.000158714	1.2162
122830	NAA30	N(alpha)-acetyltransferase 30, NatC catalytic subunit [Source:HGNC Symbol;Acc:HGNC:19844]	0.000159386	1.25881
27285	TEKT2	tektin 2 [Source:HGNC Symbol;Acc:HGNC:11725]	0.000161774	-1.46093
10776	ARPP19	cAMP regulated phosphoprotein 19 [Source:HGNC Symbol;Acc:HGNC:16967]	0.000165736	1.21319
5905	RANGAP1	Ran GTPase activating protein 1 [Source:HGNC Symbol;Acc:HGNC:9854]	0.000166884	1.20508
59342	SCPEP1	serine carboxypeptidase 1 [Source:HGNC Symbol;Acc:HGNC:29507]	0.00016838	-1.74266
65986	ZBTB10	zinc finger and BTB domain containing 10 [Source:HGNC Symbol;Acc:HGNC:30953]	0.0001703	1.28136
23371	TNS2	tensin 2 [Source:HGNC Symbol;Acc:HGNC:19737]	0.000173695	-1.431
25898	RCHY1	ring finger and CHY zinc finger domain containing 1 [Source:HGNC Symbol;Acc:HGNC:17479]	0.000174318	1.22552
25788	FSBP	fibrinogen silencer binding protein [Source:HGNC Symbol;Acc:HGNC:43653]	0.000175163	-1.42474
83636	C19orf12	chromosome 19 open reading frame 12 [Source:HGNC Symbol;Acc:HGNC:25443]	0.000175824	-1.22476
4794	NFKBIE	NFKB inhibitor epsilon [Source:HGNC Symbol;Acc:HGNC:7799]	0.000177793	1.31136
5597	MAPK6	mitogen-activated protein kinase 6 [Source:HGNC Symbol;Acc:HGNC:6879]	0.000180235	1.19916
84707	BEX2	brain expressed X-linked 2 [Source:HGNC Symbol;Acc:HGNC:30933]	0.000181074	1.21039
23034	SAMD4A	sterile alpha motif domain containing 4A [Source:HGNC Symbol;Acc:HGNC:23023]	0.000181256	1.30758
65251	ZNF649	zinc finger protein 649 [Source:HGNC Symbol;Acc:HGNC:25741]	0.000181883	1.32683
23076	RRP1B	ribosomal RNA processing 1B [Source:HGNC Symbol;Acc:HGNC:23818]	0.000183048	1.22203
3992	FADS1	fatty acid desaturase 1 [Source:HGNC Symbol;Acc:HGNC:3574]	0.000183729	1.2021
706	TSPO	translocator protein [Source:HGNC Symbol;Acc:HGNC:1158]	0.000184079	-1.37089
55814	BDP1	B double prime 1, subunit of RNA polymerase III transcription initiation factor IIIB [Source:HGNC Symbol;Acc:HGNC:13652]	0.000184329	-1.22309
5252	PHF1	PHD finger protein 1 [Source:HGNC Symbol;Acc:HGNC:8919]	0.000186528	1.23819
83742	MARVELD1	MARVEL domain containing 1 [Source:HGNC Symbol;Acc:HGNC:28674]	0.000186573	-1.42524
23162	MAPK8IP3	mitogen-activated protein kinase 8 interacting protein 3 [Source:HGNC Symbol;Acc:HGNC:6884]	0.000187676	-1.21235
58487	CREBZF	CREB/ATF bZIP transcription factor [Source:HGNC Symbol;Acc:HGNC:24905]	0.00018903	-1.26975
10391	CORO2B	coronin 2B [Source:HGNC Symbol;Acc:HGNC:2256]	0.000201876	-1.23289
11123	RCAN3	RCAN family member 3 [Source:HGNC Symbol;Acc:HGNC:3042]	0.000204494	1.24334
345222	MSANTD1	Myb/SANT DNA binding domain containing 1 [Source:HGNC Symbol;Acc:HGNC:33741]	0.000208721	-1.84855
6261	RYR1	ryanodine receptor 1 [Source:HGNC Symbol;Acc:HGNC:10483]	0.00021575	1.30792
2261	FGFR3	fibroblast growth factor receptor 3 [Source:HGNC Symbol;Acc:HGNC:3690]	0.00021575	-1.39687
63939	FAM217B	family with sequence similarity 217 member B [Source:HGNC Symbol;Acc:HGNC:16170]	0.000217879	1.20487
9543	IGDCC3	immunoglobulin superfamily DCC subclass member 3 [Source:HGNC Symbol;Acc:HGNC:9700]	0.000219402	-1.29337
90167	FRMD7	FERM domain containing 7 [Source:HGNC Symbol;Acc:HGNC:8079]	0.000221677	1.67902
64111	NPVF	neuropeptide VF precursor [Source:HGNC Symbol;Acc:HGNC:13782]	0.000225222	-2.15194
3315	HSPB1	heat shock protein family B (small) member 1 [Source:HGNC Symbol;Acc:HGNC:5246]	0.000225429	-1.30457
84858	ZNF503	zinc finger protein 503 [Source:HGNC Symbol;Acc:HGNC:23589]	0.000226254	-1.76879
2946	GSTM2	glutathione S-transferase mu 2 [Source:HGNC Symbol;Acc:HGNC:4634]	0.000227227	-1.27699
57142	RTN4	reticulon 4 [Source:HGNC Symbol;Acc:HGNC:14085]	0.000227227	1.17619
2590	GALNT2	polypeptide N-acetylgalactosaminyltransferase 2 [Source:HGNC Symbol;Acc:HGNC:4124]	0.000228346	1.1896
129401	NUP35	nucleoporin 35 [Source:HGNC Symbol;Acc:HGNC:29797]	0.000228346	-1.39467
5479	PPIB	peptidylprolyl isomerase B [Source:HGNC Symbol;Acc:HGNC:9255]	0.000230138	1.22087
3589	IL11	interleukin 11 [Source:HGNC Symbol;Acc:HGNC:5966]	0.000231527	1.58377
210	ALAD	aminolevulinate dehydratase [Source:HGNC Symbol;Acc:HGNC:395]	0.000236472	-1.29026
4739	NEDD9	neural precursor cell expressed, developmentally down-regulated 9 [Source:HGNC Symbol;Acc:HGNC:7733]	0.00023726	1.30781
203190	LGI3	leucine rich repeat LGI family member 3 [Source:HGNC Symbol;Acc:HGNC:18711]	0.000237847	2.09904
3371	TNC	tenascin C [Source:HGNC Symbol;Acc:HGNC:5318]	0.000245516	-1.24955
57210	SLC45A4	solute carrier family 45 member 4 [Source:HGNC Symbol;Acc:HGNC:29196]	0.000246554	1.33176
10114	HIPK3	homeodomain interacting protein kinase 3 [Source:HGNC Symbol;Acc:HGNC:4915]	0.000246739	1.2151
65012	SLC26A10	solute carrier family 26 member 10 [Source:HGNC Symbol;Acc:HGNC:14470]	0.000247889	-1.26623
64760	FAM160B2	family with sequence similarity 160 member B2 [Source:HGNC Symbol;Acc:HGNC:16492]	0.000248276	-1.29494
7764	ZNF217	zinc finger protein 217 [Source:HGNC Symbol;Acc:HGNC:13009]	0.000252561	-1.24439
6422	SFRP1	secreted frizzled related protein 1 [Source:HGNC Symbol;Acc:HGNC:10776]	0.000253939	-1.20296
8793	TNFRSF10D	TNF receptor superfamily member 10d [Source:HGNC Symbol;Acc:HGNC:11907]	0.000256735	-1.42812
23175	LPIN1	lipin 1 [Source:HGNC Symbol;Acc:HGNC:13345]	0.000259681	1.20676
26020	LRP10	LDL receptor related protein 10 [Source:HGNC Symbol;Acc:HGNC:14553]	0.000260394	-1.36329
3257	HPS1	HPS1, biogenesis of lysosomal organelles complex 3 subunit 1 [Source:HGNC Symbol;Acc:HGNC:5163]	0.000262207	-1.33229
5224	PGAM2	phosphoglycerate mutase 2 [Source:HGNC Symbol;Acc:HGNC:8889]	0.000264604	-1.56999
23167	EFR3A	EFR3 homolog A [Source:HGNC Symbol;Acc:HGNC:28970]	0.000266541	1.37418
2287	FKBP3	FK506 binding protein 3 [Source:HGNC Symbol;Acc:HGNC:3719]	0.000267271	-1.23046
23148	NACAD	NAC alpha domain containing [Source:HGNC Symbol;Acc:HGNC:22196]	0.000273215	1.21926
5871	MAP4K2	mitogen-activated protein kinase kinase kinase kinase 2 [Source:HGNC Symbol;Acc:HGNC:6864]	0.000273706	-1.34216
84667	HES7	hes family bHLH transcription factor 7 [Source:HGNC Symbol;Acc:HGNC:15977]	0.000276858	-1.70037
2800	GOLGA1	golgin A1 [Source:HGNC Symbol;Acc:HGNC:4424]	0.000279889	-1.26664
2258	FGF13	fibroblast growth factor 13 [Source:HGNC Symbol;Acc:HGNC:3670]	0.000282252	1.22915
65260	COA7	cytochrome c oxidase assembly factor 7 (putative) [Source:HGNC Symbol;Acc:HGNC:25716]	0.000282377	1.2744
51726	DNAJB11	DnaJ heat shock protein family (Hsp40) member B11 [Source:HGNC Symbol;Acc:HGNC:14889]	0.000287044	1.24274
401505	TOMM5	translocase of outer mitochondrial membrane 5 [Source:HGNC Symbol;Acc:HGNC:31369]	0.000287818	1.27096
2770	GNAI1	G protein subunit alpha i1 [Source:HGNC Symbol;Acc:HGNC:4384]	0.000289788	1.22285
6840	SVIL	supervillin [Source:HGNC Symbol;Acc:HGNC:11480]	0.000290728	-1.24554
894	CCND2	cyclin D2 [Source:HGNC Symbol;Acc:HGNC:1583]	0.000293407	1.20243
11034	DSTN	destrin, actin depolymerizing factor [Source:HGNC Symbol;Acc:HGNC:15750]	0.000293748	1.20853
154807	VKORC1L1	vitamin K epoxide reductase complex subunit 1 like 1 [Source:HGNC Symbol;Acc:HGNC:21492]	0.000299975	1.20668
139285	AMER1	APC membrane recruitment protein 1 [Source:HGNC Symbol;Acc:HGNC:26837]	0.000300309	1.29828
541578	CXorf40B	chromosome X open reading frame 40B [Source:HGNC Symbol;Acc:HGNC:17402]	0.000300742	1.28355
342979	PALM3	paralemmin 3 [Source:HGNC Symbol;Acc:HGNC:33274]	0.000301104	-1.60349
4920	ROR2	receptor tyrosine kinase like orphan receptor 2 [Source:HGNC Symbol;Acc:HGNC:10257]	0.000302956	1.76678
5315	PKM	pyruvate kinase M1/2 [Source:HGNC Symbol;Acc:HGNC:9021]	0.000303047	1.19205
84722	PSRC1	proline and serine rich coiled-coil 1 [Source:HGNC Symbol;Acc:HGNC:24472]	0.000305771	-1.3431
5992	RFX4	regulatory factor X4 [Source:HGNC Symbol;Acc:HGNC:9985]	0.000306898	-1.36311
158056	MAMDC4	MAM domain containing 4 [Source:HGNC Symbol;Acc:HGNC:24083]	0.000308979	-1.32617
27072	VPS41	VPS41, HOPS complex subunit [Source:HGNC Symbol;Acc:HGNC:12713]	0.000311432	-1.21484
1353	COX11	COX11, cytochrome c oxidase copper chaperone [Source:HGNC Symbol;Acc:HGNC:2261]	0.000312785	-1.2253
157638	FAM84B	family with sequence similarity 84 member B [Source:HGNC Symbol;Acc:HGNC:24166]	0.000312785	1.29161
25834	MGAT4C	MGAT4 family member C [Source:HGNC Symbol;Acc:HGNC:30871]	0.000315847	-1.45874
100170841	EPOP	elongin BC and polycomb repressive complex 2 associated protein [Source:HGNC Symbol;Acc:HGNC:34493]	0.000315847	1.43062
492	ATP2B3	ATPase plasma membrane Ca2+ transporting 3 [Source:HGNC Symbol;Acc:HGNC:816]	0.000318341	1.30872
29127	RACGAP1	Rac GTPase activating protein 1 [Source:HGNC Symbol;Acc:HGNC:9804]	0.000319704	1.24223
90113	VWA5B2	von Willebrand factor A domain containing 5B2 [Source:HGNC Symbol;Acc:HGNC:25144]	0.000320189	1.49632
5002	SLC22A18	solute carrier family 22 member 18 [Source:HGNC Symbol;Acc:HGNC:10964]	0.000320947	1.68672
100125288	ZGLP1	zinc finger, GATA-like protein 1 [Source:HGNC Symbol;Acc:HGNC:37245]	0.000322031	-1.58929
26959	HBP1	HMG-box transcription factor 1 [Source:HGNC Symbol;Acc:HGNC:23200]	0.000324441	1.26129
51119	SBDS	SBDS, ribosome maturation factor [Source:HGNC Symbol;Acc:HGNC:19440]	0.000324686	1.23034
55757	UGGT2	UDP-glucose glycoprotein glucosyltransferase 2 [Source:HGNC Symbol;Acc:HGNC:15664]	0.000326121	-1.37277
7532	YWHAG	tyrosine 3-monooxygenase/tryptophan 5-monooxygenase activation protein gamma [Source:HGNC Symbol;Acc:HGNC:12852]	0.000335103	1.17197
23389	MED13L	mediator complex subunit 13 like [Source:HGNC Symbol;Acc:HGNC:22962]	0.000337257	1.19704
4103	MAGEA4	MAGE family member A4 [Source:HGNC Symbol;Acc:HGNC:6802]	0.000340465	-2.18648
2651	GCNT2	glucosaminyl (N-acetyl) transferase 2, I-branching enzyme (I blood group) [Source:HGNC Symbol;Acc:HGNC:4204]	0.000341182	1.26595
89801	PPP1R3F	protein phosphatase 1 regulatory subunit 3F [Source:HGNC Symbol;Acc:HGNC:14944]	0.000345975	1.26919
10810	WASF3	WAS protein family member 3 [Source:HGNC Symbol;Acc:HGNC:12734]	0.000349018	1.17946
23528	ZNF281	zinc finger protein 281 [Source:HGNC Symbol;Acc:HGNC:13075]	0.000352191	1.2087
109	ADCY3	adenylate cyclase 3 [Source:HGNC Symbol;Acc:HGNC:234]	0.000352628	-1.2423
55780	ERMARD	ER membrane associated RNA degradation [Source:HGNC Symbol;Acc:HGNC:21056]	0.000354745	-1.30654
7867	MAPKAPK3	mitogen-activated protein kinase-activated protein kinase 3 [Source:HGNC Symbol;Acc:HGNC:6888]	0.000354745	-1.38149
10715	GDF1	growth differentiation factor 1 [Source:HGNC Symbol;Acc:HGNC:4214]	0.000357245	1.24668
8850	KAT2B	lysine acetyltransferase 2B [Source:HGNC Symbol;Acc:HGNC:8638]	0.000357333	-1.28079
3998	LMAN1	lectin, mannose binding 1 [Source:HGNC Symbol;Acc:HGNC:6631]	0.000371408	1.25694
6508	SLC4A3	solute carrier family 4 member 3 [Source:HGNC Symbol;Acc:HGNC:11029]	0.000373126	-1.21738
152503	SH3D19	SH3 domain containing 19 [Source:HGNC Symbol;Acc:HGNC:30418]	0.000373709	1.2545
8936	WASF1	WAS protein family member 1 [Source:HGNC Symbol;Acc:HGNC:12732]	0.000375447	1.18134
145389	SLC38A6	solute carrier family 38 member 6 [Source:HGNC Symbol;Acc:HGNC:19863]	0.000375583	-1.52772
163175	LGI4	leucine rich repeat LGI family member 4 [Source:HGNC Symbol;Acc:HGNC:18712]	0.000378527	1.41135
223	ALDH9A1	aldehyde dehydrogenase 9 family member A1 [Source:HGNC Symbol;Acc:HGNC:412]	0.000378811	-1.22926
9632	SEC24C	SEC24 homolog C, COPII coat complex component [Source:HGNC Symbol;Acc:HGNC:10705]	0.000382389	1.20532
57722	IGDCC4	immunoglobulin superfamily DCC subclass member 4 [Source:HGNC Symbol;Acc:HGNC:13770]	0.000383947	-1.3075
25849	PARM1	prostate androgen-regulated mucin-like protein 1 [Source:HGNC Symbol;Acc:HGNC:24536]	0.000385872	-1.85323
4232	MEST	mesoderm specific transcript [Source:HGNC Symbol;Acc:HGNC:7028]	0.000391097	1.19055
9951	HS3ST4	heparan sulfate-glucosamine 3-sulfotransferase 4 [Source:HGNC Symbol;Acc:HGNC:5200]	0.000395194	-1.44464
5592	PRKG1	protein kinase, cGMP-dependent, type I [Source:HGNC Symbol;Acc:HGNC:9414]	0.00039555	-1.63292
55599	RNPC3	RNA binding region (RNP1, RRM) containing 3 [Source:HGNC Symbol;Acc:HGNC:18666]	0.000410872	-1.35584
10570	DPYSL4	dihydropyrimidinase like 4 [Source:HGNC Symbol;Acc:HGNC:3016]	0.00042075	-1.20532
28231	SLCO4A1	solute carrier organic anion transporter family member 4A1 [Source:HGNC Symbol;Acc:HGNC:10953]	0.000421015	1.35673
3776	KCNK2	potassium two pore domain channel subfamily K member 2 [Source:HGNC Symbol;Acc:HGNC:6277]	0.000422682	-1.36059
85464	SSH2	slingshot protein phosphatase 2 [Source:HGNC Symbol;Acc:HGNC:30580]	0.000424057	1.19433
9737	GPRASP1	G protein-coupled receptor associated sorting protein 1 [Source:HGNC Symbol;Acc:HGNC:24834]	0.000424057	1.23618
65268	WNK2	WNK lysine deficient protein kinase 2 [Source:HGNC Symbol;Acc:HGNC:14542]	0.000426644	1.23817
5348	FXYD1	FXYD domain containing ion transport regulator 1 [Source:HGNC Symbol;Acc:HGNC:4025]	0.00042674	1.59559
26033	ATRNL1	attractin like 1 [Source:HGNC Symbol;Acc:HGNC:29063]	0.000427228	1.26228
25853	DCAF12	DDB1 and CUL4 associated factor 12 [Source:HGNC Symbol;Acc:HGNC:19911]	0.000427258	1.19378
10100	TSPAN2	tetraspanin 2 [Source:HGNC Symbol;Acc:HGNC:20659]	0.000431576	-1.39458
26994	RNF11	ring finger protein 11 [Source:HGNC Symbol;Acc:HGNC:10056]	0.000431737	1.1914
11013	TMSB15A	thymosin beta 15a [Source:HGNC Symbol;Acc:HGNC:30744]	0.00043503	1.22134
53919	SLCO1C1	solute carrier organic anion transporter family member 1C1 [Source:HGNC Symbol;Acc:HGNC:13819]	0.000436486	-2.07461
114881	OSBPL7	oxysterol binding protein like 7 [Source:HGNC Symbol;Acc:HGNC:16387]	0.000436953	-1.37151
8945	BTRC	beta-transducin repeat containing E3 ubiquitin protein ligase [Source:HGNC Symbol;Acc:HGNC:1144]	0.000439757	-1.25967
996	CDC27	cell division cycle 27 [Source:HGNC Symbol;Acc:HGNC:1728]	0.000450987	-1.22511
2035	EPB41	erythrocyte membrane protein band 4.1 [Source:HGNC Symbol;Acc:HGNC:3377]	0.000453696	1.20002
200933	FBXO45	F-box protein 45 [Source:HGNC Symbol;Acc:HGNC:29148]	0.000454832	1.22355
1789	DNMT3B	DNA methyltransferase 3 beta [Source:HGNC Symbol;Acc:HGNC:2979]	0.00045759	-1.27622
23673	STX12	syntaxin 12 [Source:HGNC Symbol;Acc:HGNC:11430]	0.000458804	1.19258
57577	CCDC191	coiled-coil domain containing 191 [Source:HGNC Symbol;Acc:HGNC:29272]	0.000462494	-1.35014
9373	PLAA	phospholipase A2 activating protein [Source:HGNC Symbol;Acc:HGNC:9043]	0.00046283	1.2225
2224	FDPS	farnesyl diphosphate synthase [Source:HGNC Symbol;Acc:HGNC:3631]	0.000463668	1.18509
10560	SLC19A2	solute carrier family 19 member 2 [Source:HGNC Symbol;Acc:HGNC:10938]	0.000470305	1.25079
100133941	CD24	CD24 molecule [Source:HGNC Symbol;Acc:HGNC:1645]	0.000472905	1.19228
27019	DNAI1	dynein axonemal intermediate chain 1 [Source:HGNC Symbol;Acc:HGNC:2954]	0.000473144	-1.89017
90987	ZNF251	zinc finger protein 251 [Source:HGNC Symbol;Acc:HGNC:13045]	0.000474566	-1.22868
2766	GMPR	guanosine monophosphate reductase [Source:HGNC Symbol;Acc:HGNC:4376]	0.000474946	1.98898
5584	PRKCI	protein kinase C iota [Source:HGNC Symbol;Acc:HGNC:9404]	0.000482232	-1.23695
58191	CXCL16	C-X-C motif chemokine ligand 16 [Source:HGNC Symbol;Acc:HGNC:16642]	0.000482232	1.55655
1613	DAPK3	death associated protein kinase 3 [Source:HGNC Symbol;Acc:HGNC:2676]	0.000485045	1.27041
10509	SEMA4B	semaphorin 4B [Source:HGNC Symbol;Acc:HGNC:10730]	0.000489537	1.25272
80318	GKAP1	G kinase anchoring protein 1 [Source:HGNC Symbol;Acc:HGNC:17496]	0.000489865	1.34207
84457	PHYHIPL	phytanoyl-CoA 2-hydroxylase interacting protein like [Source:HGNC Symbol;Acc:HGNC:29378]	0.000492386	1.19468
5471	PPAT	phosphoribosyl pyrophosphate amidotransferase [Source:HGNC Symbol;Acc:HGNC:9238]	0.000512826	1.24131
63826	SRR	serine racemase [Source:HGNC Symbol;Acc:HGNC:14398]	0.000517002	-1.19359
63891	RNF123	ring finger protein 123 [Source:HGNC Symbol;Acc:HGNC:21148]	0.000518512	-1.20868
57523	NYNRIN	NYN domain and retroviral integrase containing [Source:HGNC Symbol;Acc:HGNC:20165]	0.00051918	-1.20359
8533	COPS3	COP9 signalosome subunit 3 [Source:HGNC Symbol;Acc:HGNC:2239]	0.00052082	1.19741
6168	RPL37A	ribosomal protein L37a [Source:HGNC Symbol;Acc:HGNC:10348]	0.000522417	1.1894
5565	PRKAB2	protein kinase AMP-activated non-catalytic subunit beta 2 [Source:HGNC Symbol;Acc:HGNC:9379]	0.000526077	1.22449
1628	DBP	D-box binding PAR bZIP transcription factor [Source:HGNC Symbol;Acc:HGNC:2697]	0.000530329	1.37413
5594	MAPK1	mitogen-activated protein kinase 1 [Source:HGNC Symbol;Acc:HGNC:6871]	0.000530329	1.16905
6710	SPTB	spectrin beta, erythrocytic [Source:HGNC Symbol;Acc:HGNC:11274]	0.000531124	-1.28482
9906	SLC35E2	solute carrier family 35 member E2 [Source:HGNC Symbol;Acc:HGNC:20863]	0.000535984	-1.30396
5745	PTH1R	parathyroid hormone 1 receptor [Source:HGNC Symbol;Acc:HGNC:9608]	0.000538593	-1.84299
23140	ZZEF1	zinc finger ZZ-type and EF-hand domain containing 1 [Source:HGNC Symbol;Acc:HGNC:29027]	0.000546476	1.17523
10742	RAI2	retinoic acid induced 2 [Source:HGNC Symbol;Acc:HGNC:9835]	0.000555939	1.404
114987	WDR31	WD repeat domain 31 [Source:HGNC Symbol;Acc:HGNC:21421]	0.000559866	-1.35348
100129842	ZNF737	zinc finger protein 737 [Source:HGNC Symbol;Acc:HGNC:32468]	0.000560452	1.24766
154810	AMOTL1	angiomotin like 1 [Source:HGNC Symbol;Acc:HGNC:17811]	0.000564256	1.1814
138050	HGSNAT	heparan-alpha-glucosaminide N-acetyltransferase [Source:HGNC Symbol;Acc:HGNC:26527]	0.000565275	-1.23456
60496	AASDHPPT	aminoadipate-semialdehyde dehydrogenase-phosphopantetheinyl transferase [Source:HGNC Symbol;Acc:HGNC:14235]	0.000568057	1.22518
116064	LRRC58	leucine rich repeat containing 58 [Source:HGNC Symbol;Acc:HGNC:26968]	0.000568373	1.27038
137392	FAM92A	family with sequence similarity 92 member A [Source:HGNC Symbol;Acc:HGNC:30452]	0.000572689	1.25826
7412	VCAM1	vascular cell adhesion molecule 1 [Source:HGNC Symbol;Acc:HGNC:12663]	0.000576052	-1.36397
151613	TTC14	tetratricopeptide repeat domain 14 [Source:HGNC Symbol;Acc:HGNC:24697]	0.000578946	-1.29229
8536	CAMK1	calcium/calmodulin dependent protein kinase I [Source:HGNC Symbol;Acc:HGNC:1459]	0.000583271	-1.28089
64854	USP46	ubiquitin specific peptidase 46 [Source:HGNC Symbol;Acc:HGNC:20075]	0.000587217	-1.22894
9520	NPEPPS	aminopeptidase puromycin sensitive [Source:HGNC Symbol;Acc:HGNC:7900]	0.000588021	-1.167
146434	ZNF597	zinc finger protein 597 [Source:HGNC Symbol;Acc:HGNC:26573]	0.000593208	1.4007
84795	PYROXD2	pyridine nucleotide-disulphide oxidoreductase domain 2 [Source:HGNC Symbol;Acc:HGNC:23517]	0.000597639	-1.5096
57580	PREX1	phosphatidylinositol-3,4,5-trisphosphate dependent Rac exchange factor 1 [Source:HGNC Symbol;Acc:HGNC:32594]	0.000599094	1.18772
56101	PCDHGB5	protocadherin gamma subfamily B, 5 [Source:HGNC Symbol;Acc:HGNC:8712]	0.000604742	1.18412
677	ZFP36L1	ZFP36 ring finger protein like 1 [Source:HGNC Symbol;Acc:HGNC:1107]	0.000618043	-1.25233
54558	SPATA6	spermatogenesis associated 6 [Source:HGNC Symbol;Acc:HGNC:18309]	0.000618043	-1.52755
51307	FAM53C	family with sequence similarity 53 member C [Source:HGNC Symbol;Acc:HGNC:1336]	0.000626835	1.25178
10040	TOM1L1	target of myb1 like 1 membrane trafficking protein [Source:HGNC Symbol;Acc:HGNC:11983]	0.000637264	-1.32226
84301	DDI2	DNA damage inducible 1 homolog 2 [Source:HGNC Symbol;Acc:HGNC:24578]	0.0006424	1.23777
56112	PCDHGA3	protocadherin gamma subfamily A, 3 [Source:HGNC Symbol;Acc:HGNC:8701]	0.000644159	1.18303
7007	TECTA	tectorin alpha [Source:HGNC Symbol;Acc:HGNC:11720]	0.000648095	-1.40517
6745	SSR1	signal sequence receptor subunit 1 [Source:HGNC Symbol;Acc:HGNC:11323]	0.000650476	1.2094
55198	APPL2	adaptor protein, phosphotyrosine interacting with PH domain and leucine zipper 2 [Source:HGNC Symbol;Acc:HGNC:18242]	0.000657145	-1.21014
4478	MSN	moesin [Source:HGNC Symbol;Acc:HGNC:7373]	0.000666927	-1.19794
1809	DPYSL3	dihydropyrimidinase like 3 [Source:HGNC Symbol;Acc:HGNC:3015]	0.000667872	1.165
4666	NACA	nascent polypeptide-associated complex alpha subunit [Source:HGNC Symbol;Acc:HGNC:7629]	0.000689977	1.20804
1910	EDNRB	endothelin receptor type B [Source:HGNC Symbol;Acc:HGNC:3180]	0.000692865	-1.45386
56104	PCDHGB1	protocadherin gamma subfamily B, 1 [Source:HGNC Symbol;Acc:HGNC:8708]	0.000695837	1.1822
51205	ACP6	acid phosphatase 6, lysophosphatidic [Source:HGNC Symbol;Acc:HGNC:29609]	0.000698901	-1.30159
56114	PCDHGA1	protocadherin gamma subfamily A, 1 [Source:HGNC Symbol;Acc:HGNC:8696]	0.000704913	1.18123
10687	PNMA2	PNMA family member 2 [Source:HGNC Symbol;Acc:HGNC:9159]	0.000705427	1.16906
493856	CISD2	CDGSH iron sulfur domain 2 [Source:HGNC Symbol;Acc:HGNC:24212]	0.000707411	1.25902
56113	PCDHGA2	protocadherin gamma subfamily A, 2 [Source:HGNC Symbol;Acc:HGNC:8700]	0.000715167	1.18176
54033	RBM11	RNA binding motif protein 11 [Source:HGNC Symbol;Acc:HGNC:9897]	0.000717154	1.43457
25837	RAB26	RAB26, member RAS oncogene family [Source:HGNC Symbol;Acc:HGNC:14259]	0.000719058	-1.42357
9843	HEPH	hephaestin [Source:HGNC Symbol;Acc:HGNC:4866]	0.000720031	1.28167
93100	NAPRT	nicotinate phosphoribosyltransferase [Source:HGNC Symbol;Acc:HGNC:30450]	0.00072156	-1.29728
54996	MARC2	mitochondrial amidoxime reducing component 2 [Source:HGNC Symbol;Acc:HGNC:26064]	0.000723615	-1.69363
10946	SF3A3	splicing factor 3a subunit 3 [Source:HGNC Symbol;Acc:HGNC:10767]	0.000737996	1.1936
22801	ITGA11	integrin subunit alpha 11 [Source:HGNC Symbol;Acc:HGNC:6136]	0.000739449	1.98117
1453	CSNK1D	casein kinase 1 delta [Source:HGNC Symbol;Acc:HGNC:2452]	0.000748956	1.17354
3356	HTR2A	5-hydroxytryptamine receptor 2A [Source:HGNC Symbol;Acc:HGNC:5293]	0.000749182	-1.51796
4085	MAD2L1	mitotic arrest deficient 2 like 1 [Source:HGNC Symbol;Acc:HGNC:6763]	0.000749363	-1.25331
23582	CCNDBP1	cyclin D1 binding protein 1 [Source:HGNC Symbol;Acc:HGNC:1587]	0.000753651	-1.30511
146223	CMTM4	CKLF like MARVEL transmembrane domain containing 4 [Source:HGNC Symbol;Acc:HGNC:19175]	0.000753692	1.19779
84144	SYDE2	synapse defective Rho GTPase homolog 2 [Source:HGNC Symbol;Acc:HGNC:25841]	0.000753855	1.46704
9378	NRXN1	neurexin 1 [Source:HGNC Symbol;Acc:HGNC:8008]	0.000758353	1.22199
23254	KAZN	kazrin, periplakin interacting protein [Source:HGNC Symbol;Acc:HGNC:29173]	0.000768759	1.20727
29894	CPSF1	cleavage and polyadenylation specific factor 1 [Source:HGNC Symbol;Acc:HGNC:2324]	0.000770816	-1.20412
118738	ZNF488	zinc finger protein 488 [Source:HGNC Symbol;Acc:HGNC:23535]	0.000781903	1.49194
8427	ZNF282	zinc finger protein 282 [Source:HGNC Symbol;Acc:HGNC:13076]	0.000783517	1.19965
3831	KLC1	kinesin light chain 1 [Source:HGNC Symbol;Acc:HGNC:6387]	0.000785579	1.15487
891	CCNB1	cyclin B1 [Source:HGNC Symbol;Acc:HGNC:1579]	0.000795281	-1.2813
440515	ZNF506	zinc finger protein 506 [Source:HGNC Symbol;Acc:HGNC:23780]	0.00080413	1.25236
4351	MPI	mannose phosphate isomerase [Source:HGNC Symbol;Acc:HGNC:7216]	0.000804502	-1.17728
84619	ZGPAT	zinc finger CCCH-type and G-patch domain containing [Source:HGNC Symbol;Acc:HGNC:15948]	0.000806593	-1.28272
23381	SMG5	SMG5, nonsense mediated mRNA decay factor [Source:HGNC Symbol;Acc:HGNC:24644]	0.000810327	-1.19588
5333	PLCD1	phospholipase C delta 1 [Source:HGNC Symbol;Acc:HGNC:9060]	0.000822539	1.29904
2052	EPHX1	epoxide hydrolase 1 [Source:HGNC Symbol;Acc:HGNC:3401]	0.00082473	1.28366
8613	PLPP3	phospholipid phosphatase 3 [Source:HGNC Symbol;Acc:HGNC:9229]	0.000826988	-1.22707
415116	PIM3	Pim-3 proto-oncogene, serine/threonine kinase [Source:HGNC Symbol;Acc:HGNC:19310]	0.00083044	1.27965
7447	VSNL1	visinin like 1 [Source:HGNC Symbol;Acc:HGNC:12722]	0.000832295	1.2229
5208	PFKFB2	6-phosphofructo-2-kinase/fructose-2,6-biphosphatase 2 [Source:HGNC Symbol;Acc:HGNC:8873]	0.000855522	1.22711
10994	ILVBL	ilvB acetolactate synthase like [Source:HGNC Symbol;Acc:HGNC:6041]	0.000858801	1.23665
26013	L3MBTL1	L3MBTL1, histone methyl-lysine binding protein [Source:HGNC Symbol;Acc:HGNC:15905]	0.000862508	-1.33928
55170	PRMT6	protein arginine methyltransferase 6 [Source:HGNC Symbol;Acc:HGNC:18241]	0.000866976	-1.31257
80274	SCUBE1	signal peptide, CUB domain and EGF like domain containing 1 [Source:HGNC Symbol;Acc:HGNC:13441]	0.000867015	-1.24875
7249	TSC2	TSC complex subunit 2 [Source:HGNC Symbol;Acc:HGNC:12363]	0.000869597	-1.20818
3609	ILF3	interleukin enhancer binding factor 3 [Source:HGNC Symbol;Acc:HGNC:6038]	0.000871247	-1.16678
55083	KIF26B	kinesin family member 26B [Source:HGNC Symbol;Acc:HGNC:25484]	0.000878509	-1.30737
154141	MBOAT1	membrane bound O-acyltransferase domain containing 1 [Source:HGNC Symbol;Acc:HGNC:21579]	0.00089188	-2.07906
79683	ZDHHC14	zinc finger DHHC-type containing 14 [Source:HGNC Symbol;Acc:HGNC:20341]	0.000902143	1.37438
2957	GTF2A1	general transcription factor IIA subunit 1 [Source:HGNC Symbol;Acc:HGNC:4646]	0.00090657	1.1906
6132	RPL8	ribosomal protein L8 [Source:HGNC Symbol;Acc:HGNC:10368]	0.000909262	1.22282
1007	CDH9	cadherin 9 [Source:HGNC Symbol;Acc:HGNC:1768]	0.000911761	-1.97602
114882	OSBPL8	oxysterol binding protein like 8 [Source:HGNC Symbol;Acc:HGNC:16396]	0.000927194	-1.19948
26119	LDLRAP1	low density lipoprotein receptor adaptor protein 1 [Source:HGNC Symbol;Acc:HGNC:18640]	0.000927802	-1.98713
6767	ST13	ST13, Hsp70 interacting protein [Source:HGNC Symbol;Acc:HGNC:11343]	0.0009298	1.19158
5122	PCSK1	proprotein convertase subtilisin/kexin type 1 [Source:HGNC Symbol;Acc:HGNC:8743]	0.000941269	-1.55305
159	ADSS	adenylosuccinate synthase [Source:HGNC Symbol;Acc:HGNC:292]	0.000947532	-1.21206
27316	RBMX	RNA binding motif protein, X-linked [Source:HGNC Symbol;Acc:HGNC:9910]	0.000956088	-1.16801
10023	FRAT1	FRAT1, WNT signaling pathway regulator [Source:HGNC Symbol;Acc:HGNC:3944]	0.000960453	1.39945
208	AKT2	AKT serine/threonine kinase 2 [Source:HGNC Symbol;Acc:HGNC:392]	0.000960453	-1.17558
22954	TRIM32	tripartite motif containing 32 [Source:HGNC Symbol;Acc:HGNC:16380]	0.000971426	1.2204
1464	CSPG4	chondroitin sulfate proteoglycan 4 [Source:HGNC Symbol;Acc:HGNC:2466]	0.000976956	1.77741
154091	SLC2A12	solute carrier family 2 member 12 [Source:HGNC Symbol;Acc:HGNC:18067]	0.000986319	-1.45315
84836	ABHD14B	abhydrolase domain containing 14B [Source:HGNC Symbol;Acc:HGNC:28235]	0.000994259	-1.55756
23113	CUL9	cullin 9 [Source:HGNC Symbol;Acc:HGNC:15982]	0.00100468	-1.21662
26353	HSPB8	heat shock protein family B (small) member 8 [Source:HGNC Symbol;Acc:HGNC:30171]	0.00101309	1.88173
10594	PRPF8	pre-mRNA processing factor 8 [Source:HGNC Symbol;Acc:HGNC:17340]	0.00101309	1.16297
3995	FADS3	fatty acid desaturase 3 [Source:HGNC Symbol;Acc:HGNC:3576]	0.00102448	-1.32851
10971	YWHAQ	tyrosine 3-monooxygenase/tryptophan 5-monooxygenase activation protein theta [Source:HGNC Symbol;Acc:HGNC:12854]	0.00102508	1.18093
10969	EBNA1BP2	EBNA1 binding protein 2 [Source:HGNC Symbol;Acc:HGNC:15531]	0.00102795	-1.24729
1813	DRD2	dopamine receptor D2 [Source:HGNC Symbol;Acc:HGNC:3023]	0.00103433	-1.36726
83933	HDAC10	histone deacetylase 10 [Source:HGNC Symbol;Acc:HGNC:18128]	0.00105075	-1.29332
10240	MRPS31	mitochondrial ribosomal protein S31 [Source:HGNC Symbol;Acc:HGNC:16632]	0.00105907	-1.27544
526	ATP6V1B2	ATPase H+ transporting V1 subunit B2 [Source:HGNC Symbol;Acc:HGNC:854]	0.0010697	1.18142
51434	ANAPC7	anaphase promoting complex subunit 7 [Source:HGNC Symbol;Acc:HGNC:17380]	0.00107336	-1.20921
116150	NUS1	NUS1 dehydrodolichyl diphosphate synthase subunit [Source:HGNC Symbol;Acc:HGNC:21042]	0.00107447	1.20658
1656	DDX6	DEAD-box helicase 6 [Source:HGNC Symbol;Acc:HGNC:2747]	0.001084	1.16807
728294	D2HGDH	D-2-hydroxyglutarate dehydrogenase [Source:HGNC Symbol;Acc:HGNC:28358]	0.00109014	-1.3666
1891	ECH1	enoyl-CoA hydratase 1 [Source:HGNC Symbol;Acc:HGNC:3149]	0.00109163	1.21975
4126	MANBA	mannosidase beta [Source:HGNC Symbol;Acc:HGNC:6831]	0.00109398	1.24262
159195	USP54	ubiquitin specific peptidase 54 [Source:HGNC Symbol;Acc:HGNC:23513]	0.001094	1.22858
131616	TMEM42	transmembrane protein 42 [Source:HGNC Symbol;Acc:HGNC:28444]	0.00110294	1.3033
9436	NCR2	natural cytotoxicity triggering receptor 2 [Source:HGNC Symbol;Acc:HGNC:6732]	0.00111071	2.01875
84451	MAP3K21	mitogen-activated protein kinase kinase kinase 21 [Source:HGNC Symbol;Acc:HGNC:29798]	0.00111282	1.36815
1812	DRD1	dopamine receptor D1 [Source:HGNC Symbol;Acc:HGNC:3020]	0.0011164	-1.66037
374383	NCR3LG1	natural killer cell cytotoxicity receptor 3 ligand 1 [Source:HGNC Symbol;Acc:HGNC:42400]	0.00112286	1.22479
85441	HELZ2	helicase with zinc finger 2 [Source:HGNC Symbol;Acc:HGNC:30021]	0.0011295	-1.25423
83666	PARP9	poly(ADP-ribose) polymerase family member 9 [Source:HGNC Symbol;Acc:HGNC:24118]	0.00113229	-1.87847
3274	HRH2	histamine receptor H2 [Source:HGNC Symbol;Acc:HGNC:5183]	0.00114391	1.45024
2729	GCLC	glutamate-cysteine ligase catalytic subunit [Source:HGNC Symbol;Acc:HGNC:4311]	0.00115493	1.26778
4953	ODC1	ornithine decarboxylase 1 [Source:HGNC Symbol;Acc:HGNC:8109]	0.00117002	1.2017
401145	CCSER1	coiled-coil serine rich protein 1 [Source:HGNC Symbol;Acc:HGNC:29349]	0.00117002	1.22401
388591	RNF207	ring finger protein 207 [Source:HGNC Symbol;Acc:HGNC:32947]	0.00117002	-1.59039
122809	SOCS4	suppressor of cytokine signaling 4 [Source:HGNC Symbol;Acc:HGNC:19392]	0.00117129	1.20652
26136	TES	testin LIM domain protein [Source:HGNC Symbol;Acc:HGNC:14620]	0.00117842	1.41849
11168	PSIP1	PC4 and SFRS1 interacting protein 1 [Source:HGNC Symbol;Acc:HGNC:9527]	0.00117895	-1.16285
6328	SCN3A	sodium voltage-gated channel alpha subunit 3 [Source:HGNC Symbol;Acc:HGNC:10590]	0.00118252	-1.20746
6300	MAPK12	mitogen-activated protein kinase 12 [Source:HGNC Symbol;Acc:HGNC:6874]	0.00119168	-1.21953
9655	SOCS5	suppressor of cytokine signaling 5 [Source:HGNC Symbol;Acc:HGNC:16852]	0.00120096	1.21955
7416	VDAC1	voltage dependent anion channel 1 [Source:HGNC Symbol;Acc:HGNC:12669]	0.00120681	1.18384
29979	UBQLN1	ubiquilin 1 [Source:HGNC Symbol;Acc:HGNC:12508]	0.00121237	1.20036
11216	AKAP10	A-kinase anchoring protein 10 [Source:HGNC Symbol;Acc:HGNC:368]	0.00121237	1.22055
55163	PNPO	pyridoxamine 5'-phosphate oxidase [Source:HGNC Symbol;Acc:HGNC:30260]	0.00121406	1.3982
10327	AKR1A1	aldo-keto reductase family 1 member A1 [Source:HGNC Symbol;Acc:HGNC:380]	0.00122255	1.20219
54760	PCSK4	proprotein convertase subtilisin/kexin type 4 [Source:HGNC Symbol;Acc:HGNC:8746]	0.00125162	-1.45204
8439	NSMAF	neutral sphingomyelinase activation associated factor [Source:HGNC Symbol;Acc:HGNC:8017]	0.00125305	-1.261
26266	SLC13A4	solute carrier family 13 member 4 [Source:HGNC Symbol;Acc:HGNC:15827]	0.00125919	-1.50131
55506	H2AFY2	H2A histone family member Y2 [Source:HGNC Symbol;Acc:HGNC:14453]	0.00128143	-1.17756
6875	TAF4B	TATA-box binding protein associated factor 4b [Source:HGNC Symbol;Acc:HGNC:11538]	0.00129383	1.79754
2057	EPOR	erythropoietin receptor [Source:HGNC Symbol;Acc:HGNC:3416]	0.00129425	1.4313
1136	CHRNA3	cholinergic receptor nicotinic alpha 3 subunit [Source:HGNC Symbol;Acc:HGNC:1957]	0.00130596	-1.52134
55280	CWF19L1	CWF19 like 1, cell cycle control (S. pombe) [Source:HGNC Symbol;Acc:HGNC:25613]	0.00133199	-1.23811
5295	PIK3R1	phosphoinositide-3-kinase regulatory subunit 1 [Source:HGNC Symbol;Acc:HGNC:8979]	0.00134759	1.24006
9644	SH3PXD2A	SH3 and PX domains 2A [Source:HGNC Symbol;Acc:HGNC:23664]	0.00135699	1.20439
5049	PAFAH1B2	platelet activating factor acetylhydrolase 1b catalytic subunit 2 [Source:HGNC Symbol;Acc:HGNC:8575]	0.00136039	1.16776
10155	TRIM28	tripartite motif containing 28 [Source:HGNC Symbol;Acc:HGNC:16384]	0.00136707	1.17933
81621	KAZALD1	Kazal type serine peptidase inhibitor domain 1 [Source:HGNC Symbol;Acc:HGNC:25460]	0.00137928	1.64628
10935	PRDX3	peroxiredoxin 3 [Source:HGNC Symbol;Acc:HGNC:9354]	0.0013808	-1.19513
51291	GMIP	GEM interacting protein [Source:HGNC Symbol;Acc:HGNC:24852]	0.00140871	-1.25529
3642	INSM1	INSM transcriptional repressor 1 [Source:HGNC Symbol;Acc:HGNC:6090]	0.0014192	-1.23986
11252	PACSIN2	protein kinase C and casein kinase substrate in neurons 2 [Source:HGNC Symbol;Acc:HGNC:8571]	0.00142448	1.18958
56339	METTL3	methyltransferase like 3 [Source:HGNC Symbol;Acc:HGNC:17563]	0.00142743	-1.18072
6483	ST3GAL2	ST3 beta-galactoside alpha-2,3-sialyltransferase 2 [Source:HGNC Symbol;Acc:HGNC:10863]	0.00143627	-1.2008
5547	PRCP	prolylcarboxypeptidase [Source:HGNC Symbol;Acc:HGNC:9344]	0.00144669	1.24137
1107	CHD3	chromodomain helicase DNA binding protein 3 [Source:HGNC Symbol;Acc:HGNC:1918]	0.00145885	-1.15816
339231	ARL16	ADP ribosylation factor like GTPase 16 [Source:HGNC Symbol;Acc:HGNC:27902]	0.0014757	1.23212
84612	PARD6B	par-6 family cell polarity regulator beta [Source:HGNC Symbol;Acc:HGNC:16245]	0.00147967	1.37737
10056	FARSB	phenylalanyl-tRNA synthetase beta subunit [Source:HGNC Symbol;Acc:HGNC:17800]	0.00149375	1.17456
8226	PUDP	pseudouridine 5'-phosphatase [Source:HGNC Symbol;Acc:HGNC:16818]	0.00151307	-1.21843
8575	PRKRA	protein activator of interferon induced protein kinase EIF2AK2 [Source:HGNC Symbol;Acc:HGNC:9438]	0.00152223	1.21052
84078	KBTBD7	kelch repeat and BTB domain containing 7 [Source:HGNC Symbol;Acc:HGNC:25266]	0.00153584	1.19989
80267	EDEM3	ER degradation enhancing alpha-mannosidase like protein 3 [Source:HGNC Symbol;Acc:HGNC:16787]	0.00153595	1.2147
5223	PGAM1	phosphoglycerate mutase 1 [Source:HGNC Symbol;Acc:HGNC:8888]	0.00154536	1.21623
260293	CYP4X1	cytochrome P450 family 4 subfamily X member 1 [Source:HGNC Symbol;Acc:HGNC:20244]	0.00155211	1.34308
56776	FMN2	formin 2 [Source:HGNC Symbol;Acc:HGNC:14074]	0.00156962	1.19026
7832	BTG2	BTG anti-proliferation factor 2 [Source:HGNC Symbol;Acc:HGNC:1131]	0.00160364	1.22646
285440	CYP4V2	cytochrome P450 family 4 subfamily V member 2 [Source:HGNC Symbol;Acc:HGNC:23198]	0.00160546	-1.34518
5931	RBBP7	RB binding protein 7, chromatin remodeling factor [Source:HGNC Symbol;Acc:HGNC:9890]	0.00160554	-1.15948
91404	SESTD1	SEC14 and spectrin domain containing 1 [Source:HGNC Symbol;Acc:HGNC:18379]	0.00160817	1.19846
79991	STN1	STN1, CST complex subunit [Source:HGNC Symbol;Acc:HGNC:26200]	0.0016179	1.34554
54437	SEMA5B	semaphorin 5B [Source:HGNC Symbol;Acc:HGNC:10737]	0.00164046	-1.23567
81567	TXNDC5	thioredoxin domain containing 5 [Source:HGNC Symbol;Acc:HGNC:21073]	0.00166518	1.20597
64420	SUSD1	sushi domain containing 1 [Source:HGNC Symbol;Acc:HGNC:25413]	0.0016658	-1.40741
388969	C2orf68	chromosome 2 open reading frame 68 [Source:HGNC Symbol;Acc:HGNC:34353]	0.00170184	-1.19424
3856	KRT8	keratin 8 [Source:HGNC Symbol;Acc:HGNC:6446]	0.00170439	1.43424
7769	ZNF226	zinc finger protein 226 [Source:HGNC Symbol;Acc:HGNC:13019]	0.00170899	1.22489
155382	VPS37D	VPS37D, ESCRT-I subunit [Source:HGNC Symbol;Acc:HGNC:18287]	0.00171679	1.27909
3880	KRT19	keratin 19 [Source:HGNC Symbol;Acc:HGNC:6436]	0.0017168	1.92339
27230	SERP1	stress associated endoplasmic reticulum protein 1 [Source:HGNC Symbol;Acc:HGNC:10759]	0.00171972	1.21013
6612	SUMO3	small ubiquitin-like modifier 3 [Source:HGNC Symbol;Acc:HGNC:11124]	0.00172675	1.15716
51160	VPS28	VPS28, ESCRT-I subunit [Source:HGNC Symbol;Acc:HGNC:18178]	0.00174151	-1.17968
5277	PIGA	phosphatidylinositol glycan anchor biosynthesis class A [Source:HGNC Symbol;Acc:HGNC:8957]	0.00174151	1.25336
65108	MARCKSL1	MARCKS like 1 [Source:HGNC Symbol;Acc:HGNC:7142]	0.00175757	1.16218
121512	FGD4	FYVE, RhoGEF and PH domain containing 4 [Source:HGNC Symbol;Acc:HGNC:19125]	0.00176171	1.19587
398	ARHGDIG	Rho GDP dissociation inhibitor gamma [Source:HGNC Symbol;Acc:HGNC:680]	0.00177785	1.24037
3312	HSPA8	heat shock protein family A (Hsp70) member 8 [Source:HGNC Symbol;Acc:HGNC:5241]	0.00178772	1.16437
1734	DIO2	iodothyronine deiodinase 2 [Source:HGNC Symbol;Acc:HGNC:2884]	0.00179425	-1.72823
57136	APMAP	adipocyte plasma membrane associated protein [Source:HGNC Symbol;Acc:HGNC:13238]	0.001807	1.16944
23476	BRD4	bromodomain containing 4 [Source:HGNC Symbol;Acc:HGNC:13575]	0.0018133	1.16797
254428	SLC41A1	solute carrier family 41 member 1 [Source:HGNC Symbol;Acc:HGNC:19429]	0.00183298	1.20874
1019	CDK4	cyclin dependent kinase 4 [Source:HGNC Symbol;Acc:HGNC:1773]	0.00187779	-1.18936
57492	ARID1B	AT-rich interaction domain 1B [Source:HGNC Symbol;Acc:HGNC:18040]	0.00187879	1.17535
10752	CHL1	cell adhesion molecule L1 like [Source:HGNC Symbol;Acc:HGNC:1939]	0.00188641	-1.2184
1627	DBN1	drebrin 1 [Source:HGNC Symbol;Acc:HGNC:2695]	0.00189476	-1.17861
286204	CRB2	crumbs 2, cell polarity complex component [Source:HGNC Symbol;Acc:HGNC:18688]	0.00189577	-1.33466
91807	MYLK3	myosin light chain kinase 3 [Source:HGNC Symbol;Acc:HGNC:29826]	0.00191028	1.74169
56475	RPRM	reprimo, TP53 dependent G2 arrest mediator homolog [Source:HGNC Symbol;Acc:HGNC:24201]	0.00191604	1.28396
3337	DNAJB1	DnaJ heat shock protein family (Hsp40) member B1 [Source:HGNC Symbol;Acc:HGNC:5270]	0.00192976	1.18579
139886	SPIN4	spindlin family member 4 [Source:HGNC Symbol;Acc:HGNC:27040]	0.00194854	1.24819
23541	SEC14L2	SEC14 like lipid binding 2 [Source:HGNC Symbol;Acc:HGNC:10699]	0.00195271	-1.33892
29123	ANKRD11	ankyrin repeat domain 11 [Source:HGNC Symbol;Acc:HGNC:21316]	0.00195271	-1.18015
10848	PPP1R13L	protein phosphatase 1 regulatory subunit 13 like [Source:HGNC Symbol;Acc:HGNC:18838]	0.00196077	1.39304
633	BGN	biglycan [Source:HGNC Symbol;Acc:HGNC:1044]	0.00197388	1.94554
54903	MKS1	Meckel syndrome, type 1 [Source:HGNC Symbol;Acc:HGNC:7121]	0.0019956	-1.24617
56548	CHST7	carbohydrate sulfotransferase 7 [Source:HGNC Symbol;Acc:HGNC:13817]	0.00201114	1.55991
64067	NPAS3	neuronal PAS domain protein 3 [Source:HGNC Symbol;Acc:HGNC:19311]	0.00204955	1.18341
2889	RAPGEF1	Rap guanine nucleotide exchange factor 1 [Source:HGNC Symbol;Acc:HGNC:4568]	0.00205535	-1.17221
3313	HSPA9	heat shock protein family A (Hsp70) member 9 [Source:HGNC Symbol;Acc:HGNC:5244]	0.0020606	1.16649
90060	CCDC120	coiled-coil domain containing 120 [Source:HGNC Symbol;Acc:HGNC:28910]	0.00208253	1.221
6120	RPE	ribulose-5-phosphate-3-epimerase [Source:HGNC Symbol;Acc:HGNC:10293]	0.00210773	-1.26208
6181	RPLP2	ribosomal protein lateral stalk subunit P2 [Source:HGNC Symbol;Acc:HGNC:10377]	0.00211859	1.18442
29118	DDX25	DEAD-box helicase 25 [Source:HGNC Symbol;Acc:HGNC:18698]	0.00214757	1.21247
9708	PCDHGA8	protocadherin gamma subfamily A, 8 [Source:HGNC Symbol;Acc:HGNC:8706]	0.00216202	1.16407
83732	RIOK1	RIO kinase 1 [Source:HGNC Symbol;Acc:HGNC:18656]	0.00216498	1.24023
5532	PPP3CB	protein phosphatase 3 catalytic subunit beta [Source:HGNC Symbol;Acc:HGNC:9315]	0.00216636	1.17195
9612	NCOR2	nuclear receptor corepressor 2 [Source:HGNC Symbol;Acc:HGNC:7673]	0.00217806	1.19377
1994	ELAVL1	ELAV like RNA binding protein 1 [Source:HGNC Symbol;Acc:HGNC:3312]	0.00218872	1.1477
26269	FBXO8	F-box protein 8 [Source:HGNC Symbol;Acc:HGNC:13587]	0.00219859	1.29182
54839	LRRC49	leucine rich repeat containing 49 [Source:HGNC Symbol;Acc:HGNC:25965]	0.00220849	-1.2289
6804	STX1A	syntaxin 1A [Source:HGNC Symbol;Acc:HGNC:11433]	0.0022118	-1.24184
85377	MICALL1	MICAL like 1 [Source:HGNC Symbol;Acc:HGNC:29804]	0.00221649	-1.21104
55924	FAM212B	family with sequence similarity 212 member B [Source:HGNC Symbol;Acc:HGNC:28045]	0.00222805	-1.27604
2012	EMP1	epithelial membrane protein 1 [Source:HGNC Symbol;Acc:HGNC:3333]	0.0022461	1.80193
5255	PHKA1	phosphorylase kinase regulatory subunit alpha 1 [Source:HGNC Symbol;Acc:HGNC:8925]	0.00225684	-1.32394
51127	TRIM17	tripartite motif containing 17 [Source:HGNC Symbol;Acc:HGNC:13430]	0.00225879	-1.59885
2201	FBN2	fibrillin 2 [Source:HGNC Symbol;Acc:HGNC:3604]	0.00231945	-1.27108
27107	ZBTB11	zinc finger and BTB domain containing 11 [Source:HGNC Symbol;Acc:HGNC:16740]	0.00233567	1.1865
23204	ARL6IP1	ADP ribosylation factor like GTPase 6 interacting protein 1 [Source:HGNC Symbol;Acc:HGNC:697]	0.00233769	1.17161
339487	ZBTB8OS	zinc finger and BTB domain containing 8 opposite strand [Source:HGNC Symbol;Acc:HGNC:24094]	0.0023481	-1.29395
9818	NUP58	nucleoporin 58 [Source:HGNC Symbol;Acc:HGNC:20261]	0.00236621	1.18541
81603	TRIM8	tripartite motif containing 8 [Source:HGNC Symbol;Acc:HGNC:15579]	0.00239833	1.21473
80765	STARD5	StAR related lipid transfer domain containing 5 [Source:HGNC Symbol;Acc:HGNC:18065]	0.00241428	1.55041
56849	TCEAL7	transcription elongation factor A like 7 [Source:HGNC Symbol;Acc:HGNC:28336]	0.00241912	1.20954
27095	TRAPPC3	trafficking protein particle complex 3 [Source:HGNC Symbol;Acc:HGNC:19942]	0.00245959	-1.19668
908	CCT6A	chaperonin containing TCP1 subunit 6A [Source:HGNC Symbol;Acc:HGNC:1620]	0.00247311	1.17714
204851	HIPK1	homeodomain interacting protein kinase 1 [Source:HGNC Symbol;Acc:HGNC:19006]	0.00248703	1.17087
55218	EXD2	exonuclease 3'-5' domain containing 2 [Source:HGNC Symbol;Acc:HGNC:20217]	0.00250559	1.19475
9871	SEC24D	SEC24 homolog D, COPII coat complex component [Source:HGNC Symbol;Acc:HGNC:10706]	0.00253566	1.27629
4957	ODF2	outer dense fiber of sperm tails 2 [Source:HGNC Symbol;Acc:HGNC:8114]	0.00255891	1.17406
84936	ZFYVE19	zinc finger FYVE-type containing 19 [Source:HGNC Symbol;Acc:HGNC:20758]	0.00256922	-1.22384
23645	PPP1R15A	protein phosphatase 1 regulatory subunit 15A [Source:HGNC Symbol;Acc:HGNC:14375]	0.00257117	1.19728
9877	ZBED6	zinc finger BED-type containing 6 [Source:HGNC Symbol;Acc:HGNC:33273]	0.0025971	-1.15717
533	ATP6V0B	ATPase H+ transporting V0 subunit b [Source:HGNC Symbol;Acc:HGNC:861]	0.00260773	1.20673
6877	TAF5	TATA-box binding protein associated factor 5 [Source:HGNC Symbol;Acc:HGNC:11539]	0.00261144	1.25787
28968	SLC6A16	solute carrier family 6 member 16 [Source:HGNC Symbol;Acc:HGNC:13622]	0.002649	-1.66358
493753	COA5	cytochrome c oxidase assembly factor 5 [Source:HGNC Symbol;Acc:HGNC:33848]	0.00268565	-1.21973
567	B2M	beta-2-microglobulin [Source:HGNC Symbol;Acc:HGNC:914]	0.00270279	-1.22858
26280	IL1RAPL2	interleukin 1 receptor accessory protein like 2 [Source:HGNC Symbol;Acc:HGNC:5997]	0.00270555	-1.52522
5331	PLCB3	phospholipase C beta 3 [Source:HGNC Symbol;Acc:HGNC:9056]	0.00270997	-1.22162
79147	FKRP	fukutin related protein [Source:HGNC Symbol;Acc:HGNC:17997]	0.00271725	-1.27134
5516	PPP2CB	protein phosphatase 2 catalytic subunit beta [Source:HGNC Symbol;Acc:HGNC:9300]	0.00273484	1.15495
975	CD81	CD81 molecule [Source:HGNC Symbol;Acc:HGNC:1701]	0.00273945	1.16437
5000	ORC4	origin recognition complex subunit 4 [Source:HGNC Symbol;Acc:HGNC:8490]	0.00274466	1.21326
84132	USP42	ubiquitin specific peptidase 42 [Source:HGNC Symbol;Acc:HGNC:20068]	0.00276042	1.20574
8905	AP1S2	adaptor related protein complex 1 sigma 2 subunit [Source:HGNC Symbol;Acc:HGNC:560]	0.00277123	1.19789
291	SLC25A4	solute carrier family 25 member 4 [Source:HGNC Symbol;Acc:HGNC:10990]	0.00278175	1.15591
1181	CLCN2	chloride voltage-gated channel 2 [Source:HGNC Symbol;Acc:HGNC:2020]	0.0028335	-1.23711
7045	TGFBI	transforming growth factor beta induced [Source:HGNC Symbol;Acc:HGNC:11771]	0.0028533	1.89016
324	APC	APC, WNT signaling pathway regulator [Source:HGNC Symbol;Acc:HGNC:583]	0.00286611	-1.1814
51421	AMOTL2	angiomotin like 2 [Source:HGNC Symbol;Acc:HGNC:17812]	0.00287182	1.16435
80303	EFHD1	EF-hand domain family member D1 [Source:HGNC Symbol;Acc:HGNC:29556]	0.0028882	-1.44469
79789	CLMN	calmin [Source:HGNC Symbol;Acc:HGNC:19972]	0.00290122	-1.54032
2055	CLN8	CLN8, transmembrane ER and ERGIC protein [Source:HGNC Symbol;Acc:HGNC:2079]	0.00290469	1.25335
5567	PRKACB	protein kinase cAMP-activated catalytic subunit beta [Source:HGNC Symbol;Acc:HGNC:9381]	0.00291215	1.18391
81930	KIF18A	kinesin family member 18A [Source:HGNC Symbol;Acc:HGNC:29441]	0.00293913	-1.44137
602	BCL3	B-cell CLL/lymphoma 3 [Source:HGNC Symbol;Acc:HGNC:998]	0.0029587	1.53835
113802	HENMT1	HEN methyltransferase 1 [Source:HGNC Symbol;Acc:HGNC:26400]	0.00302566	-1.62912
57716	PRX	periaxin [Source:HGNC Symbol;Acc:HGNC:13797]	0.00303442	-1.57506
79856	SNX22	sorting nexin 22 [Source:HGNC Symbol;Acc:HGNC:16315]	0.00306101	1.19261
27350	APOBEC3C	apolipoprotein B mRNA editing enzyme catalytic subunit 3C [Source:HGNC Symbol;Acc:HGNC:17353]	0.00308947	-1.82551
26084	ARHGEF26	Rho guanine nucleotide exchange factor 26 [Source:HGNC Symbol;Acc:HGNC:24490]	0.00309212	-1.42855
55769	ZNF83	zinc finger protein 83 [Source:HGNC Symbol;Acc:HGNC:13158]	0.00310023	-1.22278
201292	TRIM65	tripartite motif containing 65 [Source:HGNC Symbol;Acc:HGNC:27316]	0.00311385	-1.30329
54503	ZDHHC13	zinc finger DHHC-type containing 13 [Source:HGNC Symbol;Acc:HGNC:18413]	0.003116	-1.19199
391	RHOG	ras homolog family member G [Source:HGNC Symbol;Acc:HGNC:672]	0.00313098	-1.52512
3956	LGALS1	galectin 1 [Source:HGNC Symbol;Acc:HGNC:6561]	0.0031624	1.4914
4149	MAX	MYC associated factor X [Source:HGNC Symbol;Acc:HGNC:6913]	0.00316861	1.19395
7335	UBE2V1	ubiquitin conjugating enzyme E2 V1 [Source:HGNC Symbol;Acc:HGNC:12494]	0.00317637	1.15207
39	ACAT2	acetyl-CoA acetyltransferase 2 [Source:HGNC Symbol;Acc:HGNC:94]	0.00318065	1.14677
55153	SDAD1	SDA1 domain containing 1 [Source:HGNC Symbol;Acc:HGNC:25537]	0.00319126	-1.22483
3383	ICAM1	intercellular adhesion molecule 1 [Source:HGNC Symbol;Acc:HGNC:5344]	0.00320536	1.91191
4141	MARS	methionyl-tRNA synthetase [Source:HGNC Symbol;Acc:HGNC:6898]	0.00321576	-1.14571
4249	MGAT5	mannosyl (alpha-1,6-)-glycoprotein beta-1,6-N-acetyl-glucosaminyltransferase [Source:HGNC Symbol;Acc:HGNC:7049]	0.00321918	1.15069
8682	PEA15	proliferation and apoptosis adaptor protein 15 [Source:HGNC Symbol;Acc:HGNC:8822]	0.00321967	1.15829
2064	ERBB2	erb-b2 receptor tyrosine kinase 2 [Source:HGNC Symbol;Acc:HGNC:3430]	0.00324554	-1.18117
5378	PMS1	PMS1 homolog 1, mismatch repair system component [Source:HGNC Symbol;Acc:HGNC:9121]	0.00324967	-1.21341
59339	PLEKHA2	pleckstrin homology domain containing A2 [Source:HGNC Symbol;Acc:HGNC:14336]	0.00330616	-1.27672
151636	DTX3L	deltex E3 ubiquitin ligase 3L [Source:HGNC Symbol;Acc:HGNC:30323]	0.00332893	-1.8907
284018	C17orf58	chromosome 17 open reading frame 58 [Source:HGNC Symbol;Acc:HGNC:27568]	0.00334798	1.28052
55266	TMEM19	transmembrane protein 19 [Source:HGNC Symbol;Acc:HGNC:25605]	0.00336793	-1.20325
10910	SUGT1	SGT1 homolog, MIS12 kinetochore complex assembly cochaperone [Source:HGNC Symbol;Acc:HGNC:16987]	0.00338022	1.17742
9267	CYTH1	cytohesin 1 [Source:HGNC Symbol;Acc:HGNC:9501]	0.00339154	1.15442
3678	ITGA5	integrin subunit alpha 5 [Source:HGNC Symbol;Acc:HGNC:6141]	0.003432	-1.33862
81563	C1orf21	chromosome 1 open reading frame 21 [Source:HGNC Symbol;Acc:HGNC:15494]	0.00346075	1.15603
25799	ZNF324	zinc finger protein 324 [Source:HGNC Symbol;Acc:HGNC:14096]	0.00346751	1.20237
6641	SNTB1	syntrophin beta 1 [Source:HGNC Symbol;Acc:HGNC:11168]	0.00347365	-1.68302
5525	PPP2R5A	protein phosphatase 2 regulatory subunit B'alpha [Source:HGNC Symbol;Acc:HGNC:9309]	0.00348998	1.32932
6538	SLC6A11	solute carrier family 6 member 11 [Source:HGNC Symbol;Acc:HGNC:11044]	0.00349056	1.34434
51710	ZNF44	zinc finger protein 44 [Source:HGNC Symbol;Acc:HGNC:13110]	0.00352352	1.26953
3897	L1CAM	L1 cell adhesion molecule [Source:HGNC Symbol;Acc:HGNC:6470]	0.00352625	1.16164
140461	ASB8	ankyrin repeat and SOCS box containing 8 [Source:HGNC Symbol;Acc:HGNC:17183]	0.00353824	1.1822
26040	SETBP1	SET binding protein 1 [Source:HGNC Symbol;Acc:HGNC:15573]	0.003572	-1.15483
51377	UCHL5	ubiquitin C-terminal hydrolase L5 [Source:HGNC Symbol;Acc:HGNC:19678]	0.00359402	1.18171
55827	DCAF6	DDB1 and CUL4 associated factor 6 [Source:HGNC Symbol;Acc:HGNC:30002]	0.00360838	-1.17741
122945	NOXRED1	NADP dependent oxidoreductase domain containing 1 [Source:HGNC Symbol;Acc:HGNC:20487]	0.00360921	-1.85426
116987	AGAP1	ArfGAP with GTPase domain, ankyrin repeat and PH domain 1 [Source:HGNC Symbol;Acc:HGNC:16922]	0.00362021	1.14381
64425	POLR1E	RNA polymerase I subunit E [Source:HGNC Symbol;Acc:HGNC:17631]	0.00363896	1.22936
79930	DOK3	docking protein 3 [Source:HGNC Symbol;Acc:HGNC:24583]	0.00365028	-1.48185
4331	MNAT1	MNAT1, CDK activating kinase assembly factor [Source:HGNC Symbol;Acc:HGNC:7181]	0.00365319	-1.26846
4854	NOTCH3	notch 3 [Source:HGNC Symbol;Acc:HGNC:7883]	0.00366346	-1.22918
23394	ADNP	activity dependent neuroprotector homeobox [Source:HGNC Symbol;Acc:HGNC:15766]	0.00366742	1.16868
1514	CTSL	cathepsin L [Source:HGNC Symbol;Acc:HGNC:2537]	0.00366744	1.22619
65244	SPATS2	spermatogenesis associated serine rich 2 [Source:HGNC Symbol;Acc:HGNC:18650]	0.00369495	-1.16899
84172	POLR1B	RNA polymerase I subunit B [Source:HGNC Symbol;Acc:HGNC:20454]	0.00373877	1.25821
9639	ARHGEF10	Rho guanine nucleotide exchange factor 10 [Source:HGNC Symbol;Acc:HGNC:14103]	0.00376737	1.19452
2047	EPHB1	EPH receptor B1 [Source:HGNC Symbol;Acc:HGNC:3392]	0.00377642	1.20527
222950	NYAP1	neuronal tyrosine phosphorylated phosphoinositide-3-kinase adaptor 1 [Source:HGNC Symbol;Acc:HGNC:22009]	0.00377664	1.20416
55729	ATF7IP	activating transcription factor 7 interacting protein [Source:HGNC Symbol;Acc:HGNC:20092]	0.00377745	1.16649
116138	KLHDC3	kelch domain containing 3 [Source:HGNC Symbol;Acc:HGNC:20704]	0.003791	1.15272
11154	AP4S1	adaptor related protein complex 4 sigma 1 subunit [Source:HGNC Symbol;Acc:HGNC:575]	0.00380343	-1.27836
205	AK4	adenylate kinase 4 [Source:HGNC Symbol;Acc:HGNC:363]	0.00386564	-1.26358
2959	GTF2B	general transcription factor IIB [Source:HGNC Symbol;Acc:HGNC:4648]	0.00386993	1.19483
54935	DUSP23	dual specificity phosphatase 23 [Source:HGNC Symbol;Acc:HGNC:21480]	0.0038711	1.52959
1728	NQO1	NAD(P)H quinone dehydrogenase 1 [Source:HGNC Symbol;Acc:HGNC:2874]	0.00387232	-1.52539
10120	ACTR1B	ARP1 actin related protein 1 homolog B [Source:HGNC Symbol;Acc:HGNC:168]	0.00388056	-1.14886
9647	PPM1F	protein phosphatase, Mg2+/Mn2+ dependent 1F [Source:HGNC Symbol;Acc:HGNC:19388]	0.00388128	-1.20453
23230	VPS13A	vacuolar protein sorting 13 homolog A [Source:HGNC Symbol;Acc:HGNC:1908]	0.00388936	-1.2152
23514	SPIDR	scaffolding protein involved in DNA repair [Source:HGNC Symbol;Acc:HGNC:28971]	0.00390435	-1.19084
4792	NFKBIA	NFKB inhibitor alpha [Source:HGNC Symbol;Acc:HGNC:7797]	0.00391354	1.2509
7431	VIM	vimentin [Source:HGNC Symbol;Acc:HGNC:12692]	0.00391738	-1.19282
114907	FBXO32	F-box protein 32 [Source:HGNC Symbol;Acc:HGNC:16731]	0.00393965	-1.45683
26574	AATF	apoptosis antagonizing transcription factor [Source:HGNC Symbol;Acc:HGNC:19235]	0.00396638	1.20032
6924	ELOA	elongin A [Source:HGNC Symbol;Acc:HGNC:11620]	0.00402318	1.17409
57153	SLC44A2	solute carrier family 44 member 2 [Source:HGNC Symbol;Acc:HGNC:17292]	0.00402681	-1.1636
10455	ECI2	enoyl-CoA delta isomerase 2 [Source:HGNC Symbol;Acc:HGNC:14601]	0.00403324	-1.21001
8351	HIST1H3D	histone cluster 1 H3 family member d [Source:HGNC Symbol;Acc:HGNC:4767]	0.00404214	1.89306
23327	NEDD4L	neural precursor cell expressed, developmentally down-regulated 4-like, E3 ubiquitin protein ligase [Source:HGNC Symbol;Acc:HGNC:7728]	0.00405841	-1.14232
4288	MKI67	marker of proliferation Ki-67 [Source:HGNC Symbol;Acc:HGNC:7107]	0.00406753	-1.48416
79183	TTPAL	alpha tocopherol transfer protein like [Source:HGNC Symbol;Acc:HGNC:16114]	0.00407753	-1.21968
83452	RAB33B	RAB33B, member RAS oncogene family [Source:HGNC Symbol;Acc:HGNC:16075]	0.00409525	1.27025
9759	HDAC4	histone deacetylase 4 [Source:HGNC Symbol;Acc:HGNC:14063]	0.00410923	1.17407
8609	KLF7	Kruppel like factor 7 [Source:HGNC Symbol;Acc:HGNC:6350]	0.00410984	1.15717
6175	RPLP0	ribosomal protein lateral stalk subunit P0 [Source:HGNC Symbol;Acc:HGNC:10371]	0.00411531	1.16381
91107	TRIM47	tripartite motif containing 47 [Source:HGNC Symbol;Acc:HGNC:19020]	0.00417409	1.65523
23284	ADGRL3	adhesion G protein-coupled receptor L3 [Source:HGNC Symbol;Acc:HGNC:20974]	0.00418189	1.18627
7187	TRAF3	TNF receptor associated factor 3 [Source:HGNC Symbol;Acc:HGNC:12033]	0.00419088	1.21433
5582	PRKCG	protein kinase C gamma [Source:HGNC Symbol;Acc:HGNC:9402]	0.00420314	-1.2818
79611	ACSS3	acyl-CoA synthetase short chain family member 3 [Source:HGNC Symbol;Acc:HGNC:24723]	0.0042147	1.26895
9641	IKBKE	inhibitor of nuclear factor kappa B kinase subunit epsilon [Source:HGNC Symbol;Acc:HGNC:14552]	0.00425183	-1.82474
8408	ULK1	unc-51 like autophagy activating kinase 1 [Source:HGNC Symbol;Acc:HGNC:12558]	0.00441276	-1.19577
22843	PPM1E	protein phosphatase, Mg2+/Mn2+ dependent 1E [Source:HGNC Symbol;Acc:HGNC:19322]	0.00441869	1.17374
84142	ABRAXAS1	abraxas 1, BRCA1 A complex subunit [Source:HGNC Symbol;Acc:HGNC:25829]	0.00444667	-1.254
342125	TMC3	transmembrane channel like 3 [Source:HGNC Symbol;Acc:HGNC:22995]	0.00444667	1.5828
397	ARHGDIB	Rho GDP dissociation inhibitor beta [Source:HGNC Symbol;Acc:HGNC:679]	0.004447	1.47565
54861	SNRK	SNF related kinase [Source:HGNC Symbol;Acc:HGNC:30598]	0.004452	1.16482
11037	STON1	stonin 1 [Source:HGNC Symbol;Acc:HGNC:17003]	0.00445968	-1.25336
29952	DPP7	dipeptidyl peptidase 7 [Source:HGNC Symbol;Acc:HGNC:14892]	0.00447816	-1.23821
7514	XPO1	exportin 1 [Source:HGNC Symbol;Acc:HGNC:12825]	0.00452752	1.18799
3192	HNRNPU	heterogeneous nuclear ribonucleoprotein U [Source:HGNC Symbol;Acc:HGNC:5048]	0.00454773	-1.14834
148223	C19orf25	chromosome 19 open reading frame 25 [Source:HGNC Symbol;Acc:HGNC:26711]	0.00454773	1.18916
126374	WTIP	WT1 interacting protein [Source:HGNC Symbol;Acc:HGNC:20964]	0.00464034	1.27726
8440	NCK2	NCK adaptor protein 2 [Source:HGNC Symbol;Acc:HGNC:7665]	0.00464319	1.18704
9092	SART1	SART1, U4/U6.U5 tri-snRNP-associated protein 1 [Source:HGNC Symbol;Acc:HGNC:10538]	0.00465369	1.20903
8562	DENR	density regulated re-initiation and release factor [Source:HGNC Symbol;Acc:HGNC:2769]	0.00465514	-1.16194
57154	SMURF1	SMAD specific E3 ubiquitin protein ligase 1 [Source:HGNC Symbol;Acc:HGNC:16807]	0.00467065	1.17139
3728	JUP	junction plakoglobin [Source:HGNC Symbol;Acc:HGNC:6207]	0.0047441	1.18517
93611	FBXO44	F-box protein 44 [Source:HGNC Symbol;Acc:HGNC:24847]	0.0047665	-1.16919
152519	NIPAL1	NIPA like domain containing 1 [Source:HGNC Symbol;Acc:HGNC:27194]	0.0047665	1.5096
4613	MYCN	MYCN proto-oncogene, bHLH transcription factor [Source:HGNC Symbol;Acc:HGNC:7559]	0.00477377	1.18261
988	CDC5L	cell division cycle 5 like [Source:HGNC Symbol;Acc:HGNC:1743]	0.00477897	-1.16535
91966	CXorf40A	chromosome X open reading frame 40A [Source:HGNC Symbol;Acc:HGNC:28089]	0.00478072	1.2214
83700	JAM3	junctional adhesion molecule 3 [Source:HGNC Symbol;Acc:HGNC:15532]	0.00478945	1.16402
51699	VPS29	VPS29, retromer complex component [Source:HGNC Symbol;Acc:HGNC:14340]	0.004817	-1.18171
1654	DDX3X	DEAD-box helicase 3, X-linked [Source:HGNC Symbol;Acc:HGNC:2745]	0.00482054	1.16337
134145	FAM173B	family with sequence similarity 173 member B [Source:HGNC Symbol;Acc:HGNC:27029]	0.00482282	-1.36322
477	ATP1A2	ATPase Na+/K+ transporting subunit alpha 2 [Source:HGNC Symbol;Acc:HGNC:800]	0.00485212	-1.19941
79734	KCTD17	potassium channel tetramerization domain containing 17 [Source:HGNC Symbol;Acc:HGNC:25705]	0.00485532	-1.18968
6136	RPL12	ribosomal protein L12 [Source:HGNC Symbol;Acc:HGNC:10302]	0.00486441	1.13819
51112	TRAPPC12	trafficking protein particle complex 12 [Source:HGNC Symbol;Acc:HGNC:24284]	0.0048749	-1.22911
90007	MIDN	midnolin [Source:HGNC Symbol;Acc:HGNC:16298]	0.00487626	1.17133
22895	RPH3A	rabphilin 3A [Source:HGNC Symbol;Acc:HGNC:17056]	0.00488682	-1.51482
23299	BICD2	BICD cargo adaptor 2 [Source:HGNC Symbol;Acc:HGNC:17208]	0.004907	1.20582
339105	PRSS53	protease, serine 53 [Source:HGNC Symbol;Acc:HGNC:34407]	0.00493415	-1.31467
1072	CFL1	cofilin 1 [Source:HGNC Symbol;Acc:HGNC:1874]	0.00496261	1.13509
9446	GSTO1	glutathione S-transferase omega 1 [Source:HGNC Symbol;Acc:HGNC:13312]	0.0049866	1.20858
55030	FBXO34	F-box protein 34 [Source:HGNC Symbol;Acc:HGNC:20201]	0.00501333	1.17919
998	CDC42	cell division cycle 42 [Source:HGNC Symbol;Acc:HGNC:1736]	0.00502135	1.15919
64172	OSGEPL1	O-sialoglycoprotein endopeptidase like 1 [Source:HGNC Symbol;Acc:HGNC:23075]	0.00502712	-1.23154
84938	ATG4C	autophagy related 4C cysteine peptidase [Source:HGNC Symbol;Acc:HGNC:16040]	0.00515147	1.25564
23037	PDZD2	PDZ domain containing 2 [Source:HGNC Symbol;Acc:HGNC:18486]	0.00517354	-1.32505
84232	MAF1	MAF1 homolog, negative regulator of RNA polymerase III [Source:HGNC Symbol;Acc:HGNC:24966]	0.00526511	1.18209
30850	CDR2L	cerebellar degeneration related protein 2 like [Source:HGNC Symbol;Acc:HGNC:29999]	0.00528451	1.26062
642968	FAM163B	family with sequence similarity 163 member B [Source:HGNC Symbol;Acc:HGNC:33277]	0.00529187	-1.29663
5515	PPP2CA	protein phosphatase 2 catalytic subunit alpha [Source:HGNC Symbol;Acc:HGNC:9299]	0.00532284	1.14627
5859	QARS	glutaminyl-tRNA synthetase [Source:HGNC Symbol;Acc:HGNC:9751]	0.00535625	1.14989
84439	HHIPL1	HHIP like 1 [Source:HGNC Symbol;Acc:HGNC:19710]	0.00536362	1.27303
5097	PCDH1	protocadherin 1 [Source:HGNC Symbol;Acc:HGNC:8655]	0.00538937	1.18224
56270	WDR45B	WD repeat domain 45B [Source:HGNC Symbol;Acc:HGNC:25072]	0.00539379	1.20795
10006	ABI1	abl interactor 1 [Source:HGNC Symbol;Acc:HGNC:11320]	0.00542044	1.17231
23452	ANGPTL2	angiopoietin like 2 [Source:HGNC Symbol;Acc:HGNC:490]	0.00542044	-1.45136
6666	SOX12	SRY-box 12 [Source:HGNC Symbol;Acc:HGNC:11198]	0.00547315	1.16896
64429	ZDHHC6	zinc finger DHHC-type containing 6 [Source:HGNC Symbol;Acc:HGNC:19160]	0.00548085	-1.20855
414918	DENND6B	DENN domain containing 6B [Source:HGNC Symbol;Acc:HGNC:32690]	0.00555353	-1.20848
80201	HKDC1	hexokinase domain containing 1 [Source:HGNC Symbol;Acc:HGNC:23302]	0.00561854	-1.8375
80155	NAA15	N(alpha)-acetyltransferase 15, NatA auxiliary subunit [Source:HGNC Symbol;Acc:HGNC:30782]	0.00562777	1.15863
10226	PLIN3	perilipin 3 [Source:HGNC Symbol;Acc:HGNC:16893]	0.00564542	-1.23931
3321	IGSF3	immunoglobulin superfamily member 3 [Source:HGNC Symbol;Acc:HGNC:5950]	0.0056676	1.1375
9507	ADAMTS4	ADAM metallopeptidase with thrombospondin type 1 motif 4 [Source:HGNC Symbol;Acc:HGNC:220]	0.00567569	-1.58898
9741	LAPTM4A	lysosomal protein transmembrane 4 alpha [Source:HGNC Symbol;Acc:HGNC:6924]	0.00569664	1.17677
55709	KBTBD4	kelch repeat and BTB domain containing 4 [Source:HGNC Symbol;Acc:HGNC:23761]	0.00570424	-1.18968
342527	SMTNL2	smoothelin like 2 [Source:HGNC Symbol;Acc:HGNC:24764]	0.00573952	1.49195
5164	PDK2	pyruvate dehydrogenase kinase 2 [Source:HGNC Symbol;Acc:HGNC:8810]	0.00575245	-1.17783
274	BIN1	bridging integrator 1 [Source:HGNC Symbol;Acc:HGNC:1052]	0.00577896	1.14342
6263	RYR3	ryanodine receptor 3 [Source:HGNC Symbol;Acc:HGNC:10485]	0.00577948	-1.30127
6711	SPTBN1	spectrin beta, non-erythrocytic 1 [Source:HGNC Symbol;Acc:HGNC:11275]	0.00578456	1.14319
5217	PFN2	profilin 2 [Source:HGNC Symbol;Acc:HGNC:8882]	0.00585023	-1.13288
1390	CREM	cAMP responsive element modulator [Source:HGNC Symbol;Acc:HGNC:2352]	0.00588494	-1.27431
9563	H6PD	hexose-6-phosphate dehydrogenase/glucose 1-dehydrogenase [Source:HGNC Symbol;Acc:HGNC:4795]	0.00594867	-1.19204
5754	PTK7	protein tyrosine kinase 7 (inactive) [Source:HGNC Symbol;Acc:HGNC:9618]	0.00596158	-1.17499
51232	CRIM1	cysteine rich transmembrane BMP regulator 1 [Source:HGNC Symbol;Acc:HGNC:2359]	0.00601197	-1.24441
4756	NEO1	neogenin 1 [Source:HGNC Symbol;Acc:HGNC:7754]	0.00601766	1.1504
196527	ANO6	anoctamin 6 [Source:HGNC Symbol;Acc:HGNC:25240]	0.00602025	-1.22916
80144	FRAS1	Fraser extracellular matrix complex subunit 1 [Source:HGNC Symbol;Acc:HGNC:19185]	0.00606877	-1.25678
3635	INPP5D	inositol polyphosphate-5-phosphatase D [Source:HGNC Symbol;Acc:HGNC:6079]	0.00607704	1.45604
4690	NCK1	NCK adaptor protein 1 [Source:HGNC Symbol;Acc:HGNC:7664]	0.00611716	1.19622
7005	TEAD3	TEA domain transcription factor 3 [Source:HGNC Symbol;Acc:HGNC:11716]	0.00613204	-1.27679
2134	EXTL1	exostosin like glycosyltransferase 1 [Source:HGNC Symbol;Acc:HGNC:3515]	0.00621334	-1.4957
8515	ITGA10	integrin subunit alpha 10 [Source:HGNC Symbol;Acc:HGNC:6135]	0.00621803	-1.7433
169044	COL22A1	collagen type XXII alpha 1 chain [Source:HGNC Symbol;Acc:HGNC:22989]	0.00622134	-1.35164
22904	SBNO2	strawberry notch homolog 2 [Source:HGNC Symbol;Acc:HGNC:29158]	0.00631031	-1.24354
246175	CNOT6L	CCR4-NOT transcription complex subunit 6 like [Source:HGNC Symbol;Acc:HGNC:18042]	0.0063441	1.18374
2029	ENSA	endosulfine alpha [Source:HGNC Symbol;Acc:HGNC:3360]	0.00639601	1.15407
5576	PRKAR2A	protein kinase cAMP-dependent type II regulatory subunit alpha [Source:HGNC Symbol;Acc:HGNC:9391]	0.00644682	1.14725
10370	CITED2	Cbp/p300 interacting transactivator with Glu/Asp rich carboxy-terminal domain 2 [Source:HGNC Symbol;Acc:HGNC:1987]	0.00645061	1.1908
8110	DPF3	double PHD fingers 3 [Source:HGNC Symbol;Acc:HGNC:17427]	0.00645112	1.39158
6894	TARBP1	TAR (HIV-1) RNA binding protein 1 [Source:HGNC Symbol;Acc:HGNC:11568]	0.00652586	-1.21771
8605	PLA2G4C	phospholipase A2 group IVC [Source:HGNC Symbol;Acc:HGNC:9037]	0.00653116	1.31382
85012	TCEAL3	transcription elongation factor A like 3 [Source:HGNC Symbol;Acc:HGNC:28247]	0.0065758	1.18744
1612	DAPK1	death associated protein kinase 1 [Source:HGNC Symbol;Acc:HGNC:2674]	0.00658752	1.1712
57646	USP28	ubiquitin specific peptidase 28 [Source:HGNC Symbol;Acc:HGNC:12625]	0.00659147	-1.22457
7375	USP4	ubiquitin specific peptidase 4 [Source:HGNC Symbol;Acc:HGNC:12627]	0.00662791	1.15286
64168	NECAB1	N-terminal EF-hand calcium binding protein 1 [Source:HGNC Symbol;Acc:HGNC:20983]	0.00665263	-1.38206
83716	CRISPLD2	cysteine rich secretory protein LCCL domain containing 2 [Source:HGNC Symbol;Acc:HGNC:25248]	0.00665742	1.59993
220323	OAF	out at first homolog [Source:HGNC Symbol;Acc:HGNC:28752]	0.00665896	-1.46208
27020	NPTN	neuroplastin [Source:HGNC Symbol;Acc:HGNC:17867]	0.00667615	1.14203
51559	NT5DC3	5'-nucleotidase domain containing 3 [Source:HGNC Symbol;Acc:HGNC:30826]	0.00671309	1.34185
11332	ACOT7	acyl-CoA thioesterase 7 [Source:HGNC Symbol;Acc:HGNC:24157]	0.00680112	1.20983
101	ADAM8	ADAM metallopeptidase domain 8 [Source:HGNC Symbol;Acc:HGNC:215]	0.00680484	-1.54214
10220	GDF11	growth differentiation factor 11 [Source:HGNC Symbol;Acc:HGNC:4216]	0.00682044	-1.16633
7982	ST7	suppression of tumorigenicity 7 [Source:HGNC Symbol;Acc:HGNC:11351]	0.00703852	1.17559
121643	FOXN4	forkhead box N4 [Source:HGNC Symbol;Acc:HGNC:21399]	0.00707218	-1.39167
10927	SPIN1	spindlin 1 [Source:HGNC Symbol;Acc:HGNC:11243]	0.00707822	1.13205
2000	ELF4	E74 like ETS transcription factor 4 [Source:HGNC Symbol;Acc:HGNC:3319]	0.0070893	1.60421
7225	TRPC6	transient receptor potential cation channel subfamily C member 6 [Source:HGNC Symbol;Acc:HGNC:12338]	0.00710462	-1.71195
57120	GOPC	golgi associated PDZ and coiled-coil motif containing [Source:HGNC Symbol;Acc:HGNC:17643]	0.00710739	1.17405
51004	COQ6	coenzyme Q6, monooxygenase [Source:HGNC Symbol;Acc:HGNC:20233]	0.00712205	-1.23395
8916	HERC3	HECT and RLD domain containing E3 ubiquitin protein ligase 3 [Source:HGNC Symbol;Acc:HGNC:4876]	0.00714429	1.15672
5654	HTRA1	HtrA serine peptidase 1 [Source:HGNC Symbol;Acc:HGNC:9476]	0.00716755	-1.31263
55959	SULF2	sulfatase 2 [Source:HGNC Symbol;Acc:HGNC:20392]	0.00716773	1.21294
7227	TRPS1	transcriptional repressor GATA binding 1 [Source:HGNC Symbol;Acc:HGNC:12340]	0.00718041	-1.25616
9653	HS2ST1	heparan sulfate 2-O-sulfotransferase 1 [Source:HGNC Symbol;Acc:HGNC:5193]	0.00719101	-1.17483
51340	CRNKL1	crooked neck pre-mRNA splicing factor 1 [Source:HGNC Symbol;Acc:HGNC:15762]	0.00720875	-1.18085
81831	NETO2	neuropilin and tolloid like 2 [Source:HGNC Symbol;Acc:HGNC:14644]	0.00721461	-1.14797
2696	GIPR	gastric inhibitory polypeptide receptor [Source:HGNC Symbol;Acc:HGNC:4271]	0.00726265	-1.35309
9748	SLK	STE20 like kinase [Source:HGNC Symbol;Acc:HGNC:11088]	0.00726265	-1.18574
64065	PERP	PERP, TP53 apoptosis effector [Source:HGNC Symbol;Acc:HGNC:17637]	0.00730923	1.48339
23411	SIRT1	sirtuin 1 [Source:HGNC Symbol;Acc:HGNC:14929]	0.00732113	1.16427
160760	PPTC7	PTC7 protein phosphatase homolog [Source:HGNC Symbol;Acc:HGNC:30695]	0.00732499	1.21748
1462	VCAN	versican [Source:HGNC Symbol;Acc:HGNC:2464]	0.00736088	-1.18108
90550	MCU	mitochondrial calcium uniporter [Source:HGNC Symbol;Acc:HGNC:23526]	0.00738187	1.20335
56929	FEM1C	fem-1 homolog C [Source:HGNC Symbol;Acc:HGNC:16933]	0.00743084	1.2113
10768	AHCYL1	adenosylhomocysteinase like 1 [Source:HGNC Symbol;Acc:HGNC:344]	0.00744676	1.1322
9786	KIAA0586	KIAA0586 [Source:HGNC Symbol;Acc:HGNC:19960]	0.00748235	-1.21049
80235	PIGZ	phosphatidylinositol glycan anchor biosynthesis class Z [Source:HGNC Symbol;Acc:HGNC:30596]	0.00751302	1.32983
90957	DHX57	DExH-box helicase 57 [Source:HGNC Symbol;Acc:HGNC:20086]	0.00751937	-1.16744
26958	COPG2	coatomer protein complex subunit gamma 2 [Source:HGNC Symbol;Acc:HGNC:2237]	0.00753436	1.15476
55930	MYO5C	myosin VC [Source:HGNC Symbol;Acc:HGNC:7604]	0.0075357	-1.67427
7693	ZNF134	zinc finger protein 134 [Source:HGNC Symbol;Acc:HGNC:12918]	0.00757143	1.17107
4862	NPAS2	neuronal PAS domain protein 2 [Source:HGNC Symbol;Acc:HGNC:7895]	0.00763231	-1.21864
57182	ANKRD50	ankyrin repeat domain 50 [Source:HGNC Symbol;Acc:HGNC:29223]	0.00763426	1.15616
10140	TOB1	transducer of ERBB2, 1 [Source:HGNC Symbol;Acc:HGNC:11979]	0.00765171	1.19741
138639	PTPDC1	protein tyrosine phosphatase domain containing 1 [Source:HGNC Symbol;Acc:HGNC:30184]	0.00767277	-1.22714
8434	RECK	reversion inducing cysteine rich protein with kazal motifs [Source:HGNC Symbol;Acc:HGNC:11345]	0.00771207	1.2551
79690	GAL3ST4	galactose-3-O-sulfotransferase 4 [Source:HGNC Symbol;Acc:HGNC:24145]	0.00789114	-1.18723
836	CASP3	caspase 3 [Source:HGNC Symbol;Acc:HGNC:1504]	0.00791142	1.1771
9802	DAZAP2	DAZ associated protein 2 [Source:HGNC Symbol;Acc:HGNC:2684]	0.00799278	1.14078
9753	ZSCAN12	zinc finger and SCAN domain containing 12 [Source:HGNC Symbol;Acc:HGNC:13172]	0.00803132	1.1905
7571	ZNF23	zinc finger protein 23 [Source:HGNC Symbol;Acc:HGNC:13023]	0.00803272	1.17842
8763	CD164	CD164 molecule [Source:HGNC Symbol;Acc:HGNC:1632]	0.00803632	1.18665
10273	STUB1	STIP1 homology and U-box containing protein 1 [Source:HGNC Symbol;Acc:HGNC:11427]	0.00807212	-1.18112
8460	TPST1	tyrosylprotein sulfotransferase 1 [Source:HGNC Symbol;Acc:HGNC:12020]	0.00807212	1.2252
79109	MAPKAP1	mitogen-activated protein kinase associated protein 1 [Source:HGNC Symbol;Acc:HGNC:18752]	0.00809838	-1.16102
9659	PDE4DIP	phosphodiesterase 4D interacting protein [Source:HGNC Symbol;Acc:HGNC:15580]	0.00812648	1.12867
57162	PELI1	pellino E3 ubiquitin protein ligase 1 [Source:HGNC Symbol;Acc:HGNC:8827]	0.00814382	1.16289
7323	UBE2D3	ubiquitin conjugating enzyme E2 D3 [Source:HGNC Symbol;Acc:HGNC:12476]	0.00820749	1.14676
3727	JUND	JunD proto-oncogene, AP-1 transcription factor subunit [Source:HGNC Symbol;Acc:HGNC:6206]	0.00821872	1.45488
201780	SLC10A4	solute carrier family 10 member 4 [Source:HGNC Symbol;Acc:HGNC:22980]	0.00823696	-1.54335
137872	ADHFE1	alcohol dehydrogenase, iron containing 1 [Source:HGNC Symbol;Acc:HGNC:16354]	0.00835355	-1.4528
2738	GLI4	GLI family zinc finger 4 [Source:HGNC Symbol;Acc:HGNC:4320]	0.00840648	-1.21753
6652	SORD	sorbitol dehydrogenase [Source:HGNC Symbol;Acc:HGNC:11184]	0.00843819	-1.22146
4323	MMP14	matrix metallopeptidase 14 [Source:HGNC Symbol;Acc:HGNC:7160]	0.00844121	-1.2935
95	ACY1	aminoacylase 1 [Source:HGNC Symbol;Acc:HGNC:177]	0.0084742	-1.45803
10435	CDC42EP2	CDC42 effector protein 2 [Source:HGNC Symbol;Acc:HGNC:16263]	0.00848791	1.34069
27241	BBS9	Bardet-Biedl syndrome 9 [Source:HGNC Symbol;Acc:HGNC:30000]	0.00850865	-1.22305
85300	ATCAY	ATCAY, caytaxin [Source:HGNC Symbol;Acc:HGNC:779]	0.00854192	1.14996
93145	OLFM2	olfactomedin 2 [Source:HGNC Symbol;Acc:HGNC:17189]	0.00857398	1.13027
22824	HSPA4L	heat shock protein family A (Hsp70) member 4 like [Source:HGNC Symbol;Acc:HGNC:17041]	0.00862405	1.2426
10797	MTHFD2	methylenetetrahydrofolate dehydrogenase (NADP+ dependent) 2, methenyltetrahydrofolate cyclohydrolase [Source:HGNC Symbol;Acc:HGNC:7434]	0.00868315	1.17156
10250	SRRM1	serine and arginine repetitive matrix 1 [Source:HGNC Symbol;Acc:HGNC:16638]	0.00876622	1.13519
10959	TMED2	transmembrane p24 trafficking protein 2 [Source:HGNC Symbol;Acc:HGNC:16996]	0.00877275	1.17386
6452	SH3BP2	SH3 domain binding protein 2 [Source:HGNC Symbol;Acc:HGNC:10825]	0.00884879	-1.16261
84264	HAGHL	hydroxyacylglutathione hydrolase like [Source:HGNC Symbol;Acc:HGNC:14177]	0.00888772	-1.22974
66036	MTMR9	myotubularin related protein 9 [Source:HGNC Symbol;Acc:HGNC:14596]	0.00894373	1.15292
441054	C4orf47	chromosome 4 open reading frame 47 [Source:HGNC Symbol;Acc:HGNC:34346]	0.00906241	-1.44598
1152	CKB	creatine kinase B [Source:HGNC Symbol;Acc:HGNC:1991]	0.00909098	-1.17956
517	ATP5G2	ATP synthase, H+ transporting, mitochondrial Fo complex subunit C2 (subunit 9) [Source:HGNC Symbol;Acc:HGNC:842]	0.00909535	1.14407
6139	RPL17	ribosomal protein L17 [Source:HGNC Symbol;Acc:HGNC:10307]	0.0090963	1.1539
89978	DPH6	diphthamine biosynthesis 6 [Source:HGNC Symbol;Acc:HGNC:30543]	0.00910404	-1.35797
137970	UNC5D	unc-5 netrin receptor D [Source:HGNC Symbol;Acc:HGNC:18634]	0.00913866	1.22217
55223	TRIM62	tripartite motif containing 62 [Source:HGNC Symbol;Acc:HGNC:25574]	0.00918377	1.20543
9782	MATR3	matrin 3 [Source:NCBI gene;Acc:9782]	0.00919465	-1.14748
51268	PIPOX	pipecolic acid and sarcosine oxidase [Source:HGNC Symbol;Acc:HGNC:17804]	0.00923673	1.35556
348180	CTU2	cytosolic thiouridylase subunit 2 [Source:HGNC Symbol;Acc:HGNC:28005]	0.00927244	1.23123
10009	ZBTB33	zinc finger and BTB domain containing 33 [Source:HGNC Symbol;Acc:HGNC:16682]	0.00930144	1.16381
1212	CLTB	clathrin light chain B [Source:HGNC Symbol;Acc:HGNC:2091]	0.00930826	1.15903
3015	H2AFZ	H2A histone family member Z [Source:HGNC Symbol;Acc:HGNC:4741]	0.00945445	-1.14407
54947	LPCAT2	lysophosphatidylcholine acyltransferase 2 [Source:HGNC Symbol;Acc:HGNC:26032]	0.00948177	1.30145
51106	TFB1M	transcription factor B1, mitochondrial [Source:HGNC Symbol;Acc:HGNC:17037]	0.00949899	1.27237
22944	KIN	Kin17 DNA and RNA binding protein [Source:HGNC Symbol;Acc:HGNC:6327]	0.00957154	-1.26187
79796	ALG9	ALG9, alpha-1,2-mannosyltransferase [Source:HGNC Symbol;Acc:HGNC:15672]	0.00961105	1.15823
80351	TNKS2	tankyrase 2 [Source:HGNC Symbol;Acc:HGNC:15677]	0.0096618	1.15896
57692	MAGEE1	MAGE family member E1 [Source:HGNC Symbol;Acc:HGNC:24934]	0.0096618	1.18184
9118	INA	internexin neuronal intermediate filament protein alpha [Source:HGNC Symbol;Acc:HGNC:6057]	0.00971427	1.13264
11156	PTP4A3	protein tyrosine phosphatase type IVA, member 3 [Source:HGNC Symbol;Acc:HGNC:9636]	0.00974509	-1.19224
7247	TSN	translin [Source:HGNC Symbol;Acc:HGNC:12379]	0.00976902	1.14402
[truncated: 4 more rows]

## Sheet: 4 .MSN20-HD pathways
Ingenuity Canonical Pathways	-log(B-H p-value)	Ratio	z-score	Molecules
[truncated: 155 more rows]

[truncated: 1 more sheets: 5. MSN40-HD pathways]
